# Supplementary material for: Functional, metabolic and transcriptional maturation of human pancreatic islets derived from stem cells
Source: Nat Biotechnol. 2022 Mar 3;40(7):1042–55. doi: 10.1038/s41587-022-01219-z (PMC9287162; doi:10.1038/s41587-022-01219-z)
Supplement: Supplementary file 3 — Cell identity quantification of single cells passing quality control in the integrated full and endocrine filtered dataset. [file 41587_2022_1219_MOESM3_ESM.xlsx]

## Sheet: Full_Dataset
Supplementary Table 1a - Full integrated dataset - scRNAseq dataset statistics
Number of cells per sample
	Sample Name	Sample Time	Number of cells
1	S5_DT	S5	1333
2	S5_NT	S5	1353
3	S5_NEUROG3	S5 Krentz 2018	4458
4	S6_A11	S7w0	3685
5	S6_B3	S7w0	3437
6	S6_B5	S7w0	3134
7	S7_d18	S7w3	2928
8	S7_d20	S7w3	2897
9	S7_d25	S7w3	3023
10	S7_exp22	S7w6	2114
11	S7_exp23	S7w6	1944
12	M1_A7	M1	1422
13	M1_H1	M1	726
14	M1_H6	M1	1295
15	M3_B1	M3	1665
16	M3_E1	M3	2000
17	M3_E7	M3	1563
18	M6_CTRL	M6	1959
19	M6_STZ	M6	2500
20	A_Donor-1	A Xin 2018	1658
21	A_Donor-10	A Xin 2018	2314
22	A_Donor-11	A Xin 2018	2023
23	A_Donor-12	A Xin 2018	2513
24	A_Donor-2	A Xin 2018	632
25	A_Donor-3	A Xin 2018	1822
26	A_Donor-4	A Xin 2018	1495
27	A_Donor-5	A Xin 2018	1009
28	A_Donor-6	A Xin 2018	360
29	A_Donor-7	A Xin 2018	1894
30	A_Donor-8	A Xin 2018	1442
31	A_Donor-9	A Xin 2018	2273
	This study data set		38978
	Krentz et al. 2018		4458
	Xin et al. 2018		19435
	All cells together		62871
Number of cells per time point
S5	2686
S5 Krentz	4458
S7w0	10256
S7w3	8848
S7w6	4058
M1	3443
M3	5228
M6	4459
A	19435
Number of cells per type of cell
Endocrine	45518
Ductal	6171
Acinar	3682
Mesenchymal	4058
Fetal liver-like	1144
Progenitor-like	1464
Endothelial	608
Ribo. High	226
Cell type proportion per time point
	S5	S7w0	S7w3	S7w6	M1	M3	M6	A
Endocrine	0.107298	0.191946	0.155982	0.0753548	0.040863	0.0153785	0.066589	0.346588
Ductal	0.156701	0.114892	0.100794	0.0362988	0.0858856	0.16853	0.0954464	0.241452
Acinar	0.0562194	0.0431831	0.0388376	0.0138512	0.203422	0.343292	0.1434	0.157795
Mesenchymal	0.0660424	0.0815673	0.101528	0.0539675	0.0522425	0.356087	0.0349926	0.253573
Fetal liver-like	0.136364	0.0917832	0.402972	0.0917832	0.0358392	0.113636	0.0270979	0.100524
Progenitor-like	0.275273	0.10724	0.0423497	0.00887978	0.0177596	0.387978	0.0826503	0.0778689
Endothelial	0.0575658	0.0921053	0.0789474	0.0263158	0.0411184	0.133224	0.0279605	0.542763
Ribo. High	0.99115	0.00884956	0	0	0	0	0	0

## Sheet: Filt_Endocrine_cells
Supplementary Table 1b - Filtered endocrine cells dataset - scRNAseq dataset statistics
Number of cells per type of cell
Cluster	Cell type	Number	Ratio
1	SC-Alpha	8726	0.188625
2	Adult Beta	10326	0.223212
3	Adult Alpha	6769	0.146322
4	Early SC-Beta	6594	0.142539
5	Late SC-Beta	3304	0.0714209
6	SC-EC	4225	0.0913296
7	Endocrine Prog.	3327	0.071918
8	Delta	1835	0.0396662
9	Gamma	549	0.0118674
10	Polyhormonal	476	0.0102894
11	Epsilon	130	0.00281014
	Total Beta	20224	0.437172
	Total Alpha	15495	0.334947
	Total	46261
Number of cells per time of origin
Cluster	Cell type	Number
1	S5	4462
2	S7w0	8877
3	S7w3	8012
4	S7w6	3958
5	M1	1819
6	M3	357
7	M6	3037
8	A	15739
	Total	46261
Number of cells per sample
Cluster	Cell type	Number
1	S5_DT	583
2	S5_NT	472
3	S5_NEUROG3	3407
4	S7_d18	2773
5	S7_d20	2439
6	S7_d25	2800
7	S7_exp22	2047
8	S7_exp23	1911
9	M1_A7	365
10	M1_H1	572
11	M1_H6	882
12	M3_B1	263
13	M3_E1	50
14	M3_E7	44
15	S6_A11	3376
16	S6_B3	2953
17	S6_B5	2548
18	M6_CTRL	1335
19	M6_STZ	1702
20	A_Donor-1	1434
21	A_Donor-10	1700
22	A_Donor-11	1806
23	A_Donor-12	2192
24	A_Donor-2	596
25	A_Donor-3	1384
26	A_Donor-4	1306
27	A_Donor-5	921
28	A_Donor-6	292
29	A_Donor-7	1423
30	A_Donor-8	1277
31	A_Donor-9	1408
This study data set		27115
Krentz et al. 2018		3407
Xin et al. 2018		15739
Total		46261
Cell type proportion and number per time point
Var1	Var2	Freq	Number
S5	SC-Alpha	0.0777678	347
S7w3	SC-Alpha	0.316151	2533
S7w6	SC-Alpha	0.530318	2099
M1	SC-Alpha	0.262782	478
M3	SC-Alpha	0.0784314	28
S7w0	SC-Alpha	0.0929368	825
M6	SC-Alpha	0.577873	1755
A	SC-Alpha	0.0419976	661
S5	Adult Beta	0.0640968	286
S7w3	Adult Beta	0.0555417	445
S7w6	Adult Beta	0.0591208	234
M1	Adult Beta	0.116548	212
M3	Adult Beta	0.32493	116
S7w0	Adult Beta	0.0642109	570
M6	Adult Beta	0.120843	367
A	Adult Beta	0.514391	8096
S5	Adult Alpha	0.0172568	77
S7w3	Adult Alpha	0.0314528	252
S7w6	Adult Alpha	0.0548257	217
M1	Adult Alpha	0.143485	261
M3	Adult Alpha	0.022409	8
S7w0	Adult Alpha	0.0475386	422
M6	Adult Alpha	0.0543299	165
A	Adult Alpha	0.341	5367
S5	Early SC-Beta	0.0466159	208
S7w3	Early SC-Beta	0.25312	2028
S7w6	Early SC-Beta	0.210207	832
M1	Early SC-Beta	0.145135	264
M3	Early SC-Beta	0.0896359	32
S7w0	Early SC-Beta	0.341895	3035
M6	Early SC-Beta	0.0500494	152
A	Early SC-Beta	0.00273207	43
S5	Late SC-Beta	0.0100852	45
S7w3	Late SC-Beta	0.190589	1527
S7w6	Late SC-Beta	0.104093	412
M1	Late SC-Beta	0.107202	195
M3	Late SC-Beta	0.308123	110
S7w0	Late SC-Beta	0.068379	607
M6	Late SC-Beta	0.129733	394
A	Late SC-Beta	0.00088951	14
S5	SC-EC	0.0558046	249
S7w3	SC-EC	0.105217	843
S7w6	SC-EC	0.0252653	100
M1	SC-EC	0.196811	358
M3	SC-EC	0.10084	36
S7w0	SC-EC	0.283992	2521
M6	SC-EC	0.0299638	91
A	SC-EC	0.00171548	27
S5	Endocrine Prog.	0.651726	2908
S7w3	Endocrine Prog.	0.0108587	87
S7w6	Endocrine Prog.	0.00353714	14
M1	Endocrine Prog.	0.00934579	17
M3	Endocrine Prog.	0.0588235	21
S7w0	Endocrine Prog.	0.0263603	234
M6	Endocrine Prog.	0.00625617	19
A	Endocrine Prog.	0.00171548	27
S5	Delta	0.0737338	329
S7w3	Delta	0.0264603	212
S7w6	Delta	0.0118747	47
M1	Delta	0.0109951	20
M3	Delta	0.0140056	5
S7w0	Delta	0.0269235	239
M6	Delta	0.0135002	41
A	Delta	0.0598513	942
S5	Gamma	0	0
S7w3	Gamma	0.000124813	1
S7w6	Gamma	0	0
M1	Gamma	0.00109951	2
M3	Gamma	0	0
S7w0	Gamma	0	0
M6	Gamma	0.000987817	3
A	Gamma	0.0345003	543
S5	Polyhormonal	0.00112057	5
S7w3	Polyhormonal	0.00861208	69
S7w6	Polyhormonal	0	0
M1	Polyhormonal	0.00109951	2
M3	Polyhormonal	0	0
S7w0	Polyhormonal	0.0441591	392
M6	Polyhormonal	0.00263418	8
A	Polyhormonal	0	0
S5	Epsilon	0.00179292	8
S7w3	Epsilon	0.00187219	15
S7w6	Epsilon	0.000757959	3
M1	Epsilon	0.00549753	10
M3	Epsilon	0.00280112	1
S7w0	Epsilon	0.00360482	32
M6	Epsilon	0.0138294	42
A	Epsilon	0.00120719	19
