# Supplementary material for: Functional, metabolic and transcriptional maturation of human pancreatic islets derived from stem cells
Source: Nat Biotechnol. 2022 Mar 3;40(7):1042–55. doi: 10.1038/s41587-022-01219-z (PMC9287162; doi:10.1038/s41587-022-01219-z)
Supplement: Supplementary file 4 — Marker genes of each cluster and cell type in the endocrine cell filtered dataset. [file 41587_2022_1219_MOESM4_ESM.xlsx]

## Sheet: Endo_allmarkers_by_cluster
Column1	p_val	avg_logFC	pct,1	pct,2	p_val_adj	cluster	gene		Significance test performed using MAST
GC	0	1.53048	0.816	0.289	0	0	GC
SERPINA1	0	1.43594	0.866	0.351	0	0	SERPINA1
AGT	0	1.38562	0.664	0.187	0	0	AGT
GLS	0	1.17061	0.89	0.376	0	0	GLS
CLU	0	1.16131	0.978	0.742	0	0	CLU
DPP4	0	1.152	0.693	0.122	0	0	DPP4
SLC7A2	0	1.1358	0.945	0.595	0	0	SLC7A2
SERPINI1	0	1.09517	0.803	0.341	0	0	SERPINI1
TTR	0	1.07242	0.991	0.849	0	0	TTR
PCSK2	0	1.03678	0.886	0.621	0	0	PCSK2
SPTSSB	0	1.03006	0.801	0.234	0	0	SPTSSB
SPINK1	0	1.0092	0.378	0.162	0	0	SPINK1
ARRDC4	0	0.984504	0.686	0.234	0	0	ARRDC4
ARFGEF3	0	0.971158	0.938	0.588	0	0	ARFGEF3
BTG2	0	0.962666	0.836	0.518	0	0	BTG2
KCTD12	0	0.917988	0.837	0.316	0	0	KCTD12
RRBP1	0	0.911771	0.787	0.389	0	0	RRBP1
IRX2	0	0.911016	0.85	0.225	0	0	IRX2
ITGB1	0	0.910607	0.937	0.658	0	0	ITGB1
BCAM	0	0.905262	0.893	0.574	0	0	BCAM
VIM	0	0.873479	0.753	0.205	0	0	VIM
MOB1B	0	0.86618	0.871	0.446	0	0	MOB1B
NBL1	0	0.847105	0.636	0.207	0	0	NBL1
FOS	0	0.84625	0.806	0.549	0	0	FOS
EGR1	0	0.840474	0.734	0.424	0	0	EGR1
GCG	0	0.831767	0.946	0.366	0	0	GCG
FOSB	0	0.812173	0.542	0.154	0	0	FOSB
F10	0	0.80844	0.866	0.466	0	0	F10
IER2	0	0.798902	0.633	0.347	0	0	IER2
ALDH1A1	0	0.792603	0.961	0.728	0	0	ALDH1A1
IGFBP2	0	0.783236	0.574	0.262	0	0	IGFBP2
LOXL4	0	0.768	0.564	0.176	0	0	LOXL4
SLC7A8	0	0.761755	0.896	0.597	0	0	SLC7A8
ARX	0	0.749661	0.777	0.147	0	0	ARX
CAMK2N1	0	0.714129	0.904	0.589	0	0	CAMK2N1
KIF12	0	0.708316	0.86	0.463	0	0	KIF12
IRX1	0	0.707958	0.633	0.093	0	0	IRX1
ELL2	0	0.698702	0.877	0.512	0	0	ELL2
C5orf38	0	0.697966	0.789	0.232	0	0	C5orf38
KIAA1324	0	0.696696	0.85	0.565	0	0	KIAA1324
ITPR1	0	0.689829	0.656	0.206	0	0	ITPR1
CRYBA2	0	0.688165	0.982	0.767	0	0	CRYBA2
EZR	0	0.672295	0.776	0.372	0	0	EZR
SERPINE2	0	0.672098	0.662	0.184	0	0	SERPINE2
NRCAM	0	0.659538	0.695	0.27	0	0	NRCAM
PTMS	0	0.65895	0.927	0.734	0	0	PTMS
JUN	0	0.652625	0.724	0.495	0	0	JUN
TMEM238	0	0.629845	0.622	0.204	0	0	TMEM238
PTGER3	0	0.623636	0.44	0.076	0	0	PTGER3
PDK3	0	0.619053	0.723	0.268	0	0	PDK3
SMC2	0	0.618376	0.669	0.336	0	0	SMC2
PKM	0	0.617695	0.96	0.851	0	0	PKM
SPATS2L	0	0.614267	0.774	0.323	0	0	SPATS2L
GRIN3A	0	0.607286	0.543	0.094	0	0	GRIN3A
DDX17	0	0.594615	0.892	0.629	0	0	DDX17
NR4A1	0	0.594528	0.478	0.17	0	0	NR4A1
DUSP1	0	0.590822	0.727	0.426	0	0	DUSP1
CTSD	0	0.590498	0.861	0.664	0	0	CTSD
SMIM32	0	0.585095	0.719	0.299	0	0	SMIM32
PLCE1	0	0.577067	0.394	0.181	0	0	PLCE1
MT-ATP6	0	0.576853	0.991	0.972	0	0	MT-ATP6
GRN	0	0.56225	0.874	0.674	0	0	GRN
MT-ND3	0	0.560646	0.964	0.892	0	0	MT-ND3
TMEM236	0	0.560021	0.48	0.051	0	0	TMEM236
ANK2	0	0.553992	0.593	0.178	0	0	ANK2
PYY	0	0.543155	0.265	0.102	0	0	PYY
RPS6KA3	0	0.535415	0.738	0.368	0	0	RPS6KA3
APOH	0	0.534672	0.337	0.074	0	0	APOH
METRN	0	0.534336	0.814	0.544	0	0	METRN
CBX6	0	0.528038	0.862	0.559	0	0	CBX6
CHGA	0	0.516761	0.986	0.953	0	0	CHGA
DPP7	0	0.506268	0.867	0.64	0	0	DPP7
AKAP12	0	0.501128	0.513	0.134	0	0	AKAP12
MAF	0	0.495514	0.561	0.238	0	0	MAF
PAPSS2	0	0.494368	0.709	0.454	0	0	PAPSS2
CD74	0	0.492224	0.557	0.316	0	0	CD74
FNIP2	0	0.492222	0.728	0.423	0	0	FNIP2
VEGFA	0	0.488042	0.735	0.435	0	0	VEGFA
MT-ND5	0	0.485709	0.977	0.924	0	0	MT-ND5
SDC2	0	0.482957	0.732	0.396	0	0	SDC2
FRRS1L	0	0.482181	0.547	0.162	0	0	FRRS1L
SYNE1	0	0.480783	0.525	0.162	0	0	SYNE1
SAT1	0	0.47894	0.729	0.569	0	0	SAT1
NRXN1	0	0.477959	0.681	0.38	0	0	NRXN1
ZKSCAN1	0	0.477301	0.907	0.713	0	0	ZKSCAN1
CEP126	0	0.472041	0.593	0.271	0	0	CEP126
DSP	0	0.471934	0.895	0.674	0	0	DSP
CTSZ	0	0.47048	0.721	0.43	0	0	CTSZ
JUND	0	0.46815	0.819	0.519	0	0	JUND
ELF3	0	0.463607	0.602	0.343	0	0	ELF3
SSX2IP	0	0.459857	0.604	0.267	0	0	SSX2IP
VSTM2A	0	0.459716	0.534	0.157	0	0	VSTM2A
PLIN3	0	0.455937	0.714	0.379	0	0	PLIN3
SERPIND1	0	0.45554	0.381	0.032	0	0	SERPIND1
MIA2	0	0.452389	0.687	0.382	0	0	MIA2
FOXP1	0	0.451763	0.846	0.533	0	0	FOXP1
CNTN1	0	0.44775	0.583	0.278	0	0	CNTN1
SMARCA2	0	0.444903	0.814	0.542	0	0	SMARCA2
SOX6	0	0.440419	0.518	0.195	0	0	SOX6
CDH1	0	0.439384	0.755	0.43	0	0	CDH1
NPNT	0	0.439049	0.325	0.047	0	0	NPNT
NUCB1	0	0.438742	0.794	0.546	0	0	NUCB1
SSTR2	0	0.438115	0.869	0.545	0	0	SSTR2
IFIH1	0	0.437709	0.446	0.095	0	0	IFIH1
H1FX	0	0.435732	0.793	0.561	0	0	H1FX
MBNL1	0	0.435455	0.598	0.277	0	0	MBNL1
KCNJ6	0	0.435205	0.777	0.513	0	0	KCNJ6
LTBP3	0	0.434322	0.56	0.238	0	0	LTBP3
SEZ6L2	0	0.434043	0.923	0.749	0	0	SEZ6L2
EMC10	0	0.433114	0.941	0.821	0	0	EMC10
HPS1	0	0.430024	0.641	0.345	0	0	HPS1
S100A10	0	0.429919	0.678	0.339	0	0	S100A10
PNRC1	0	0.429646	0.724	0.478	0	0	PNRC1
UTRN	0	0.428455	0.57	0.257	0	0	UTRN
CALM1	0	0.423892	0.982	0.938	0	0	CALM1
HNRNPU	0	0.421848	0.828	0.608	0	0	HNRNPU
SLC40A1	0	0.421121	0.474	0.169	0	0	SLC40A1
CD164	0	0.418067	0.894	0.689	0	0	CD164
SELENOP	0	0.4157	0.689	0.395	0	0	SELENOP
VPS13C	0	0.413214	0.677	0.373	0	0	VPS13C
PDK4	0	0.411903	0.413	0.225	0	0	PDK4
RGS4	0	0.411394	0.736	0.416	0	0	RGS4
ASH1L	0	0.408482	0.712	0.433	0	0	ASH1L
PTPRN	0	0.408198	0.929	0.832	0	0	PTPRN
SPOCK3	0	0.405136	0.572	0.208	0	0	SPOCK3
TBL1X	0	0.404667	0.588	0.277	0	0	TBL1X
PDZK1	0	0.403877	0.664	0.325	0	0	PDZK1
BIRC6	0	0.402647	0.686	0.389	0	0	BIRC6
TENT5C	0	0.40012	0.503	0.215	0	0	TENT5C
DHCR24	0	0.399418	0.522	0.305	0	0	DHCR24
TENT5A	0	0.398878	0.705	0.449	0	0	TENT5A
MAGI2	0	0.398755	0.523	0.207	0	0	MAGI2
STARD10	0	0.398089	0.905	0.678	0	0	STARD10
SMC4	0	0.396402	0.46	0.12	0	0	SMC4
GOLGA4	0	0.394884	0.764	0.518	0	0	GOLGA4
PVR	0	0.394474	0.53	0.186	0	0	PVR
NUCKS1	0	0.393915	0.855	0.685	0	0	NUCKS1
ARHGEF12	0	0.393742	0.617	0.319	0	0	ARHGEF12
CAPZB	0	0.393614	0.904	0.745	0	0	CAPZB
PALLD	0	0.393325	0.7	0.385	0	0	PALLD
KCNMA1	0	0.392734	0.784	0.532	0	0	KCNMA1
HOOK1	0	0.392517	0.646	0.343	0	0	HOOK1
MGST1	0	0.390745	0.328	0.089	0	0	MGST1
IGFBP7	1.10945e-265	0.389809	0.562	0.364	2.2878e-261	0	IGFBP7
INSIG1	6.18024e-238	0.388388	0.562	0.414	1.27443e-233	0	INSIG1
PLD3	0	0.381156	0.952	0.848	0	0	PLD3
SYT4	0	0.380326	0.633	0.349	0	0	SYT4
ATP1B1	0	0.379898	0.792	0.631	0	0	ATP1B1
TCN2	0	0.378966	0.505	0.232	0	0	TCN2
PURA	0	0.378461	0.632	0.371	0	0	PURA
NEURL1	0	0.378237	0.719	0.43	0	0	NEURL1
CHGB	0	0.376287	0.922	0.774	0	0	CHGB
PTEN	0	0.376155	0.643	0.352	0	0	PTEN
ARHGAP5	0	0.375114	0.695	0.412	0	0	ARHGAP5
CTNND2	0	0.374977	0.547	0.231	0	0	CTNND2
MARCKS	0	0.374836	0.878	0.591	0	0	MARCKS
COL27A1	0	0.373331	0.47	0.124	0	0	COL27A1
LRRFIP1	0	0.37062	0.774	0.499	0	0	LRRFIP1
FCGRT	0	0.370238	0.786	0.532	0	0	FCGRT
TNRC6B	0	0.368504	0.791	0.53	0	0	TNRC6B
NOSTRIN	0	0.365328	0.343	0.058	0	0	NOSTRIN
CAMK2D	0	0.362493	0.593	0.307	0	0	CAMK2D
C3orf80	0	0.362188	0.377	0.056	0	0	C3orf80
ERBB3	0	0.35951	0.438	0.139	0	0	ERBB3
NPW	1.16264e-89	0.359444	0.205	0.128	2.39749e-85	0	NPW
MAFB	0	0.359141	0.936	0.79	0	0	MAFB
FGF12	0	0.359116	0.559	0.266	0	0	FGF12
MTRNR2L12	0	0.358689	0.829	0.661	0	0	MTRNR2L12
MT-CO2	0	0.356181	0.998	0.991	0	0	MT-CO2
MT-CO3	0	0.355564	0.995	0.997	0	0	MT-CO3
PDE3B	0	0.353266	0.614	0.325	0	0	PDE3B
HSD17B12	0	0.352734	0.747	0.556	0	0	HSD17B12
BSG	0	0.352347	0.965	0.881	0	0	BSG
MACC1	0	0.351487	0.376	0.075	0	0	MACC1
GSTA1	0	0.350421	0.25	0.079	0	0	GSTA1
PDE4D	0	0.349998	0.489	0.207	0	0	PDE4D
PROC	0	0.349909	0.548	0.28	0	0	PROC
MTMR7	0	0.347635	0.518	0.245	0	0	MTMR7
PDXDC1	0	0.346613	0.744	0.485	0	0	PDXDC1
SCARB2	0	0.346241	0.852	0.658	0	0	SCARB2
KDM5A	0	0.344982	0.627	0.35	0	0	KDM5A
GRIA3	0	0.344715	0.543	0.251	0	0	GRIA3
SMIM24	0	0.344693	0.511	0.302	0	0	SMIM24
IL6ST	0	0.344521	0.463	0.191	0	0	IL6ST
EDIL3	0	0.344036	0.541	0.259	0	0	EDIL3
LBH	0	0.341619	0.493	0.231	0	0	LBH
BRI3	0	0.340905	0.781	0.599	0	0	BRI3
SEC14L1	0	0.340362	0.569	0.289	0	0	SEC14L1
PRKCE	0	0.339652	0.414	0.095	0	0	PRKCE
PTPRN2	0	0.337926	0.809	0.616	0	0	PTPRN2
PLCB1	0	0.337424	0.391	0.098	0	0	PLCB1
ARID1B	0	0.336801	0.751	0.49	0	0	ARID1B
TBC1D4	0	0.336208	0.502	0.257	0	0	TBC1D4
SLC7A14	0	0.335952	0.412	0.116	0	0	SLC7A14
WFS1	0	0.335301	0.672	0.414	0	0	WFS1
GLUL	0	0.334925	0.606	0.419	0	0	GLUL
SMARCA1	0	0.334374	0.673	0.417	0	0	SMARCA1
PPP1R9A	0	0.334266	0.54	0.272	0	0	PPP1R9A
TTC37	0	0.333814	0.697	0.425	0	0	TTC37
CD46	0	0.332334	0.752	0.526	0	0	CD46
MACF1	0	0.332323	0.696	0.449	0	0	MACF1
SESN3	0	0.332115	0.668	0.378	0	0	SESN3
CD81	0	0.330427	0.86	0.655	0	0	CD81
SUMF2	0	0.329769	0.689	0.446	0	0	SUMF2
MT-CYB	0	0.329658	0.991	0.993	0	0	MT-CYB
FGD4	0	0.329182	0.618	0.337	0	0	FGD4
MT-ND4	0	0.328793	0.999	0.997	0	0	MT-ND4
ALCAM	0	0.328699	0.758	0.501	0	0	ALCAM
CLTC	0	0.32838	0.82	0.582	0	0	CLTC
ZNF292	0	0.327646	0.641	0.394	0	0	ZNF292
KLF6	4.83835e-226	0.326634	0.503	0.341	9.97717e-222	0	KLF6
MCOLN3	0	0.3261	0.573	0.255	0	0	MCOLN3
TAPBP	0	0.322719	0.627	0.392	0	0	TAPBP
MSI2	0	0.322421	0.687	0.406	0	0	MSI2
SLC3A2	0	0.321192	0.803	0.651	0	0	SLC3A2
SFPQ	0	0.320827	0.777	0.553	0	0	SFPQ
ZBTB20	0	0.320146	0.634	0.449	0	0	ZBTB20
SIK3	0	0.317114	0.514	0.234	0	0	SIK3
TP53I13	0	0.31669	0.611	0.379	0	0	TP53I13
ABCC5	0	0.316462	0.483	0.218	0	0	ABCC5
VPS41	0	0.315634	0.579	0.317	0	0	VPS41
C2CD4B	0	0.315254	0.312	0.108	0	0	C2CD4B
TIAM1	0	0.314493	0.344	0.078	0	0	TIAM1
PLIN2	0	0.312851	0.493	0.279	0	0	PLIN2
NPTN	0	0.31267	0.632	0.366	0	0	NPTN
IRF2BP2	0	0.311776	0.808	0.572	0	0	IRF2BP2
SLC29A4	0	0.311676	0.803	0.565	0	0	SLC29A4
CALD1	0	0.311103	0.446	0.237	0	0	CALD1
CCNL1	0	0.310182	0.591	0.367	0	0	CCNL1
CMTM6	0	0.310111	0.746	0.539	0	0	CMTM6
PRLR	0	0.30988	0.312	0.033	0	0	PRLR
EPHA4	0	0.309443	0.363	0.087	0	0	EPHA4
SIPA1L3	0	0.308735	0.555	0.285	0	0	SIPA1L3
HMGCS1	2.91085e-199	0.308052	0.598	0.423	6.00247e-195	0	HMGCS1
ATP6AP1	0	0.308016	0.844	0.709	0	0	ATP6AP1
NRXN3	0	0.307254	0.344	0.068	0	0	NRXN3
CSRNP3	0	0.306626	0.52	0.28	0	0	CSRNP3
SLC38A4	0	0.305889	0.387	0.134	0	0	SLC38A4
MBOAT2	0	0.305688	0.517	0.25	0	0	MBOAT2
DOP1B	0	0.305672	0.45	0.166	0	0	DOP1B
MAP3K2	0	0.305487	0.596	0.334	0	0	MAP3K2
CACNA2D2	0	0.305111	0.476	0.208	0	0	CACNA2D2
IDI1	2.0872e-221	0.305082	0.717	0.599	4.30401e-217	0	IDI1
MYO3A	0	0.304457	0.52	0.291	0	0	MYO3A
LARP4B	0	0.30299	0.492	0.219	0	0	LARP4B
SEC31A	0	0.302295	0.72	0.484	0	0	SEC31A
MDM4	0	0.301649	0.643	0.373	0	0	MDM4
SLC35F5	0	0.300852	0.616	0.369	0	0	SLC35F5
ROCK2	0	0.30085	0.523	0.282	0	0	ROCK2
VEGFB	0	0.300698	0.677	0.405	0	0	VEGFB
PHLDB2	0	0.299888	0.587	0.331	0	0	PHLDB2
TMSB4X	0	0.299223	0.984	0.889	0	0	TMSB4X
REEP3	0	0.298946	0.681	0.455	0	0	REEP3
TMEM65	0	0.298334	0.555	0.296	0	0	TMEM65
TFF3	4.68151e-179	0.298278	0.611	0.45	9.65375e-175	0	TFF3
CACNA1D	0	0.297299	0.56	0.34	0	0	CACNA1D
LPP	0	0.295788	0.695	0.413	0	0	LPP
CHST9	0	0.295702	0.681	0.441	0	0	CHST9
KCNH6	0	0.295383	0.562	0.272	0	0	KCNH6
ATP13A3	0	0.295339	0.538	0.28	0	0	ATP13A3
MAN1A1	0	0.29525	0.731	0.465	0	0	MAN1A1
HES1	6.61813e-292	0.294871	0.287	0.134	1.36472e-287	0	HES1
RNF213	0	0.29412	0.51	0.292	0	0	RNF213
CAPNS1	0	0.293936	0.738	0.538	0	0	CAPNS1
VWA5B2	0	0.292676	0.698	0.433	0	0	VWA5B2
ADD3	0	0.291793	0.486	0.23	0	0	ADD3
PCLO	0	0.29165	0.55	0.326	0	0	PCLO
PHIP	0	0.290947	0.657	0.431	0	0	PHIP
XRN1	0	0.290076	0.495	0.255	0	0	XRN1
H2AFJ	0	0.289403	0.866	0.703	0	0	H2AFJ
PHF3	0	0.289385	0.579	0.352	0	0	PHF3
TRIP11	0	0.289361	0.591	0.362	0	0	TRIP11
GRSF1	0	0.289079	0.76	0.584	0	0	GRSF1
HEXA	0	0.288846	0.671	0.488	0	0	HEXA
PTK2	0	0.288638	0.556	0.326	0	0	PTK2
ATP2B1	0	0.286879	0.827	0.588	0	0	ATP2B1
MKLN1	0	0.286256	0.528	0.286	0	0	MKLN1
A1CF	0	0.28585	0.693	0.452	0	0	A1CF
ANXA10	0	0.285373	0.286	0.079	0	0	ANXA10
ARHGEF28	0	0.285126	0.42	0.19	0	0	ARHGEF28
SLC8A2	0	0.284363	0.378	0.105	0	0	SLC8A2
ANKH	0	0.283054	0.589	0.389	0	0	ANKH
CEP350	0	0.282526	0.567	0.32	0	0	CEP350
TMED8	0	0.282427	0.683	0.401	0	0	TMED8
APOA1	1.9237e-46	0.282417	0.201	0.139	3.96686e-42	0	APOA1
MAPK8IP2	0	0.281221	0.571	0.324	0	0	MAPK8IP2
CD55	0	0.281032	0.437	0.187	0	0	CD55
GPX3	1.34025e-293	0.280971	0.773	0.605	2.76374e-289	0	GPX3
CYBA	0	0.280936	0.46	0.212	0	0	CYBA
TPP1	0	0.279756	0.571	0.378	0	0	TPP1
TRAK1	0	0.279204	0.579	0.334	0	0	TRAK1
DZIP3	0	0.278993	0.584	0.379	0	0	DZIP3
CBX5	0	0.278524	0.75	0.522	0	0	CBX5
CERS4	0	0.278461	0.548	0.35	0	0	CERS4
CHKA	0	0.278227	0.444	0.185	0	0	CHKA
RBM47	0	0.278007	0.627	0.362	0	0	RBM47
NR4A2	4.59382e-300	0.27796	0.24	0.097	9.47291e-296	0	NR4A2
GAMT	0	0.277849	0.727	0.544	0	0	GAMT
ABCD3	0	0.277744	0.525	0.29	0	0	ABCD3
NFAT5	0	0.277198	0.457	0.22	0	0	NFAT5
CRH	0	0.276696	0.27	0.101	0	0	CRH
NIPBL	0	0.276139	0.564	0.331	0	0	NIPBL
HPN	0	0.27491	0.534	0.325	0	0	HPN
ABHD15	0	0.274886	0.526	0.282	0	0	ABHD15
HDLBP	0	0.274443	0.823	0.635	0	0	HDLBP
YBX3	0	0.274199	0.44	0.158	0	0	YBX3
EDEM3	0	0.273863	0.58	0.335	0	0	EDEM3
ZNF207	0	0.273634	0.735	0.543	0	0	ZNF207
TEAD1	0	0.272455	0.566	0.327	0	0	TEAD1
AFTPH	0	0.271853	0.491	0.262	0	0	AFTPH
CCDC186	0	0.271555	0.567	0.362	0	0	CCDC186
ACTR2	0	0.271207	0.767	0.558	0	0	ACTR2
CHD9	0	0.270219	0.663	0.462	0	0	CHD9
MT-CO1	0	0.270187	1	0.999	0	0	MT-CO1
SH3KBP1	0	0.270003	0.61	0.322	0	0	SH3KBP1
COX8A	0	0.269955	0.98	0.946	0	0	COX8A
MAGED1	0	0.269917	0.779	0.573	0	0	MAGED1
AQP7	0	0.269194	0.353	0.104	0	0	AQP7
EPHX1	2.82273e-217	0.269104	0.661	0.529	5.82075e-213	0	EPHX1
ID4	2.39312e-232	0.269092	0.486	0.326	4.93484e-228	0	ID4
SCD	3.57215e-248	0.268634	0.798	0.63	7.36613e-244	0	SCD
NCKAP1	0	0.268513	0.648	0.422	0	0	NCKAP1
SF1	0	0.268046	0.733	0.538	0	0	SF1
PPP6R2	0	0.267597	0.556	0.322	0	0	PPP6R2
ATP6V0A1	0	0.266667	0.657	0.461	0	0	ATP6V0A1
UBC	0	0.266159	0.96	0.913	0	0	UBC
FUS	0	0.265805	0.806	0.59	0	0	FUS
SGPP2	0	0.265272	0.395	0.16	0	0	SGPP2
TM9SF3	0	0.26483	0.715	0.478	0	0	TM9SF3
PHKB	0	0.264368	0.579	0.349	0	0	PHKB
FAM110B	0	0.264255	0.368	0.108	0	0	FAM110B
EPHX2	0	0.264251	0.595	0.372	0	0	EPHX2
RAB26	0	0.26404	0.67	0.449	0	0	RAB26
OS9	0	0.263718	0.749	0.562	0	0	OS9
CREBRF	0	0.262872	0.396	0.187	0	0	CREBRF
TMEM176A	0	0.262785	0.753	0.436	0	0	TMEM176A
WSB2	0	0.262504	0.607	0.404	0	0	WSB2
C5	0	0.262186	0.271	0.037	0	0	C5
BCLAF1	0	0.262185	0.71	0.484	0	0	BCLAF1
SMAD5	0	0.262109	0.634	0.38	0	0	SMAD5
BACE1	0	0.261881	0.648	0.416	0	0	BACE1
QPRT	0	0.261784	0.662	0.425	0	0	QPRT
BTG1	3.30282e-234	0.261554	0.846	0.716	6.81075e-230	0	BTG1
ETV1	0	0.261392	0.615	0.333	0	0	ETV1
RBM5	0	0.261326	0.62	0.389	0	0	RBM5
TM4SF5	0	0.260655	0.173	0.035	0	0	TM4SF5
SYT7	0	0.260271	0.744	0.555	0	0	SYT7
MT-ATP8	0	0.260069	0.415	0.211	0	0	MT-ATP8
RAB11FIP1	1.65548e-239	0.259979	0.544	0.376	3.41376e-235	0	RAB11FIP1
SRRM2	0	0.259846	0.807	0.596	0	0	SRRM2
LUC7L3	0	0.259821	0.771	0.581	0	0	LUC7L3
KANSL1	0	0.259615	0.643	0.424	0	0	KANSL1
GLUD1	0	0.259601	0.549	0.328	0	0	GLUD1
SCAF11	0	0.259596	0.676	0.466	0	0	SCAF11
GRB14	0	0.259532	0.37	0.123	0	0	GRB14
APCDD1	0	0.259459	0.264	0.044	0	0	APCDD1
SLC22A17	0	0.258884	0.738	0.565	0	0	SLC22A17
EVA1B	0	0.258306	0.61	0.347	0	0	EVA1B
TMTC1	0	0.258292	0.388	0.122	0	0	TMTC1
CCND1	0	0.257935	0.374	0.175	0	0	CCND1
DDX24	0	0.257004	0.794	0.635	0	0	DDX24
NT5C3A	0	0.256228	0.55	0.347	0	0	NT5C3A
EP300	0	0.256187	0.483	0.243	0	0	EP300
KAT6B	0	0.256116	0.654	0.425	0	0	KAT6B
OSBPL8	4.16268e-158	0.254795	0.491	0.363	8.58385e-154	0	OSBPL8
GNAQ	0	0.254783	0.666	0.422	0	0	GNAQ
ZRANB2	0	0.254581	0.63	0.429	0	0	ZRANB2
SPINK4	0	0.253981	0.259	0.062	0	0	SPINK4
TMEM164	0	0.253947	0.464	0.231	0	0	TMEM164
PHC3	0	0.253248	0.387	0.171	0	0	PHC3
KL	0	0.252505	0.267	0.036	0	0	KL
SENP6	0	0.252501	0.578	0.363	0	0	SENP6
MAP4K4	0	0.25242	0.671	0.444	0	0	MAP4K4
GPRIN3	0	0.252362	0.438	0.248	0	0	GPRIN3
WNT4	7.32667e-284	0.252064	0.464	0.293	1.51083e-279	0	WNT4
WNK1	0	0.251853	0.633	0.405	0	0	WNK1
KCNH5	0	0.251767	0.269	0.046	0	0	KCNH5
CACFD1	0	0.251706	0.572	0.375	0	0	CACFD1
PPP2CB	0	0.251507	0.591	0.374	0	0	PPP2CB
EPS15	0	0.251474	0.544	0.326	0	0	EPS15
IMPA2	0	0.251437	0.426	0.157	0	0	IMPA2
CERS6	0	0.250796	0.644	0.422	0	0	CERS6
UGT8	0	0.250722	0.339	0.094	0	0	UGT8
TMPRSS2	0	0.250539	0.247	0.026	0	0	TMPRSS2
TACC1	0	0.250249	0.525	0.308	0	0	TACC1
DDX6	0	0.250064	0.634	0.413	0	0	DDX6
MMRN1	0	0.250034	0.292	0.101	0	0	MMRN1
ERH	2.26749e-141	-0.250225	0.77	0.81	4.6758e-137	0	ERH
MRPL22	3.3896e-168	-0.250615	0.364	0.507	6.98969e-164	0	MRPL22
PKIG	3.30158e-67	-0.250878	0.334	0.418	6.8082e-63	0	PKIG
RETREG1	8.75227e-148	-0.252128	0.164	0.294	1.8048e-143	0	RETREG1
TBCB	2.17537e-115	-0.252561	0.678	0.727	4.48584e-111	0	TBCB
LIMD2	6.14109e-123	-0.252865	0.127	0.232	1.26635e-118	0	LIMD2
OAZ2	8.35206e-126	-0.253677	0.563	0.657	1.72228e-121	0	OAZ2
GNG4	7.83292e-158	-0.254173	0.464	0.585	1.61523e-153	0	GNG4
CALM2	2.9405e-190	-0.254547	0.962	0.953	6.0636e-186	0	CALM2
RGS16	6.17941e-241	-0.25499	0.037	0.179	1.27426e-236	0	RGS16
TMED2	2.43903e-163	-0.255146	0.674	0.738	5.02952e-159	0	TMED2
CCDC167	2.11401e-210	-0.255251	0.201	0.367	4.35931e-206	0	CCDC167
PEG10	2.3491e-135	-0.255756	0.657	0.504	4.84408e-131	0	PEG10
MPC1	5.5129e-180	-0.256421	0.301	0.453	1.13682e-175	0	MPC1
PARVB	1.06649e-152	-0.256738	0.479	0.603	2.19921e-148	0	PARVB
PDIA4	1.0643e-42	-0.258179	0.368	0.419	2.19469e-38	0	PDIA4
TPD52	1.48231e-165	-0.259985	0.801	0.824	3.05668e-161	0	TPD52
WLS	3.70841e-133	-0.260219	0.205	0.329	7.64711e-129	0	WLS
RPS4Y1	2.97443e-48	-0.260375	0.744	0.694	6.13357e-44	0	RPS4Y1
BTBD3	2.13613e-51	-0.260575	0.366	0.424	4.40492e-47	0	BTBD3
SLC38A1	3.27879e-291	-0.261078	0.024	0.179	6.76119e-287	0	SLC38A1
MT2A	2.82926e-145	-0.261129	0.039	0.139	5.83422e-141	0	MT2A
TMOD1	1.97176e-81	-0.261609	0.421	0.497	4.06596e-77	0	TMOD1
SCGN	1.11197e-92	-0.261656	0.954	0.905	2.293e-88	0	SCGN
RPL8	0	-0.261878	0.996	0.991	0	0	RPL8
RPL34	4.5714e-220	-0.262467	0.987	0.972	9.42667e-216	0	RPL34
TMED10	1.31438e-156	-0.262602	0.753	0.786	2.71038e-152	0	TMED10
TNFRSF12A	2.15854e-243	-0.263002	0.039	0.183	4.45113e-239	0	TNFRSF12A
DGUOK	8.91893e-170	-0.263756	0.55	0.665	1.83917e-165	0	DGUOK
SRP9	1.06076e-145	-0.263863	0.843	0.864	2.1874e-141	0	SRP9
SLC17A6	0	-0.264319	0.021	0.2	0	0	SLC17A6
PCMT1	1.79403e-183	-0.265213	0.552	0.655	3.69947e-179	0	PCMT1
EEF1A2	1.61149e-14	-0.265756	0.295	0.313	3.32306e-10	0	EEF1A2
PFDN5	0	-0.266108	0.971	0.965	0	0	PFDN5
TMEM230	4.05634e-156	-0.266132	0.704	0.76	8.36457e-152	0	TMEM230
MORF4L2	1.66991e-185	-0.266685	0.681	0.753	3.44353e-181	0	MORF4L2
FAU	0	-0.266797	0.98	0.976	0	0	FAU
UBXN1	3.60765e-171	-0.268761	0.579	0.671	7.43934e-167	0	UBXN1
IER3	1.62334e-145	-0.269542	0.137	0.266	3.34748e-141	0	IER3
MDK	0.000994807	-0.270006	0.68	0.679	1	0	MDK
BTBD17	1.0886e-81	-0.270397	0.152	0.241	2.24479e-77	0	BTBD17
RPLP1	0	-0.270863	0.998	0.994	0	0	RPLP1
NDUFB9	4.15424e-193	-0.272132	0.738	0.799	8.56647e-189	0	NDUFB9
SYT11	3.44325e-117	-0.27239	0.295	0.407	7.10032e-113	0	SYT11
SUMO2	1.56079e-233	-0.272676	0.894	0.913	3.2185e-229	0	SUMO2
PLCXD3	7.9411e-218	-0.273207	0.215	0.393	1.63753e-213	0	PLCXD3
RPL35	0	-0.273495	0.987	0.983	0	0	RPL35
FXYD5	2.10406e-49	-0.274458	0.106	0.169	4.33878e-45	0	FXYD5
RPL21	0	-0.275252	0.995	0.992	0	0	RPL21
TSPAN5	0	-0.275528	0.048	0.243	0	0	TSPAN5
RAP1B	8.07587e-39	-0.276954	0.561	0.588	1.66533e-34	0	RAP1B
GABARAPL2	3.39763e-211	-0.277827	0.858	0.868	7.00626e-207	0	GABARAPL2
FEV	0	-0.278027	0.707	0.355	0	0	FEV
YWHAH	1.98517e-107	-0.278963	0.578	0.634	4.09362e-103	0	YWHAH
TPPP3	6.81458e-124	-0.278975	0.167	0.287	1.40523e-119	0	TPPP3
ANKS1B	1.27662e-147	-0.279551	0.096	0.215	2.63252e-143	0	ANKS1B
POU2F2	6.749e-161	-0.279647	0.016	0.108	1.39171e-156	0	POU2F2
NDUFV2	1.62154e-189	-0.279684	0.66	0.738	3.34379e-185	0	NDUFV2
SLIRP	1.0816e-178	-0.280433	0.726	0.795	2.23037e-174	0	SLIRP
MT1X	1.26305e-150	-0.280667	0.167	0.305	2.60453e-146	0	MT1X
MYDGF	6.69149e-191	-0.282522	0.546	0.666	1.37985e-186	0	MYDGF
CASR	0	-0.282611	0.083	0.313	0	0	CASR
EIF4EBP1	9.45346e-192	-0.282847	0.371	0.523	1.9494e-187	0	EIF4EBP1
SH3BGRL3	1.96126e-109	-0.283234	0.726	0.775	4.04432e-105	0	SH3BGRL3
CAMLG	3.07738e-191	-0.285187	0.495	0.614	6.34586e-187	0	CAMLG
SNRPD2	1.59226e-217	-0.285396	0.793	0.84	3.2834e-213	0	SNRPD2
ANXA2	4.07702e-140	-0.28565	0.156	0.288	8.40723e-136	0	ANXA2
PCDH17	6.85359e-168	-0.285804	0.098	0.23	1.41328e-163	0	PCDH17
CHRNA3	4.80617e-220	-0.288238	0.008	0.121	9.91081e-216	0	CHRNA3
PDCD5	1.14002e-155	-0.288461	0.552	0.633	2.35084e-151	0	PDCD5
SVIP	1.92947e-92	-0.28899	0.542	0.603	3.97875e-88	0	SVIP
COX6A1	0	-0.289564	0.875	0.917	0	0	COX6A1
TMEM258	2.017e-233	-0.289938	0.795	0.857	4.15925e-229	0	TMEM258
SELENOK	1.34263e-194	-0.290177	0.73	0.795	2.76864e-190	0	SELENOK
GPC3	5.54934e-95	-0.290625	0.078	0.163	1.14433e-90	0	GPC3
PIPOX	0	-0.290783	0.084	0.322	0	0	PIPOX
HSPA5	0.00247383	-0.290908	0.734	0.667	1	0	HSPA5
MAP1LC3A	1.62957e-169	-0.291928	0.642	0.724	3.36034e-165	0	MAP1LC3A
GPX4	3.28456e-285	-0.292881	0.921	0.938	6.77308e-281	0	GPX4
RPL37A	8.52664e-303	-0.297273	0.992	0.992	1.75828e-298	0	RPL37A
SPCS2	3.54026e-209	-0.297312	0.698	0.748	7.30037e-205	0	SPCS2
SELENOW	7.91766e-99	-0.297752	0.757	0.773	1.6327e-94	0	SELENOW
RPS10	0	-0.297908	0.908	0.931	0	0	RPS10
SELENOH	3.55694e-195	-0.298094	0.714	0.806	7.33476e-191	0	SELENOH
ARL2	1.68946e-235	-0.299448	0.637	0.744	3.48383e-231	0	ARL2
OLFM2	0	-0.299579	0.219	0.447	0	0	OLFM2
SUMO1	2.28928e-201	-0.300099	0.679	0.76	4.72073e-197	0	SUMO1
EEF1A1	0	-0.300167	0.999	0.997	0	0	EEF1A1
PAM	3.28988e-154	-0.301012	0.488	0.603	6.78405e-150	0	PAM
RHEB	7.39252e-161	-0.301914	0.591	0.688	1.52441e-156	0	RHEB
EIF3H	9.7814e-190	-0.302479	0.729	0.765	2.01702e-185	0	EIF3H
ASB9	7.23727e-206	-0.303811	0.13	0.277	1.4924e-201	0	ASB9
PAX4	4.91859e-225	-0.303858	0.114	0.271	1.01426e-220	0	PAX4
PEBP1	6.19926e-145	-0.304621	0.917	0.906	1.27835e-140	0	PEBP1
CNPY2	1.57354e-255	-0.306735	0.737	0.821	3.24479e-251	0	CNPY2
GNG3	7.52435e-168	-0.309125	0.022	0.121	1.5516e-163	0	GNG3
CRISPLD1	5.35674e-193	-0.309546	0.029	0.144	1.10461e-188	0	CRISPLD1
RASD1	7.30537e-23	-0.309864	0.376	0.398	1.50644e-18	0	RASD1
SGCD	0	-0.310189	0.032	0.221	0	0	SGCD
DEPP1	1.64837e-15	-0.310716	0.339	0.368	3.39911e-11	0	DEPP1
ABRACL	0	-0.311756	0.193	0.409	0	0	ABRACL
MANF	4.84687e-171	-0.312252	0.454	0.572	9.99473e-167	0	MANF
RPS23	0	-0.313507	0.993	0.987	0	0	RPS23
LMO2	4.10477e-82	-0.31632	0.195	0.288	8.46445e-78	0	LMO2
RPS16	0	-0.319273	0.975	0.978	0	0	RPS16
SPCS1	4.21887e-241	-0.319579	0.787	0.83	8.69973e-237	0	SPCS1
TIMP1	1.78381e-79	-0.321802	0.735	0.716	3.6784e-75	0	TIMP1
RPL7A	0	-0.323141	0.99	0.983	0	0	RPL7A
RAMP1	1.44429e-240	-0.324286	0.048	0.192	2.97827e-236	0	RAMP1
LMO1	0	-0.325238	0.096	0.358	0	0	LMO1
CADM2	4.76575e-165	-0.325935	0.013	0.104	9.82745e-161	0	CADM2
CXCL12	1.25917e-186	-0.327253	0.048	0.168	2.59654e-182	0	CXCL12
CXADR	0	-0.32926	0.091	0.346	0	0	CXADR
RPL11	0	-0.329634	0.994	0.992	0	0	RPL11
PERP	5.40613e-172	-0.330307	0.683	0.716	1.1148e-167	0	PERP
HLA-B	7.94203e-23	-0.330746	0.37	0.38	1.63772e-18	0	HLA-B
DSTN	0	-0.332378	0.881	0.898	0	0	DSTN
ID1	2.52183e-08	-0.332463	0.165	0.184	0.000520028	0	ID1
BTG3	3.19796e-218	-0.335322	0.242	0.408	6.59452e-214	0	BTG3
LSAMP	8.15455e-269	-0.336345	0.173	0.361	1.68155e-264	0	LSAMP
COX5A	1.08062e-178	-0.338185	0.712	0.765	2.22836e-174	0	COX5A
PRDX1	2.13773e-217	-0.339052	0.522	0.641	4.40821e-213	0	PRDX1
COX4I1	0	-0.33915	0.946	0.954	0	0	COX4I1
TXN	3.85371e-281	-0.340453	0.725	0.804	7.94674e-277	0	TXN
SARAF	0	-0.341861	0.852	0.875	0	0	SARAF
ID3	3.36922e-39	-0.342023	0.079	0.127	6.94768e-35	0	ID3
MGST3	1.02592e-247	-0.342431	0.651	0.746	2.11554e-243	0	MGST3
RACK1	0	-0.342854	0.982	0.979	0	0	RACK1
G6PC2	1.3701e-130	-0.343783	0.286	0.404	2.82528e-126	0	G6PC2
STMN1	1.59353e-10	-0.345162	0.838	0.785	3.28601e-06	0	STMN1
RBP1	1.76223e-33	-0.348294	0.666	0.668	3.63389e-29	0	RBP1
NDUFB4	0	-0.348859	0.748	0.825	0	0	NDUFB4
DNAJB9	0	-0.349328	0.331	0.524	0	0	DNAJB9
MT1F	0	-0.351034	0.047	0.264	0	0	MT1F
OAZ1	0	-0.351565	0.967	0.966	0	0	OAZ1
GAP43	9.2309e-267	-0.351981	0.033	0.183	1.9035e-262	0	GAP43
OST4	1.62443e-201	-0.352934	0.836	0.89	3.34974e-197	0	OST4
RPL38	0	-0.353008	0.957	0.97	0	0	RPL38
RPL24	0	-0.354093	0.982	0.98	0	0	RPL24
EEF1D	0	-0.355221	0.695	0.782	0	0	EEF1D
YBX1	1.20488e-287	-0.355325	0.91	0.89	2.48458e-283	0	YBX1
DYNLL1	5.96452e-249	-0.355646	0.878	0.911	1.22994e-244	0	DYNLL1
SRP14	0	-0.358547	0.941	0.944	0	0	SRP14
QPCT	1.31498e-140	-0.358741	0.679	0.712	2.71162e-136	0	QPCT
DAD1	0	-0.36111	0.646	0.754	0	0	DAD1
RPS15A	0	-0.361347	0.989	0.987	0	0	RPS15A
RPS12	0	-0.361887	0.993	0.989	0	0	RPS12
TSPAN13	8.00462e-238	-0.362411	0.522	0.64	1.65063e-233	0	TSPAN13
ONECUT2	1.47243e-18	-0.362818	0.343	0.366	3.0363e-14	0	ONECUT2
ISCU	1.02135e-282	-0.363752	0.496	0.65	2.10612e-278	0	ISCU
TM4SF4	4.13438e-28	-0.368186	0.315	0.362	8.52551e-24	0	TM4SF4
STMN4	2.05654e-185	-0.368278	0.019	0.125	4.24079e-181	0	STMN4
CBLN1	2.35334e-188	-0.369539	0.037	0.154	4.85283e-184	0	CBLN1
ASCL2	2.25581e-288	-0.370291	0.298	0.487	4.6517e-284	0	ASCL2
DHRS7	5.32237e-281	-0.37076	0.411	0.569	1.09753e-276	0	DHRS7
HMGN1	4.43938e-259	-0.371821	0.816	0.842	9.15445e-255	0	HMGN1
HNRNPA1	0	-0.371829	0.897	0.909	0	0	HNRNPA1
RPL41	0	-0.372701	0.998	0.997	0	0	RPL41
RPL23	0	-0.37289	0.95	0.952	0	0	RPL23
NTM	0	-0.374274	0.069	0.261	0	0	NTM
RPL14	0	-0.374457	0.983	0.978	0	0	RPL14
RPL19	0	-0.37585	0.993	0.992	0	0	RPL19
RPL18A	0	-0.376095	0.993	0.99	0	0	RPL18A
PSMB5	0	-0.376715	0.76	0.846	0	0	PSMB5
RPS27	0	-0.378032	0.994	0.993	0	0	RPS27
RPLP2	0	-0.379257	0.991	0.989	0	0	RPLP2
RPL5	0	-0.382429	0.986	0.98	0	0	RPL5
COX7A2L	0	-0.38312	0.793	0.856	0	0	COX7A2L
NPM1	0	-0.383231	0.908	0.901	0	0	NPM1
RPS5	0	-0.392337	0.985	0.984	0	0	RPS5
OSTC	0	-0.395342	0.54	0.677	0	0	OSTC
ACVR1C	1.09931e-27	-0.396135	0.478	0.458	2.26689e-23	0	ACVR1C
CIRBP	7.47366e-298	-0.39636	0.903	0.899	1.54114e-293	0	CIRBP
SERINC2	5.11417e-132	-0.396774	0.352	0.453	1.05459e-127	0	SERINC2
RPL23A	0	-0.401075	0.99	0.991	0	0	RPL23A
CDKN1C	6.23884e-252	-0.402435	0.316	0.497	1.28651e-247	0	CDKN1C
RGS2	1.23295e-212	-0.402906	0.104	0.255	2.54247e-208	0	RGS2
TAGLN3	0	-0.403089	0.151	0.408	0	0	TAGLN3
RPL32	0	-0.403895	0.994	0.99	0	0	RPL32
RPS7	0	-0.404135	0.975	0.978	0	0	RPS7
RPL13A	0	-0.406339	0.998	0.996	0	0	RPL13A
BTF3	0	-0.406943	0.865	0.903	0	0	BTF3
TUBB2A	0	-0.41292	0.092	0.403	0	0	TUBB2A
RPL10A	0	-0.413706	0.967	0.972	0	0	RPL10A
PTMA	0	-0.414797	0.958	0.964	0	0	PTMA
OTULINL	0	-0.41498	0.166	0.43	0	0	OTULINL
EEF1B2	0	-0.415234	0.846	0.89	0	0	EEF1B2
PPA1	0	-0.415825	0.665	0.748	0	0	PPA1
RPL6	0	-0.418898	0.991	0.988	0	0	RPL6
RPL35A	0	-0.422218	0.98	0.984	0	0	RPL35A
LAPTM4A	0	-0.430886	0.668	0.77	0	0	LAPTM4A
PLXNA2	7.09942e-77	-0.431225	0.31	0.381	1.46397e-72	0	PLXNA2
XBP1	0	-0.431271	0.576	0.729	0	0	XBP1
TUBA1B	1.04539e-187	-0.431783	0.848	0.861	2.1557e-183	0	TUBA1B
H2AFZ	0	-0.433159	0.661	0.824	0	0	H2AFZ
RPS13	0	-0.433523	0.982	0.984	0	0	RPS13
RPL12	0	-0.43424	0.99	0.986	0	0	RPL12
RPS26	0	-0.434348	0.925	0.961	0	0	RPS26
DHRS2	0	-0.43597	0.163	0.368	0	0	DHRS2
EIF1	0	-0.437222	0.964	0.971	0	0	EIF1
CHODL	0	-0.438275	0.033	0.205	0	0	CHODL
GSN	7.64845e-176	-0.440362	0.196	0.331	1.57719e-171	0	GSN
RPL36AL	0	-0.440559	0.887	0.924	0	0	RPL36AL
RPS14	0	-0.445195	0.994	0.99	0	0	RPS14
MTRNR2L10	0	-0.445368	0.075	0.328	0	0	MTRNR2L10
PKIB	0	-0.448619	0.409	0.583	0	0	PKIB
ASCL1	1.13971e-274	-0.452395	0.04	0.196	2.35019e-270	0	ASCL1
SEC61B	0	-0.461882	0.855	0.909	0	0	SEC61B
SAMD11	0	-0.465867	0.022	0.293	0	0	SAMD11
NDUFA4	0	-0.465921	0.498	0.661	0	0	NDUFA4
RPS20	0	-0.467339	0.97	0.974	0	0	RPS20
CHCHD2	0	-0.471021	0.787	0.83	0	0	CHCHD2
BASP1	4.17245e-53	-0.472005	0.449	0.448	8.60402e-49	0	BASP1
RPL4	0	-0.474538	0.965	0.966	0	0	RPL4
MIF	0	-0.476527	0.764	0.885	0	0	MIF
RPS2	0	-0.479552	0.994	0.989	0	0	RPS2
ERO1B	4.09043e-88	-0.483296	0.768	0.728	8.43488e-84	0	ERO1B
SOX11	0	-0.486005	0.06	0.242	0	0	SOX11
NACA	0	-0.48848	0.912	0.931	0	0	NACA
TUBB	0	-0.490629	0.757	0.842	0	0	TUBB
EIF4A2	0	-0.491836	0.914	0.911	0	0	EIF4A2
SCGB2A1	0	-0.502282	0.11	0.316	0	0	SCGB2A1
RPL27A	0	-0.502542	0.986	0.988	0	0	RPL27A
RPL26	0	-0.508527	0.969	0.979	0	0	RPL26
FXYD6	0	-0.512682	0.256	0.559	0	0	FXYD6
NEFL	3.41616e-178	-0.51538	0.025	0.13	7.04447e-174	0	NEFL
MLLT11	1.34878e-292	-0.51674	0.492	0.636	2.78132e-288	0	MLLT11
NPY	3.57062e-134	-0.518093	0.022	0.106	7.36298e-130	0	NPY
COL5A2	1.50923e-128	-0.522091	0.038	0.125	3.11219e-124	0	COL5A2
INSM1	5.46263e-118	-0.528259	0.582	0.624	1.12645e-113	0	INSM1
FTH1	5.66868e-293	-0.532469	0.995	0.988	1.16894e-288	0	FTH1
DDC	5.54636e-05	-0.535107	0.453	0.424	1	0	DDC
RPL27	0	-0.537155	0.933	0.964	0	0	RPL27
RPS4X	0	-0.538209	0.991	0.986	0	0	RPS4X
PPDPF	0	-0.542537	0.913	0.95	0	0	PPDPF
CD24	6.05321e-72	-0.544287	0.797	0.744	1.24823e-67	0	CD24
RPL10	0	-0.547757	0.99	0.992	0	0	RPL10
RPS3	0	-0.556359	0.996	0.994	0	0	RPS3
RPS18	0	-0.560636	0.989	0.993	0	0	RPS18
BAALC	0	-0.561527	0.081	0.304	0	0	BAALC
JPT1	0	-0.566988	0.275	0.497	0	0	JPT1
HOPX	0	-0.572278	0.209	0.494	0	0	HOPX
FXYD2	4.69371e-156	-0.573087	0.427	0.532	9.67889e-152	0	FXYD2
TMSB10	9.71432e-26	-0.57734	0.923	0.911	2.00319e-21	0	TMSB10
NKX6-1	0	-0.577729	0.152	0.482	0	0	NKX6-1
RPS19	0	-0.588962	0.987	0.989	0	0	RPS19
RPL36A	0	-0.591603	0.615	0.83	0	0	RPL36A
PDX1	0	-0.592195	0.073	0.495	0	0	PDX1
RPS25	0	-0.593053	0.974	0.981	0	0	RPS25
OCIAD2	0	-0.598567	0.644	0.784	0	0	OCIAD2
RPL17	0	-0.600833	0.5	0.725	0	0	RPL17
DCX	0	-0.61027	0.27	0.454	0	0	DCX
RPL15	0	-0.61409	0.989	0.989	0	0	RPL15
RPL7	0	-0.621707	0.978	0.978	0	0	RPL7
STMN2	1.98187e-237	-0.624686	0.779	0.767	4.08681e-233	0	STMN2
NPTX2	0	-0.637031	0.06	0.353	0	0	NPTX2
RPS6	0	-0.642714	0.982	0.985	0	0	RPS6
PRSS23	0	-0.646783	0.077	0.392	0	0	PRSS23
MAP1B	3.70661e-234	-0.64955	0.754	0.746	7.6434e-230	0	MAP1B
MARCKSL1	2.33771e-134	-0.652165	0.5	0.538	4.82059e-130	0	MARCKSL1
UCHL1	0	-0.670234	0.533	0.748	0	0	UCHL1
DNAJC12	0	-0.671204	0.244	0.598	0	0	DNAJC12
SHISAL2B	1.42044e-153	-0.688017	0.171	0.297	2.92909e-149	0	SHISAL2B
RPS17	0	-0.689655	0.561	0.838	0	0	RPS17
RPL31	0	-0.734972	0.936	0.975	0	0	RPL31
SYT13	0	-0.749656	0.189	0.52	0	0	SYT13
C9orf16	1.09722e-46	-0.800013	0.922	0.905	2.26257e-42	0	C9orf16
TUBB2B	0	-0.810519	0.103	0.514	0	0	TUBB2B
TUBA1A	0	-0.837499	0.785	0.901	0	0	TUBA1A
C1QL1	0	-0.886854	0.341	0.582	0	0	C1QL1
SOX4	8.31123e-163	-0.888372	0.284	0.407	1.71386e-158	0	SOX4
IGFBP5	7.10303e-39	-0.911366	0.515	0.505	1.46472e-34	0	IGFBP5
NEFM	7.34889e-164	-0.9781	0.193	0.317	1.51541e-159	0	NEFM
PCSK1	0	-0.978746	0.122	0.518	0	0	PCSK1
TPH1	2.73081e-57	-1.0275	0.108	0.168	5.63121e-53	0	TPH1
PCP4	0	-1.03513	0.187	0.548	0	0	PCP4
HADH	0	-1.15392	0.116	0.542	0	0	HADH
CALB2	0	-1.32952	0.071	0.336	0	0	CALB2
DLK1	0	-1.83286	0.124	0.485	0	0	DLK1
PPY	3.10889e-39	-2.26708	0.188	0.132	6.41085e-35	0	PPY
RBP4	0	-2.29414	0.045	0.314	0	0	RBP4
SST	2.22673e-22	-2.7833	0.176	0.209	4.59173e-18	0	SST
INS	0	-2.9628	0.253	0.676	0	0	INS
IAPP	0	-3.19018	0.175	0.491	0	0	IAPP
RBP4.1	0	1.80988	0.639	0.196	0	1	RBP4
IAPP.1	0	1.7367	0.902	0.347	0	1	IAPP
INS.1	0	1.55007	0.988	0.526	0	1	INS
SPP1	0	1.44074	0.188	0.049	0	1	SPP1
HADH.1	0	1.22311	0.916	0.38	0	1	HADH
GSN.1	0	1.07005	0.761	0.224	0	1	GSN
SHISAL2B.1	0	1.01834	0.677	0.201	0	1	SHISAL2B
FXYD2.1	0	0.998879	0.818	0.457	0	1	FXYD2
NPTX2.1	0	0.961857	0.705	0.225	0	1	NPTX2
ID1.1	0	0.923569	0.391	0.143	0	1	ID1
EIF4A2.1	0	0.833845	0.977	0.899	0	1	EIF4A2
RPL17.1	0	0.807608	0.917	0.64	0	1	RPL17
SAMD11.1	0	0.796942	0.652	0.168	0	1	SAMD11
PRSS23.1	0	0.796244	0.729	0.262	0	1	PRSS23
ID3.1	0	0.792275	0.286	0.087	0	1	ID3
FTH1.1	0	0.752751	0.99	0.989	0	1	FTH1
RASD1.1	0	0.74998	0.695	0.34	0	1	RASD1
PEBP1.1	0	0.71335	0.971	0.897	0	1	PEBP1
MTRNR2L10.1	0	0.692636	0.743	0.197	0	1	MTRNR2L10
BTG3.1	0	0.670034	0.695	0.319	0	1	BTG3
SCGB2A1.1	0	0.626911	0.653	0.21	0	1	SCGB2A1
SCGN.1	0	0.626907	0.973	0.904	0	1	SCGN
CIRBP.1	0	0.621069	0.964	0.888	0	1	CIRBP
RPS6.1	0	0.616827	0.997	0.983	0	1	RPS6
ADCYAP1	0	0.608857	0.53	0.097	0	1	ADCYAP1
RPS17.1	0	0.586378	0.946	0.757	0	1	RPS17
RPL31.1	0	0.574062	0.991	0.964	0	1	RPL31
MTRNR2L8	0	0.568498	0.871	0.614	0	1	MTRNR2L8
NPM1.1	0	0.568174	0.97	0.89	0	1	NPM1
PERP.1	0	0.560857	0.87	0.681	0	1	PERP
RPS4X.1	0	0.55731	0.995	0.985	0	1	RPS4X
NPY.1	0	0.555941	0.231	0.065	0	1	NPY
NACA.1	0	0.554745	0.979	0.918	0	1	NACA
GAD2	0	0.55333	0.858	0.681	0	1	GAD2
RPS25.1	0	0.549477	0.996	0.977	0	1	RPS25
CHCHD2.1	0	0.547946	0.943	0.801	0	1	CHCHD2
PKIB.1	0	0.545937	0.791	0.507	0	1	PKIB
RPL5.1	0	0.539482	0.996	0.978	0	1	RPL5
PPA1.1	0	0.53551	0.889	0.704	0	1	PPA1
RPL4.1	0	0.532834	0.988	0.961	0	1	RPL4
ANXA2.1	0	0.52064	0.527	0.216	0	1	ANXA2
RPL15.1	0	0.507994	0.996	0.988	0	1	RPL15
LAPTM4A.1	0	0.504743	0.889	0.726	0	1	LAPTM4A
TUBA1B.1	0	0.504419	0.936	0.844	0	1	TUBA1B
ENO1	0	0.503027	0.91	0.774	0	1	ENO1
EIF3H.1	0	0.500546	0.899	0.732	0	1	EIF3H
HOPX.1	0	0.49823	0.7	0.394	0	1	HOPX
DHRS2.1	0	0.497206	0.646	0.273	0	1	DHRS2
IER3.1	1.20634e-290	0.494852	0.395	0.214	2.48759e-286	1	IER3
DSTN.1	0	0.49408	0.964	0.882	0	1	DSTN
TNFRSF12A.1	0	0.48495	0.424	0.108	0	1	TNFRSF12A
G6PC2.1	0	0.469397	0.686	0.327	0	1	G6PC2
MT1X.1	0	0.468945	0.463	0.245	0	1	MT1X
SOD1	0	0.465524	0.935	0.825	0	1	SOD1
QPCT.1	0	0.457979	0.871	0.676	0	1	QPCT
ISCU.1	0	0.4574	0.813	0.587	0	1	ISCU
RPL36AL.1	0	0.456935	0.975	0.907	0	1	RPL36AL
RPL26.1	0	0.455781	0.995	0.974	0	1	RPL26
GSTO1	0	0.4511	0.67	0.389	0	1	GSTO1
RPL7.1	0	0.448884	0.99	0.976	0	1	RPL7
RPL14.1	0	0.447298	0.993	0.977	0	1	RPL14
FFAR1	0	0.441654	0.596	0.299	0	1	FFAR1
MT2A.1	0	0.441292	0.315	0.085	0	1	MT2A
MCUB	0	0.431526	0.489	0.182	0	1	MCUB
DHRS7.1	0	0.420691	0.747	0.502	0	1	DHRS7
SARAF.1	0	0.415866	0.947	0.857	0	1	SARAF
PRDX3	0	0.413278	0.838	0.689	0	1	PRDX3
PRDX1.1	0	0.413127	0.79	0.588	0	1	PRDX1
EEF1A1.1	0	0.41308	1	0.997	0	1	EEF1A1
RPL24.1	0	0.411496	0.994	0.978	0	1	RPL24
RPL36A.1	0	0.41015	0.943	0.762	0	1	RPL36A
YWHAH.1	0	0.409195	0.734	0.604	0	1	YWHAH
B2M	0	0.405726	0.948	0.834	0	1	B2M
UCHL1.1	0	0.405069	0.899	0.673	0	1	UCHL1
RPL6.1	0	0.404244	0.997	0.987	0	1	RPL6
TMEM59	0	0.399338	0.943	0.873	0	1	TMEM59
MAFA	0	0.394422	0.408	0.081	0	1	MAFA
TPPP3.1	0	0.392858	0.482	0.225	0	1	TPPP3
ST13	0	0.387259	0.922	0.82	0	1	ST13
SBDS	0	0.381432	0.75	0.547	0	1	SBDS
PSMB1	0	0.379384	0.875	0.741	0	1	PSMB1
MEIS2	0	0.379109	0.608	0.248	0	1	MEIS2
TSPAN1	0	0.378872	0.468	0.24	0	1	TSPAN1
ANXA5	0	0.378576	0.795	0.626	0	1	ANXA5
DUT	0	0.376853	0.693	0.512	0	1	DUT
ABRACL.1	0	0.369093	0.557	0.334	0	1	ABRACL
NTPCR	0	0.365203	0.557	0.327	0	1	NTPCR
RPL12.1	0	0.362219	0.996	0.985	0	1	RPL12
RPL22	0	0.361943	0.984	0.953	0	1	RPL22
ACAT1	0	0.361859	0.654	0.46	0	1	ACAT1
FAM162A	0	0.359968	0.595	0.405	0	1	FAM162A
SLC25A4	3.19344e-306	0.354906	0.728	0.567	6.58519e-302	1	SLC25A4
RPS20.1	0	0.353703	0.991	0.97	0	1	RPS20
RPS4Y1.1	1.59061e-127	0.353515	0.689	0.706	3.28e-123	1	RPS4Y1
RPL7A.1	0	0.350975	0.996	0.983	0	1	RPL7A
TSPAN13.1	0	0.348784	0.755	0.593	0	1	TSPAN13
CNBP	0	0.348364	0.811	0.643	0	1	CNBP
MDH1	0	0.346146	0.775	0.615	0	1	MDH1
TMBIM4	0	0.34602	0.726	0.508	0	1	TMBIM4
MGST3.1	0	0.345545	0.843	0.707	0	1	MGST3
SH3YL1	0	0.34435	0.649	0.451	0	1	SH3YL1
YWHAQ	0	0.343182	0.913	0.812	0	1	YWHAQ
CD9	0	0.343104	0.242	0.06	0	1	CD9
RPL11.1	0	0.342971	0.998	0.991	0	1	RPL11
SCD5	0	0.34161	0.39	0.105	0	1	SCD5
RPS23.1	0	0.34045	0.998	0.986	0	1	RPS23
DYNLT3	0	0.340073	0.656	0.437	0	1	DYNLT3
DNAJC12.1	0	0.339693	0.721	0.498	0	1	DNAJC12
MIF.1	0	0.339155	0.949	0.847	0	1	MIF
BEX4	0	0.33739	0.856	0.718	0	1	BEX4
RPL32.1	0	0.335935	0.997	0.99	0	1	RPL32
NDUFV2.1	0	0.335762	0.838	0.703	0	1	NDUFV2
HEXB	0	0.335761	0.57	0.362	0	1	HEXB
DDIT4	0	0.332437	0.342	0.15	0	1	DDIT4
TBC1D22A	0	0.332187	0.376	0.165	0	1	TBC1D22A
RPS18.1	0	0.331669	0.998	0.991	0	1	RPS18
GABARAPL2.1	0	0.331542	0.939	0.853	0	1	GABARAPL2
COX7A2L.1	0	0.331145	0.917	0.831	0	1	COX7A2L
FFAR4	0	0.330031	0.29	0.067	0	1	FFAR4
CALM2.1	0	0.325739	0.977	0.951	0	1	CALM2
OAZ1.1	0	0.325663	0.982	0.963	0	1	OAZ1
EEF1D.1	0	0.324892	0.87	0.747	0	1	EEF1D
TOMM7	0	0.324587	0.968	0.914	0	1	TOMM7
RGS16.1	8.09655e-281	0.32373	0.287	0.128	1.66959e-276	1	RGS16
SPCS2.1	0	0.323092	0.858	0.717	0	1	SPCS2
EPCAM	2.57852e-301	0.322721	0.872	0.814	5.31717e-297	1	EPCAM
EIF2A	0	0.322405	0.589	0.381	0	1	EIF2A
MTRNR2L1	2.37624e-65	0.322183	0.467	0.371	4.90005e-61	1	MTRNR2L1
COX4I1.1	0	0.322031	0.976	0.948	0	1	COX4I1
LYSMD2	9.22919e-273	0.320304	0.628	0.459	1.90315e-268	1	LYSMD2
PPT1	0	0.316336	0.646	0.452	0	1	PPT1
IER3IP1	5.68545e-287	0.316029	0.75	0.592	1.1724e-282	1	IER3IP1
OLFM2.1	0	0.315319	0.614	0.367	0	1	OLFM2
ATP6V1G1	0	0.315094	0.972	0.933	0	1	ATP6V1G1
NDUFB6	1.39905e-284	0.313744	0.765	0.609	2.88498e-280	1	NDUFB6
SPCS1.1	0	0.313496	0.91	0.806	0	1	SPCS1
RNF130	0	0.313484	0.537	0.333	0	1	RNF130
ZC3H3	0	0.313326	0.355	0.128	0	1	ZC3H3
NDUFB4.1	0	0.312276	0.912	0.792	0	1	NDUFB4
HPRT1	0	0.311652	0.493	0.291	0	1	HPRT1
SNX3	2.06374e-259	0.311327	0.832	0.711	4.25564e-255	1	SNX3
C1orf127	0	0.31089	0.424	0.183	0	1	C1orf127
SKP1	0	0.307863	0.939	0.876	0	1	SKP1
ANXA7	3.44984e-268	0.306551	0.795	0.664	7.11392e-264	1	ANXA7
BTF3.1	0	0.305525	0.959	0.884	0	1	BTF3
SCG5	0	0.303207	0.984	0.934	0	1	SCG5
SNAP25	9.76323e-275	0.303114	0.709	0.536	2.01328e-270	1	SNAP25
DBI	2.71797e-241	0.302745	0.925	0.864	5.60474e-237	1	DBI
TMED6	5.04513e-239	0.302301	0.382	0.227	1.04036e-234	1	TMED6
ATP6V1E1	7.32749e-273	0.302278	0.705	0.54	1.511e-268	1	ATP6V1E1
SAP18	9.75589e-297	0.300073	0.898	0.809	2.01176e-292	1	SAP18
EMP3	0	0.298939	0.238	0.085	0	1	EMP3
COX7A1	0	0.297797	0.298	0.081	0	1	COX7A1
RPL3	0	0.296267	1	0.997	0	1	RPL3
DNAJB9.1	2.43441e-263	0.295979	0.65	0.459	5.02e-259	1	DNAJB9
RPL27A.1	0	0.293863	0.995	0.986	0	1	RPL27A
CPE	1.45735e-202	0.293605	0.946	0.927	3.00519e-198	1	CPE
SELENOF	4.04537e-246	0.293346	0.77	0.627	8.34196e-242	1	SELENOF
METTL5	1.78266e-245	0.292093	0.59	0.422	3.67603e-241	1	METTL5
NMRK1	8.93825e-255	0.291109	0.501	0.327	1.84316e-250	1	NMRK1
TCEAL8	2.35715e-225	0.29103	0.81	0.69	4.86068e-221	1	TCEAL8
SRI	7.25704e-229	0.289028	0.697	0.543	1.49647e-224	1	SRI
PGK1	1.55405e-170	0.288622	0.772	0.659	3.20461e-166	1	PGK1
NUPR2	0	0.287837	0.426	0.121	0	1	NUPR2
PFDN5.1	0	0.287195	0.986	0.962	0	1	PFDN5
TMEM9B	4.64451e-283	0.286819	0.574	0.386	9.57744e-279	1	TMEM9B
CTSV	0	0.285501	0.179	0.021	0	1	CTSV
RPS7.1	0	0.285473	0.993	0.974	0	1	RPS7
PRR13	2.73081e-235	0.284158	0.761	0.613	5.6312e-231	1	PRR13
PPA2	2.13997e-240	0.282805	0.554	0.385	4.41282e-236	1	PPA2
NDUFC2	0	0.282762	0.909	0.793	0	1	NDUFC2
PLP2	1.45261e-240	0.282625	0.767	0.599	2.99542e-236	1	PLP2
RPL30	0	0.282042	0.995	0.983	0	1	RPL30
ISOC1	0	0.281013	0.438	0.244	0	1	ISOC1
NBEAL1	0	0.280254	0.682	0.427	0	1	NBEAL1
CD99	0	0.278416	0.975	0.903	0	1	CD99
GHITM	9.0657e-217	0.278139	0.819	0.705	1.86944e-212	1	GHITM
CHMP5	9.579e-222	0.277423	0.732	0.597	1.97529e-217	1	CHMP5
EBPL	5.75462e-246	0.277023	0.46	0.289	1.18666e-241	1	EBPL
EIF1.1	0	0.276459	0.989	0.967	0	1	EIF1
BEX2	4.45353e-240	0.276194	0.898	0.806	9.18362e-236	1	BEX2
SOCS2	0	0.275423	0.298	0.068	0	1	SOCS2
EIF3M	3.99176e-191	0.275403	0.648	0.505	8.23141e-187	1	EIF3M
RPL10A.1	0	0.275125	0.985	0.969	0	1	RPL10A
ETFRF1	2.79738e-263	0.274562	0.543	0.359	5.76849e-259	1	ETFRF1
TAGLN3.1	1.46318e-297	0.274168	0.542	0.327	3.01721e-293	1	TAGLN3
RPL19.1	0	0.272193	0.997	0.992	0	1	RPL19
RPS14.1	0	0.271744	0.997	0.989	0	1	RPS14
OTULINL.1	6.79833e-273	0.271575	0.551	0.35	1.40188e-268	1	OTULINL
PEPD	1.38125e-195	0.271369	0.628	0.472	2.84827e-191	1	PEPD
REEP5	7.62212e-195	0.271074	0.776	0.652	1.57176e-190	1	REEP5
GEM	0	0.270024	0.216	0.046	0	1	GEM
SMIM29	4.70065e-184	0.267607	0.598	0.45	9.69322e-180	1	SMIM29
UBXN1.1	9.55524e-199	0.26657	0.766	0.634	1.97039e-194	1	UBXN1
HIBADH	8.26425e-298	0.266092	0.429	0.242	1.70417e-293	1	HIBADH
ATP6V1D	5.67651e-171	0.265052	0.719	0.603	1.17055e-166	1	ATP6V1D
PEMT	1.82448e-298	0.264971	0.789	0.594	3.76226e-294	1	PEMT
EEF1B2.1	3.31362e-227	0.264041	0.94	0.871	6.83301e-223	1	EEF1B2
SYNGR4	0	0.262217	0.345	0.111	0	1	SYNGR4
GNG7	0	0.261303	0.351	0.124	0	1	GNG7
CFAP36	9.11193e-165	0.26104	0.564	0.427	1.87897e-160	1	CFAP36
ARL6IP5	1.42532e-165	0.259161	0.769	0.655	2.93915e-161	1	ARL6IP5
RPA3	1.86593e-267	0.257949	0.512	0.322	3.84774e-263	1	RPA3
ARL4D	3.20321e-179	0.257766	0.297	0.168	6.60533e-175	1	ARL4D
ERICH5	0	0.257682	0.318	0.108	0	1	ERICH5
EIF3D	1.13274e-191	0.256943	0.625	0.481	2.33582e-187	1	EIF3D
ELMO1	1.32978e-266	0.256763	0.413	0.225	2.74213e-262	1	ELMO1
SVIP.1	2.16436e-261	0.255284	0.739	0.565	4.46312e-257	1	SVIP
ATP6V0E1	1.72384e-222	0.254606	0.913	0.838	3.55473e-218	1	ATP6V0E1
VDAC2	9.66532e-187	0.254314	0.807	0.691	1.99308e-182	1	VDAC2
NAPA	2.8981e-208	0.254303	0.681	0.529	5.97617e-204	1	NAPA
ATP5MC2	0	0.253969	0.969	0.916	0	1	ATP5MC2
ARL2.1	4.72874e-247	0.252417	0.84	0.703	9.75113e-243	1	ARL2
SDHD	1.66009e-211	0.250675	0.545	0.382	3.42327e-207	1	SDHD
RPL23A.1	0	0.250597	0.998	0.99	0	1	RPL23A
WIPI1	5.85267e-281	-0.250012	0.083	0.285	1.20688e-276	1	WIPI1
PIAS2	0	-0.250245	0.108	0.329	0	1	PIAS2
ANXA4	2.32654e-240	-0.250261	0.138	0.328	4.79756e-236	1	ANXA4
VCL	1.37346e-278	-0.250271	0.072	0.269	2.83222e-274	1	VCL
RAB21	0	-0.250362	0.131	0.375	0	1	RAB21
DLG1	0	-0.250495	0.106	0.33	0	1	DLG1
GCHFR	1.93646e-212	-0.250563	0.321	0.51	3.99318e-208	1	GCHFR
DYRK2	0	-0.25065	0.052	0.258	0	1	DYRK2
SLC4A8	0	-0.250714	0.1	0.336	0	1	SLC4A8
KPNA5	0	-0.250877	0.122	0.353	0	1	KPNA5
YBX3.1	0	-0.251093	0.036	0.242	0	1	YBX3
PBXIP1	5.99455e-254	-0.251112	0.119	0.315	1.23614e-249	1	PBXIP1
AUTS2	0	-0.25116	0.038	0.243	0	1	AUTS2
SLC25A36	1.94915e-292	-0.251288	0.197	0.426	4.01934e-288	1	SLC25A36
TMEM164.1	0	-0.251563	0.071	0.312	0	1	TMEM164
RNMT	0	-0.251655	0.137	0.382	0	1	RNMT
NMT1	2.53236e-292	-0.251668	0.136	0.356	5.22198e-288	1	NMT1
BRI3BP	0	-0.251707	0.111	0.348	0	1	BRI3BP
TMEM181	2.12424e-291	-0.251709	0.158	0.377	4.38039e-287	1	TMEM181
SUCO	3.53406e-307	-0.251795	0.149	0.379	7.28759e-303	1	SUCO
UBR5	0	-0.252414	0.088	0.323	0	1	UBR5
GSTA1.1	8.41897e-67	-0.252584	0.054	0.121	1.73608e-62	1	GSTA1
INSR	0	-0.252598	0.069	0.278	0	1	INSR
MAP4	0	-0.252752	0.141	0.371	0	1	MAP4
ARHGDIA	3.46617e-166	-0.252786	0.503	0.635	7.14759e-162	1	ARHGDIA
CTXN1	2.21415e-291	-0.252945	0.038	0.226	4.5658e-287	1	CTXN1
C1orf122	8.83241e-179	-0.253003	0.717	0.792	1.82133e-174	1	C1orf122
ANKS4B	0	-0.253045	0.037	0.276	0	1	ANKS4B
TLE3	7.8072e-291	-0.253059	0.032	0.216	1.60992e-286	1	TLE3
WDR26	0	-0.253112	0.089	0.329	0	1	WDR26
ZFYVE16	0	-0.253135	0.075	0.306	0	1	ZFYVE16
MAPK8IP1	6.50738e-257	-0.25344	0.193	0.399	1.34189e-252	1	MAPK8IP1
EPB41L3	4.96155e-284	-0.253707	0.163	0.38	1.02312e-279	1	EPB41L3
NUDT3	7.05325e-257	-0.253724	0.253	0.465	1.45445e-252	1	NUDT3
NISCH	3.62068e-252	-0.253736	0.194	0.4	7.4662e-248	1	NISCH
DDX24.1	8.7688e-204	-0.254037	0.547	0.686	1.80821e-199	1	DDX24
FAM126A	3.03862e-297	-0.254446	0.034	0.223	6.26595e-293	1	FAM126A
USF2	4.53496e-233	-0.25446	0.416	0.591	9.35155e-229	1	USF2
PAFAH1B1	7.01897e-255	-0.254539	0.286	0.496	1.44738e-250	1	PAFAH1B1
REEP1	0	-0.254609	0.054	0.291	0	1	REEP1
KIF3B	4.76703e-258	-0.254701	0.259	0.472	9.8301e-254	1	KIF3B
CAPZA1	5.75995e-300	-0.25471	0.168	0.397	1.18776e-295	1	CAPZA1
YWHAE	5.46042e-191	-0.254837	0.875	0.895	1.12599e-186	1	YWHAE
STARD4	0	-0.254854	0.061	0.295	0	1	STARD4
CHM	0	-0.254919	0.101	0.355	0	1	CHM
RAB3GAP2	0	-0.254982	0.143	0.388	0	1	RAB3GAP2
OTUB1	4.58921e-222	-0.255108	0.372	0.556	9.4634e-218	1	OTUB1
FOXO1	4.56161e-292	-0.255133	0.126	0.345	9.4065e-288	1	FOXO1
HNRNPUL2	0	-0.255355	0.128	0.369	0	1	HNRNPUL2
LARP4	0	-0.255433	0.08	0.328	0	1	LARP4
TARS	1.22154e-279	-0.255534	0.248	0.468	2.51894e-275	1	TARS
SPPL3	0	-0.255728	0.123	0.359	0	1	SPPL3
PPP4R3A	0	-0.25578	0.11	0.353	0	1	PPP4R3A
PCDH9	8.58536e-174	-0.2559	0.015	0.13	1.77039e-169	1	PCDH9
NDUFB11	9.33761e-234	-0.255986	0.879	0.892	1.92551e-229	1	NDUFB11
PHACTR2	1.21258e-262	-0.256033	0.153	0.361	2.50046e-258	1	PHACTR2
METRN.1	1.17797e-129	-0.256093	0.498	0.612	2.4291e-125	1	METRN
JAK1	2.52427e-242	-0.256101	0.227	0.433	5.2053e-238	1	JAK1
PRPF40A	1.24246e-256	-0.256154	0.305	0.52	2.56207e-252	1	PRPF40A
H3F3A	4.86667e-187	-0.256292	0.971	0.97	1.00356e-182	1	H3F3A
DLG5	0	-0.256549	0.08	0.319	0	1	DLG5
U2SURP	4.47235e-299	-0.256696	0.194	0.43	9.22243e-295	1	U2SURP
ZNF608	0	-0.256909	0.055	0.289	0	1	ZNF608
PUM2	0	-0.256946	0.074	0.32	0	1	PUM2
EPHX1.1	2.42167e-74	-0.257031	0.513	0.561	4.99373e-70	1	EPHX1
GPR160	2.39178e-274	-0.257229	0.022	0.193	4.93208e-270	1	GPR160
ATP5MF	1.46063e-181	-0.257351	0.866	0.881	3.01196e-177	1	ATP5MF
SMG7	0	-0.257355	0.079	0.322	0	1	SMG7
HNRNPAB	1.74599e-280	-0.25758	0.225	0.448	3.60041e-276	1	HNRNPAB
EPC1	3.51131e-277	-0.257972	0.219	0.445	7.24066e-273	1	EPC1
CHD2	0	-0.258602	0.128	0.356	0	1	CHD2
SMIM30	1.90594e-257	-0.258617	0.406	0.604	3.93024e-253	1	SMIM30
NT5DC2	0	-0.258666	0.106	0.342	0	1	NT5DC2
COA4	1.47083e-272	-0.258772	0.402	0.61	3.03299e-268	1	COA4
MPST	0	-0.258967	0.144	0.379	0	1	MPST
TP53I13.1	1.26878e-223	-0.259163	0.268	0.45	2.61634e-219	1	TP53I13
PRKDC	0	-0.259339	0.146	0.388	0	1	PRKDC
FKBP10	0	-0.259712	0.035	0.277	0	1	FKBP10
CUX1	7.85237e-307	-0.259795	0.152	0.376	1.61924e-302	1	CUX1
SIDT2	0	-0.259803	0.082	0.328	0	1	SIDT2
RTF1	4.74749e-242	-0.259851	0.27	0.482	9.78981e-238	1	RTF1
S100A13	1.74705e-297	-0.260071	0.128	0.35	3.60259e-293	1	S100A13
DCTN4	0	-0.26027	0.126	0.367	0	1	DCTN4
AP2A2	0	-0.260467	0.17	0.401	0	1	AP2A2
NFATC2IP	9.24184e-303	-0.260514	0.079	0.289	1.90576e-298	1	NFATC2IP
GANAB	2.72964e-302	-0.260577	0.221	0.449	5.62878e-298	1	GANAB
RPL28	1.28083e-303	-0.260587	0.995	0.991	2.6412e-299	1	RPL28
CLOCK	0	-0.26085	0.114	0.359	0	1	CLOCK
BRAF	0	-0.260864	0.11	0.342	0	1	BRAF
SFRP1	1.45442e-158	-0.261223	0.008	0.11	2.99917e-154	1	SFRP1
CASC4	1.7399e-272	-0.261299	0.262	0.476	3.58784e-268	1	CASC4
CEP170	0	-0.26139	0.061	0.299	0	1	CEP170
FEM1B	0	-0.261494	0.093	0.338	0	1	FEM1B
PLEKHJ1	8.65674e-248	-0.26155	0.259	0.471	1.78511e-243	1	PLEKHJ1
PDE4D.1	0	-0.261779	0.055	0.297	0	1	PDE4D
CDC42BPB	0	-0.261878	0.127	0.368	0	1	CDC42BPB
DCTN1	5.84622e-273	-0.262226	0.208	0.42	1.20555e-268	1	DCTN1
ZNF770	0	-0.262249	0.131	0.366	0	1	ZNF770
TMEM131	0	-0.262267	0.078	0.33	0	1	TMEM131
INSIG1.1	7.77587e-112	-0.262509	0.334	0.461	1.60346e-107	1	INSIG1
ABHD15.1	0	-0.262867	0.126	0.364	0	1	ABHD15
TSPAN14	0	-0.262975	0.039	0.267	0	1	TSPAN14
GLUD1.1	0	-0.262998	0.169	0.406	0	1	GLUD1
TULP4	0	-0.263318	0.107	0.351	0	1	TULP4
FAM89B	0	-0.263438	0.106	0.347	0	1	FAM89B
TPR	1.20136e-267	-0.263463	0.279	0.499	2.47732e-263	1	TPR
SEPTIN6	0	-0.263463	0.071	0.305	0	1	SEPTIN6
MED13L	0	-0.263477	0.076	0.318	0	1	MED13L
MARVELD2	0	-0.263554	0.127	0.378	0	1	MARVELD2
LNPEP	0	-0.263612	0.106	0.345	0	1	LNPEP
REXO2	1.8197e-134	-0.263663	0.406	0.543	3.7524e-130	1	REXO2
PRPF38B	2.68462e-270	-0.263791	0.215	0.439	5.53596e-266	1	PRPF38B
GOLGA3	0	-0.263818	0.126	0.367	0	1	GOLGA3
UBE2Q1	0	-0.263907	0.121	0.387	0	1	UBE2Q1
SUMF2.1	9.9197e-230	-0.264059	0.33	0.521	2.04554e-225	1	SUMF2
SMG1	0	-0.264228	0.11	0.335	0	1	SMG1
PBX2	0	-0.264463	0.075	0.333	0	1	PBX2
RAC1	4.29663e-215	-0.26449	0.661	0.77	8.86009e-211	1	RAC1
EDIL3.1	3.84557e-301	-0.264759	0.126	0.345	7.92995e-297	1	EDIL3
ZNF827	0	-0.26476	0.116	0.351	0	1	ZNF827
NOL4	1.1642e-232	-0.265186	0.23	0.431	2.4007e-228	1	NOL4
GNAO1	7.49393e-272	-0.265231	0.245	0.461	1.54532e-267	1	GNAO1
CNTN1.1	1.34797e-229	-0.265253	0.179	0.363	2.77966e-225	1	CNTN1
B4GALT5	0	-0.265297	0.057	0.3	0	1	B4GALT5
PPM1G	2.92143e-280	-0.265341	0.271	0.491	6.02428e-276	1	PPM1G
PFDN4	2.21587e-250	-0.265396	0.206	0.415	4.56934e-246	1	PFDN4
PHF20L1	0	-0.265607	0.128	0.369	0	1	PHF20L1
HELZ	0	-0.265697	0.125	0.372	0	1	HELZ
PTPA	0	-0.265697	0.131	0.357	0	1	PTPA
KIF5B	6.83827e-218	-0.265781	0.497	0.653	1.41012e-213	1	KIF5B
RHOB	4.64971e-262	-0.265787	0.139	0.344	9.58816e-258	1	RHOB
CPNE3	8.13739e-282	-0.265858	0.296	0.521	1.67801e-277	1	CPNE3
APPL1	3.86009e-290	-0.265891	0.199	0.43	7.9599e-286	1	APPL1
GOPC	0	-0.265941	0.168	0.416	0	1	GOPC
KPNA4	0	-0.266005	0.087	0.334	0	1	KPNA4
UBE2QL1	7.24902e-267	-0.266059	0.163	0.376	1.49482e-262	1	UBE2QL1
MAPKAPK2	1.2322e-296	-0.266358	0.116	0.333	2.54092e-292	1	MAPKAPK2
IGF2R	0	-0.266448	0.13	0.368	0	1	IGF2R
TMTC1.1	0	-0.266486	0.007	0.202	0	1	TMTC1
TMF1	0	-0.266507	0.169	0.409	0	1	TMF1
CSNK1E	0	-0.266577	0.12	0.345	0	1	CSNK1E
AASDHPPT	4.82477e-303	-0.266593	0.194	0.425	9.94915e-299	1	AASDHPPT
TRIM24	0	-0.266884	0.045	0.296	0	1	TRIM24
APOB	2.59173e-201	-0.267016	0.022	0.156	5.3444e-197	1	APOB
PRPF8	9.3218e-294	-0.267019	0.255	0.479	1.92225e-289	1	PRPF8
GNA11	0	-0.267053	0.131	0.377	0	1	GNA11
XRN1.1	0	-0.267114	0.094	0.337	0	1	XRN1
ZNF451	0	-0.267123	0.108	0.352	0	1	ZNF451
MTMR7.1	0	-0.267625	0.091	0.333	0	1	MTMR7
MZT2B	1.59094e-182	-0.267642	0.836	0.864	3.28068e-178	1	MZT2B
SUPT6H	0	-0.267733	0.117	0.36	0	1	SUPT6H
ELOVL5	4.70548e-257	-0.267944	0.292	0.492	9.70316e-253	1	ELOVL5
SEPTIN2	2.48073e-227	-0.267966	0.489	0.645	5.11552e-223	1	SEPTIN2
HEPACAM2	1.66169e-107	-0.268069	0.486	0.586	3.42657e-103	1	HEPACAM2
SIK3.1	0	-0.268192	0.081	0.324	0	1	SIK3
ZNF462	0	-0.268379	0.09	0.334	0	1	ZNF462
GFOD2	0	-0.268811	0.14	0.371	0	1	GFOD2
DDX5	1.41321e-196	-0.268827	0.804	0.866	2.91417e-192	1	DDX5
ZNF148	0	-0.268875	0.175	0.414	0	1	ZNF148
STAT1	0	-0.268896	0.123	0.345	0	1	STAT1
HSPA4	0	-0.268899	0.219	0.457	0	1	HSPA4
SNRNP70	5.77192e-266	-0.269005	0.313	0.524	1.19023e-261	1	SNRNP70
ELOVL4	0	-0.269046	0.108	0.335	0	1	ELOVL4
WSB2.1	7.33561e-269	-0.269081	0.261	0.474	1.51268e-264	1	WSB2
ZNF664	0	-0.269214	0.132	0.375	0	1	ZNF664
NR2F6	0	-0.26935	0.178	0.426	0	1	NR2F6
ACTN1	0	-0.269386	0.174	0.409	0	1	ACTN1
PPP6R3	0	-0.269643	0.103	0.355	0	1	PPP6R3
DCTN5	0	-0.269749	0.141	0.377	0	1	DCTN5
SLC30A7	0	-0.269888	0.092	0.343	0	1	SLC30A7
MLLT3	0	-0.270218	0.059	0.294	0	1	MLLT3
MAVS	0	-0.270426	0.096	0.348	0	1	MAVS
POU2F2.1	1.18227e-153	-0.270721	0.008	0.106	2.43797e-149	1	POU2F2
STAU1	0	-0.270794	0.197	0.445	0	1	STAU1
ST18	7.47815e-305	-0.271156	0.128	0.35	1.54207e-300	1	ST18
LMX1B	0	-0.27157	0.019	0.223	0	1	LMX1B
FRY	0	-0.271638	0.076	0.305	0	1	FRY
ABHD17A	0	-0.27177	0.131	0.39	0	1	ABHD17A
BAG6	3.80949e-270	-0.271884	0.265	0.476	7.85556e-266	1	BAG6
ARHGAP35	0	-0.271951	0.097	0.355	0	1	ARHGAP35
CLSTN2	0	-0.272207	0.021	0.23	0	1	CLSTN2
MAGI2.1	0	-0.272249	0.08	0.299	0	1	MAGI2
HDAC2	1.27806e-204	-0.272353	0.429	0.596	2.63549e-200	1	HDAC2
UNC13B	0	-0.272417	0.073	0.328	0	1	UNC13B
FRRS1L.1	6.20473e-287	-0.272451	0.068	0.264	1.27948e-282	1	FRRS1L
TRNP1	0	-0.272535	0.087	0.345	0	1	TRNP1
PAPSS1	0	-0.272551	0.188	0.424	0	1	PAPSS1
CDK5R2	4.0461e-259	-0.272596	0.223	0.43	8.34346e-255	1	CDK5R2
KLHDC10	0	-0.272677	0.126	0.367	0	1	KLHDC10
HNRNPA2B1	7.55865e-233	-0.272689	0.781	0.843	1.55867e-228	1	HNRNPA2B1
RTN1	3.41117e-195	-0.272741	0.212	0.389	7.03418e-191	1	RTN1
LMAN1	3.95998e-223	-0.272885	0.372	0.553	8.16587e-219	1	LMAN1
CSDE1	2.04571e-221	-0.272954	0.744	0.803	4.21846e-217	1	CSDE1
SCAND1	6.12607e-223	-0.27301	0.73	0.795	1.26326e-218	1	SCAND1
LY6E	4.10909e-160	-0.273021	0.224	0.38	8.47336e-156	1	LY6E
FSTL5	5.62707e-295	-0.273119	0.027	0.212	1.16036e-290	1	FSTL5
ST6GAL1	0	-0.273244	0.044	0.27	0	1	ST6GAL1
CDK12	0	-0.273282	0.098	0.345	0	1	CDK12
BSG.1	9.59201e-193	-0.273431	0.881	0.9	1.97797e-188	1	BSG
ZFP36L2	3.95334e-194	-0.273745	0.249	0.427	8.15219e-190	1	ZFP36L2
PDS5B	0	-0.274068	0.094	0.337	0	1	PDS5B
KIAA1109	0	-0.274078	0.089	0.339	0	1	KIAA1109
XPO1	0	-0.274107	0.129	0.38	0	1	XPO1
TIA1	0	-0.274162	0.102	0.339	0	1	TIA1
KLHL9	0	-0.274571	0.117	0.368	0	1	KLHL9
STAG2	0	-0.274608	0.158	0.4	0	1	STAG2
EIF3B	0	-0.274674	0.113	0.373	0	1	EIF3B
PCBD1	1.85447e-234	-0.274782	0.745	0.819	3.8241e-230	1	PCBD1
SLC9A3R1	5.90988e-216	-0.275013	0.431	0.6	1.21868e-211	1	SLC9A3R1
BAZ2A	0	-0.275097	0.171	0.419	0	1	BAZ2A
NRAS	0	-0.275105	0.1	0.353	0	1	NRAS
CLSTN3	0	-0.275149	0.092	0.338	0	1	CLSTN3
DSG2	0	-0.275186	0.084	0.311	0	1	DSG2
ZNRF1	0	-0.27536	0.063	0.322	0	1	ZNRF1
EP300.1	0	-0.275619	0.062	0.329	0	1	EP300
KIF3A	0	-0.275642	0.196	0.438	0	1	KIF3A
SFXN1	0	-0.275642	0.155	0.403	0	1	SFXN1
POGZ	0	-0.275846	0.159	0.399	0	1	POGZ
PTPN11	0	-0.276072	0.138	0.404	0	1	PTPN11
MTDH	3.0088e-228	-0.276467	0.435	0.606	6.20444e-224	1	MTDH
MBD3	0	-0.276484	0.058	0.31	0	1	MBD3
GBA2	0	-0.276577	0.079	0.326	0	1	GBA2
TBC1D4.1	0	-0.27663	0.106	0.338	0	1	TBC1D4
PDS5A	0	-0.276693	0.116	0.366	0	1	PDS5A
STRBP	0	-0.276911	0.112	0.351	0	1	STRBP
ATP6AP1.1	4.53394e-175	-0.276932	0.696	0.741	9.34944e-171	1	ATP6AP1
CPNE1	0	-0.277063	0.246	0.482	0	1	CPNE1
VPS35	2.18172e-306	-0.277132	0.294	0.527	4.49892e-302	1	VPS35
GPRIN3.1	0	-0.277171	0.073	0.321	0	1	GPRIN3
FOXN3	0	-0.277217	0.112	0.352	0	1	FOXN3
CLCN3	1.38397e-298	-0.277262	0.225	0.453	2.85389e-294	1	CLCN3
ACTN4	1.63908e-249	-0.277379	0.313	0.514	3.37995e-245	1	ACTN4
SAT1.1	9.65185e-20	-0.277488	0.597	0.599	1.99031e-15	1	SAT1
ERBB3.1	0	-0.277538	0.02	0.226	0	1	ERBB3
VEZT	0	-0.277683	0.179	0.417	0	1	VEZT
CFL1	9.84578e-252	-0.27777	0.948	0.96	2.0303e-247	1	CFL1
TOR1AIP2	0	-0.278235	0.169	0.417	0	1	TOR1AIP2
ATP1A1	5.31628e-163	-0.278487	0.521	0.626	1.09627e-158	1	ATP1A1
MBOAT2.1	0	-0.278629	0.093	0.337	0	1	MBOAT2
KIF19	0	-0.27872	0.017	0.206	0	1	KIF19
ATXN2	3.16231e-279	-0.278791	0.276	0.493	6.521e-275	1	ATXN2
MIDN	3.19063e-235	-0.278813	0.203	0.403	6.57939e-231	1	MIDN
ATP6V0A1.1	1.64841e-260	-0.27888	0.325	0.529	3.39918e-256	1	ATP6V0A1
PRPF4B	0	-0.278948	0.125	0.376	0	1	PRPF4B
YTHDF3	0	-0.279169	0.105	0.371	0	1	YTHDF3
ISOC2	1.22937e-268	-0.279481	0.328	0.535	2.53509e-264	1	ISOC2
EIF4EBP2	0	-0.279698	0.119	0.382	0	1	EIF4EBP2
MT-ND4.1	1.71173e-132	-0.279936	0.996	0.998	3.52976e-128	1	MT-ND4
DYNLL2	0	-0.279988	0.22	0.452	0	1	DYNLL2
SLC29A1	1.87948e-195	-0.280113	0.386	0.537	3.87568e-191	1	SLC29A1
MBOAT7	0	-0.280198	0.171	0.412	0	1	MBOAT7
PLCB4	0	-0.280215	0.131	0.372	0	1	PLCB4
FBXW11	0	-0.280479	0.149	0.404	0	1	FBXW11
CCDC186.1	0	-0.280515	0.187	0.439	0	1	CCDC186
PLAGL1	2.96971e-80	-0.280534	0.286	0.386	6.12384e-76	1	PLAGL1
NSD3	2.56176e-300	-0.280658	0.27	0.505	5.28262e-296	1	NSD3
PLXNB2	1.67741e-306	-0.280671	0.182	0.411	3.45899e-302	1	PLXNB2
MAL2	4.47135e-247	-0.280754	0.28	0.477	9.22038e-243	1	MAL2
SPEN	0	-0.280805	0.072	0.328	0	1	SPEN
SDF2L1	1.21943e-158	-0.281072	0.448	0.587	2.51459e-154	1	SDF2L1
INA	4.19671e-229	-0.281081	0.295	0.484	8.65403e-225	1	INA
FMNL2	0	-0.281173	0.023	0.237	0	1	FMNL2
PAFAH1B3	9.21828e-232	-0.281833	0.392	0.583	1.9009e-227	1	PAFAH1B3
CHD6	0	-0.281937	0.154	0.398	0	1	CHD6
ENAH	3.76003e-284	-0.28201	0.105	0.313	7.75356e-280	1	ENAH
CYBA.1	1.98125e-217	-0.282717	0.111	0.285	4.08553e-213	1	CYBA
ZNF326	0	-0.282786	0.128	0.371	0	1	ZNF326
ZMYND11	0	-0.282804	0.143	0.403	0	1	ZMYND11
FLRT3	2.95066e-246	-0.282891	0.018	0.173	6.08455e-242	1	FLRT3
PGPEP1	0	-0.282894	0.134	0.386	0	1	PGPEP1
CALM3	6.08873e-237	-0.283008	0.693	0.811	1.25556e-232	1	CALM3
TP53BP1	0	-0.283009	0.133	0.383	0	1	TP53BP1
ZNF644	0	-0.283017	0.138	0.399	0	1	ZNF644
BEX3	5.38057e-203	-0.28307	0.931	0.946	1.10953e-198	1	BEX3
SV2A	1.21925e-304	-0.283278	0.141	0.364	2.51422e-300	1	SV2A
HIST1H2AC	1.07884e-307	-0.283355	0.185	0.419	2.22467e-303	1	HIST1H2AC
CACUL1	1.42545e-290	-0.283554	0.248	0.476	2.93943e-286	1	CACUL1
CERS4.1	1.01525e-293	-0.283601	0.2	0.421	2.09356e-289	1	CERS4
DHX9	0	-0.283604	0.184	0.446	0	1	DHX9
SEPTIN11	0	-0.283678	0.197	0.429	0	1	SEPTIN11
ASS1	0	-0.283816	0.053	0.285	0	1	ASS1
MLLT11.1	7.65867e-76	-0.283918	0.54	0.621	1.57929e-71	1	MLLT11
PLXNC1	0	-0.284069	0.067	0.327	0	1	PLXNC1
ATM	0	-0.284173	0.128	0.379	0	1	ATM
CTNND1	0	-0.284367	0.116	0.376	0	1	CTNND1
SORD	0	-0.284385	0.152	0.384	0	1	SORD
ZC3H13	0	-0.28445	0.155	0.399	0	1	ZC3H13
RIF1	0	-0.284559	0.065	0.315	0	1	RIF1
KDM6B	0	-0.284726	0.09	0.343	0	1	KDM6B
HDGF	6.79569e-304	-0.284818	0.275	0.503	1.40134e-299	1	HDGF
SRRM1	5.43891e-293	-0.284911	0.342	0.567	1.12156e-288	1	SRRM1
PPP4R2	0	-0.285059	0.173	0.431	0	1	PPP4R2
PCLO.1	0	-0.285257	0.165	0.405	0	1	PCLO
HS6ST3	0	-0.285409	0.076	0.308	0	1	HS6ST3
PRXL2A	1.45966e-212	-0.285511	0.731	0.799	3.00996e-208	1	PRXL2A
BZW1	7.69733e-272	-0.285688	0.347	0.558	1.58727e-267	1	BZW1
ELF3.1	6.33398e-145	-0.28571	0.265	0.415	1.30613e-140	1	ELF3
GNG3.1	6.17129e-156	-0.285757	0.014	0.119	1.27258e-151	1	GNG3
RIOK3	0	-0.286023	0.14	0.404	0	1	RIOK3
UBXN7	0	-0.286658	0.077	0.339	0	1	UBXN7
PALM2-AKAP2	7.32254e-147	-0.286719	0.143	0.284	1.50998e-142	1	PALM2-AKAP2
TM9SF2	2.99085e-281	-0.286773	0.328	0.529	6.16744e-277	1	TM9SF2
GALNT1	0	-0.286825	0.091	0.359	0	1	GALNT1
SETD2	0	-0.286863	0.087	0.348	0	1	SETD2
IDH1	3.72666e-287	-0.286904	0.224	0.448	7.68474e-283	1	IDH1
UBR4	0	-0.287175	0.147	0.399	0	1	UBR4
FGF12.1	0	-0.28728	0.094	0.362	0	1	FGF12
TMEM98	0	-0.287643	0.039	0.285	0	1	TMEM98
DBN1	0	-0.287763	0.081	0.316	0	1	DBN1
PSD3	0	-0.287827	0.119	0.37	0	1	PSD3
HECTD1	0	-0.287903	0.16	0.415	0	1	HECTD1
RAP1GAP2	5.43026e-179	-0.288141	0.373	0.539	1.11977e-174	1	RAP1GAP2
FLVCR1	0	-0.288234	0.097	0.356	0	1	FLVCR1
CCDC50	0	-0.288238	0.146	0.383	0	1	CCDC50
SUZ12	0	-0.28828	0.106	0.374	0	1	SUZ12
PKN2	0	-0.288392	0.097	0.359	0	1	PKN2
MYCBP2	0	-0.28844	0.187	0.431	0	1	MYCBP2
EPS15.1	0	-0.288704	0.151	0.406	0	1	EPS15
PPP2R5E	0	-0.288955	0.146	0.403	0	1	PPP2R5E
TACC1.1	0	-0.288996	0.149	0.385	0	1	TACC1
TOX3	0	-0.289033	0.06	0.303	0	1	TOX3
MAP6	0	-0.289066	0.175	0.416	0	1	MAP6
PPP2R1A	2.73477e-230	-0.289231	0.575	0.706	5.63936e-226	1	PPP2R1A
EML4	0	-0.28947	0.092	0.35	0	1	EML4
EIF4G3	0	-0.290055	0.127	0.38	0	1	EIF4G3
PTGER3.1	1.74602e-270	-0.290136	0.009	0.169	3.60048e-266	1	PTGER3
FAM120A	0	-0.290374	0.174	0.42	0	1	FAM120A
KMT5B	0	-0.290459	0.148	0.404	0	1	KMT5B
AKIRIN1	0	-0.29058	0.251	0.495	0	1	AKIRIN1
OGA	0	-0.290615	0.117	0.374	0	1	OGA
SPON1	3.08307e-242	-0.290677	0.023	0.179	6.35761e-238	1	SPON1
TMCC3	3.32933e-297	-0.290868	0.12	0.336	6.86541e-293	1	TMCC3
YWHAB	1.07483e-246	-0.290891	0.645	0.763	2.21641e-242	1	YWHAB
IBTK	0	-0.290969	0.161	0.418	0	1	IBTK
SPAG9	0	-0.291199	0.136	0.395	0	1	SPAG9
VMP1	1.03259e-71	-0.291568	0.346	0.443	2.12931e-67	1	VMP1
PURA.1	2.09465e-294	-0.291582	0.232	0.454	4.31938e-290	1	PURA
SHOC2	7.50609e-284	-0.291583	0.202	0.424	1.54783e-279	1	SHOC2
EMB	2.5375e-299	-0.291587	0.121	0.339	5.23258e-295	1	EMB
TFDP2	1.11036e-302	-0.29192	0.138	0.363	2.28966e-298	1	TFDP2
LPGAT1	0	-0.291933	0.138	0.393	0	1	LPGAT1
SGCD.1	1.87326e-287	-0.292146	0.031	0.213	3.86286e-283	1	SGCD
PPP6R2.1	0	-0.292227	0.148	0.405	0	1	PPP6R2
TNKS2	0	-0.292275	0.101	0.372	0	1	TNKS2
VPS41.1	0	-0.292797	0.163	0.402	0	1	VPS41
CUL3	0	-0.292915	0.121	0.395	0	1	CUL3
YME1L1	0	-0.293012	0.263	0.507	0	1	YME1L1
MAB21L4	0	-0.293364	0.06	0.319	0	1	MAB21L4
CRISPLD1.1	3.24057e-178	-0.293415	0.02	0.141	6.68238e-174	1	CRISPLD1
EXOC5	0	-0.293537	0.161	0.421	0	1	EXOC5
RBMX2	8.16311e-211	-0.294297	0.229	0.423	1.68332e-206	1	RBMX2
CADM2.1	2.34506e-139	-0.294537	0.009	0.101	4.83574e-135	1	CADM2
HIST1H4C	1.89903e-208	-0.294559	0.226	0.411	3.91599e-204	1	HIST1H4C
DNMT3A	0	-0.294753	0.076	0.346	0	1	DNMT3A
COPB1	0	-0.294757	0.268	0.492	0	1	COPB1
SPINT1	1.95785e-287	-0.294921	0.297	0.506	4.03728e-283	1	SPINT1
CSNK2A1	0	-0.295022	0.285	0.515	0	1	CSNK2A1
SLC35F5.1	0	-0.295139	0.21	0.452	0	1	SLC35F5
TRIM2	1.83572e-290	-0.295249	0.226	0.443	3.78543e-286	1	TRIM2
ADAM10	0	-0.295565	0.108	0.375	0	1	ADAM10
SESTD1	0	-0.295627	0.161	0.408	0	1	SESTD1
GOLM1	6.41852e-243	-0.295848	0.162	0.359	1.32356e-238	1	GOLM1
MGAT4A	2.05858e-274	-0.296093	0.265	0.475	4.24499e-270	1	MGAT4A
MAP9	2.12104e-293	-0.296189	0.251	0.485	4.37379e-289	1	MAP9
RALGAPA1	0	-0.296514	0.138	0.389	0	1	RALGAPA1
MAST4	4.3279e-257	-0.296947	0.191	0.398	8.92456e-253	1	MAST4
FOXP4	0	-0.297174	0.202	0.454	0	1	FOXP4
TMA7	1.61183e-191	-0.297281	0.957	0.958	3.32376e-187	1	TMA7
LONP2	0	-0.297781	0.195	0.453	0	1	LONP2
CELF3	0	-0.297852	0.228	0.454	0	1	CELF3
PLIN2.1	9.30532e-267	-0.297944	0.144	0.35	1.91885e-262	1	PLIN2
TOP2B	0	-0.297981	0.114	0.378	0	1	TOP2B
HNRNPUL1	0	-0.297993	0.231	0.483	0	1	HNRNPUL1
BAZ1B	0	-0.298163	0.14	0.407	0	1	BAZ1B
TAX1BP1	2.05844e-239	-0.298603	0.46	0.622	4.2447e-235	1	TAX1BP1
FTCD	0	-0.298618	0.088	0.313	0	1	FTCD
NEGR1	2.17684e-220	-0.299021	0.049	0.205	4.48887e-216	1	NEGR1
CSRNP3.1	0	-0.299106	0.106	0.364	0	1	CSRNP3
CDK13	0	-0.299231	0.133	0.386	0	1	CDK13
ARIH1	0	-0.299361	0.098	0.372	0	1	ARIH1
NR4A1.1	2.99558e-141	-0.29976	0.118	0.248	6.17718e-137	1	NR4A1
PPP1R10	0	-0.29981	0.175	0.434	0	1	PPP1R10
THSD4	1.78254e-137	-0.299832	0.01	0.101	3.67578e-133	1	THSD4
KAT6A	0	-0.300022	0.129	0.389	0	1	KAT6A
PKN1	0	-0.300099	0.14	0.399	0	1	PKN1
CTSD.1	1.90468e-124	-0.300165	0.659	0.709	3.92763e-120	1	CTSD
APOH.1	1.01271e-190	-0.300919	0.018	0.142	2.0883e-186	1	APOH
TMEM178B	0	-0.300968	0.057	0.326	0	1	TMEM178B
EPM2AIP1	0	-0.301089	0.216	0.462	0	1	EPM2AIP1
HPS1.1	3.87148e-288	-0.301236	0.214	0.434	7.98337e-284	1	HPS1
YTHDC1	0	-0.301449	0.193	0.447	0	1	YTHDC1
MAN1A2	0	-0.301824	0.2	0.461	0	1	MAN1A2
SUGP2	0	-0.30193	0.167	0.418	0	1	SUGP2
AGPAT1	0	-0.301983	0.191	0.454	0	1	AGPAT1
MTSS1	0	-0.302052	0.175	0.423	0	1	MTSS1
EPN1	0	-0.302662	0.229	0.479	0	1	EPN1
MKLN1.1	0	-0.302825	0.101	0.372	0	1	MKLN1
DYNC1I2	7.06429e-236	-0.303208	0.368	0.556	1.45673e-231	1	DYNC1I2
TSPYL4	0	-0.303279	0.107	0.375	0	1	TSPYL4
NDUFV3	5.16191e-277	-0.303755	0.449	0.638	1.06444e-272	1	NDUFV3
SERINC1	4.03814e-245	-0.30389	0.571	0.697	8.32704e-241	1	SERINC1
DLGAP4	0	-0.304046	0.234	0.471	0	1	DLGAP4
CKB	1.09579e-194	-0.304113	0.528	0.663	2.25962e-190	1	CKB
MARCH8	0	-0.304157	0.1	0.338	0	1	MARCH8
UBA1	0	-0.304282	0.227	0.472	0	1	UBA1
PPP3CA	0	-0.304303	0.082	0.329	0	1	PPP3CA
IMPAD1	0	-0.304344	0.141	0.411	0	1	IMPAD1
ARL5B	0	-0.304749	0.058	0.341	0	1	ARL5B
KPNA6	0	-0.304778	0.285	0.524	0	1	KPNA6
RCN1	4.59956e-255	-0.304854	0.331	0.514	9.48476e-251	1	RCN1
ATXN7L3B	0	-0.305146	0.181	0.452	0	1	ATXN7L3B
NDUFS1	0	-0.305153	0.215	0.468	0	1	NDUFS1
MYO6	0	-0.305242	0.218	0.466	0	1	MYO6
UBE2S	0	-0.305347	0.196	0.444	0	1	UBE2S
SOAT1	0	-0.305361	0.15	0.387	0	1	SOAT1
SERBP1	1.96141e-268	-0.305419	0.605	0.735	4.04462e-264	1	SERBP1
KHDRBS1	2.26939e-268	-0.305511	0.428	0.618	4.67971e-264	1	KHDRBS1
CRMP1	4.1478e-278	-0.305565	0.232	0.446	8.55317e-274	1	CRMP1
PTBP1	0	-0.305694	0.186	0.445	0	1	PTBP1
PPP1R9A.1	0	-0.305715	0.098	0.363	0	1	PPP1R9A
SETD5	0	-0.305989	0.178	0.439	0	1	SETD5
TRIM44	0	-0.306143	0.219	0.475	0	1	TRIM44
RNF213.1	0	-0.3064	0.126	0.37	0	1	RNF213
CCNL1.1	0	-0.306917	0.209	0.445	0	1	CCNL1
ROCK2.1	0	-0.30702	0.09	0.37	0	1	ROCK2
PPP1R14B	0	-0.307175	0.214	0.462	0	1	PPP1R14B
SHISA5	0	-0.3073	0.258	0.492	0	1	SHISA5
TPGS1	0	-0.307511	0.267	0.483	0	1	TPGS1
HYOU1	0	-0.307585	0.194	0.428	0	1	HYOU1
XIAP	0	-0.307638	0.201	0.465	0	1	XIAP
MNX1	2.56372e-266	-0.307746	0.14	0.345	5.28665e-262	1	MNX1
FBXW7	0	-0.307749	0.12	0.344	0	1	FBXW7
IRGQ	0	-0.308031	0.072	0.347	0	1	IRGQ
GIPR	0	-0.308405	0.108	0.358	0	1	GIPR
TMEM245	0	-0.308678	0.156	0.423	0	1	TMEM245
CPD	0	-0.308705	0.184	0.432	0	1	CPD
VLDLR	5.05213e-278	-0.30913	0.194	0.406	1.0418e-273	1	VLDLR
IGDCC3	0	-0.30916	0.023	0.222	0	1	IGDCC3
ATOX1	2.54749e-283	-0.309185	0.647	0.786	5.25317e-279	1	ATOX1
SPTAN1	0	-0.309411	0.136	0.398	0	1	SPTAN1
PRKAR1A	6.21818e-235	-0.309588	0.689	0.788	1.28225e-230	1	PRKAR1A
CHD9.1	3.76214e-300	-0.309861	0.308	0.534	7.7579e-296	1	CHD9
SEC14L1.1	0	-0.309997	0.115	0.382	0	1	SEC14L1
BRD2	0	-0.310126	0.328	0.571	0	1	BRD2
ABI2	0	-0.310291	0.282	0.516	0	1	ABI2
RASSF6	1.66122e-280	-0.310457	0.125	0.334	3.4256e-276	1	RASSF6
SIPA1L3.1	0	-0.310696	0.114	0.376	0	1	SIPA1L3
ROCK1	0	-0.311044	0.226	0.478	0	1	ROCK1
CALM1.1	0	-0.311741	0.935	0.949	0	1	CALM1
HIPK3	0	-0.311755	0.086	0.358	0	1	HIPK3
MED13	0	-0.311808	0.083	0.363	0	1	MED13
TRIM33	0	-0.312115	0.105	0.383	0	1	TRIM33
PPP6R1	0	-0.312345	0.14	0.414	0	1	PPP6R1
VAT1	9.45813e-257	-0.312626	0.395	0.579	1.95036e-252	1	VAT1
MBNL1.1	0	-0.313166	0.119	0.377	0	1	MBNL1
UBE2Z	0	-0.31327	0.126	0.398	0	1	UBE2Z
PARP1	0	-0.313552	0.331	0.556	0	1	PARP1
KHSRP	0	-0.313641	0.102	0.388	0	1	KHSRP
GRIN3A.1	0	-0.313958	0.006	0.209	0	1	GRIN3A
PAPPA2	1.79406e-183	-0.3142	0.024	0.149	3.69954e-179	1	PAPPA2
APP	5.24817e-267	-0.314225	0.72	0.803	1.08223e-262	1	APP
WASL	0	-0.314277	0.169	0.452	0	1	WASL
SCAF11.1	0	-0.314291	0.304	0.542	0	1	SCAF11
FOXA1	0	-0.314664	0.026	0.271	0	1	FOXA1
SPATC1L	0	-0.314977	0.179	0.432	0	1	SPATC1L
MSMO1	1.22538e-227	-0.315095	0.316	0.501	2.52686e-223	1	MSMO1
PLEKHA1	0	-0.315111	0.238	0.482	0	1	PLEKHA1
NF1	0	-0.315136	0.13	0.407	0	1	NF1
EIF2AK2	0	-0.315302	0.18	0.437	0	1	EIF2AK2
RPS29	3.71132e-55	-0.315534	0.989	0.98	7.65312e-51	1	RPS29
IREB2	0	-0.316083	0.111	0.392	0	1	IREB2
TNPO1	0	-0.316171	0.137	0.419	0	1	TNPO1
PLCL1	0	-0.316227	0.024	0.244	0	1	PLCL1
PREPL	0	-0.316841	0.254	0.502	0	1	PREPL
SPG7	0	-0.316971	0.201	0.458	0	1	SPG7
NIPBL.1	0	-0.317541	0.142	0.416	0	1	NIPBL
TMEM132B	0	-0.317562	0.067	0.311	0	1	TMEM132B
IFI6	3.07721e-44	-0.317765	0.695	0.684	6.34551e-40	1	IFI6
CHD8	0	-0.318218	0.106	0.389	0	1	CHD8
NPEPPS	0	-0.318295	0.206	0.469	0	1	NPEPPS
CTBP2	0	-0.318366	0.138	0.389	0	1	CTBP2
RAB11FIP1.1	5.6192e-303	-0.318658	0.214	0.442	1.15874e-298	1	RAB11FIP1
CD164.1	1.42215e-241	-0.318689	0.65	0.741	2.93262e-237	1	CD164
VPS13A	0	-0.318825	0.124	0.389	0	1	VPS13A
TERF1	1.25286e-291	-0.318938	0.204	0.435	2.58351e-287	1	TERF1
WFS1.1	1.0216e-260	-0.319046	0.296	0.492	2.10665e-256	1	WFS1
CCDC28B	1.34698e-300	-0.319066	0.354	0.578	2.7776e-296	1	CCDC28B
C14orf132	9.51205e-282	-0.319122	0.366	0.571	1.96148e-277	1	C14orf132
ARCN1	0	-0.319137	0.173	0.452	0	1	ARCN1
RHOC	0	-0.319198	0.066	0.332	0	1	RHOC
ANKRD17	0	-0.319209	0.145	0.423	0	1	ANKRD17
FAM50A	0	-0.319444	0.297	0.527	0	1	FAM50A
DPP6	0	-0.319846	0.245	0.486	0	1	DPP6
PNN	0	-0.320262	0.294	0.524	0	1	PNN
SEC61G	7.40728e-245	-0.320342	0.704	0.786	1.52746e-240	1	SEC61G
UQCR11	6.0707e-243	-0.320427	0.945	0.95	1.25184e-238	1	UQCR11
PHC2	0	-0.321136	0.163	0.44	0	1	PHC2
HOOK3	0	-0.3212	0.172	0.432	0	1	HOOK3
OSBPL8.1	0	-0.321219	0.184	0.423	0	1	OSBPL8
UBE2H	0	-0.322024	0.17	0.447	0	1	UBE2H
KIAA0232	0	-0.322085	0.114	0.402	0	1	KIAA0232
CAPZB.1	1.1335e-281	-0.322188	0.675	0.792	2.33739e-277	1	CAPZB
CDK2AP1	0	-0.322908	0.177	0.456	0	1	CDK2AP1
PTTG1IP	0	-0.323147	0.304	0.54	0	1	PTTG1IP
ZNF518A	0	-0.324429	0.16	0.422	0	1	ZNF518A
CBFA2T2	2.54486e-278	-0.324605	0.206	0.416	5.24777e-274	1	CBFA2T2
NME4	2.58918e-290	-0.324696	0.489	0.666	5.33915e-286	1	NME4
KLHL42	0	-0.324813	0.24	0.495	0	1	KLHL42
HSPH1	0	-0.325614	0.184	0.452	0	1	HSPH1
GPATCH2L	0	-0.325871	0.145	0.413	0	1	GPATCH2L
NBEAL2	0	-0.326148	0.042	0.278	0	1	NBEAL2
THOC2	0	-0.326171	0.223	0.497	0	1	THOC2
ATP5ME	1.73788e-232	-0.326421	0.874	0.898	3.58367e-228	1	ATP5ME
PLPPR5	0	-0.3267	0.053	0.32	0	1	PLPPR5
PHF3.1	0	-0.326864	0.165	0.436	0	1	PHF3
TDG	0	-0.327029	0.202	0.459	0	1	TDG
NOP10	6.08875e-272	-0.327102	0.733	0.821	1.25556e-267	1	NOP10
SREBF2	0	-0.32724	0.157	0.43	0	1	SREBF2
ATP13A3.1	0	-0.327327	0.085	0.372	0	1	ATP13A3
LDHA	1.45929e-257	-0.327423	0.094	0.284	3.00921e-253	1	LDHA
CHODL.1	9.44148e-157	-0.32753	0.064	0.192	1.94693e-152	1	CHODL
WSB1	1.001e-254	-0.327555	0.429	0.625	2.06417e-250	1	WSB1
HECTD4	0	-0.327835	0.119	0.406	0	1	HECTD4
CACFD1.1	0	-0.327919	0.197	0.451	0	1	CACFD1
INTS6	0	-0.328071	0.12	0.379	0	1	INTS6
UQCR10	0	-0.328408	0.863	0.917	0	1	UQCR10
ZNF358	0	-0.328504	0.128	0.42	0	1	ZNF358
POLR2L	2.31423e-171	-0.328535	0.919	0.935	4.77218e-167	1	POLR2L
MT-ND2	4.56845e-91	-0.32868	0.993	0.988	9.42059e-87	1	MT-ND2
FAM210B	0	-0.32898	0.223	0.48	0	1	FAM210B
DMKN	5.90326e-170	-0.329176	0.384	0.528	1.21731e-165	1	DMKN
STX3	0	-0.329414	0.259	0.507	0	1	STX3
CTNND2.1	0	-0.329546	0.04	0.335	0	1	CTNND2
TMEM65.1	0	-0.329588	0.104	0.388	0	1	TMEM65
PDIA4.1	3.69309e-213	-0.329768	0.254	0.438	7.61551e-209	1	PDIA4
EXOSC6	0	-0.329919	0.117	0.417	0	1	EXOSC6
NNAT	2.71795e-293	-0.329984	0.019	0.199	5.60469e-289	1	NNAT
SEC24D	0	-0.330133	0.2	0.457	0	1	SEC24D
SCRN1	0	-0.330167	0.204	0.481	0	1	SCRN1
IDI1.1	1.69619e-233	-0.330248	0.487	0.645	3.49772e-229	1	IDI1
AKAP11	0	-0.33039	0.113	0.41	0	1	AKAP11
TMX4	2.52475e-270	-0.330451	0.401	0.595	5.20628e-266	1	TMX4
SMARCC2	0	-0.330896	0.259	0.514	0	1	SMARCC2
TPM4	1.36401e-268	-0.330947	0.256	0.466	2.81273e-264	1	TPM4
TMEM33	0	-0.331046	0.209	0.489	0	1	TMEM33
LENG8	0	-0.331408	0.185	0.434	0	1	LENG8
ARID4B	0	-0.332179	0.262	0.52	0	1	ARID4B
IGF2BP1	0	-0.332758	0.025	0.285	0	1	IGF2BP1
KIF21A	0	-0.332928	0.227	0.487	0	1	KIF21A
XRCC5	0	-0.333071	0.453	0.653	0	1	XRCC5
TRIP12	0	-0.33308	0.093	0.389	0	1	TRIP12
ADD1	0	-0.333096	0.194	0.469	0	1	ADD1
LRATD1	7.52331e-288	-0.333312	0.065	0.261	1.55138e-283	1	LRATD1
STMN4.1	2.9146e-175	-0.333456	0.01	0.122	6.01019e-171	1	STMN4
SLC22A17.1	2.58391e-167	-0.333707	0.496	0.616	5.32828e-163	1	SLC22A17
GSE1	0	-0.33373	0.212	0.475	0	1	GSE1
TBL1XR1	0	-0.333837	0.136	0.419	0	1	TBL1XR1
IRF2BPL	1.11071e-275	-0.333901	0.22	0.43	2.2904e-271	1	IRF2BPL
DACH1	0	-0.333983	0.09	0.356	0	1	DACH1
RSF1	0	-0.334036	0.322	0.568	0	1	RSF1
MCOLN3.1	0	-0.334449	0.108	0.352	0	1	MCOLN3
HIGD1A	1.09858e-272	-0.33523	0.446	0.634	2.26538e-268	1	HIGD1A
DENR	0	-0.335262	0.278	0.533	0	1	DENR
ZDHHC14	0	-0.335308	0.094	0.379	0	1	ZDHHC14
CNKSR3	0	-0.335876	0.105	0.341	0	1	CNKSR3
ATF7IP	0	-0.335883	0.075	0.364	0	1	ATF7IP
TENM3	0	-0.335935	0.078	0.35	0	1	TENM3
UBXN4	8.63778e-300	-0.335938	0.529	0.707	1.7812e-295	1	UBXN4
RASA4	0	-0.335964	0.21	0.46	0	1	RASA4
KLC1	0	-0.33603	0.212	0.449	0	1	KLC1
CASTOR2	0	-0.336555	0.107	0.397	0	1	CASTOR2
LIMD2.1	0	-0.336736	0.027	0.245	0	1	LIMD2
PTEN.1	0	-0.336874	0.169	0.449	0	1	PTEN
WDR82	0	-0.336915	0.141	0.426	0	1	WDR82
NEUROD1	1.43814e-93	-0.336939	0.811	0.822	2.96558e-89	1	NEUROD1
NUFIP2	0	-0.336987	0.102	0.405	0	1	NUFIP2
SENP6.1	0	-0.337598	0.164	0.446	0	1	SENP6
MT-ND6	8.15508e-166	-0.337873	0.408	0.545	1.68166e-161	1	MT-ND6
MIA2.1	0	-0.337891	0.232	0.476	0	1	MIA2
GPC3.1	5.69877e-192	-0.33798	0.032	0.167	1.17514e-187	1	GPC3
PTPRF	0	-0.338417	0.236	0.49	0	1	PTPRF
TRIP11.1	0	-0.338629	0.175	0.447	0	1	TRIP11
ATF4	7.21628e-277	-0.339045	0.43	0.619	1.48807e-272	1	ATF4
OST4.1	5.91235e-156	-0.339587	0.861	0.883	1.21918e-151	1	OST4
PAX4.1	0	-0.339786	0.053	0.275	0	1	PAX4
TCN2.1	0	-0.339815	0.056	0.324	0	1	TCN2
SF3B2	0	-0.34001	0.444	0.65	0	1	SF3B2
ASAP1	0	-0.340491	0.229	0.481	0	1	ASAP1
ZFR	0	-0.340554	0.182	0.477	0	1	ZFR
TRAK1.1	0	-0.340825	0.125	0.426	0	1	TRAK1
CXCL12.1	4.59946e-246	-0.341205	0.015	0.169	9.48455e-242	1	CXCL12
CAMTA1	9.92173e-290	-0.341503	0.484	0.676	2.04596e-285	1	CAMTA1
IRX1.1	0	-0.341535	0.007	0.228	0	1	IRX1
CAND1	0	-0.341698	0.19	0.48	0	1	CAND1
MGST1.1	3.27409e-173	-0.341821	0.031	0.153	6.7515e-169	1	MGST1
HUWE1	0	-0.341995	0.185	0.464	0	1	HUWE1
SREK1	0	-0.342284	0.189	0.463	0	1	SREK1
SF1.1	0	-0.342573	0.375	0.61	0	1	SF1
ILF3	0	-0.342733	0.243	0.509	0	1	ILF3
EIF5B	5.18147e-286	-0.342783	0.482	0.671	1.06847e-281	1	EIF5B
PCSK7	0	-0.343613	0.208	0.452	0	1	PCSK7
RNF187	0	-0.34395	0.203	0.466	0	1	RNF187
NRIP1	0	-0.344709	0.05	0.355	0	1	NRIP1
KMT2C	0	-0.34476	0.14	0.43	0	1	KMT2C
COX7B	0	-0.344807	0.62	0.76	0	1	COX7B
ACLY	5.01954e-304	-0.345506	0.489	0.66	1.03508e-299	1	ACLY
PTPRN2.1	0	-0.345515	0.489	0.682	0	1	PTPRN2
TNRC6A	0	-0.345599	0.197	0.471	0	1	TNRC6A
PRSS3	3.48499e-182	-0.345617	0.029	0.155	7.18639e-178	1	PRSS3
ADNP	0	-0.345868	0.109	0.411	0	1	ADNP
H2AFJ.1	4.13424e-209	-0.346095	0.637	0.751	8.52521e-205	1	H2AFJ
HDGFL3	0	-0.346731	0.22	0.5	0	1	HDGFL3
UTRN.1	0	-0.346741	0.087	0.357	0	1	UTRN
PCNX4	0	-0.346775	0.121	0.395	0	1	PCNX4
AKAP12.1	1.27412e-299	-0.346877	0.042	0.235	2.62737e-295	1	AKAP12
HOOK1.1	0	-0.347123	0.158	0.444	0	1	HOOK1
RERE	0	-0.348019	0.189	0.474	0	1	RERE
PBRM1	0	-0.34865	0.146	0.44	0	1	PBRM1
SGPL1	0	-0.348662	0.081	0.346	0	1	SGPL1
GDAP1	0	-0.348771	0.211	0.446	0	1	GDAP1
ZRANB2.1	0	-0.348925	0.241	0.507	0	1	ZRANB2
APC	0	-0.349135	0.114	0.402	0	1	APC
SYNCRIP	0	-0.349293	0.14	0.448	0	1	SYNCRIP
TMEM8A	0	-0.349449	0.108	0.416	0	1	TMEM8A
MAPK6	0	-0.349565	0.107	0.394	0	1	MAPK6
SHC2	0	-0.349567	0.084	0.38	0	1	SHC2
LSS	0	-0.350125	0.084	0.364	0	1	LSS
GNG2	1.91846e-292	-0.350322	0.277	0.492	3.95606e-288	1	GNG2
KIF1B	0	-0.350383	0.09	0.391	0	1	KIF1B
CEP126.1	0	-0.350608	0.127	0.368	0	1	CEP126
CAMK2D.1	0	-0.35067	0.126	0.403	0	1	CAMK2D
CERT1	0	-0.350856	0.167	0.459	0	1	CERT1
PHKB.1	0	-0.350881	0.15	0.435	0	1	PHKB
BRI3.1	1.66048e-286	-0.350926	0.505	0.657	3.42407e-282	1	BRI3
AGFG1	0	-0.351042	0.073	0.395	0	1	AGFG1
LCORL	0	-0.351099	0.1	0.356	0	1	LCORL
SYT11.1	1.19227e-244	-0.351371	0.222	0.416	2.45859e-240	1	SYT11
MYL6B	0	-0.351684	0.671	0.8	0	1	MYL6B
HNRNPD	0	-0.351785	0.255	0.533	0	1	HNRNPD
RFX3	0	-0.352489	0.036	0.302	0	1	RFX3
CCAR1	0	-0.35318	0.141	0.432	0	1	CCAR1
VCP	0	-0.353494	0.462	0.643	0	1	VCP
PROC.1	0	-0.353753	0.096	0.373	0	1	PROC
NUCB1.1	3.88623e-269	-0.354615	0.453	0.618	8.0138e-265	1	NUCB1
CXXC4	5.28856e-295	-0.354625	0.177	0.4	1.09055e-290	1	CXXC4
SMARCC1	0	-0.354835	0.105	0.41	0	1	SMARCC1
GPBP1	0	-0.355154	0.326	0.565	0	1	GPBP1
NSD1	0	-0.355608	0.202	0.492	0	1	NSD1
GPBAR1	0	-0.356298	0.03	0.303	0	1	GPBAR1
ARHGEF12.1	0	-0.356309	0.121	0.421	0	1	ARHGEF12
HP1BP3	0	-0.356335	0.307	0.558	0	1	HP1BP3
MAP2	0	-0.356394	0.182	0.422	0	1	MAP2
SYMPK	0	-0.356429	0.125	0.42	0	1	SYMPK
LSAMP.1	2.93149e-240	-0.356677	0.164	0.355	6.04503e-236	1	LSAMP
IPO9	0	-0.356701	0.147	0.439	0	1	IPO9
MAZ	0	-0.356915	0.245	0.514	0	1	MAZ
HTATSF1	0	-0.356999	0.233	0.482	0	1	HTATSF1
EMC10.1	0	-0.357239	0.784	0.854	0	1	EMC10
NTM.1	0	-0.357556	0.042	0.258	0	1	NTM
AGO3	0	-0.357716	0.131	0.414	0	1	AGO3
GRIA4	0	-0.358115	0.115	0.344	0	1	GRIA4
MAN2A1	0	-0.358277	0.063	0.368	0	1	MAN2A1
MAF.1	0	-0.358368	0.076	0.338	0	1	MAF
SSR1	0	-0.358568	0.472	0.667	0	1	SSR1
RBM26	0	-0.358912	0.131	0.438	0	1	RBM26
ATP5F1E	0	-0.359036	0.995	0.992	0	1	ATP5F1E
TMEM190	0	-0.359152	0.034	0.26	0	1	TMEM190
SERPINE2.1	2.44137e-220	-0.359182	0.127	0.299	5.03435e-216	1	SERPINE2
FKBP8	0	-0.360089	0.738	0.823	0	1	FKBP8
NCKAP1.1	0	-0.360191	0.226	0.507	0	1	NCKAP1
PCYOX1	0	-0.360278	0.259	0.509	0	1	PCYOX1
USP34	0	-0.360462	0.159	0.462	0	1	USP34
OS9.1	0	-0.360563	0.426	0.627	0	1	OS9
AFF4	0	-0.360594	0.202	0.488	0	1	AFF4
APOC3	1.37024e-292	-0.36105	0.023	0.204	2.82557e-288	1	APOC3
ZFAND5	0	-0.361214	0.307	0.553	0	1	ZFAND5
ATP5MD	2.30575e-307	-0.361674	0.846	0.883	4.75468e-303	1	ATP5MD
SEPTIN9	0	-0.361675	0.035	0.357	0	1	SEPTIN9
USP9Y	0	-0.362626	0.119	0.421	0	1	USP9Y
MAP3K2.1	0	-0.362954	0.128	0.429	0	1	MAP3K2
ANKS1B.1	7.39488e-271	-0.363012	0.041	0.22	1.5249e-266	1	ANKS1B
UBE3A	0	-0.363084	0.187	0.488	0	1	UBE3A
GPC6	0	-0.363151	0.036	0.329	0	1	GPC6
KTN1	0	-0.364383	0.553	0.717	0	1	KTN1
IDH2	0	-0.364451	0.17	0.46	0	1	IDH2
GNS	0	-0.364588	0.22	0.493	0	1	GNS
G3BP2	0	-0.364753	0.273	0.542	0	1	G3BP2
SSX2IP.1	0	-0.364924	0.083	0.374	0	1	SSX2IP
RBM39	0	-0.365274	0.543	0.715	0	1	RBM39
COX8A.1	0	-0.365423	0.938	0.955	0	1	COX8A
PAFAH1B2	0	-0.365659	0.254	0.534	0	1	PAFAH1B2
CEP350.1	0	-0.36582	0.105	0.413	0	1	CEP350
USH1C	0	-0.365872	0.152	0.436	0	1	USH1C
PAK2	0	-0.366123	0.148	0.467	0	1	PAK2
COPS9	1.60048e-291	-0.366522	0.792	0.86	3.30035e-287	1	COPS9
TBL1X.1	0	-0.366662	0.089	0.38	0	1	TBL1X
DNAJC10	0	-0.366933	0.188	0.471	0	1	DNAJC10
SEZ6L	6.60783e-242	-0.367186	0.148	0.337	1.3626e-237	1	SEZ6L
C16orf72	0	-0.367285	0.132	0.443	0	1	C16orf72
SUPT5H	0	-0.367491	0.178	0.479	0	1	SUPT5H
PPIB	1.54555e-234	-0.367578	0.787	0.843	3.18708e-230	1	PPIB
BTG1.1	6.1803e-212	-0.367584	0.66	0.755	1.27444e-207	1	BTG1
SMARCA4	0	-0.367703	0.195	0.481	0	1	SMARCA4
TRIM28	0	-0.36786	0.154	0.468	0	1	TRIM28
DDX6.1	0	-0.367868	0.205	0.499	0	1	DDX6
ATP5MPL	0	-0.367958	0.699	0.825	0	1	ATP5MPL
P4HB	4.52872e-280	-0.367975	0.742	0.802	9.33867e-276	1	P4HB
BDP1	0	-0.368023	0.142	0.444	0	1	BDP1
NOVA1	0	-0.368818	0.369	0.599	0	1	NOVA1
ADAMTS5	0	-0.369009	0.034	0.279	0	1	ADAMTS5
HNRNPA3	0	-0.36937	0.472	0.671	0	1	HNRNPA3
CLPTM1L	0	-0.369477	0.126	0.45	0	1	CLPTM1L
GLUL.1	0	-0.369699	0.265	0.488	0	1	GLUL
AP3D1	0	-0.369803	0.176	0.482	0	1	AP3D1
DHX36	0	-0.370403	0.271	0.558	0	1	DHX36
RBBP4	0	-0.370646	0.384	0.613	0	1	RBBP4
PHF14	0	-0.370706	0.266	0.521	0	1	PHF14
ZMYM2	0	-0.370996	0.143	0.451	0	1	ZMYM2
FNDC3A	0	-0.37171	0.243	0.518	0	1	FNDC3A
DYNC1LI2	0	-0.371848	0.232	0.523	0	1	DYNC1LI2
CBLN1.1	1.58297e-194	-0.371947	0.022	0.152	3.26425e-190	1	CBLN1
NRCAM.1	0	-0.372067	0.13	0.389	0	1	NRCAM
CELF4	1.80927e-295	-0.372575	0.359	0.571	3.73089e-291	1	CELF4
SCAMP5	0	-0.373039	0.248	0.508	0	1	SCAMP5
SRSF11	0	-0.373042	0.436	0.651	0	1	SRSF11
IGF1R	0	-0.373483	0.194	0.456	0	1	IGF1R
MAPK8IP2.1	0	-0.373999	0.115	0.416	0	1	MAPK8IP2
JMJD1C	0	-0.374082	0.219	0.505	0	1	JMJD1C
YY1	0	-0.37437	0.236	0.529	0	1	YY1
RFX6	0	-0.374408	0.24	0.487	0	1	RFX6
ZFHX3	0	-0.37458	0.119	0.393	0	1	ZFHX3
CDH2	0	-0.37484	0.073	0.349	0	1	CDH2
PNISR	0	-0.374878	0.621	0.774	0	1	PNISR
EXOC7	0	-0.375225	0.265	0.51	0	1	EXOC7
SIM1	0	-0.375499	0.077	0.372	0	1	SIM1
ETNK1	0	-0.375592	0.303	0.543	0	1	ETNK1
KMT2A	0	-0.375612	0.148	0.452	0	1	KMT2A
USP47	0	-0.375638	0.155	0.465	0	1	USP47
CHD4	0	-0.375651	0.251	0.543	0	1	CHD4
PSME4	0	-0.376352	0.072	0.364	0	1	PSME4
CTDNEP1	0	-0.376947	0.202	0.509	0	1	CTDNEP1
NKTR	0	-0.378036	0.238	0.503	0	1	NKTR
MYEF2	0	-0.379483	0.158	0.464	0	1	MYEF2
ANK2.1	0	-0.379582	0.023	0.298	0	1	ANK2
FGF14	0	-0.379623	0.088	0.328	0	1	FGF14
TLE5	0	-0.379722	0.747	0.825	0	1	TLE5
SLC25A1	0	-0.379971	0.383	0.598	0	1	SLC25A1
FZD3	0	-0.380781	0.093	0.377	0	1	FZD3
SYT4.1	0	-0.382547	0.211	0.437	0	1	SYT4
RNF8	0	-0.384149	0.182	0.475	0	1	RNF8
RIMBP2	0	-0.38459	0.124	0.422	0	1	RIMBP2
EGFL7	3.83002e-238	-0.384679	0.285	0.476	7.89788e-234	1	EGFL7
ASCL1.1	3.86002e-158	-0.384697	0.059	0.187	7.95974e-154	1	ASCL1
LMO2.1	1.43233e-209	-0.384718	0.125	0.296	2.9536e-205	1	LMO2
GFPT1	0	-0.385099	0.264	0.535	0	1	GFPT1
ADCY1	0	-0.38515	0.07	0.336	0	1	ADCY1
PDE3B.1	0	-0.385337	0.107	0.428	0	1	PDE3B
SORBS2	0	-0.385429	0.285	0.543	0	1	SORBS2
POLR2J3.1	0	-0.385514	0.443	0.644	0	1	POLR2J3.1
MPC2	0	-0.385531	0.687	0.815	0	1	MPC2
PRRC2B	0	-0.38639	0.175	0.479	0	1	PRRC2B
SEC31A.1	0	-0.386525	0.327	0.565	0	1	SEC31A
VEGFB.1	0	-0.386824	0.226	0.497	0	1	VEGFB
MCL1	0	-0.386846	0.19	0.468	0	1	MCL1
ADAR	0	-0.386991	0.263	0.547	0	1	ADAR
SRSF6	0	-0.387227	0.151	0.469	0	1	SRSF6
EDEM3.1	0	-0.387915	0.117	0.429	0	1	EDEM3
PHLDB2.1	0	-0.388012	0.103	0.429	0	1	PHLDB2
CSNK1A1	0	-0.389391	0.45	0.666	0	1	CSNK1A1
ATP9A	0	-0.38953	0.214	0.522	0	1	ATP9A
ST6GALNAC5	0	-0.38994	0.186	0.432	0	1	ST6GALNAC5
BRD3	0	-0.389963	0.143	0.459	0	1	BRD3
NEURL1.1	0	-0.39063	0.255	0.525	0	1	NEURL1
WNK1.1	0	-0.390909	0.183	0.495	0	1	WNK1
TOP1	0	-0.391018	0.226	0.537	0	1	TOP1
GNB2	0	-0.391428	0.595	0.765	0	1	GNB2
KANSL1.1	0	-0.392027	0.218	0.51	0	1	KANSL1
DCC	0	-0.392889	0.014	0.242	0	1	DCC
PTBP3	0	-0.393379	0.167	0.467	0	1	PTBP3
RB1CC1	0	-0.393704	0.115	0.428	0	1	RB1CC1
NEFL.1	1.50762e-109	-0.394538	0.034	0.124	3.10886e-105	1	NEFL
BTBD17.1	0	-0.394547	0.038	0.258	0	1	BTBD17
JARID2	0	-0.394649	0.079	0.355	0	1	JARID2
MSI2.1	0	-0.395002	0.219	0.502	0	1	MSI2
HDLBP.1	0	-0.395413	0.514	0.698	0	1	HDLBP
RANBP2	0	-0.396085	0.17	0.482	0	1	RANBP2
TUT4	0	-0.396218	0.172	0.482	0	1	TUT4
UQCRB	0	-0.396568	0.792	0.861	0	1	UQCRB
ZNF207.1	0	-0.397054	0.373	0.616	0	1	ZNF207
WDR6	0	-0.397623	0.282	0.555	0	1	WDR6
SF3B1	0	-0.398267	0.267	0.559	0	1	SF3B1
FAM214A	0	-0.398528	0.067	0.373	0	1	FAM214A
STMN2.1	3.92657e-123	-0.398735	0.707	0.78	8.09699e-119	1	STMN2
FGD4.1	0	-0.39876	0.133	0.436	0	1	FGD4
NUCKS1.1	0	-0.399679	0.556	0.746	0	1	NUCKS1
RBM25	0	-0.399766	0.216	0.518	0	1	RBM25
PDZK1.1	0	-0.400102	0.131	0.435	0	1	PDZK1
NFASC	0	-0.400577	0.232	0.488	0	1	NFASC
ABLIM1	0	-0.401778	0.179	0.445	0	1	ABLIM1
EIF4G1	0	-0.403421	0.219	0.533	0	1	EIF4G1
KCNJ3	0	-0.403873	0.13	0.372	0	1	KCNJ3
FRMD4B	0	-0.404478	0.04	0.284	0	1	FRMD4B
MXD4	0	-0.405509	0.127	0.47	0	1	MXD4
ZNF638	0	-0.405818	0.188	0.488	0	1	ZNF638
TEAD1.1	0	-0.406305	0.107	0.419	0	1	TEAD1
NIPSNAP1	0	-0.406432	0.221	0.53	0	1	NIPSNAP1
COPA	0	-0.40656	0.236	0.543	0	1	COPA
AAK1	0	-0.406662	0.209	0.49	0	1	AAK1
RBM47.1	0	-0.407104	0.164	0.456	0	1	RBM47
CCDC88A	0	-0.407684	0.139	0.46	0	1	CCDC88A
MYO10	0	-0.408055	0.041	0.338	0	1	MYO10
PANK3	0	-0.408097	0.093	0.441	0	1	PANK3
VSTM2A.1	0	-0.408454	0.02	0.265	0	1	VSTM2A
AFDN	0	-0.408531	0.117	0.446	0	1	AFDN
MAPK1	0	-0.409123	0.146	0.478	0	1	MAPK1
TMEM238.1	0	-0.409248	0.057	0.323	0	1	TMEM238
KCNH6.1	0	-0.409357	0.048	0.376	0	1	KCNH6
UBE2R2	0	-0.409516	0.188	0.524	0	1	UBE2R2
BTBD3.1	0	-0.410387	0.212	0.45	0	1	BTBD3
LBH.1	0	-0.411397	0.034	0.324	0	1	LBH
ZNF292.1	0	-0.41204	0.189	0.486	0	1	ZNF292
GPX3.1	5.0859e-95	-0.4123	0.56	0.65	1.04876e-90	1	GPX3
PHIP.1	0	-0.413184	0.229	0.517	0	1	PHIP
CAPRIN1	0	-0.413412	0.247	0.557	0	1	CAPRIN1
KAT6B.1	0	-0.413842	0.239	0.51	0	1	KAT6B
PCBP4	0	-0.414568	0.142	0.431	0	1	PCBP4
AP2B1	0	-0.414636	0.287	0.581	0	1	AP2B1
ITPR1.1	0	-0.414693	0.044	0.335	0	1	ITPR1
C6orf62	0	-0.414957	0.145	0.489	0	1	C6orf62
PTP4A2	0	-0.415108	0.293	0.579	0	1	PTP4A2
FASN	0	-0.415136	0.142	0.455	0	1	FASN
KIF1A	0	-0.415475	0.356	0.606	0	1	KIF1A
KLF6.1	8.10556e-291	-0.415755	0.185	0.405	1.67145e-286	1	KLF6
STT3B	0	-0.416564	0.187	0.506	0	1	STT3B
TTC3	0	-0.417351	0.762	0.838	0	1	TTC3
SMARCA1.1	0	-0.417679	0.207	0.512	0	1	SMARCA1
CHGB.1	4.28135e-10	-0.418406	0.852	0.793	8.82857e-06	1	CHGB
RAB3C	0	-0.419983	0.248	0.506	0	1	RAB3C
TM7SF2	0	-0.419983	0.319	0.569	0	1	TM7SF2
PTOV1	0	-0.419988	0.43	0.66	0	1	PTOV1
NPTN.1	0	-0.42038	0.139	0.465	0	1	NPTN
WAC	0	-0.420492	0.226	0.54	0	1	WAC
EEF1A2.1	1.10538e-254	-0.420673	0.139	0.34	2.27939e-250	1	EEF1A2
HMGB3	2.1538e-249	-0.422037	0.173	0.37	4.44134e-245	1	HMGB3
DCAF7	0	-0.422901	0.241	0.548	0	1	DCAF7
KDM5A.1	0	-0.422938	0.118	0.453	0	1	KDM5A
SYP	0	-0.423456	0.46	0.671	0	1	SYP
SCARB2.1	0	-0.423933	0.522	0.725	0	1	SCARB2
USP22	0	-0.423986	0.204	0.526	0	1	USP22
HIF1A	0	-0.424067	0.286	0.525	0	1	HIF1A
FADS1	0	-0.424095	0.188	0.491	0	1	FADS1
NR3C1	2.48233e-298	-0.424233	0.316	0.521	5.1188e-294	1	NR3C1
CDV3	0	-0.424251	0.196	0.52	0	1	CDV3
ELAVL2	0	-0.424804	0.024	0.254	0	1	ELAVL2
ACAP3	0	-0.425142	0.161	0.465	0	1	ACAP3
DUSP1.1	6.93519e-262	-0.425542	0.313	0.513	1.43011e-257	1	DUSP1
PUM1	0	-0.425689	0.148	0.501	0	1	PUM1
SEC61A1	0	-0.42623	0.284	0.569	0	1	SEC61A1
JPT1.1	6.42823e-225	-0.426622	0.304	0.483	1.32556e-220	1	JPT1
LY6H	0	-0.427034	0.023	0.235	0	1	LY6H
RBM5.1	0	-0.427514	0.162	0.481	0	1	RBM5
DDB1	0	-0.427719	0.255	0.571	0	1	DDB1
UBE2M	0	-0.427865	0.147	0.496	0	1	UBE2M
VPS13C.1	0	-0.42869	0.162	0.478	0	1	VPS13C
SYNJ2	0	-0.428852	0.143	0.466	0	1	SYNJ2
ERO1B.1	1.47782e-20	-0.428955	0.845	0.716	3.04742e-16	1	ERO1B
GOLGB1	0	-0.429534	0.198	0.497	0	1	GOLGB1
MT-CO2.1	0	-0.429732	0.989	0.993	0	1	MT-CO2
PDK3.1	0	-0.430887	0.15	0.389	0	1	PDK3
ASH1L.1	0	-0.431117	0.225	0.533	0	1	ASH1L
SSBP3	0	-0.431501	0.14	0.476	0	1	SSBP3
LARP1	0	-0.432014	0.319	0.611	0	1	LARP1
FOXA2	0	-0.432347	0.343	0.597	0	1	FOXA2
MARCH6	0	-0.432585	0.245	0.57	0	1	MARCH6
NRXN1.1	0	-0.433462	0.175	0.483	0	1	NRXN1
BACE1.1	0	-0.434076	0.178	0.51	0	1	BACE1
EZR.1	0	-0.435131	0.231	0.487	0	1	EZR
SMARCA5	0	-0.436087	0.195	0.524	0	1	SMARCA5
IGF2BP2	0	-0.436878	0.063	0.424	0	1	IGF2BP2
NCL	0	-0.437378	0.363	0.629	0	1	NCL
BRD4	0	-0.437792	0.15	0.51	0	1	BRD4
FKBP1B	0	-0.437929	0.19	0.526	0	1	FKBP1B
ATP2B4	0	-0.439193	0.052	0.362	0	1	ATP2B4
PDXDC1.1	0	-0.439525	0.267	0.582	0	1	PDXDC1
AMBP	1.83419e-250	-0.439789	0.04	0.209	3.78228e-246	1	AMBP
N4BP2	0	-0.440575	0.068	0.402	0	1	N4BP2
CTNNB1	0	-0.440735	0.174	0.495	0	1	CTNNB1
PRKAR2A	0	-0.441264	0.223	0.542	0	1	PRKAR2A
CCNY	0	-0.441282	0.115	0.45	0	1	CCNY
MAFB.1	0	-0.442226	0.766	0.827	0	1	MAFB
REEP3.1	0	-0.442706	0.234	0.545	0	1	REEP3
GOLGA4.1	0	-0.443934	0.364	0.6	0	1	GOLGA4
SAMD5	0	-0.443986	0.046	0.318	0	1	SAMD5
AKAP9	0	-0.444038	0.502	0.713	0	1	AKAP9
VEGFA.1	0	-0.444096	0.28	0.529	0	1	VEGFA
RABL6	0	-0.44574	0.263	0.564	0	1	RABL6
ANXA6	0	-0.446151	0.434	0.646	0	1	ANXA6
SPOCK3.1	0	-0.447664	0.018	0.323	0	1	SPOCK3
SMAD5.1	0	-0.44844	0.126	0.482	0	1	SMAD5
UBE2K	0	-0.449207	0.296	0.614	0	1	UBE2K
ACTR2.1	0	-0.449563	0.371	0.638	0	1	ACTR2
CRH.1	6.59187e-201	-0.451447	0.022	0.153	1.35931e-196	1	CRH
RAD21	0	-0.452017	0.332	0.615	0	1	RAD21
PKM.1	0	-0.45326	0.842	0.877	0	1	PKM
RIMS2	0	-0.45559	0.166	0.464	0	1	RIMS2
DST	0	-0.456701	0.279	0.545	0	1	DST
CDC42EP3	4.96784e-255	-0.45689	0.407	0.592	1.02442e-250	1	CDC42EP3
KCNMA1.1	0	-0.457246	0.337	0.623	0	1	KCNMA1
TAOK1	0	-0.457476	0.13	0.493	0	1	TAOK1
CPEB4	0	-0.457495	0.171	0.511	0	1	CPEB4
MIB1	0	-0.457813	0.087	0.458	0	1	MIB1
TMEM132A	0	-0.457965	0.186	0.452	0	1	TMEM132A
ATP6V1A	0	-0.459157	0.22	0.54	0	1	ATP6V1A
GLG1	0	-0.460097	0.257	0.577	0	1	GLG1
MDM4.1	0	-0.460359	0.122	0.478	0	1	MDM4
C5orf24	0	-0.460843	0.215	0.555	0	1	C5orf24
C4orf48	9.36352e-228	-0.461463	0.843	0.844	1.93085e-223	1	C4orf48
TTC37.1	0	-0.462159	0.192	0.527	0	1	TTC37
BIRC6.1	0	-0.462396	0.144	0.498	0	1	BIRC6
SH3KBP1.1	0	-0.462529	0.068	0.432	0	1	SH3KBP1
NCAM1	0	-0.463367	0.137	0.477	0	1	NCAM1
GABRB3	0	-0.464001	0.168	0.512	0	1	GABRB3
PJA2	0	-0.46407	0.299	0.609	0	1	PJA2
RCAN3	0	-0.465115	0.256	0.584	0	1	RCAN3
PCM1	0	-0.465221	0.251	0.569	0	1	PCM1
TM9SF3.1	0	-0.46532	0.242	0.573	0	1	TM9SF3
PLCE1.1	0	-0.466292	0.044	0.253	0	1	PLCE1
PALLD.1	0	-0.46728	0.155	0.496	0	1	PALLD
ARID1A	0	-0.468709	0.156	0.524	0	1	ARID1A
CHD7	0	-0.469553	0.166	0.5	0	1	CHD7
KIAA1324.1	2.89166e-293	-0.470247	0.495	0.64	5.9629e-289	1	KIAA1324
BAZ2B	0	-0.471448	0.236	0.545	0	1	BAZ2B
SPTBN1	0	-0.471467	0.148	0.476	0	1	SPTBN1
SMIM24.1	5.47388e-303	-0.472371	0.153	0.375	1.12877e-298	1	SMIM24
RUFY3	0	-0.472871	0.297	0.593	0	1	RUFY3
ARID3A	0	-0.474121	0.168	0.517	0	1	ARID3A
HNRNPH1	0	-0.474584	0.184	0.513	0	1	HNRNPH1
EIF3A	0	-0.47486	0.329	0.629	0	1	EIF3A
CAPNS1.1	0	-0.475079	0.343	0.617	0	1	CAPNS1
N4BP2L2	0	-0.475338	0.518	0.724	0	1	N4BP2L2
LUC7L3.1	0	-0.476127	0.384	0.658	0	1	LUC7L3
TCAF1	0	-0.477131	0.254	0.549	0	1	TCAF1
ARHGAP5.1	0	-0.484325	0.187	0.515	0	1	ARHGAP5
LASP1	0	-0.484921	0.135	0.487	0	1	LASP1
ARGLU1	0	-0.485798	0.248	0.57	0	1	ARGLU1
RYBP	0	-0.486092	0.16	0.522	0	1	RYBP
REV3L	0	-0.487699	0.102	0.444	0	1	REV3L
KIDINS220	0	-0.49021	0.157	0.522	0	1	KIDINS220
YWHAG	0	-0.491181	0.193	0.54	0	1	YWHAG
SEZ6L2.1	0	-0.491403	0.662	0.804	0	1	SEZ6L2
RUNX1T1	0	-0.492402	0.134	0.435	0	1	RUNX1T1
DDX3X	0	-0.493615	0.187	0.541	0	1	DDX3X
SOX11.1	0	-0.493769	0.028	0.241	0	1	SOX11
CMIP	0	-0.497696	0.267	0.588	0	1	CMIP
QDPR	0	-0.497712	0.663	0.822	0	1	QDPR
HMGCR	0	-0.498182	0.144	0.487	0	1	HMGCR
FOSB.1	0	-0.498203	0.041	0.26	0	1	FOSB
BAALC.1	0	-0.498695	0.068	0.297	0	1	BAALC
MAP2K2	0	-0.499032	0.18	0.548	0	1	MAP2K2
FCGRT.1	0	-0.499228	0.382	0.615	0	1	FCGRT
ALCAM.1	0	-0.499642	0.343	0.586	0	1	ALCAM
DHCR24.1	0	-0.500334	0.058	0.398	0	1	DHCR24
ATP2A2	0	-0.501978	0.229	0.584	0	1	ATP2A2
CDC42	0	-0.502867	0.57	0.761	0	1	CDC42
SON	0	-0.503506	0.547	0.76	0	1	SON
EVA1B.1	0	-0.50374	0.077	0.454	0	1	EVA1B
CBX5.1	0	-0.504527	0.267	0.619	0	1	CBX5
SERINC2.1	0	-0.507691	0.2	0.476	0	1	SERINC2
CERS6.1	0	-0.508241	0.164	0.518	0	1	CERS6
IGFBPL1	0	-0.508569	0.035	0.383	0	1	IGFBPL1
ZNF703	0	-0.510606	0.078	0.388	0	1	ZNF703
DICER1	0	-0.512002	0.179	0.555	0	1	DICER1
MAGED1.1	0	-0.51283	0.368	0.656	0	1	MAGED1
BCLAF1.1	0	-0.517617	0.217	0.582	0	1	BCLAF1
EVL	0	-0.51947	0.166	0.469	0	1	EVL
MAP4K4.1	0	-0.521815	0.16	0.545	0	1	MAP4K4
FADS2	0	-0.523457	0.13	0.505	0	1	FADS2
GNAQ.1	0	-0.528164	0.131	0.529	0	1	GNAQ
SFPQ.1	0	-0.528309	0.334	0.642	0	1	SFPQ
NBL1.1	0	-0.528408	0.082	0.325	0	1	NBL1
TENT5A.1	0	-0.530023	0.268	0.538	0	1	TENT5A
COL5A2.1	1.61565e-182	-0.531092	0.01	0.126	3.33162e-178	1	COL5A2
GCH1	0	-0.533318	0.296	0.601	0	1	GCH1
RPS6KA3.1	0	-0.533753	0.147	0.49	0	1	RPS6KA3
GNG5	0	-0.535418	0.521	0.772	0	1	GNG5
CELF1	0	-0.536433	0.219	0.59	0	1	CELF1
MACF1.1	0	-0.536719	0.18	0.552	0	1	MACF1
FXYD6.1	0	-0.537777	0.246	0.548	0	1	FXYD6
ISL1	1.27122e-270	-0.539016	0.574	0.683	2.62138e-266	1	ISL1
NUDT4	0	-0.540217	0.256	0.49	0	1	NUDT4
TP53INP1	0	-0.540396	0.057	0.379	0	1	TP53INP1
DYNC1H1	0	-0.542688	0.343	0.651	0	1	DYNC1H1
ETV1.1	0	-0.543335	0.115	0.434	0	1	ETV1
LCOR	0	-0.545163	0.129	0.521	0	1	LCOR
GNB1	0	-0.548206	0.416	0.719	0	1	GNB1
SRRM2.1	0	-0.548208	0.357	0.686	0	1	SRRM2
CDH1.1	0	-0.550246	0.186	0.546	0	1	CDH1
CACNA1A	0	-0.550294	0.397	0.596	0	1	CACNA1A
S100A10.1	0	-0.551422	0.18	0.442	0	1	S100A10
GCNT1	0	-0.552532	0.132	0.446	0	1	GCNT1
NBEA	0	-0.555706	0.149	0.507	0	1	NBEA
A1CF.1	0	-0.559677	0.157	0.558	0	1	A1CF
KCNJ6.1	0	-0.560509	0.318	0.607	0	1	KCNJ6
LPP.1	0	-0.561713	0.156	0.521	0	1	LPP
ATRX	0	-0.564079	0.343	0.661	0	1	ATRX
PRRC2C	0	-0.564649	0.266	0.641	0	1	PRRC2C
FXYD5.1	9.63376e-09	-0.566397	0.147	0.159	0.000198658	1	FXYD5
ARRDC4.1	0	-0.568138	0.068	0.364	0	1	ARRDC4
PLXNA2.1	0	-0.57138	0.12	0.412	0	1	PLXNA2
SPATS2L.1	0	-0.571614	0.1	0.463	0	1	SPATS2L
PCDH7	0	-0.571784	0.13	0.387	0	1	PCDH7
SMARCA2.1	0	-0.572257	0.336	0.639	0	1	SMARCA2
SET	0	-0.575462	0.498	0.747	0	1	SET
IER2.1	7.51085e-268	-0.575727	0.231	0.431	1.54881e-263	1	IER2
GNAI2	0	-0.577101	0.39	0.696	0	1	GNAI2
C5orf38.1	0	-0.577473	0.037	0.39	0	1	C5orf38
MT-CYB.1	0	-0.577604	0.998	0.992	0	1	MT-CYB
VWA5B2.1	0	-0.578456	0.138	0.544	0	1	VWA5B2
PBX1	0	-0.578795	0.165	0.54	0	1	PBX1
COTL1	0	-0.579871	0.192	0.508	0	1	COTL1
HSPA5.1	1.6185e-277	-0.580028	0.582	0.697	3.33752e-273	1	HSPA5
KPNB1	0	-0.580173	0.278	0.647	0	1	KPNB1
ARX.1	0	-0.580726	0.015	0.31	0	1	ARX
CTSZ.1	0	-0.581469	0.26	0.525	0	1	CTSZ
CANX	0	-0.582505	0.529	0.745	0	1	CANX
DAAM1	0	-0.583678	0.235	0.6	0	1	DAAM1
BPTF	0	-0.584049	0.193	0.598	0	1	BPTF
PLIN3.1	0	-0.58422	0.156	0.493	0	1	PLIN3
APOE	0	-0.585584	0.041	0.308	0	1	APOE
KCNK17	0	-0.586403	0.199	0.493	0	1	KCNK17
LRRFIP1.1	0	-0.590166	0.238	0.607	0	1	LRRFIP1
FOS.1	4.85634e-255	-0.590227	0.458	0.622	1.00143e-250	1	FOS
KDM5B	0	-0.59025	0.208	0.59	0	1	KDM5B
MAN1A1.1	0	-0.591396	0.231	0.566	0	1	MAN1A1
MYH10	0	-0.591523	0.156	0.54	0	1	MYH10
PPP1CB	0	-0.591763	0.328	0.664	0	1	PPP1CB
CACNA2D1	0	-0.591764	0.136	0.5	0	1	CACNA2D1
FNBP1L	0	-0.592294	0.148	0.556	0	1	FNBP1L
NAV1	0	-0.592609	0.22	0.604	0	1	NAV1
FNIP2.1	0	-0.593817	0.167	0.536	0	1	FNIP2
CD74.1	0	-0.595228	0.089	0.411	0	1	CD74
SQLE	0	-0.595419	0.218	0.566	0	1	SQLE
FUS.1	0	-0.596315	0.33	0.685	0	1	FUS
DPP4.1	0	-0.596776	0.011	0.268	0	1	DPP4
CALR	0	-0.600763	0.602	0.805	0	1	CALR
PABPN1	0	-0.603206	0.252	0.644	0	1	PABPN1
EGR1.1	0	-0.604573	0.287	0.517	0	1	EGR1
APOA1.1	3.43584e-243	-0.607949	0.02	0.174	7.08505e-239	1	APOA1
CALY	0	-0.612125	0.15	0.424	0	1	CALY
HIPK2	0	-0.617406	0.26	0.64	0	1	HIPK2
VTN	1.62377e-255	-0.617744	0.06	0.239	3.34838e-251	1	VTN
HNRNPU.1	0	-0.619747	0.381	0.697	0	1	HNRNPU
EIF4G2	0	-0.622224	0.625	0.799	0	1	EIF4G2
SMIM32.1	0	-0.62701	0.079	0.432	0	1	SMIM32
SESN3.1	0	-0.627678	0.093	0.493	0	1	SESN3
CLTC.1	0	-0.627934	0.346	0.677	0	1	CLTC
TNRC6B.1	0	-0.628148	0.244	0.639	0	1	TNRC6B
ARID1B.1	0	-0.632746	0.193	0.602	0	1	ARID1B
ANKRD11	0	-0.633356	0.175	0.591	0	1	ANKRD11
KIF12.1	0	-0.639542	0.226	0.594	0	1	KIF12
SLC29A4.1	0	-0.642927	0.295	0.666	0	1	SLC29A4
PROX1	0	-0.642998	0.12	0.532	0	1	PROX1
RRBP1.1	0	-0.643515	0.181	0.514	0	1	RRBP1
YWHAZ	0	-0.645708	0.335	0.672	0	1	YWHAZ
LOXL4.1	0	-0.647975	0.031	0.288	0	1	LOXL4
ATP2B1.1	0	-0.649122	0.315	0.69	0	1	ATP2B1
KRT19	0	-0.650394	0.108	0.437	0	1	KRT19
TMED8.1	0	-0.652734	0.09	0.519	0	1	TMED8
FARP1	0	-0.652761	0.14	0.572	0	1	FARP1
VIL1	0	-0.661685	0.089	0.541	0	1	VIL1
IRF2BP2.1	0	-0.661985	0.285	0.675	0	1	IRF2BP2
SERPINI1.1	0	-0.663212	0.194	0.47	0	1	SERPINI1
CD81.1	0	-0.665534	0.442	0.738	0	1	CD81
CBX6.1	0	-0.66584	0.3	0.673	0	1	CBX6
CNIH2	0	-0.668003	0.168	0.556	0	1	CNIH2
SPTSSB.1	0	-0.672321	0.074	0.388	0	1	SPTSSB
UCP2	0	-0.680238	0.141	0.438	0	1	UCP2
ASPH	2.18067e-165	-0.680722	0.491	0.563	4.49676e-161	1	ASPH
SMC2.1	0	-0.686397	0.091	0.454	0	1	SMC2
H1FX.1	0	-0.691021	0.337	0.653	0	1	H1FX
SLC7A8.1	0	-0.692984	0.399	0.699	0	1	SLC7A8
AGT.1	1.00103e-207	-0.694452	0.134	0.302	2.06422e-203	1	AGT
JUN.1	0	-0.699393	0.341	0.573	0	1	JUN
NREP	0	-0.702392	0.09	0.454	0	1	NREP
TMEM176A.1	0	-0.703087	0.231	0.543	0	1	TMEM176A
DPYSL2	0	-0.706961	0.205	0.641	0	1	DPYSL2
QPRT.1	0	-0.708197	0.08	0.539	0	1	QPRT
KIF5C	0	-0.722306	0.235	0.603	0	1	KIF5C
APOC1	0	-0.723823	0.038	0.365	0	1	APOC1
TMSB4X.1	0	-0.725861	0.823	0.922	0	1	TMSB4X
C1QL1.1	1.38151e-129	-0.726558	0.503	0.543	2.84882e-125	1	C1QL1
PLD3.1	0	-0.728789	0.771	0.885	0	1	PLD3
IRX2.1	0	-0.729135	0.024	0.399	0	1	IRX2
PTMS.1	0	-0.741465	0.633	0.795	0	1	PTMS
HSP90B1	0	-0.746782	0.539	0.784	0	1	HSP90B1
ZKSCAN1.1	0	-0.758565	0.475	0.799	0	1	ZKSCAN1
HMGCS1.1	0	-0.76996	0.114	0.517	0	1	HMGCS1
MT-ND5.1	0	-0.771706	0.94	0.933	0	1	MT-ND5
DCX.1	0	-0.77263	0.102	0.476	0	1	DCX
INSM1.1	0	-0.774921	0.407	0.654	0	1	INSM1
JUND.1	0	-0.777286	0.28	0.628	0	1	JUND
ELL2.1	0	-0.789685	0.187	0.651	0	1	ELL2
NEFM.1	5.74598e-248	-0.796374	0.127	0.324	1.18488e-243	1	NEFM
STMN1.1	0	-0.799422	0.585	0.833	0	1	STMN1
BTG2.1	0	-0.80063	0.307	0.626	0	1	BTG2
SSTR2.1	0	-0.800934	0.375	0.647	0	1	SSTR2
CADPS	0	-0.806112	0.345	0.702	0	1	CADPS
TMEM176B	0	-0.806187	0.348	0.604	0	1	TMEM176B
IGFBP2.1	0	-0.807266	0.056	0.368	0	1	IGFBP2
BCAM.1	0	-0.810474	0.384	0.679	0	1	BCAM
MT-ND4L	0	-0.816726	0.322	0.688	0	1	MT-ND4L
FOXP1.1	0	-0.817185	0.224	0.657	0	1	FOXP1
MDK.1	0	-0.822693	0.524	0.708	0	1	MDK
[truncated: 15,416 more rows]

## Sheet: Endo_allmarkers_by_celltype
Column1	p_val	avg_logFC	pct,1	pct,2	p_val_adj	cluster	gene		Significance test performed using MAST
GCG.2	0	2.19038	0.983	0.387	0	Adult Alpha	GCG
TM4SF4.2	0	2.08378	0.82	0.273	0	Adult Alpha	TM4SF4
FXYD5.2	0	1.63317	0.592	0.083	0	Adult Alpha	FXYD5
B2M.2	0	1.56833	0.974	0.831	0	Adult Alpha	B2M
CHGB.2	0	1.36024	0.954	0.776	0	Adult Alpha	CHGB
TMEM176B.2	0	1.3362	0.913	0.506	0	Adult Alpha	TMEM176B
TTR.2	0	1.31258	0.997	0.855	0	Adult Alpha	TTR
HLA-B.1	0	1.22269	0.727	0.318	0	Adult Alpha	HLA-B
HLA-A	0	1.18278	0.959	0.824	0	Adult Alpha	HLA-A
GPX3.2	0	1.17557	0.892	0.592	0	Adult Alpha	GPX3
VGF.1	0	1.1154	0.638	0.375	0	Adult Alpha	VGF
DEPP1.2	0	1.11504	0.603	0.321	0	Adult Alpha	DEPP1
NAA20.1	0	1.08821	0.851	0.632	0	Adult Alpha	NAA20
FABP5.1	0	0.982786	0.646	0.364	0	Adult Alpha	FABP5
PEMT.1	0	0.981641	0.852	0.585	0	Adult Alpha	PEMT
CYSTM1	0	0.961511	0.946	0.804	0	Adult Alpha	CYSTM1
HLA-C	0	0.954134	0.839	0.59	0	Adult Alpha	HLA-C
CD63	0	0.882559	0.978	0.89	0	Adult Alpha	CD63
TMEM176A.2	0	0.87347	0.812	0.441	0	Adult Alpha	TMEM176A
CLU.2	0	0.860434	0.988	0.752	0	Adult Alpha	CLU
SPINT2	0	0.860366	0.98	0.908	0	Adult Alpha	SPINT2
TUBA1B.2	0	0.816234	0.928	0.846	0	Adult Alpha	TUBA1B
SCGB2A1.2	0	0.804571	0.573	0.227	0	Adult Alpha	SCGB2A1
ALDH1A1.2	0	0.799731	0.954	0.74	0	Adult Alpha	ALDH1A1
IGFBP7.1	0	0.789218	0.659	0.357	0	Adult Alpha	IGFBP7
SMIM24.2	0	0.778374	0.61	0.295	0	Adult Alpha	SMIM24
C15orf48	0	0.761527	0.628	0.347	0	Adult Alpha	C15orf48
HSPB1	0	0.755969	0.683	0.434	0	Adult Alpha	HSPB1
LRPAP1	0	0.727123	0.854	0.707	0	Adult Alpha	LRPAP1
SERPINA1.2	0	0.719595	0.645	0.413	0	Adult Alpha	SERPINA1
PCSK2.2	0	0.718029	0.903	0.63	0	Adult Alpha	PCSK2
SCG5.2	0	0.678	0.992	0.933	0	Adult Alpha	SCG5
FKBP2.2	0	0.668373	0.711	0.471	0	Adult Alpha	FKBP2
NENF.1	0	0.662788	0.809	0.767	0	Adult Alpha	NENF
HLA-E	0	0.654023	0.534	0.344	0	Adult Alpha	HLA-E
SMIM22.1	0	0.617195	0.455	0.149	0	Adult Alpha	SMIM22
TIMP1.2	0	0.609165	0.859	0.695	0	Adult Alpha	TIMP1
CD99.2	0	0.601461	0.978	0.903	0	Adult Alpha	CD99
H2AFJ.2	0	0.588169	0.833	0.716	0	Adult Alpha	H2AFJ
FXYD3.1	0	0.587486	0.437	0.09	0	Adult Alpha	FXYD3
PRDX4.1	0	0.574446	0.778	0.661	0	Adult Alpha	PRDX4
GADD45G.1	0	0.572652	0.472	0.361	0	Adult Alpha	GADD45G
SCG2.2	0	0.567997	0.829	0.645	0	Adult Alpha	SCG2
CRH.2	0	0.565002	0.32	0.101	0	Adult Alpha	CRH
PLIN3.2	0	0.562122	0.624	0.41	0	Adult Alpha	PLIN3
LDHA.1	0	0.553833	0.375	0.235	0	Adult Alpha	LDHA
SLC22A17.2	0	0.553576	0.707	0.579	0	Adult Alpha	SLC22A17
BEX3.1	0	0.55068	0.962	0.94	0	Adult Alpha	BEX3
DPM3	0	0.548936	0.719	0.592	0	Adult Alpha	DPM3
MPC2.2	0	0.547634	0.839	0.788	0	Adult Alpha	MPC2
GPX4.2	0	0.541142	0.958	0.931	0	Adult Alpha	GPX4
CHID1.1	0	0.533866	0.714	0.6	0	Adult Alpha	CHID1
NUPR2.2	0	0.533648	0.366	0.133	0	Adult Alpha	NUPR2
FAP.1	0	0.53221	0.335	0.043	0	Adult Alpha	FAP
QPCT.2	0	0.530522	0.788	0.691	0	Adult Alpha	QPCT
CFC1	0	0.526175	0.546	0.447	0	Adult Alpha	CFC1
LOXL4.2	0	0.521205	0.466	0.211	0	Adult Alpha	LOXL4
COX17	0	0.517453	0.934	0.881	0	Adult Alpha	COX17
S100A10.2	0	0.516149	0.535	0.38	0	Adult Alpha	S100A10
RABAC1.1	0	0.514264	0.885	0.858	0	Adult Alpha	RABAC1
PHPT1	0	0.510992	0.919	0.881	0	Adult Alpha	PHPT1
CHCHD2.2	0	0.509155	0.905	0.808	0	Adult Alpha	CHCHD2
SSR4	0	0.506737	0.99	0.942	0	Adult Alpha	SSR4
HMGB3.1	0	0.503147	0.462	0.319	0	Adult Alpha	HMGB3
SPCS1.2	0	0.502223	0.848	0.817	0	Adult Alpha	SPCS1
EGFL7.2	0	0.498761	0.58	0.424	0	Adult Alpha	EGFL7
C5orf38.2	0	0.492479	0.578	0.295	0	Adult Alpha	C5orf38
ATRAID	0	0.485692	0.763	0.735	0	Adult Alpha	ATRAID
ANXA2.2	0	0.479321	0.434	0.234	0	Adult Alpha	ANXA2
SERF2.1	0	0.478714	0.993	0.989	0	Adult Alpha	SERF2
COX8A.2	0	0.477705	0.973	0.949	0	Adult Alpha	COX8A
IFI27L2	0	0.47432	0.783	0.669	0	Adult Alpha	IFI27L2
ZFP36.1	0	0.465557	0.376	0.261	0	Adult Alpha	ZFP36
NDUFA13	0	0.464754	0.943	0.859	0	Adult Alpha	NDUFA13
ECH1	0	0.464552	0.718	0.672	0	Adult Alpha	ECH1
MIF.2	0	0.453911	0.928	0.851	0	Adult Alpha	MIF
OAZ1.2	0	0.449908	0.977	0.964	0	Adult Alpha	OAZ1
BSG.2	0	0.439752	0.948	0.888	0	Adult Alpha	BSG
JUNB.2	3.73261317416394e-306	0.434788	0.679	0.6	7.69702e-302	Adult Alpha	JUNB
UQCR11.1	0	0.432502	0.97	0.946	0	Adult Alpha	UQCR11
CIB1	0	0.430089	0.551	0.499	0	Adult Alpha	CIB1
ARPC1B	0	0.426784	0.557	0.432	0	Adult Alpha	ARPC1B
ERP29.1	0	0.425324	0.926	0.862	0	Adult Alpha	ERP29
PTP4A3.1	0	0.420549	0.326	0.221	0	Adult Alpha	PTP4A3
TRMT112.2	0	0.418559	0.839	0.807	0	Adult Alpha	TRMT112
CD59.1	0	0.41845	0.774	0.731	0	Adult Alpha	CD59
YIPF2	0	0.414031	0.521	0.484	0	Adult Alpha	YIPF2
ATP6V0B	0	0.407133	0.898	0.882	0	Adult Alpha	ATP6V0B
NDUFA1	0	0.405753	0.904	0.86	0	Adult Alpha	NDUFA1
COPZ1	0	0.405712	0.703	0.684	0	Adult Alpha	COPZ1
COX7A1.2	0	0.405704	0.244	0.092	0	Adult Alpha	COX7A1
DPP7.1	0	0.405469	0.769	0.667	0	Adult Alpha	DPP7
NPC2	0	0.403806	0.872	0.809	0	Adult Alpha	NPC2
GC.2	0	0.399768	0.751	0.326	0	Adult Alpha	GC
ATP5MC2.2	0	0.391149	0.952	0.919	0	Adult Alpha	ATP5MC2
TMED3	0	0.390978	0.737	0.697	0	Adult Alpha	TMED3
GUK1.1	0	0.390581	0.898	0.9	0	Adult Alpha	GUK1
TMEM258.1	0	0.390373	0.88	0.84	0	Adult Alpha	TMEM258
CIAO2B.1	0	0.387646	0.722	0.722	0	Adult Alpha	CIAO2B
SOCS1	4.34380006726094e-279	0.387524	0.112	0.026	8.95735e-275	Adult Alpha	SOCS1
MYDGF.1	0	0.387473	0.633	0.645	0	Adult Alpha	MYDGF
TMEM219.1	0	0.386222	0.694	0.667	0	Adult Alpha	TMEM219
CALM3.1	0	0.385423	0.8	0.792	0	Adult Alpha	CALM3
CST3	0	0.382412	0.904	0.88	0	Adult Alpha	CST3
NDUFA7.2	0	0.380504	0.598	0.444	0	Adult Alpha	NDUFA7
ITM2B.1	0	0.380034	0.813	0.822	0	Adult Alpha	ITM2B
SYNGR4.1	0	0.375619	0.243	0.13	0	Adult Alpha	SYNGR4
PIGT.1	0	0.370285	0.58	0.553	0	Adult Alpha	PIGT
UQCC2.1	0	0.370122	0.748	0.719	0	Adult Alpha	UQCC2
PRDX5.1	0	0.367723	0.958	0.931	0	Adult Alpha	PRDX5
VAMP8	0	0.367228	0.513	0.433	0	Adult Alpha	VAMP8
TMEM147	0	0.367068	0.745	0.744	0	Adult Alpha	TMEM147
ARL2.2	0	0.366681	0.727	0.723	0	Adult Alpha	ARL2
PSME2	0	0.366471	0.533	0.511	0	Adult Alpha	PSME2
NDUFAF3	0	0.362323	0.685	0.677	0	Adult Alpha	NDUFAF3
BLOC1S1	0	0.359634	0.708	0.69	0	Adult Alpha	BLOC1S1
BUD23.1	0	0.356467	0.569	0.568	0	Adult Alpha	BUD23
CPE.1	1.39552488349502e-239	0.353652	0.945	0.927	2.87771e-235	Adult Alpha	CPE
PLAAT3	0	0.34804	0.469	0.419	0	Adult Alpha	PLAAT3
RPS15.1	0	0.346949	0.996	0.991	0	Adult Alpha	RPS15
GSTP1.1	4.05488335391075e-236	0.3464	0.672	0.584	8.36157e-232	Adult Alpha	GSTP1
MYL6.1	0	0.345768	0.993	0.981	0	Adult Alpha	MYL6
C12orf75	0	0.345578	0.837	0.823	0	Adult Alpha	C12orf75
FKBP11	0	0.341154	0.421	0.315	0	Adult Alpha	FKBP11
GSTO2.1	0	0.336755	0.367	0.262	0	Adult Alpha	GSTO2
PSME1	0	0.33475	0.6	0.592	0	Adult Alpha	PSME1
TMEM141	0	0.329442	0.657	0.642	0	Adult Alpha	TMEM141
LAMTOR5	0	0.327163	0.775	0.81	0	Adult Alpha	LAMTOR5
COPE	0	0.325926	0.792	0.793	0	Adult Alpha	COPE
UBB.1	0	0.324173	0.971	0.955	0	Adult Alpha	UBB
PDK4.2	2.41916097015706e-151	0.323502	0.342	0.247	4.98855e-147	Adult Alpha	PDK4
NDUFB2	0	0.322571	0.922	0.907	0	Adult Alpha	NDUFB2
VKORC1	0	0.322303	0.786	0.771	0	Adult Alpha	VKORC1
DNPH1.1	0	0.321918	0.582	0.573	0	Adult Alpha	DNPH1
PARK7.2	0	0.32067	0.86	0.862	0	Adult Alpha	PARK7
TMBIM6.1	0	0.320193	0.907	0.891	0	Adult Alpha	TMBIM6
NMB	0	0.319774	0.297	0.216	0	Adult Alpha	NMB
NNMT	5.44665264202982e-202	0.319387	0.112	0.038	1.12315e-197	Adult Alpha	NNMT
POPDC3	0	0.31936	0.213	0.054	0	Adult Alpha	POPDC3
RPL17.2	2.72259132986686e-316	0.319039	0.821	0.659	5,61425558131845e-312	Adult Alpha	RPL17
SNRPD2.2	0	0.318621	0.84	0.83	0	Adult Alpha	SNRPD2
KIAA1324.2	7.70347658355734e-249	0.318325	0.677	0.608	1.58853e-244	Adult Alpha	KIAA1324
SAP18.2	0	0.316906	0.811	0.825	0	Adult Alpha	SAP18
RASD1.2	4.96712518167179e-153	0.314926	0.518	0.373	1.02427e-148	Adult Alpha	RASD1
NUCB1.2	0	0.313751	0.643	0.584	0	Adult Alpha	NUCB1
HSD17B14.1	0	0.312063	0.574	0.538	0	Adult Alpha	HSD17B14
MTRNR2L10.2	0	0.310777	0.492	0.244	0	Adult Alpha	MTRNR2L10
SPINK4.2	0	0.310404	0.236	0.075	0	Adult Alpha	SPINK4
APOH.2	5.79328422709771e-280	0.309384	0.268	0.099	1.19463e-275	Adult Alpha	APOH
PSMB3	0	0.307878	0.675	0.685	0	Adult Alpha	PSMB3
TUSC3	0	0.30784	0.749	0.787	0	Adult Alpha	TUSC3
NDUFS7	0	0.305511	0.743	0.745	0	Adult Alpha	NDUFS7
SELENOM.1	5.19639376912381e-243	0.305337	0.503	0.472	1.07155e-238	Adult Alpha	SELENOM
SERPINE2.2	4.89342220102805e-215	0.30327	0.42	0.248	1.00907e-210	Adult Alpha	SERPINE2
TMEM59.2	6.96188189711711e-242	0.302999	0.885	0.884	1.43561e-237	Adult Alpha	TMEM59
KRTCAP2.1	0	0.30281	0.604	0.535	0	Adult Alpha	KRTCAP2
COX7A2.1	0	0.299892	0.961	0.949	0	Adult Alpha	COX7A2
MUC13.1	2.47032822920623e-323	0.298627	0.19	0.056	5,09406384144617e-319	Adult Alpha	MUC13
TMEM9.1	0	0.297939	0.587	0.576	0	Adult Alpha	TMEM9
FXYD6.2	8.29388939256441e-170	0.297424	0.579	0.489	1.71028e-165	Adult Alpha	FXYD6
SMCO4.1	1.48219693752374e-323	0.296173	0.502	0.446	3,0564383048677e-319	Adult Alpha	SMCO4
TIMM17B	0	0.295946	0.609	0.638	0	Adult Alpha	TIMM17B
NDUFC1	0	0.295728	0.769	0.767	0	Adult Alpha	NDUFC1
ANG.1	0	0.295264	0.284	0.197	0	Adult Alpha	ANG
IFI27L1	0	0.291233	0.319	0.254	0	Adult Alpha	IFI27L1
ANAPC11	0	0.288896	0.808	0.841	0	Adult Alpha	ANAPC11
RPL15.2	0	0.287653	0.992	0.988	0	Adult Alpha	RPL15
SIL1	0	0.285956	0.453	0.455	0	Adult Alpha	SIL1
P4HA2.2	0	0.285111	0.342	0.302	0	Adult Alpha	P4HA2
ENPP2	0	0.284969	0.374	0.365	0	Adult Alpha	ENPP2
FAM3B	1.6254759748177e-321	0.284279	0.183	0.068	3,35189400767158e-317	Adult Alpha	FAM3B
MZT2A	0	0.284146	0.694	0.703	0	Adult Alpha	MZT2A
CNPY2.1	0	0.284077	0.795	0.807	0	Adult Alpha	CNPY2
CKLF	0	0.283688	0.368	0.292	0	Adult Alpha	CKLF
MRC1	0	0.282015	0.147	0.037	0	Adult Alpha	MRC1
CRIP2.1	3.55070747032503e-269	0.281052	0.551	0.537	7.32191e-265	Adult Alpha	CRIP2
PLCE1.2	3.81928684896954e-121	0.278589	0.279	0.211	7.87575e-117	Adult Alpha	PLCE1
TSTD1	0	0.278248	0.73	0.745	0	Adult Alpha	TSTD1
LSM4	0	0.276954	0.68	0.703	0	Adult Alpha	LSM4
TMED10.2	7.5774854847936e-296	0.275632	0.73	0.789	1.56255e-291	Adult Alpha	TMED10
COX6A1.1	2.36269438039272e-263	0.274882	0.92	0.907	4.87211e-259	Adult Alpha	COX6A1
SMDT1	1.32169357794121e-276	0.273573	0.862	0.88	2.72546e-272	Adult Alpha	SMDT1
MYL12B	3.23096563588376e-262	0.271499	0.763	0.766	6.66257e-258	Adult Alpha	MYL12B
PRR13.2	0	0.270579	0.608	0.64	0	Adult Alpha	PRR13
EMC10.2	6.86558597422974e-248	0.270067	0.86	0.84	1.41575e-243	Adult Alpha	EMC10
RPL8.2	6.32924277801866e-318	0.268724	0.995	0.991	1,30515315325523e-313	Adult Alpha	RPL8
C4orf48.1	4.84521088306739e-245	0.268439	0.82	0.848	9.99131e-241	Adult Alpha	C4orf48
CTSL	0	0.267607	0.401	0.411	0	Adult Alpha	CTSL
MMP24OS.1	0	0.266055	0.486	0.53	0	Adult Alpha	MMP24OS
TSPO	5.78008041213572e-246	0.265984	0.19	0.094	1.19191e-241	Adult Alpha	TSPO
NPDC1	5.0288786076583e-284	0.26541	0.726	0.767	1.03701e-279	Adult Alpha	NPDC1
NDUFC2.2	4.13314878625019e-256	0.265295	0.815	0.81	8.52297e-252	Adult Alpha	NDUFC2
CD151	0	0.265049	0.538	0.571	0	Adult Alpha	CD151
MICOS13	0	0.264862	0.721	0.755	0	Adult Alpha	MICOS13
PLP2.2	1.1744474423589e-267	0.264327	0.635	0.623	2.42183e-263	Adult Alpha	PLP2
RIIAD1	5.31533022485201e-311	0.263614	0.287	0.202	1.09607e-306	Adult Alpha	RIIAD1
CSTB.1	4.15376009555955e-248	0.262844	0.85	0.872	8.56547e-244	Adult Alpha	CSTB
TMEM106C	0	0.26095	0.376	0.352	0	Adult Alpha	TMEM106C
COX4I1.2	4.68776609831315e-210	0.260269	0.96	0.951	9.66664e-206	Adult Alpha	COX4I1
NBDY	0	0.257023	0.73	0.771	0	Adult Alpha	NBDY
CD320	0	0.255742	0.536	0.564	0	Adult Alpha	CD320
GPAA1.2	0	0.25569	0.547	0.563	0	Adult Alpha	GPAA1
LSM7	0	0.255584	0.724	0.755	0	Adult Alpha	LSM7
LAPTM4B.1	0	0.254821	0.388	0.429	0	Adult Alpha	LAPTM4B
AK2	0	0.254658	0.451	0.479	0	Adult Alpha	AK2
YIF1A	7.67056457408377e-264	0.253485	0.662	0.684	1.58175e-259	Adult Alpha	YIF1A
CTSB	0	0.253028	0.497	0.528	0	Adult Alpha	CTSB
RPS17.2	6.19256740516516e-268	0.252348	0.898	0.767	1.27697e-263	Adult Alpha	RPS17
SLC39A4	0	0.251737	0.196	0.062	0	Adult Alpha	SLC39A4
UXT	0	0.251041	0.631	0.666	0	Adult Alpha	UXT
NDUFB6.2	0	0.250933	0.596	0.64	0	Adult Alpha	NDUFB6
STXBP6	7.76255223925635e-283	0.250804	0.259	0.186	1.60072e-278	Adult Alpha	STXBP6
SPINK1.2	3.88858396353991e-44	0.250604	0.246	0.195	8.01865e-40	Adult Alpha	SPINK1
PLK2.2	1.19534708156072e-175	0.250393	0.403	0.342	2.46493e-171	Adult Alpha	PLK2
MTLN	0	0.250315	0.545	0.556	0	Adult Alpha	MTLN
SMOC1.1	2.17554487463214e-246	0.250102	0.264	0.192	4.48619e-242	Adult Alpha	SMOC1
SOD1.2	3.05129353361706e-205	0.249704	0.834	0.843	6.29207e-201	Adult Alpha	SOD1
IGFBP2.2	3.59554611482282e-101	0.247213	0.427	0.303	7.41438e-97	Adult Alpha	IGFBP2
CHMP2A.1	5.45687249994715e-316	0.245546	0.667	0.704	1,1252616782141e-311	Adult Alpha	CHMP2A
UQCRQ	1.6985333242024e-234	0.24553	0.933	0.931	3.50255e-230	Adult Alpha	UQCRQ
TECR	1.55816069862623e-265	0.245404	0.7	0.723	3.21308e-261	Adult Alpha	TECR
CCDC57	2.47813446641052e-319	0.244591	0.31	0.266	5,11016108318514e-315	Adult Alpha	CCDC57
CALM2.2	2.00292562535979e-185	0.241134	0.946	0.956	4.13023e-181	Adult Alpha	CALM2
RPA3.1	7.86118702390655e-305	0.240346	0.358	0.35	1.62106e-300	Adult Alpha	RPA3
SSR2.1	1.36521956254998e-220	0.238502	0.762	0.802	2.81522e-216	Adult Alpha	SSR2
ETFB.2	5.32529351208944e-261	0.238155	0.647	0.677	1.09813e-256	Adult Alpha	ETFB
RPL27A.2	4.2077489867706e-254	0.237202	0.99	0.987	8.6768e-250	Adult Alpha	RPL27A
LMCD1	4.24187496504339e-268	0.236083	0.211	0.154	8.74717e-264	Adult Alpha	LMCD1
HIST1H1C	2.73749335718203e-179	0.236034	0.336	0.359	5.64499e-175	Adult Alpha	HIST1H1C
NDUFB8.1	4.57009130511527e-195	0.233982	0.867	0.848	9.42399e-191	Adult Alpha	NDUFB8
SNU13	1.05460426261119e-314	0.233576	0.761	0.812	2,17469944993054e-310	Adult Alpha	SNU13
ACADVL	0	0.233306	0.538	0.577	0	Adult Alpha	ACADVL
MZT2B.2	3.19280460036438e-217	0.232878	0.839	0.864	6.58388e-213	Adult Alpha	MZT2B
RPL10A.2	1.24820734161612e-191	0.2324	0.976	0.971	2.57393e-187	Adult Alpha	RPL10A
CISD3	0	0.23224	0.453	0.486	0	Adult Alpha	CISD3
NDRG1	0	0.232116	0.249	0.29	0	Adult Alpha	NDRG1
HIGD2A	0	0.231955	0.702	0.77	0	Adult Alpha	HIGD2A
CPQ.1	0	0.231281	0.378	0.364	0	Adult Alpha	CPQ
OGFOD3	0	0.229882	0.296	0.257	0	Adult Alpha	OGFOD3
GSTO1.2	3.34711260197922e-239	0.229735	0.437	0.431	6.90208e-235	Adult Alpha	GSTO1
NDUFS8	3.19598709420987e-285	0.229456	0.758	0.8	6.59044e-281	Adult Alpha	NDUFS8
MICOS10.1	6.0192959483512e-281	0.229429	0.759	0.782	1.24124e-276	Adult Alpha	MICOS10
IER3IP1.2	1.2980954978603e-312	0.228984	0.592	0.621	2.6768e-308	Adult Alpha	IER3IP1
SDC2.1	9.22108346371863e-180	0.228442	0.506	0.451	1.90148e-175	Adult Alpha	SDC2
SELENOK.2	1.36237838635797e-260	0.228379	0.735	0.791	2.80936e-256	Adult Alpha	SELENOK
TXNIP.2	1.30269754970249e-116	0.227671	0.236	0.161	2.68629e-112	Adult Alpha	TXNIP
C1orf122.1	9.42047261074421e-211	0.227256	0.738	0.788	1.9426e-206	Adult Alpha	C1orf122
PET100	1.03795866622915e-228	0.223729	0.664	0.636	2.14037e-224	Adult Alpha	PET100
CFC1B	0	0.222658	0.195	0.057	0	Adult Alpha	CFC1B
ATP5IF1	4.71426897485456e-213	0.221632	0.842	0.87	9.72129e-209	Adult Alpha	ATP5IF1
DGUOK.1	6.27295387898797e-317	0.221095	0.596	0.652	1,29354581938611e-312	Adult Alpha	DGUOK
METTL5.2	0	0.220373	0.405	0.455	0	Adult Alpha	METTL5
ARPC3.1	6.01183839169555e-207	0.2192	0.785	0.814	1.2397e-202	Adult Alpha	ARPC3
TPI1	4.08262466169582e-109	0.216986	0.856	0.873	8.41878e-105	Adult Alpha	TPI1
TRAPPC4	0	0.214453	0.538	0.593	0	Adult Alpha	TRAPPC4
ANXA11.1	3.85600086843916e-305	0.21268	0.393	0.397	7.95146e-301	Adult Alpha	ANXA11
RBX1.1	5.33389031062244e-238	0.212273	0.793	0.838	1.0999e-233	Adult Alpha	RBX1
PSAP.2	3.30182207265743e-103	0.2109	0.9	0.877	6.80869e-99	Adult Alpha	PSAP
TMEM208.1	0	0.210366	0.571	0.668	0	Adult Alpha	TMEM208
EVA1A	4.52473277158889e-201	0.210355	0.177	0.1	9.33045e-197	Adult Alpha	EVA1A
RPS2.1	9.91931929643792e-107	0.209297	0.981	0.991	2.04546e-102	Adult Alpha	RPS2
CYC1	0	0.209272	0.49	0.56	0	Adult Alpha	CYC1
BAX	8.451493842583e-284	0.208973	0.587	0.627	1.74278e-279	Adult Alpha	BAX
TRAPPC6A	0	0.208647	0.358	0.391	0	Adult Alpha	TRAPPC6A
HEXA.1	7.39266886178705e-269	0.203584	0.511	0.524	1.52444e-264	Adult Alpha	HEXA
SQOR	1.2078168636054e-273	0.20354	0.178	0.096	2.49064e-269	Adult Alpha	SQOR
RNH1	0	0.203528	0.509	0.569	0	Adult Alpha	RNH1
KLHL41	2.62172320195003e-194	0.203196	0.126	0.043	5.40626e-190	Adult Alpha	KLHL41
PFDN2.1	1.24034982626512e-298	0.203127	0.602	0.678	2.55773e-294	Adult Alpha	PFDN2
PDLIM2	2.18889402248647e-190	0.202543	0.318	0.299	4.51372e-186	Adult Alpha	PDLIM2
ELF3.2	1.9325737698615e-159	0.201788	0.384	0.393	3.98516e-155	Adult Alpha	ELF3
FIS1	5.95135440955002e-269	0.201293	0.731	0.782	1.22723e-264	Adult Alpha	FIS1
COX6B1.1	4.77437502477734e-167	0.201075	0.906	0.92	9.84524e-163	Adult Alpha	COX6B1
GSTA1.2	1.29284130634879e-71	0.200671	0.133	0.107	2.66597e-67	Adult Alpha	GSTA1
ATP5PD.1	6.76983143457626e-295	0.199937	0.623	0.681	1.39601e-290	Adult Alpha	ATP5PD
TMEM45B	2.39624982003077e-203	0.199298	0.137	0.052	4.94131e-199	Adult Alpha	TMEM45B
RPL11.2	3.51794200443561e-205	0.199157	0.995	0.992	7.25435e-201	Adult Alpha	RPL11
CTSA.1	1.03459982445079e-253	0.199058	0.505	0.539	2.13345e-249	Adult Alpha	CTSA
EIF3K.1	8.92392117979302e-217	0.19894	0.773	0.828	1.8402e-212	Adult Alpha	EIF3K
PMF1	0	0.198242	0.395	0.444	0	Adult Alpha	PMF1
SDHC.1	0	0.197611	0.598	0.671	0	Adult Alpha	SDHC
DMAC1	0	0.197302	0.466	0.53	0	Adult Alpha	DMAC1
SPC25	2.89905960548094e-219	0.196984	0.131	0.048	5.97815e-215	Adult Alpha	SPC25
IMPA2.2	1.11582327221627e-235	0.196642	0.24	0.202	2.30094e-231	Adult Alpha	IMPA2
LAMTOR4	7.83608404364068e-242	0.196574	0.778	0.83	1.61588e-237	Adult Alpha	LAMTOR4
DPM2	0	0.195975	0.349	0.39	0	Adult Alpha	DPM2
COMT	0	0.195131	0.408	0.439	0	Adult Alpha	COMT
SLC38A10.2	6.1589729344924e-319	0.194402	0.329	0.364	1,27004180882168e-314	Adult Alpha	SLC38A10
CD82	8.10689446956058e-243	0.19382	0.26	0.219	1.67172e-238	Adult Alpha	CD82
RPLP2.1	2.49151189346196e-164	0.193734	0.991	0.989	5.13775e-160	Adult Alpha	RPLP2
COX5B.1	1.00422455549295e-151	0.193708	0.882	0.898	2.07081e-147	Adult Alpha	COX5B
JSRP1	1.09475602558501e-205	0.19345	0.12	0.035	2.2575e-201	Adult Alpha	JSRP1
ABHD14B	0	0.193344	0.353	0.393	0	Adult Alpha	ABHD14B
MRPL24	0	0.192818	0.299	0.323	0	Adult Alpha	MRPL24
IDNK	5.56993372024739e-269	0.191728	0.208	0.184	1.14858e-264	Adult Alpha	IDNK
SNRPN.2	1.60539456375558e-165	0.190034	0.884	0.901	3.31048e-161	Adult Alpha	SNRPN
F10.2	4.60563694257951e-184	0.189587	0.701	0.514	9.49728e-180	Adult Alpha	F10
ATP6AP2.1	2.7955776071653e-248	0.189438	0.665	0.733	5.76476e-244	Adult Alpha	ATP6AP2
PSMB6	4.5399099264955e-225	0.187557	0.684	0.741	9.36175e-221	Adult Alpha	PSMB6
QDPR.2	8.56855924729004e-140	0.186557	0.789	0.799	1.76692e-135	Adult Alpha	QDPR
CAMK2G	4.19758780123531e-226	0.186336	0.192	0.169	8.65585e-222	Adult Alpha	CAMK2G
ANXA7.1	4.00267358032911e-254	0.18349	0.629	0.694	8.25391e-250	Adult Alpha	ANXA7
ACYP1	1.84750427931645e-267	0.182852	0.254	0.254	3.80974e-263	Adult Alpha	ACYP1
SMIM29.2	8.47587589317808e-258	0.182833	0.431	0.48	1.74781e-253	Adult Alpha	SMIM29
CD99L2.1	1.42357360119339e-217	0.181012	0.263	0.249	2.93555e-213	Adult Alpha	CD99L2
ATP6V1F	2.5200344874911e-213	0.180853	0.785	0.839	5.19656e-209	Adult Alpha	ATP6V1F
PAPPA2.1	4.3934381077533e-126	0.180692	0.226	0.113	9.05971e-122	Adult Alpha	PAPPA2
CDKN2A.1	7.5663140185807e-103	0.179888	0.136	0.085	1.56025e-98	Adult Alpha	CDKN2A
CCDC12	0	0.179847	0.522	0.601	0	Adult Alpha	CCDC12
COA3.1	1.3322992989281e-170	0.17974	0.741	0.78	2.74733e-166	Adult Alpha	COA3
HPS1.2	7.24427488010211e-212	0.179386	0.39	0.402	1.49384e-207	Adult Alpha	HPS1
NME3	1.30921886325282e-271	0.179051	0.603	0.669	2.69974e-267	Adult Alpha	NME3
ATOX1.1	1.2533726351724e-218	0.178422	0.723	0.772	2.58458e-214	Adult Alpha	ATOX1
RNASET2	2.8367648155912e-263	0.177795	0.275	0.253	5.84969e-259	Adult Alpha	RNASET2
POMC	3.87791581041179e-146	0.175557	0.128	0.054	7.99665e-142	Adult Alpha	POMC
MDH2.1	6.70463497479209e-232	0.175348	0.671	0.722	1.38256e-227	Adult Alpha	MDH2
NDUFB9.2	8.23545407131817e-166	0.175216	0.756	0.793	1.69823e-161	Adult Alpha	NDUFB9
CLDN7	5.03154867076475e-260	0.17506	0.501	0.563	1.03756e-255	Adult Alpha	CLDN7
LSM2	0	0.1746	0.457	0.537	0	Adult Alpha	LSM2
RPL32.2	7.44072201751204e-150	0.174451	0.993	0.991	1.53435e-145	Adult Alpha	RPL32
LAGE3	1.26777244722864e-320	0.173823	0.422	0.484	2,61427356343018e-316	Adult Alpha	LAGE3
ATP5F1E.1	2.26408391416627e-213	0.173762	0.997	0.992	4.66877e-209	Adult Alpha	ATP5F1E
NME4.1	1.75799440325395e-218	0.173644	0.606	0.645	3.62516e-214	Adult Alpha	NME4
ERG28.1	7.30741426295676e-305	0.173443	0.478	0.549	1.50686e-300	Adult Alpha	ERG28
RPS4X.2	5.39658512675529e-152	0.173359	0.993	0.986	1.11283e-147	Adult Alpha	RPS4X
PPIB.2	3.22722087065324e-90	0.173314	0.825	0.837	6.65485e-86	Adult Alpha	PPIB
BLVRB	5.76895827787012e-274	0.173186	0.32	0.346	1.18962e-269	Adult Alpha	BLVRB
NUCB2	1.68391346524356e-211	0.172938	0.584	0.635	3.4724e-207	Adult Alpha	NUCB2
TMEM14A	8.00097577201636e-296	0.172566	0.46	0.539	1.64988e-291	Adult Alpha	TMEM14A
S100B	2.97186764807252e-122	0.171909	0.105	0.045	6.12829e-118	Adult Alpha	S100B
UCN3	7.06474407094982e-138	0.171483	0.192	0.104	1.45682e-133	Adult Alpha	UCN3
CRELD2	5.39440575862682e-313	0.171382	0.371	0.424	0	Adult Alpha	CRELD2
SPTSSB.2	9.65236518484113e-52	0.170924	0.388	0.332	1.99041e-47	Adult Alpha	SPTSSB
RPL13A.2	2.31561616032429e-159	0.170465	0.998	0.996	4.77503e-155	Adult Alpha	RPL13A
PFN1	1.34271537505346e-149	0.170367	0.856	0.893	2.76881e-145	Adult Alpha	PFN1
TEX30	8.85637928861354e-197	0.170284	0.169	0.131	1.82627e-192	Adult Alpha	TEX30
NDUFAB1.1	3.75667987935292e-282	0.169582	0.677	0.77	7.74665e-278	Adult Alpha	NDUFAB1
PYROXD2	2.34817624772568e-211	0.169423	0.129	0.06	4.84217e-207	Adult Alpha	PYROXD2
CKS1B	2.1035541404072e-307	0.169371	0.272	0.302	4.33774e-303	Adult Alpha	CKS1B
PSMB8	2.11740661024252e-181	0.168693	0.176	0.129	4.3663e-177	Adult Alpha	PSMB8
HDDC2	0	0.167456	0.433	0.511	0	Adult Alpha	HDDC2
NPM3	3.73301333338073e-258	0.167059	0.268	0.28	7.69785e-254	Adult Alpha	NPM3
RPS6.2	1.44428825642089e-177	0.166673	0.991	0.984	2.97827e-173	Adult Alpha	RPS6
CRYL1.1	2.38678326334895e-280	0.166412	0.234	0.239	4.92179e-276	Adult Alpha	CRYL1
GRN.2	4.56415845883507e-63	0.166275	0.746	0.705	9.41175e-59	Adult Alpha	GRN
RPL31.2	6.10189311005695e-174	0.166222	0.975	0.967	1.25827e-169	Adult Alpha	RPL31
PTPRS	8.7473360331499e-258	0.165811	0.158	0.055	1.80379e-253	Adult Alpha	PTPRS
MGMT	6.7712704745406e-239	0.165711	0.189	0.191	1.3963e-234	Adult Alpha	MGMT
CUTA.1	7.64341823440283e-104	0.165251	0.88	0.905	1.57615e-99	Adult Alpha	CUTA
ARSA	9.11365887865095e-258	0.165121	0.208	0.198	1.87933e-253	Adult Alpha	ARSA
NAA38	7.00964123874863e-193	0.164888	0.704	0.748	1.44546e-188	Adult Alpha	NAA38
ISCA2	0	0.164147	0.371	0.442	0	Adult Alpha	ISCA2
GSTZ1	2.28423309308971e-287	0.164108	0.25	0.25	4.71032e-283	Adult Alpha	GSTZ1
ARPC1A.1	1.88253177308102e-296	0.163239	0.56	0.653	3.88197e-292	Adult Alpha	ARPC1A
CCDC107	0	0.162821	0.451	0.538	0	Adult Alpha	CCDC107
AP2A1	0	0.162256	0.27	0.303	0	Adult Alpha	AP2A1
RAMP2.2	1.91880516289006e-189	0.162208	0.223	0.177	3.95677e-185	Adult Alpha	RAMP2
PLCXD2.1	2.10076220590702e-242	0.161841	0.383	0.406	4.33198e-238	Adult Alpha	PLCXD2
MTRNR2L1.1	1.27423811187313e-244	0.161639	0.317	0.398	2.62761e-240	Adult Alpha	MTRNR2L1
SIVA1	0	0.161383	0.47	0.578	0	Adult Alpha	SIVA1
SCP2	2.43500889841421e-190	0.160834	0.682	0.744	5.02123e-186	Adult Alpha	SCP2
NEDD8	1.75419029482006e-187	0.160578	0.805	0.863	3.61732e-183	Adult Alpha	NEDD8
SH3YL1.1	4.81149852818416e-215	0.16056	0.445	0.488	9.92179e-211	Adult Alpha	SH3YL1
UBA52	5.34208211314197e-64	0.160527	0.978	0.98	1.10159e-59	Adult Alpha	UBA52
NDUFB3	2.95093539717093e-262	0.159141	0.631	0.697	6.08512e-258	Adult Alpha	NDUFB3
NBL1.2	1.37708480964092e-74	0.158342	0.371	0.273	2.83969e-70	Adult Alpha	NBL1
LIN7B	1.67272928557288e-267	0.157844	0.275	0.294	3.44934e-263	Adult Alpha	LIN7B
GAMT.1	0	0.157837	0.495	0.592	0	Adult Alpha	GAMT
LGMN	2.75906605866229e-260	0.157462	0.303	0.346	5.68947e-256	Adult Alpha	LGMN
C1QBP.2	3.67755725506363e-297	0.157318	0.5	0.58	7.58349e-293	Adult Alpha	C1QBP
TMEM61	2.68602342748019e-198	0.15723	0.206	0.196	5.53885e-194	Adult Alpha	TMEM61
TMEM80	5.08759375468707e-261	0.157216	0.233	0.25	1.04911e-256	Adult Alpha	TMEM80
KRT10.1	2.70628587743927e-283	0.156777	0.661	0.772	5.58063e-279	Adult Alpha	KRT10
AP2S1.1	1.96849912946358e-265	0.156403	0.657	0.749	4.05924e-261	Adult Alpha	AP2S1
SDF2L1.2	1.93335424774871e-199	0.156165	0.514	0.574	3.98677e-195	Adult Alpha	SDF2L1
ISCU.2	3.45726148338859e-184	0.155757	0.579	0.629	7.12922e-180	Adult Alpha	ISCU
ACOT13	0	0.154909	0.33	0.4	0	Adult Alpha	ACOT13
ZNF706.1	1.01062004735798e-282	0.154619	0.641	0.741	2.084e-278	Adult Alpha	ZNF706
HSBP1.1	4.28803571598269e-181	0.153805	0.833	0.887	8.84236e-177	Adult Alpha	HSBP1
POLR3GL	1.97654218463415e-295	0.153751	0.314	0.361	4.07583e-291	Adult Alpha	POLR3GL
DRAP1	1.12467792670595e-219	0.153012	0.641	0.688	2.3192e-215	Adult Alpha	DRAP1
HTATIP2.1	9.88131291682493e-324	0.15277	0.303	0.361	2,03762553657847e-319	Adult Alpha	HTATIP2
LMAN2	5.78946123796773e-319	0.152601	0.503	0.603	1,19384480188132e-314	Adult Alpha	LMAN2
G6PC3	2.42092166462211e-322	0.152074	0.407	0.471	4,99218256461725e-318	Adult Alpha	G6PC3
NDUFS5.1	4.44597285764733e-87	0.15199	0.871	0.884	9.16804e-83	Adult Alpha	NDUFS5
MRPL55.1	0	0.151823	0.423	0.516	0	Adult Alpha	MRPL55
WDR61	0	0.151008	0.324	0.406	0	Adult Alpha	WDR61
VAMP5	1.61659075105829e-203	0.150436	0.151	0.139	3.33357e-199	Adult Alpha	VAMP5
FAM210B.1	5.78191274851631e-277	-0.150069	0.26	0.472	1.19229e-272	Adult Alpha	FAM210B
ACVR2B.1	3.63358845238451e-290	-0.150082	0.034	0.185	7.49282e-286	Adult Alpha	ACVR2B
TACC1.2	4.48552318546351e-319	-0.150111	0.168	0.38	9,2495973607443e-315	Adult Alpha	TACC1
RSBN1L.1	0	-0.150128	0.194	0.452	0	Adult Alpha	RSBN1L
CACNA1D.2	0	-0.150162	0.192	0.413	0	Adult Alpha	CACNA1D
RTN2.1	0	-0.150246	0.06	0.251	0	Adult Alpha	RTN2
TCF12	3.50205882799032e-315	-0.150251	0.035	0.197	7,22159550919884e-311	Adult Alpha	TCF12
LUC7L.1	5.52735941284895e-319	-0.150318	0.104	0.301	1,13979678452358e-314	Adult Alpha	LUC7L
DDB1.2	0	-0.150323	0.321	0.557	0	Adult Alpha	DDB1
ADGRL1.1	0	-0.15058	0.105	0.307	0	Adult Alpha	ADGRL1
ACAP2.2	0	-0.15058	0.119	0.333	0	Adult Alpha	ACAP2
VPS41.2	0	-0.150594	0.179	0.398	0	Adult Alpha	VPS41
SENP7.1	0	-0.150596	0.058	0.24	0	Adult Alpha	SENP7
HEXIM1	0	-0.150596	0.078	0.272	0	Adult Alpha	HEXIM1
UBN1.1	0	-0.150623	0.131	0.348	0	Adult Alpha	UBN1
VPS36.1	0	-0.150652	0.133	0.359	0	Adult Alpha	VPS36
UBE2G1	0	-0.150666	0.135	0.358	0	Adult Alpha	UBE2G1
NRXN2	1.67997815819989e-242	-0.150676	0.014	0.128	3.46428e-238	Adult Alpha	NRXN2
YKT6	2.93244856745645e-309	-0.150682	0.09	0.278	6.047e-305	Adult Alpha	YKT6
CCDC14.1	1.31294857091983e-309	-0.150752	0.058	0.231	2.70743e-305	Adult Alpha	CCDC14
ELF2.1	0	-0.150756	0.092	0.289	0	Adult Alpha	ELF2
ANK3	0	-0.150818	0.009	0.145	0	Adult Alpha	ANK3
ABL2.1	1.67758034219709e-283	-0.150973	0.121	0.311	3.45934e-279	Adult Alpha	ABL2
WASF2.1	0	-0.151012	0.227	0.483	0	Adult Alpha	WASF2
PPFIA1.1	0	-0.151157	0.086	0.285	0	Adult Alpha	PPFIA1
RAB5A	0	-0.151234	0.166	0.399	0	Adult Alpha	RAB5A
RCOR3.1	0	-0.151267	0.118	0.344	0	Adult Alpha	RCOR3
MIA2.2	1.99689383905448e-263	-0.151363	0.26	0.47	4.11779e-259	Adult Alpha	MIA2
FAM222A	0	-0.151371	0.075	0.288	0	Adult Alpha	FAM222A
IWS1.1	0	-0.151381	0.09	0.298	0	Adult Alpha	IWS1
RAB5B	0	-0.151395	0.163	0.389	0	Adult Alpha	RAB5B
KIF3C.1	4.80551821165765e-281	-0.151464	0.065	0.232	9.90946e-277	Adult Alpha	KIF3C
FFAR4.2	1.01622747605315e-260	-0.151468	0.007	0.117	2.09556e-256	Adult Alpha	FFAR4
ZFP90.1	2.95604720314835e-314	-0.151585	0.083	0.268	6,09566493761222e-310	Adult Alpha	ZFP90
KHDC4	0	-0.151717	0.098	0.302	0	Adult Alpha	KHDC4
SSTR1.1	5.94508735944896e-256	-0.151752	0.077	0.241	1.22594e-251	Adult Alpha	SSTR1
DPP8	0	-0.151811	0.083	0.288	0	Adult Alpha	DPP8
ZDHHC17.1	0	-0.151891	0.06	0.244	0	Adult Alpha	ZDHHC17
GTF2H2	2.42065162063792e-173	-0.15197	0.114	0.258	4.99163e-169	Adult Alpha	GTF2H2
RIC3	0	-0.151989	0.246	0.519	0	Adult Alpha	RIC3
WIPI2	0	-0.151995	0.167	0.406	0	Adult Alpha	WIPI2
CHRNA5	1.23966287189465e-292	-0.152142	0.023	0.167	2.55631e-288	Adult Alpha	CHRNA5
DDX18	0	-0.152155	0.164	0.387	0	Adult Alpha	DDX18
NAV3.1	1.07577075078015e-314	-0.152193	0.017	0.16	2,21834686518375e-310	Adult Alpha	NAV3
USP15.1	0	-0.152236	0.084	0.292	0	Adult Alpha	USP15
FZD1.1	6.43390807231985e-293	-0.152252	0.055	0.224	1.32674e-288	Adult Alpha	FZD1
SMARCD1.1	2.35696162808292e-302	-0.152279	0.083	0.264	4.86029e-298	Adult Alpha	SMARCD1
TPP2.1	1.1082499098811e-299	-0.15237	0.074	0.253	2.28532e-295	Adult Alpha	TPP2
TIPRL	0	-0.152491	0.168	0.42	0	Adult Alpha	TIPRL
ABI1.1	0	-0.152581	0.093	0.305	0	Adult Alpha	ABI1
RB1.1	0	-0.153077	0.073	0.274	0	Adult Alpha	RB1
TMED2.1	4.35311940919384e-273	-0.153109	0.544	0.757	8.97657e-269	Adult Alpha	TMED2
UBE2E3.1	4.45772185457479e-306	-0.153185	0.267	0.492	9.19227e-302	Adult Alpha	UBE2E3
ANP32B	0	-0.153211	0.432	0.678	0	Adult Alpha	ANP32B
FHIT.1	1.2383364576963e-97	-0.153253	0.081	0.169	2.55357e-93	Adult Alpha	FHIT
TXLNA.1	0	-0.153253	0.114	0.34	0	Adult Alpha	TXLNA
SLC1A4	0	-0.153258	0.04	0.23	0	Adult Alpha	SLC1A4
SMAD4.2	0	-0.153312	0.105	0.317	0	Adult Alpha	SMAD4
ZDHHC20.1	0	-0.153358	0.035	0.202	0	Adult Alpha	ZDHHC20
CCDC112	1.55674458662872e-301	-0.15339	0.052	0.22	3.21016e-297	Adult Alpha	CCDC112
WDR1.1	4.38110205067733e-308	-0.153402	0.167	0.376	9.03427e-304	Adult Alpha	WDR1
CLCN4	0	-0.153422	0.056	0.263	0	Adult Alpha	CLCN4
ZADH2.1	0	-0.153549	0.095	0.301	0	Adult Alpha	ZADH2
CORO1C	1.15947029040737e-267	-0.153623	0.051	0.207	2.39094e-263	Adult Alpha	CORO1C
TMEM97	1.3757470731236e-238	-0.153782	0.047	0.191	2.83693e-234	Adult Alpha	TMEM97
ARIH2.1	1.42433232344646e-312	-0.153804	0.131	0.332	2.93712e-308	Adult Alpha	ARIH2
SAMD12	0	-0.153963	0.043	0.22	0	Adult Alpha	SAMD12
RIMKLA	0	-0.154035	0.033	0.216	0	Adult Alpha	RIMKLA
ARL4C	1.2941450018411e-225	-0.154048	0.03	0.155	2.66866e-221	Adult Alpha	ARL4C
DLL3	6.18021501339334e-238	-0.154077	0.042	0.182	1.27442e-233	Adult Alpha	DLL3
DCUN1D5	0	-0.154159	0.147	0.376	0	Adult Alpha	DCUN1D5
RNF128	5.73450728493506e-295	-0.154159	0.067	0.244	1.18251e-290	Adult Alpha	RNF128
CAB39.1	3.31023982713635e-322	-0.154191	0.05	0.227	6,82604554753787e-318	Adult Alpha	CAB39
SLC2A13	0	-0.154223	0.061	0.265	0	Adult Alpha	SLC2A13
ZNF195	0	-0.154246	0.066	0.263	0	Adult Alpha	ZNF195
SMIM15	0	-0.154283	0.203	0.441	0	Adult Alpha	SMIM15
USP10	0	-0.154311	0.085	0.279	0	Adult Alpha	USP10
PDCD10	0	-0.154467	0.209	0.454	0	Adult Alpha	PDCD10
CIR1	0	-0.154481	0.205	0.449	0	Adult Alpha	CIR1
LTN1.1	0	-0.154703	0.056	0.252	0	Adult Alpha	LTN1
RPL4.2	4.27765582363413e-59	-0.154715	0.948	0.968	8.82095e-55	Adult Alpha	RPL4
GSR.2	0	-0.154719	0.076	0.27	0	Adult Alpha	GSR
PLXDC2.1	1.414881809033e-266	-0.15472	0.053	0.212	2.91763e-262	Adult Alpha	PLXDC2
ZNF91.2	0	-0.154789	0.192	0.425	0	Adult Alpha	ZNF91
IRAK1.1	0	-0.154832	0.093	0.303	0	Adult Alpha	IRAK1
GPSM1.1	5.48412866883784e-322	-0.154875	0.022	0.175	1,13088217280105e-317	Adult Alpha	GPSM1
AFTPH.2	0	-0.154954	0.114	0.338	0	Adult Alpha	AFTPH
PCSK7.2	6.43953962285355e-282	-0.154981	0.234	0.446	1.3279e-277	Adult Alpha	PCSK7
MRTFB.1	1.55005530164514e-248	-0.155024	0.055	0.207	3.19637e-244	Adult Alpha	MRTFB
UBTD2.1	0	-0.155089	0.043	0.221	0	Adult Alpha	UBTD2
PCMTD2.1	8.42009431809582e-301	-0.155173	0.073	0.254	1.73631e-296	Adult Alpha	PCMTD2
AHCTF1.1	0	-0.155238	0.048	0.235	0	Adult Alpha	AHCTF1
ZNF33A.1	0	-0.155247	0.146	0.371	0	Adult Alpha	ZNF33A
TLN1.1	0	-0.155457	0.14	0.367	0	Adult Alpha	TLN1
WNK3.1	6.99237102580808e-285	-0.155618	0.048	0.207	1.4419e-280	Adult Alpha	WNK3
WBP11	0	-0.155654	0.201	0.447	0	Adult Alpha	WBP11
POU2F1.1	0	-0.155846	0.061	0.243	0	Adult Alpha	POU2F1
RPL34.1	6.05539541704148e-104	-0.155873	0.938	0.981	1.24868e-99	Adult Alpha	RPL34
DLG1.2	0	-0.15588	0.12	0.326	0	Adult Alpha	DLG1
MGRN1.1	4.80128555279268e-291	-0.15597	0.143	0.345	9.90073e-287	Adult Alpha	MGRN1
RPL22L1.1	0	-0.155997	0.229	0.454	0	Adult Alpha	RPL22L1
HSD17B7	0	-0.156006	0.133	0.353	0	Adult Alpha	HSD17B7
FBXL4.1	0	-0.156075	0.07	0.269	0	Adult Alpha	FBXL4
SLC33A1	0	-0.156101	0.075	0.277	0	Adult Alpha	SLC33A1
TAFA5	3.0628959908798e-314	-0.156192	0.007	0.135	6,31599782279324e-310	Adult Alpha	TAFA5
ERRFI1	7.60910501160104e-320	-0.156209	0.045	0.215	1,56907354444225e-315	Adult Alpha	ERRFI1
MDM2.1	3.17995471632802e-319	-0.156241	0.058	0.236	6,55738462054e-315	Adult Alpha	MDM2
ZMAT3	0	-0.1563	0.097	0.305	0	Adult Alpha	ZMAT3
THEM6	3.172297344449e-195	-0.156313	0.073	0.211	6.54159e-191	Adult Alpha	THEM6
DARS	0	-0.156356	0.186	0.445	0	Adult Alpha	DARS
BAG6.1	0	-0.156358	0.241	0.478	0	Adult Alpha	BAG6
C1GALT1.1	0	-0.156368	0.142	0.369	0	Adult Alpha	C1GALT1
CACFD1.2	0	-0.156382	0.207	0.447	0	Adult Alpha	CACFD1
CPSF6	0	-0.156424	0.138	0.361	0	Adult Alpha	CPSF6
ARL10.1	3.58837905038202e-301	-0.156478	0.052	0.221	7.3996e-297	Adult Alpha	ARL10
IFNAR1	0	-0.156525	0.101	0.325	0	Adult Alpha	IFNAR1
GAPVD1.1	0	-0.156529	0.063	0.253	0	Adult Alpha	GAPVD1
KIAA1191	0	-0.156553	0.12	0.341	0	Adult Alpha	KIAA1191
CEBPB	0	-0.156564	0.046	0.232	0	Adult Alpha	CEBPB
AMER3.1	5.58942071834945e-268	-0.156599	0.071	0.237	1.15259e-263	Adult Alpha	AMER3
MTREX	0	-0.156617	0.086	0.301	0	Adult Alpha	MTREX
SLAIN2	0	-0.156634	0.06	0.266	0	Adult Alpha	SLAIN2
RC3H1.1	0	-0.156779	0.059	0.251	0	Adult Alpha	RC3H1
PLD3.2	6.8310178257592e-26	-0.156792	0.858	0.869	1.40862e-21	Adult Alpha	PLD3
FAR1.1	0	-0.156844	0.079	0.289	0	Adult Alpha	FAR1
MCC	0	-0.156855	0.039	0.224	0	Adult Alpha	MCC
WASF1.1	0	-0.156884	0.046	0.229	0	Adult Alpha	WASF1
EHMT1.1	1.86298315485246e-309	-0.157025	0.074	0.257	3.84166e-305	Adult Alpha	EHMT1
RCBTB1	0	-0.157082	0.034	0.2	0	Adult Alpha	RCBTB1
SFSWAP	0	-0.157165	0.075	0.283	0	Adult Alpha	SFSWAP
PPM1B	0	-0.157238	0.107	0.32	0	Adult Alpha	PPM1B
COQ10A	0	-0.157254	0.121	0.344	0	Adult Alpha	COQ10A
PRICKLE2	1.79161162621159e-281	-0.157256	0.031	0.178	3.69448e-277	Adult Alpha	PRICKLE2
PKIG.2	1.06805658745015e-210	-0.157391	0.246	0.429	2.20244e-206	Adult Alpha	PKIG
LEPROT	0	-0.157417	0.222	0.478	0	Adult Alpha	LEPROT
MON2.1	0	-0.157498	0.052	0.242	0	Adult Alpha	MON2
IQGAP1.2	0	-0.157523	0.11	0.327	0	Adult Alpha	IQGAP1
AMD1	0	-0.157618	0.184	0.43	0	Adult Alpha	AMD1
RAB18	0	-0.157672	0.327	0.595	0	Adult Alpha	RAB18
PICALM.2	0	-0.157686	0.119	0.34	0	Adult Alpha	PICALM
TCERG1.1	5.82686200735791e-318	-0.157746	0.067	0.251	1,20155721453727e-313	Adult Alpha	TCERG1
LRATD2	1.19514479728998e-320	-0.157793	0.036	0.201	2,46450808649166e-316	Adult Alpha	LRATD2
PCNX1.2	5.09875746508166e-321	-0.157828	0.083	0.274	1,05141477687449e-316	Adult Alpha	PCNX1
RPS6KB1	0	-0.158016	0.038	0.208	0	Adult Alpha	RPS6KB1
AQP3	1.33497063706142e-121	-0.158053	0.106	0.219	2.75284e-117	Adult Alpha	AQP3
PRMT6	4.03157567006457e-321	-0.158108	0.089	0.283	8,31351218924015e-317	Adult Alpha	PRMT6
APLP2	0	-0.158172	0.347	0.602	0	Adult Alpha	APLP2
VSTM2A.2	1.34528136259025e-78	-0.158174	0.143	0.242	2.7741e-74	Adult Alpha	VSTM2A
PIGM.1	0	-0.158237	0.078	0.282	0	Adult Alpha	PIGM
NUS1	0	-0.158248	0.075	0.288	0	Adult Alpha	NUS1
CLIP3.1	0	-0.158256	0.102	0.309	0	Adult Alpha	CLIP3
CCDC126	0	-0.158265	0.068	0.258	0	Adult Alpha	CCDC126
FBRSL1.1	0	-0.158289	0.082	0.288	0	Adult Alpha	FBRSL1
FAM91A1.1	0	-0.158314	0.076	0.28	0	Adult Alpha	FAM91A1
OSBPL9	0	-0.158433	0.115	0.327	0	Adult Alpha	OSBPL9
ANKRD50.1	0	-0.158477	0.023	0.19	0	Adult Alpha	ANKRD50
SAT2	0	-0.158497	0.413	0.665	0	Adult Alpha	SAT2
DUSP8.1	0	-0.158641	0.086	0.287	0	Adult Alpha	DUSP8
ZNF655.2	0	-0.15866	0.143	0.375	0	Adult Alpha	ZNF655
MKRN1	0	-0.158664	0.189	0.444	0	Adult Alpha	MKRN1
DYNC1LI1	0	-0.158707	0.125	0.352	0	Adult Alpha	DYNC1LI1
ICA1L.1	0	-0.158807	0.096	0.302	0	Adult Alpha	ICA1L
CEBPZ.1	0	-0.158815	0.146	0.363	0	Adult Alpha	CEBPZ
ACOX1.1	0	-0.158871	0.104	0.321	0	Adult Alpha	ACOX1
CELF3.1	8.19092998408671e-234	-0.158876	0.25	0.448	1.68905e-229	Adult Alpha	CELF3
NTNG2	0	-0.1589	0.007	0.176	0	Adult Alpha	NTNG2
RBM12B.1	0	-0.15891	0.043	0.216	0	Adult Alpha	RBM12B
SRCIN1.1	0	-0.158949	0.049	0.228	0	Adult Alpha	SRCIN1
EBF1.1	0	-0.15903	0.002	0.13	0	Adult Alpha	EBF1
AVL9.1	0	-0.159103	0.072	0.27	0	Adult Alpha	AVL9
REEP2.1	0	-0.159188	0.177	0.407	0	Adult Alpha	REEP2
ANKRD36C	6.01431040015693e-279	-0.159267	0.027	0.17	1.24021e-274	Adult Alpha	ANKRD36C
HNRNPUL2.1	0	-0.159308	0.142	0.365	0	Adult Alpha	HNRNPUL2
CTCF.1	0	-0.15932	0.116	0.33	0	Adult Alpha	CTCF
SRRM4.1	7.4929204277194e-243	-0.159354	0.018	0.138	1.54512e-238	Adult Alpha	SRRM4
MAFG.1	0	-0.159364	0.111	0.329	0	Adult Alpha	MAFG
SMCHD1.2	0	-0.159403	0.064	0.262	0	Adult Alpha	SMCHD1
TBC1D24	0	-0.159406	0.018	0.197	0	Adult Alpha	TBC1D24
MAPK3.1	3.66656865954419e-310	-0.159716	0.161	0.369	7.56083e-306	Adult Alpha	MAPK3
CCDC88C	0	-0.159874	0.019	0.184	0	Adult Alpha	CCDC88C
MAP7D1	0	-0.15994	0.121	0.339	0	Adult Alpha	MAP7D1
EHMT2.1	0	-0.160103	0.095	0.301	0	Adult Alpha	EHMT2
TET2.2	0	-0.160158	0.046	0.225	0	Adult Alpha	TET2
NFE2L2	0	-0.160174	0.195	0.441	0	Adult Alpha	NFE2L2
ATMIN.1	0	-0.160189	0.065	0.276	0	Adult Alpha	ATMIN
DMWD.1	0	-0.160368	0.061	0.252	0	Adult Alpha	DMWD
ZDBF2.1	1.01132972937392e-307	-0.160472	0.041	0.206	2.08546e-303	Adult Alpha	ZDBF2
CAPN7.1	0	-0.160481	0.069	0.28	0	Adult Alpha	CAPN7
NARF	0	-0.160578	0.147	0.364	0	Adult Alpha	NARF
GLTPD2.2	0	-0.160665	0.081	0.277	0	Adult Alpha	GLTPD2
ITGA1.1	0	-0.16083	0.049	0.231	0	Adult Alpha	ITGA1
LRCH3.2	0	-0.160868	0.099	0.3	0	Adult Alpha	LRCH3
BUB3	0	-0.160893	0.175	0.419	0	Adult Alpha	BUB3
BCL2L1.1	0	-0.160948	0.224	0.471	0	Adult Alpha	BCL2L1
ADIPOR1	0	-0.160979	0.32	0.567	0	Adult Alpha	ADIPOR1
CCSER1	0	-0.16102	0.006	0.152	0	Adult Alpha	CCSER1
SLC2A1	4.52405019541792e-178	-0.161136	0.029	0.134	9.32904e-174	Adult Alpha	SLC2A1
TTYH3	0	-0.16116	0.024	0.185	0	Adult Alpha	TTYH3
WDR73.1	2.85874654260557e-286	-0.161206	0.088	0.27	5.89502e-282	Adult Alpha	WDR73
TMEM183A.1	0	-0.161286	0.312	0.558	0	Adult Alpha	TMEM183A
WAPL.1	0	-0.161323	0.079	0.282	0	Adult Alpha	WAPL
FOXP2	6.87233942017043e-270	-0.161395	0.047	0.202	1.41715e-265	Adult Alpha	FOXP2
SCAND1.1	7.64034496936307e-192	-0.161396	0.641	0.809	1.57552e-187	Adult Alpha	SCAND1
ATE1.1	0	-0.161448	0.072	0.277	0	Adult Alpha	ATE1
DTNA	0	-0.161468	0.055	0.235	0	Adult Alpha	DTNA
GLCCI1	0	-0.161483	0.021	0.182	0	Adult Alpha	GLCCI1
MYO3A.1	0	-0.16149	0.143	0.366	0	Adult Alpha	MYO3A
PPP6R3.1	0	-0.161497	0.124	0.349	0	Adult Alpha	PPP6R3
NAA30	0	-0.16161	0.058	0.252	0	Adult Alpha	NAA30
GALNT14	0	-0.161631	0.038	0.226	0	Adult Alpha	GALNT14
GCA	1.07556261929709e-248	-0.161669	0.186	0.377	2.21792e-244	Adult Alpha	GCA
PDE4D.2	0	-0.161772	0.086	0.29	0	Adult Alpha	PDE4D
TSSC4	0	-0.161794	0.247	0.523	0	Adult Alpha	TSSC4
SLC25A29	0	-0.161811	0.041	0.239	0	Adult Alpha	SLC25A29
ACADM	0	-0.161859	0.145	0.378	0	Adult Alpha	ACADM
HIST2H2BE.1	1.81599387283286e-289	-0.161907	0.13	0.324	3.74476e-285	Adult Alpha	HIST2H2BE
PITHD1	0	-0.161926	0.211	0.448	0	Adult Alpha	PITHD1
ITGAV	0	-0.161992	0.075	0.276	0	Adult Alpha	ITGAV
GDI1.1	0	-0.161992	0.391	0.636	0	Adult Alpha	GDI1
MRFAP1	1.75834337676374e-284	-0.162075	0.623	0.826	3.62588e-280	Adult Alpha	MRFAP1
AP5M1	0	-0.162081	0.103	0.322	0	Adult Alpha	AP5M1
IGSF1	0	-0.162136	0.02	0.175	0	Adult Alpha	IGSF1
JKAMP	0	-0.162145	0.184	0.438	0	Adult Alpha	JKAMP
BSDC1	0	-0.162187	0.129	0.36	0	Adult Alpha	BSDC1
DYRK1A.2	0	-0.162193	0.066	0.264	0	Adult Alpha	DYRK1A
STK33	4.16773064109422e-308	-0.162301	0.045	0.214	8.59428e-304	Adult Alpha	STK33
MCF2L.1	0	-0.162335	0.101	0.321	0	Adult Alpha	MCF2L
NBR1.2	0	-0.162337	0.141	0.376	0	Adult Alpha	NBR1
AC118549.1.1	0	-0.162338	0.094	0.304	0	Adult Alpha	AC118549.1
PCDHB2	0	-0.162417	0.031	0.207	0	Adult Alpha	PCDHB2
CDC27.1	0	-0.162433	0.068	0.273	0	Adult Alpha	CDC27
RNF213.2	1.51385123540173e-285	-0.162434	0.161	0.362	3.12171e-281	Adult Alpha	RNF213
INO80D.2	1.52359963864524e-318	-0.162734	0.071	0.258	3,14181481485034e-314	Adult Alpha	INO80D
CHMP4B	1.58293072564537e-314	-0.162793	0.329	0.566	3,26416144935333e-310	Adult Alpha	CHMP4B
PTPA.1	1.05689089935063e-307	-0.162821	0.145	0.353	2.17941e-303	Adult Alpha	PTPA
HNRNPH3	0	-0.162859	0.285	0.549	0	Adult Alpha	HNRNPH3
GLRX5	0	-0.162869	0.238	0.495	0	Adult Alpha	GLRX5
ZDHHC21.1	0	-0.162958	0.083	0.278	0	Adult Alpha	ZDHHC21
ABCD4.1	0	-0.163039	0.099	0.301	0	Adult Alpha	ABCD4
WARS	0	-0.163085	0.057	0.26	0	Adult Alpha	WARS
MACO1	0	-0.163126	0.081	0.308	0	Adult Alpha	MACO1
MANEAL.1	0	-0.163183	0.096	0.313	0	Adult Alpha	MANEAL
MED1.1	0	-0.163235	0.071	0.262	0	Adult Alpha	MED1
TMEM135.1	0	-0.163265	0.056	0.258	0	Adult Alpha	TMEM135
CREBRF.2	0	-0.163342	0.062	0.254	0	Adult Alpha	CREBRF
DDX42.1	0	-0.163342	0.114	0.341	0	Adult Alpha	DDX42
FAM227A.1	1.14081324822864e-306	-0.163345	0.039	0.202	2.35247e-302	Adult Alpha	FAM227A
ARFGEF2.1	0	-0.163412	0.055	0.255	0	Adult Alpha	ARFGEF2
MBNL2.1	7.92981421612503e-214	-0.163452	0.064	0.209	1.63521e-209	Adult Alpha	MBNL2
PXDN.1	2.39044953684984e-244	-0.163477	0.013	0.127	4.92935e-240	Adult Alpha	PXDN
FSD1L.1	9.88131291682493e-324	-0.163482	0.047	0.221	2,03762553657847e-319	Adult Alpha	FSD1L
ERBIN.1	1.26926304328214e-317	-0.163533	0.06	0.242	2,6173473215521e-313	Adult Alpha	ERBIN
APPBP2.1	0	-0.163605	0.11	0.331	0	Adult Alpha	APPBP2
CREBZF.1	0	-0.163687	0.067	0.268	0	Adult Alpha	CREBZF
ZDHHC2	0	-0.163852	0.094	0.323	0	Adult Alpha	ZDHHC2
CNOT6L.2	0	-0.163914	0.077	0.29	0	Adult Alpha	CNOT6L
SIDT2.1	0	-0.163955	0.113	0.321	0	Adult Alpha	SIDT2
FAM50A.2	1.56447755695298e-311	-0.163985	0.294	0.526	3.22611e-307	Adult Alpha	FAM50A
PURB.1	0	-0.164006	0.081	0.281	0	Adult Alpha	PURB
ANKS4B.2	0	-0.164037	0.076	0.267	0	Adult Alpha	ANKS4B
RICTOR.2	0	-0.164092	0.103	0.311	0	Adult Alpha	RICTOR
TRIM28.1	0	-0.164103	0.215	0.455	0	Adult Alpha	TRIM28
CNOT1.1	0	-0.164167	0.126	0.346	0	Adult Alpha	CNOT1
EGR1.2	1.48602762102712e-110	-0.164225	0.362	0.503	3.06434e-106	Adult Alpha	EGR1
CNOT2	0	-0.164315	0.144	0.383	0	Adult Alpha	CNOT2
IMPDH1	3.55562730938532e-263	-0.164353	0.056	0.215	7.33206e-259	Adult Alpha	IMPDH1
SYNC	2.00886803804255e-239	-0.164361	0.031	0.161	4.14249e-235	Adult Alpha	SYNC
ENO1.1	3.48026378877285e-181	-0.164442	0.661	0.818	7.17665e-177	Adult Alpha	ENO1
QARS	0	-0.164513	0.179	0.419	0	Adult Alpha	QARS
NFATC3.1	0	-0.164631	0.09	0.295	0	Adult Alpha	NFATC3
CHD2.2	3.2223066886714e-308	-0.164914	0.144	0.351	6.64472e-304	Adult Alpha	CHD2
QSER1.2	0	-0.165075	0.051	0.245	0	Adult Alpha	QSER1
RPS19.2	1.54439512423125e-05	-0.165148	0.988	0.989	0.31847	Adult Alpha	RPS19
EIF2AK1	0	-0.165316	0.19	0.445	0	Adult Alpha	EIF2AK1
MFSD4B.1	0	-0.165316	0.053	0.242	0	Adult Alpha	MFSD4B
KIF2A	0	-0.165379	0.053	0.258	0	Adult Alpha	KIF2A
LRBA.2	0	-0.165427	0.148	0.384	0	Adult Alpha	LRBA
SLCO3A1	0	-0.165439	0.018	0.179	0	Adult Alpha	SLCO3A1
MIER1.2	0	-0.165445	0.077	0.28	0	Adult Alpha	MIER1
LARS.1	0	-0.165577	0.142	0.38	0	Adult Alpha	LARS
CPNE3.1	0	-0.165598	0.262	0.525	0	Adult Alpha	CPNE3
SLMAP.1	0	-0.165614	0.073	0.285	0	Adult Alpha	SLMAP
TOX.1	0	-0.165694	0.066	0.262	0	Adult Alpha	TOX
RLIM	0	-0.165739	0.06	0.269	0	Adult Alpha	RLIM
MTRF1L	1.84187672769617e-320	-0.165832	0.093	0.29	3,79813400018227e-316	Adult Alpha	MTRF1L
PLS3.1	4.73328556507157e-309	-0.165838	0.058	0.236	9.76051e-305	Adult Alpha	PLS3
ELAVL1.1	0	-0.165904	0.194	0.433	0	Adult Alpha	ELAVL1
CMPK1	0	-0.165935	0.35	0.605	0	Adult Alpha	CMPK1
TAF11	7.45940312091114e-319	-0.165949	0.149	0.362	1,53820351756309e-314	Adult Alpha	TAF11
RBM12.1	0	-0.165951	0.073	0.274	0	Adult Alpha	RBM12
NPW.2	1.2835053883744e-68	-0.165956	0.078	0.154	2.64672e-64	Adult Alpha	NPW
HMGN1.1	1.09018459928117e-225	-0.16597	0.694	0.862	2.24807e-221	Adult Alpha	HMGN1
CS.1	0	-0.166017	0.101	0.31	0	Adult Alpha	CS
WTAP	0	-0.166131	0.172	0.419	0	Adult Alpha	WTAP
ATF6	0	-0.166159	0.129	0.36	0	Adult Alpha	ATF6
UBA6.1	0	-0.166166	0.11	0.335	0	Adult Alpha	UBA6
SOBP	0	-0.166204	0.05	0.266	0	Adult Alpha	SOBP
CHN1	0	-0.16627	0.086	0.29	0	Adult Alpha	CHN1
MYADM.1	0	-0.166292	0.138	0.352	0	Adult Alpha	MYADM
MSI1.1	1.30021957032279e-292	-0.166349	0.049	0.213	2.68118e-288	Adult Alpha	MSI1
BCAT2.2	0	-0.166364	0.285	0.521	0	Adult Alpha	BCAT2
SEC11A	1.47125879080438e-287	-0.166379	0.562	0.778	3.03388e-283	Adult Alpha	SEC11A
RAB3GAP1.1	0	-0.16639	0.121	0.355	0	Adult Alpha	RAB3GAP1
DNAJA2	0	-0.166574	0.154	0.402	0	Adult Alpha	DNAJA2
VPS53.2	0	-0.166619	0.113	0.326	0	Adult Alpha	VPS53
FNIP1	0	-0.166647	0.131	0.368	0	Adult Alpha	FNIP1
MAPKAPK2.1	1.99548336369786e-299	-0.166723	0.129	0.329	4.11489e-295	Adult Alpha	MAPKAPK2
PLEKHO1	1.49671378182265e-267	-0.166778	0.015	0.141	3.08637e-263	Adult Alpha	PLEKHO1
EHBP1.2	0	-0.166818	0.095	0.314	0	Adult Alpha	EHBP1
FBXO3	0	-0.166875	0.104	0.344	0	Adult Alpha	FBXO3
PABPC4	0	-0.166894	0.112	0.341	0	Adult Alpha	PABPC4
MARS	0	-0.16705	0.103	0.311	0	Adult Alpha	MARS
REPIN1	0	-0.167056	0.168	0.435	0	Adult Alpha	REPIN1
CEBPG	0	-0.167106	0.081	0.288	0	Adult Alpha	CEBPG
GNA13	0	-0.16712	0.05	0.241	0	Adult Alpha	GNA13
UBTF.2	0	-0.167146	0.119	0.348	0	Adult Alpha	UBTF
SLC5A3.2	0	-0.167173	0.049	0.23	0	Adult Alpha	SLC5A3
TAF1D	0	-0.167193	0.193	0.454	0	Adult Alpha	TAF1D
ZC2HC1A	0	-0.167197	0.068	0.26	0	Adult Alpha	ZC2HC1A
SUPT6H.1	0	-0.167302	0.127	0.357	0	Adult Alpha	SUPT6H
AP1AR.2	0	-0.167359	0.066	0.266	0	Adult Alpha	AP1AR
EPB41.1	0	-0.167467	0.09	0.291	0	Adult Alpha	EPB41
FBXO7.1	0	-0.167476	0.289	0.558	0	Adult Alpha	FBXO7
GTF2F1	0	-0.16751	0.159	0.405	0	Adult Alpha	GTF2F1
UBA2	0	-0.167632	0.147	0.391	0	Adult Alpha	UBA2
SNAPC3	0	-0.167722	0.12	0.343	0	Adult Alpha	SNAPC3
CAPZA2	0	-0.16777	0.428	0.694	0	Adult Alpha	CAPZA2
INSIG1.2	1.04656472927606e-234	-0.167931	0.271	0.471	2.15812e-230	Adult Alpha	INSIG1
ATP11A	0	-0.168112	0.025	0.211	0	Adult Alpha	ATP11A
IPO5.1	0	-0.168161	0.127	0.357	0	Adult Alpha	IPO5
SVBP.1	0	-0.16817	0.247	0.502	0	Adult Alpha	SVBP
LENG8.2	2.81017937765605e-280	-0.168255	0.213	0.427	5.79487e-276	Adult Alpha	LENG8
SCFD1	0	-0.168281	0.249	0.511	0	Adult Alpha	SCFD1
SIPA1L1.1	0	-0.168502	0.073	0.278	0	Adult Alpha	SIPA1L1
ABCA3	0	-0.168543	0.074	0.287	0	Adult Alpha	ABCA3
BORCS7	0	-0.168555	0.267	0.545	0	Adult Alpha	BORCS7
CLCN5.2	0	-0.168566	0.057	0.254	0	Adult Alpha	CLCN5
RET	0	-0.168618	0.009	0.154	0	Adult Alpha	RET
PPP3CB.1	0	-0.168653	0.199	0.46	0	Adult Alpha	PPP3CB
CGGBP1	0	-0.168671	0.161	0.397	0	Adult Alpha	CGGBP1
ARHGEF2.1	1.82461645205958e-297	-0.168688	0.025	0.172	3.76254e-293	Adult Alpha	ARHGEF2
CPLANE1.2	0	-0.168788	0.065	0.265	0	Adult Alpha	CPLANE1
TAF10.2	0	-0.168953	0.181	0.423	0	Adult Alpha	TAF10
ESCO1	0	-0.169084	0.042	0.225	0	Adult Alpha	ESCO1
SMIM32.2	2.93093934835606e-100	-0.169145	0.267	0.397	6.04389e-96	Adult Alpha	SMIM32
BICD1.1	0	-0.169258	0.057	0.258	0	Adult Alpha	BICD1
STXBP1	0	-0.169308	0.32	0.59	0	Adult Alpha	STXBP1
UBE2Q2.1	0	-0.16933	0.099	0.326	0	Adult Alpha	UBE2Q2
RALGDS.1	0	-0.169359	0.101	0.329	0	Adult Alpha	RALGDS
SRSF1.1	0	-0.169395	0.17	0.396	0	Adult Alpha	SRSF1
EIF5A.1	1.20739627146078e-261	-0.169402	0.465	0.682	2.48977e-257	Adult Alpha	EIF5A
SPHK2.1	0	-0.169453	0.087	0.283	0	Adult Alpha	SPHK2
RHOQ	0	-0.169551	0.044	0.247	0	Adult Alpha	RHOQ
SVOP	0	-0.169646	0.078	0.297	0	Adult Alpha	SVOP
DENND4A.1	0	-0.169704	0.09	0.289	0	Adult Alpha	DENND4A
ICA1	0	-0.169819	0.264	0.523	0	Adult Alpha	ICA1
HNRNPM	0	-0.169861	0.31	0.555	0	Adult Alpha	HNRNPM
MAP4K5.1	0	-0.169914	0.064	0.266	0	Adult Alpha	MAP4K5
FYN.1	0	-0.169919	0.076	0.276	0	Adult Alpha	FYN
ATP6V0E2.1	6.82409939921786e-310	-0.169946	0.479	0.712	1.4072e-305	Adult Alpha	ATP6V0E2
IER2.2	9.21958838323501e-101	-0.170172	0.289	0.419	1.90117e-96	Adult Alpha	IER2
OPA1	0	-0.170234	0.063	0.274	0	Adult Alpha	OPA1
ERICH5.2	0	-0.170241	0.011	0.162	0	Adult Alpha	ERICH5
DVL3.1	0	-0.170263	0.106	0.323	0	Adult Alpha	DVL3
MAP4.1	0	-0.170293	0.133	0.37	0	Adult Alpha	MAP4
SCD5.2	0	-0.170365	0.01	0.172	0	Adult Alpha	SCD5
FSIP2.2	2.3516003384157e-293	-0.170423	0.024	0.169	4.84924e-289	Adult Alpha	FSIP2
EEA1.2	0	-0.170449	0.084	0.3	0	Adult Alpha	EEA1
ABHD17A.2	0	-0.170456	0.151	0.385	0	Adult Alpha	ABHD17A
DMTN.1	0	-0.170494	0.157	0.394	0	Adult Alpha	DMTN
VPS4B	0	-0.17052	0.098	0.33	0	Adult Alpha	VPS4B
MGA.1	0	-0.170525	0.049	0.245	0	Adult Alpha	MGA
STXBP5.2	0	-0.170525	0.072	0.281	0	Adult Alpha	STXBP5
TRIM23.1	0	-0.170619	0.057	0.264	0	Adult Alpha	TRIM23
RBPJ.1	0	-0.170635	0.169	0.408	0	Adult Alpha	RBPJ
ZNF33B.1	0	-0.170636	0.098	0.32	0	Adult Alpha	ZNF33B
TRIM27.1	0	-0.17066	0.123	0.355	0	Adult Alpha	TRIM27
RSL1D1	0	-0.170667	0.27	0.541	0	Adult Alpha	RSL1D1
YARS	0	-0.170685	0.079	0.296	0	Adult Alpha	YARS
SUGP2.1	0	-0.1708	0.174	0.415	0	Adult Alpha	SUGP2
PBX3.1	0	-0.170822	0.105	0.326	0	Adult Alpha	PBX3
CREBBP.1	0	-0.170822	0.082	0.286	0	Adult Alpha	CREBBP
GPX2.1	6.88761012723416e-235	-0.17083	0.06	0.208	1.42029e-230	Adult Alpha	GPX2
IGF2R.2	0	-0.170838	0.132	0.366	0	Adult Alpha	IGF2R
GMCL1	0	-0.17086	0.083	0.309	0	Adult Alpha	GMCL1
GLUD1.2	0	-0.170883	0.168	0.404	0	Adult Alpha	GLUD1
LRP12.1	0	-0.170887	0.036	0.216	0	Adult Alpha	LRP12
ZNF652.1	0	-0.170971	0.088	0.324	0	Adult Alpha	ZNF652
PDZRN3	2.36545305872215e-238	-0.171057	0.036	0.172	4.8778e-234	Adult Alpha	PDZRN3
SND1.1	0	-0.171062	0.331	0.591	0	Adult Alpha	SND1
PLEKHM2	0	-0.171071	0.093	0.325	0	Adult Alpha	PLEKHM2
PSMD12	0	-0.17113	0.165	0.42	0	Adult Alpha	PSMD12
BRD7	0	-0.171139	0.189	0.433	0	Adult Alpha	BRD7
SNX14.1	0	-0.17121	0.113	0.349	0	Adult Alpha	SNX14
CHP1.1	0	-0.171399	0.109	0.331	0	Adult Alpha	CHP1
PCNT.1	0	-0.171503	0.065	0.258	0	Adult Alpha	PCNT
STAU2	0	-0.171535	0.085	0.302	0	Adult Alpha	STAU2
UHMK1	0	-0.171574	0.058	0.281	0	Adult Alpha	UHMK1
YLPM1.1	0	-0.1716	0.095	0.315	0	Adult Alpha	YLPM1
ZNF281	0	-0.171638	0.064	0.255	0	Adult Alpha	ZNF281
SPATA13	0	-0.171659	0.025	0.191	0	Adult Alpha	SPATA13
NSD2.1	0	-0.171661	0.086	0.288	0	Adult Alpha	NSD2
GPATCH8.1	0	-0.171666	0.146	0.371	0	Adult Alpha	GPATCH8
SELENOI.1	0	-0.171723	0.091	0.305	0	Adult Alpha	SELENOI
PIP4P2	0	-0.171751	0.144	0.394	0	Adult Alpha	PIP4P2
SPAST.1	0	-0.171811	0.057	0.261	0	Adult Alpha	SPAST
PNRC1.1	1.28694996297179e-306	-0.171856	0.326	0.558	2.65382e-302	Adult Alpha	PNRC1
TRNP1.2	0	-0.171857	0.117	0.338	0	Adult Alpha	TRNP1
ARHGEF9	0	-0.171921	0.127	0.362	0	Adult Alpha	ARHGEF9
MINDY2.1	0	-0.172041	0.114	0.33	0	Adult Alpha	MINDY2
IARS2.1	0	-0.172113	0.109	0.334	0	Adult Alpha	IARS2
MRPL52.1	0	-0.172206	0.348	0.591	0	Adult Alpha	MRPL52
EFR3A	0	-0.172221	0.113	0.349	0	Adult Alpha	EFR3A
C19orf12	0	-0.172308	0.078	0.282	0	Adult Alpha	C19orf12
OXA1L	0	-0.172329	0.224	0.484	0	Adult Alpha	OXA1L
DYNLL2.2	0	-0.172424	0.204	0.453	0	Adult Alpha	DYNLL2
ZFP91.1	0	-0.17247	0.069	0.282	0	Adult Alpha	ZFP91
MARK2.1	0	-0.172599	0.097	0.324	0	Adult Alpha	MARK2
SHROOM3.1	4.30035367463142e-211	-0.172621	0.077	0.226	8.86776e-207	Adult Alpha	SHROOM3
MTMR4.1	0	-0.172636	0.046	0.241	0	Adult Alpha	MTMR4
SECISBP2L.1	0	-0.172751	0.068	0.279	0	Adult Alpha	SECISBP2L
PNMA1	0	-0.172834	0.212	0.471	0	Adult Alpha	PNMA1
PPP2CB.2	0	-0.172836	0.194	0.453	0	Adult Alpha	PPP2CB
CTNNBIP1.1	0	-0.172978	0.199	0.442	0	Adult Alpha	CTNNBIP1
USP7.2	0	-0.173003	0.121	0.358	0	Adult Alpha	USP7
BMPR2.1	0	-0.173031	0.068	0.283	0	Adult Alpha	BMPR2
FAM133B	0	-0.173034	0.187	0.418	0	Adult Alpha	FAM133B
AKT2.1	0	-0.173035	0.09	0.291	0	Adult Alpha	AKT2
SLK.2	0	-0.173122	0.078	0.296	0	Adult Alpha	SLK
PBX2.1	0	-0.17318	0.106	0.326	0	Adult Alpha	PBX2
SECISBP2	0	-0.173257	0.182	0.426	0	Adult Alpha	SECISBP2
ETF1.1	0	-0.173274	0.13	0.371	0	Adult Alpha	ETF1
CDC42BPB.2	0	-0.173353	0.135	0.364	0	Adult Alpha	CDC42BPB
PRRC1.1	0	-0.173542	0.112	0.339	0	Adult Alpha	PRRC1
ASCC3.1	0	-0.173552	0.075	0.289	0	Adult Alpha	ASCC3
TTC17.2	0	-0.173603	0.155	0.397	0	Adult Alpha	TTC17
PGPEP1.1	0	-0.17371	0.15	0.381	0	Adult Alpha	PGPEP1
KLHL23.1	0	-0.173897	0.072	0.268	0	Adult Alpha	KLHL23
TASOR2.2	0	-0.173911	0.056	0.258	0	Adult Alpha	TASOR2
SYNRG.1	0	-0.174037	0.123	0.355	0	Adult Alpha	SYNRG
CBFA2T2.1	5.99681605736612e-226	-0.174058	0.22	0.412	1.2366e-221	Adult Alpha	CBFA2T2
RUNDC3A.1	0	-0.17419	0.293	0.536	0	Adult Alpha	RUNDC3A
DPYSL5.1	0	-0.174226	0.004	0.136	0	Adult Alpha	DPYSL5
KPNA1.1	0	-0.174323	0.08	0.29	0	Adult Alpha	KPNA1
MBP	0	-0.174351	0.139	0.386	0	Adult Alpha	MBP
CRYBG3.1	3.46642101228423e-260	-0.174467	0.029	0.167	7.14811e-256	Adult Alpha	CRYBG3
FAHD1	0	-0.174502	0.124	0.371	0	Adult Alpha	FAHD1
COPB2.1	0	-0.174591	0.229	0.476	0	Adult Alpha	COPB2
TNKS.2	0	-0.174638	0.083	0.301	0	Adult Alpha	TNKS
TTC19	0	-0.17465	0.188	0.437	0	Adult Alpha	TTC19
GNA11.1	0	-0.174715	0.13	0.376	0	Adult Alpha	GNA11
MAP2K4.1	0	-0.174733	0.066	0.272	0	Adult Alpha	MAP2K4
HSPA13	0	-0.174886	0.08	0.304	0	Adult Alpha	HSPA13
KIAA1549.1	1.58149456129814e-314	-0.174922	0.052	0.228	3,26119993485289e-310	Adult Alpha	KIAA1549
WDR11.1	0	-0.174975	0.084	0.288	0	Adult Alpha	WDR11
NUDT3.2	0	-0.175122	0.209	0.471	0	Adult Alpha	NUDT3
RDH10	0	-0.175417	0.015	0.204	0	Adult Alpha	RDH10
THRAP3.1	0	-0.175552	0.221	0.48	0	Adult Alpha	THRAP3
METTL9.1	0	-0.175553	0.343	0.616	0	Adult Alpha	METTL9
EPB41L5.2	0	-0.1756	0.115	0.348	0	Adult Alpha	EPB41L5
NAA50	0	-0.175637	0.116	0.356	0	Adult Alpha	NAA50
BRI3BP.2	0	-0.175649	0.112	0.346	0	Adult Alpha	BRI3BP
DSG2.2	1.39568900753788e-282	-0.175655	0.113	0.304	2.87805e-278	Adult Alpha	DSG2
SMARCAD1.1	0	-0.175695	0.032	0.23	0	Adult Alpha	SMARCAD1
PATJ.2	0	-0.175746	0.095	0.317	0	Adult Alpha	PATJ
MTMR6.1	0	-0.176093	0.06	0.27	0	Adult Alpha	MTMR6
PAIP1	0	-0.176138	0.236	0.498	0	Adult Alpha	PAIP1
SOCS4.1	0	-0.176163	0.05	0.253	0	Adult Alpha	SOCS4
PPM1L.1	0	-0.176177	0.067	0.275	0	Adult Alpha	PPM1L
TJP1.1	0	-0.176207	0.081	0.284	0	Adult Alpha	TJP1
ZFYVE16.2	0	-0.17626	0.095	0.301	0	Adult Alpha	ZFYVE16
SEPTIN9.2	7.14192988221028e-262	-0.176281	0.144	0.336	1.47274e-257	Adult Alpha	SEPTIN9
FOXN3.2	0	-0.176313	0.127	0.348	0	Adult Alpha	FOXN3
UFL1	0	-0.176423	0.102	0.339	0	Adult Alpha	UFL1
CNOT4.1	0	-0.176459	0.125	0.355	0	Adult Alpha	CNOT4
MFSD6.1	0	-0.17648	0.074	0.293	0	Adult Alpha	MFSD6
ST8SIA3.2	0	-0.176514	0.16	0.399	0	Adult Alpha	ST8SIA3
KCNQ2.1	0	-0.17652	0.021	0.202	0	Adult Alpha	KCNQ2
AKAP8L.1	0	-0.176641	0.146	0.385	0	Adult Alpha	AKAP8L
ASTN2.2	1.87921074827726e-288	-0.176702	0.009	0.131	3.87512e-284	Adult Alpha	ASTN2
GCLC.1	1.2516400039689e-298	-0.176723	0.065	0.243	2.58101e-294	Adult Alpha	GCLC
CUL4B.1	0	-0.176769	0.082	0.306	0	Adult Alpha	CUL4B
PILRB.1	0	-0.176839	0.096	0.308	0	Adult Alpha	PILRB
UBAP2L.1	0	-0.176852	0.139	0.37	0	Adult Alpha	UBAP2L
SLC25A46.1	0	-0.176977	0.099	0.328	0	Adult Alpha	SLC25A46
PRH1	0	-0.177044	0.087	0.287	0	Adult Alpha	PRH1
PPP2R2A	0	-0.177103	0.135	0.381	0	Adult Alpha	PPP2R2A
PALLD.2	1.01664113194074e-235	-0.177117	0.269	0.474	2.09642e-231	Adult Alpha	PALLD
SSRP1	0	-0.177135	0.137	0.359	0	Adult Alpha	SSRP1
SNX6	0	-0.177272	0.184	0.442	0	Adult Alpha	SNX6
TMOD3.1	0	-0.177327	0.083	0.309	0	Adult Alpha	TMOD3
ENTPD4.1	0	-0.177422	0.091	0.315	0	Adult Alpha	ENTPD4
MBTPS1	0	-0.177596	0.137	0.38	0	Adult Alpha	MBTPS1
NUP58.1	0	-0.177605	0.078	0.296	0	Adult Alpha	NUP58
EAF1.1	0	-0.177617	0.054	0.243	0	Adult Alpha	EAF1
ARG2.1	0	-0.177851	0.132	0.357	0	Adult Alpha	ARG2
JAKMIP2.1	0	-0.177853	0.065	0.268	0	Adult Alpha	JAKMIP2
LRP6.1	0	-0.177857	0.056	0.263	0	Adult Alpha	LRP6
KDM1A.1	0	-0.178001	0.113	0.343	0	Adult Alpha	KDM1A
TMTC1.2	7.60339185006506e-186	-0.178038	0.06	0.191	1.5679e-181	Adult Alpha	TMTC1
UBE2G2.1	0	-0.178124	0.144	0.388	0	Adult Alpha	UBE2G2
RSPRY1.1	0	-0.178128	0.099	0.336	0	Adult Alpha	RSPRY1
SMC3.1	0	-0.178143	0.178	0.432	0	Adult Alpha	SMC3
MSANTD4.1	0	-0.178185	0.066	0.285	0	Adult Alpha	MSANTD4
DCAF5.1	0	-0.17823	0.098	0.333	0	Adult Alpha	DCAF5
TRAF4.1	8.4868620380026e-319	-0.178273	0.142	0.356	1,75007582085652e-314	Adult Alpha	TRAF4
SMC1A.1	0	-0.178365	0.095	0.319	0	Adult Alpha	SMC1A
UBQLN2	0	-0.17838	0.147	0.39	0	Adult Alpha	UBQLN2
USP16	0	-0.178385	0.165	0.42	0	Adult Alpha	USP16
UBE4A.1	0	-0.178425	0.072	0.291	0	Adult Alpha	UBE4A
MLF1.1	1.05322987742973e-248	-0.17855	0.089	0.258	2.17187e-244	Adult Alpha	MLF1
ADD3.2	0	-0.178562	0.094	0.309	0	Adult Alpha	ADD3
ZDHHC14.2	2.31222722253703e-321	-0.178577	0.151	0.367	4,76804375559362e-317	Adult Alpha	ZDHHC14
ACIN1.1	0	-0.178749	0.114	0.345	0	Adult Alpha	ACIN1
HID1.1	0	-0.178868	0.116	0.324	0	Adult Alpha	HID1
TBC1D16.1	0	-0.179009	0.033	0.21	0	Adult Alpha	TBC1D16
CPSF2.1	0	-0.179015	0.105	0.334	0	Adult Alpha	CPSF2
MPST.1	0	-0.179017	0.156	0.375	0	Adult Alpha	MPST
CSRP1.1	0	-0.17906	0.21	0.455	0	Adult Alpha	CSRP1
SNX4	0	-0.179118	0.134	0.384	0	Adult Alpha	SNX4
TES.1	0	-0.179248	0.072	0.276	0	Adult Alpha	TES
GOLPH3.1	0	-0.179275	0.137	0.385	0	Adult Alpha	GOLPH3
MGAT4B.1	0	-0.179458	0.101	0.336	0	Adult Alpha	MGAT4B
PRDX1.2	5.93502483480806e-317	-0.179463	0.415	0.654	1,22386147118577e-312	Adult Alpha	PRDX1
CTTN.1	0	-0.179516	0.18	0.423	0	Adult Alpha	CTTN
GMFB.1	0	-0.179555	0.12	0.347	0	Adult Alpha	GMFB
PTPRA.1	0	-0.17967	0.178	0.426	0	Adult Alpha	PTPRA
SOS1.2	0	-0.179764	0.058	0.262	0	Adult Alpha	SOS1
ACBD3.1	0	-0.179861	0.142	0.384	0	Adult Alpha	ACBD3
CAMLG.2	0	-0.179865	0.352	0.633	0	Adult Alpha	CAMLG
TSC22D1.1	2.43569037739188e-296	-0.179867	0.484	0.712	5.02264e-292	Adult Alpha	TSC22D1
CUX1.2	0	-0.179907	0.14	0.376	0	Adult Alpha	CUX1
SENP5.1	0	-0.179921	0.065	0.267	0	Adult Alpha	SENP5
ASNS	3.64331515332649e-309	-0.180002	0.112	0.313	7.51288e-305	Adult Alpha	ASNS
CDK16.1	0	-0.180146	0.149	0.375	0	Adult Alpha	CDK16
NAV2.1	0	-0.180201	0.046	0.25	0	Adult Alpha	NAV2
TMX1	0	-0.180276	0.204	0.456	0	Adult Alpha	TMX1
PLEKHA6	0	-0.180396	0.074	0.292	0	Adult Alpha	PLEKHA6
UNC80.2	0	-0.18045	0.098	0.322	0	Adult Alpha	UNC80
CHORDC1	0	-0.180497	0.125	0.365	0	Adult Alpha	CHORDC1
PITPNB	0	-0.180516	0.085	0.309	0	Adult Alpha	PITPNB
CBFB	0	-0.18072	0.125	0.351	0	Adult Alpha	CBFB
ERGIC2	0	-0.180759	0.174	0.44	0	Adult Alpha	ERGIC2
TOMM70.1	0	-0.180807	0.076	0.307	0	Adult Alpha	TOMM70
BTBD7.1	0	-0.180873	0.085	0.307	0	Adult Alpha	BTBD7
PDS5A.2	0	-0.180952	0.127	0.362	0	Adult Alpha	PDS5A
HECW2.1	3.83216804291952e-243	-0.180977	0.059	0.213	7.90231e-239	Adult Alpha	HECW2
NFAT5.2	0	-0.181274	0.083	0.296	0	Adult Alpha	NFAT5
STRN3.1	0	-0.181325	0.058	0.262	0	Adult Alpha	STRN3
CCPG1	0	-0.181387	0.12	0.368	0	Adult Alpha	CCPG1
KPNA2	0	-0.181394	0.128	0.357	0	Adult Alpha	KPNA2
KIFAP3.1	0	-0.18157	0.081	0.295	0	Adult Alpha	KIFAP3
SPG7.2	0	-0.181575	0.213	0.454	0	Adult Alpha	SPG7
MYO5A.1	0	-0.181839	0.047	0.249	0	Adult Alpha	MYO5A
RAB15	0	-0.181855	0.048	0.253	0	Adult Alpha	RAB15
PAWR.2	0	-0.181908	0.125	0.366	0	Adult Alpha	PAWR
RO60	0	-0.182011	0.124	0.379	0	Adult Alpha	RO60
PHC2.1	0	-0.182023	0.181	0.434	0	Adult Alpha	PHC2
SNRNP70.1	0	-0.182035	0.283	0.527	0	Adult Alpha	SNRNP70
PNMA2.2	0	-0.182178	0.148	0.405	0	Adult Alpha	PNMA2
GDE1.1	0	-0.182209	0.121	0.366	0	Adult Alpha	GDE1
PSMA4	0	-0.182221	0.348	0.601	0	Adult Alpha	PSMA4
RAB3D.1	0	-0.182309	0.087	0.297	0	Adult Alpha	RAB3D
PSMF1	0	-0.182321	0.307	0.57	0	Adult Alpha	PSMF1
PTAR1.2	0	-0.18233	0.063	0.276	0	Adult Alpha	PTAR1
ARL8B.2	0	-0.182435	0.104	0.347	0	Adult Alpha	ARL8B
DCUN1D1.1	0	-0.182453	0.061	0.274	0	Adult Alpha	DCUN1D1
PHB2	0	-0.182464	0.289	0.564	0	Adult Alpha	PHB2
DUSP18.1	1.50337534943822e-237	-0.182466	0.055	0.204	3.10011e-233	Adult Alpha	DUSP18
CCDC66	0	-0.18254	0.059	0.249	0	Adult Alpha	CCDC66
CLSTN3.1	0	-0.182546	0.116	0.332	0	Adult Alpha	CLSTN3
SPTAN1.1	0	-0.1826	0.156	0.393	0	Adult Alpha	SPTAN1
TPST2.1	6.61701309958874e-307	-0.182705	0.045	0.215	1.36449e-302	Adult Alpha	TPST2
PRR15L	0	-0.182716	0.031	0.247	0	Adult Alpha	PRR15L
EML4.2	0	-0.182838	0.128	0.342	0	Adult Alpha	EML4
ID4.2	1.45991968960846e-223	-0.183121	0.196	0.383	3.0105e-219	Adult Alpha	ID4
FBXO9.2	0	-0.183128	0.187	0.449	0	Adult Alpha	FBXO9
PIK3R1.1	0	-0.183219	0.035	0.203	0	Adult Alpha	PIK3R1
PWWP3A	0	-0.183225	0.121	0.334	0	Adult Alpha	PWWP3A
NOVA1.1	1.74739456462984e-296	-0.183231	0.366	0.598	3.6033e-292	Adult Alpha	NOVA1
MARVELD2.2	0	-0.183406	0.132	0.375	0	Adult Alpha	MARVELD2
NCK2.1	0	-0.183469	0.028	0.201	0	Adult Alpha	NCK2
STARD7.1	0	-0.183538	0.154	0.407	0	Adult Alpha	STARD7
CLASP2	0	-0.183569	0.056	0.263	0	Adult Alpha	CLASP2
WDR45B	0	-0.183585	0.207	0.456	0	Adult Alpha	WDR45B
FRYL.1	0	-0.183602	0.074	0.266	0	Adult Alpha	FRYL
FOXO1.2	0	-0.18361	0.122	0.344	0	Adult Alpha	FOXO1
CREB1.1	0	-0.183671	0.123	0.344	0	Adult Alpha	CREB1
RC3H2.1	0	-0.183673	0.051	0.256	0	Adult Alpha	RC3H2
HACD2.1	0	-0.183718	0.086	0.319	0	Adult Alpha	HACD2
UBE2Q1.1	0	-0.183737	0.132	0.384	0	Adult Alpha	UBE2Q1
DDX1.1	0	-0.183767	0.241	0.509	0	Adult Alpha	DDX1
FOCAD.1	0	-0.183792	0.079	0.304	0	Adult Alpha	FOCAD
CHD1.1	0	-0.183858	0.063	0.267	0	Adult Alpha	CHD1
KCNB2.1	0	-0.184055	0.04	0.22	0	Adult Alpha	KCNB2
ELAVL3.2	3.44249474041184e-203	-0.184184	0.018	0.124	7.09877e-199	Adult Alpha	ELAVL3
GRB2.1	0	-0.184251	0.157	0.405	0	Adult Alpha	GRB2
TP53INP2.1	1.57606941023358e-321	-0.184328	0.075	0.266	3,25001273084266e-317	Adult Alpha	TP53INP2
GTF3C1.1	0	-0.184332	0.1	0.316	0	Adult Alpha	GTF3C1
PDLIM7.1	2.71443628986843e-218	-0.184479	0.068	0.216	5.59744e-214	Adult Alpha	PDLIM7
KIF3B.1	0	-0.184531	0.211	0.478	0	Adult Alpha	KIF3B
CALU	0	-0.184683	0.176	0.422	0	Adult Alpha	CALU
CAMSAP2.2	0	-0.184796	0.054	0.264	0	Adult Alpha	CAMSAP2
ABAT	0	-0.184803	0.086	0.326	0	Adult Alpha	ABAT
ARFGEF1.2	0	-0.184857	0.082	0.304	0	Adult Alpha	ARFGEF1
DAPL1.1	3.73780454389203e-203	-0.184996	0.023	0.133	7.70773e-199	Adult Alpha	DAPL1
B3GAT1.1	1.76805861801821e-241	-0.185157	0.026	0.155	3.64591e-237	Adult Alpha	B3GAT1
URI1.1	0	-0.185214	0.108	0.36	0	Adult Alpha	URI1
CCZ1.1	0	-0.185261	0.161	0.387	0	Adult Alpha	CCZ1
LGR4.1	0	-0.185379	0.023	0.196	0	Adult Alpha	LGR4
RAB2A	0	-0.185542	0.556	0.789	0	Adult Alpha	RAB2A
EPB41L1	0	-0.18564	0.061	0.281	0	Adult Alpha	EPB41L1
PRPS2.1	4.78118625616183e-155	-0.185684	0.033	0.132	9.85928e-151	Adult Alpha	PRPS2
TMED6.2	0	-0.18578	0.073	0.281	0	Adult Alpha	TMED6
PELI2.1	0	-0.185829	0.036	0.21	0	Adult Alpha	PELI2
SIPA1L2	0	-0.185864	0.038	0.236	0	Adult Alpha	SIPA1L2
WDFY3.2	0	-0.186007	0.075	0.291	0	Adult Alpha	WDFY3
MID1IP1.1	6.84309724769992e-273	-0.18615	0.136	0.33	1.41112e-268	Adult Alpha	MID1IP1
RBM17	0	-0.186189	0.172	0.425	0	Adult Alpha	RBM17
CDC34	0	-0.186253	0.095	0.34	0	Adult Alpha	CDC34
ADD1.2	0	-0.186275	0.202	0.466	0	Adult Alpha	ADD1
RBM6.1	0	-0.186355	0.165	0.405	0	Adult Alpha	RBM6
GABARAPL1	0	-0.186521	0.164	0.424	0	Adult Alpha	GABARAPL1
SLC39A9.1	0	-0.186642	0.118	0.356	0	Adult Alpha	SLC39A9
ADCY2.1	1.34835073513787e-184	-0.186688	0.043	0.161	2.78043e-180	Adult Alpha	ADCY2
ATP6V0A1.2	0	-0.186705	0.27	0.537	0	Adult Alpha	ATP6V0A1
TLE1	0	-0.186888	0.07	0.302	0	Adult Alpha	TLE1
GOLGA7	0	-0.186938	0.196	0.472	0	Adult Alpha	GOLGA7
DDIT3.2	6.32852998607232e-254	-0.186989	0.153	0.341	1.30501e-249	Adult Alpha	DDIT3
ZRANB1.1	0	-0.18699	0.075	0.298	0	Adult Alpha	ZRANB1
TP53I11.1	3.01980985102517e-271	-0.187016	0.061	0.227	6.22715e-267	Adult Alpha	TP53I11
CCNB1IP1	0	-0.187087	0.174	0.421	0	Adult Alpha	CCNB1IP1
ZNF711.1	0	-0.18733	0.031	0.199	0	Adult Alpha	ZNF711
KRT8.2	1.45112962690582e-197	-0.187524	0.597	0.776	2.99237e-193	Adult Alpha	KRT8
AMN.1	1.04721988302063e-136	-0.187622	0.045	0.143	2.15947e-132	Adult Alpha	AMN
PSMD7	0	-0.187744	0.306	0.602	0	Adult Alpha	PSMD7
RBM4	0	-0.187753	0.137	0.358	0	Adult Alpha	RBM4
TAF7	0	-0.187812	0.335	0.617	0	Adult Alpha	TAF7
RNF10.1	0	-0.187841	0.186	0.444	0	Adult Alpha	RNF10
LIN7A.1	1.19791840069723e-276	-0.187853	0.046	0.204	2.47023e-272	Adult Alpha	LIN7A
IFRD1	0	-0.187873	0.094	0.305	0	Adult Alpha	IFRD1
RAB10	0	-0.187943	0.337	0.634	0	Adult Alpha	RAB10
DDX3Y.1	0	-0.187965	0.069	0.273	0	Adult Alpha	DDX3Y
SRM.1	0	-0.187994	0.164	0.387	0	Adult Alpha	SRM
MYH9.1	0	-0.18801	0.125	0.351	0	Adult Alpha	MYH9
PKD2.2	0	-0.188052	0.079	0.306	0	Adult Alpha	PKD2
ARHGEF7.1	0	-0.188167	0.071	0.288	0	Adult Alpha	ARHGEF7
FLNA.1	4.83100201666603e-206	-0.188174	0.022	0.132	9.96201e-202	Adult Alpha	FLNA
MARCH9.1	0	-0.188214	0.092	0.328	0	Adult Alpha	MARCH9
GDF11.1	0	-0.188222	0.052	0.238	0	Adult Alpha	GDF11
MFGE8.1	2.22255151097679e-193	-0.18837	0.019	0.122	4.58312e-189	Adult Alpha	MFGE8
MTF2.1	0	-0.188477	0.122	0.335	0	Adult Alpha	MTF2
SOD3.1	5.28654629516436e-116	-0.188494	0.025	0.101	1.09014e-111	Adult Alpha	SOD3
FSTL5.1	2.03752332780684e-156	-0.188498	0.077	0.202	4.20158e-152	Adult Alpha	FSTL5
MAVS.2	0	-0.18851	0.116	0.343	0	Adult Alpha	MAVS
GBA2.1	0	-0.188518	0.111	0.319	0	Adult Alpha	GBA2
PPP2R5C.2	0	-0.1888	0.158	0.416	0	Adult Alpha	PPP2R5C
TLE4.1	1.17539308036854e-201	-0.188867	0.032	0.15	2.42378e-197	Adult Alpha	TLE4
LY6H.1	1.3565426243385e-139	-0.188897	0.099	0.22	2.79733e-135	Adult Alpha	LY6H
KLF13.1	0	-0.189473	0.052	0.263	0	Adult Alpha	KLF13
DNAJA1	0	-0.189656	0.496	0.753	0	Adult Alpha	DNAJA1
AGO2.1	0	-0.189733	0.097	0.322	0	Adult Alpha	AGO2
LRRC58.1	0	-0.189788	0.114	0.353	0	Adult Alpha	LRRC58
SPATC1L.1	2.19864827450476e-292	-0.189846	0.205	0.426	4.53383e-288	Adult Alpha	SPATC1L
FKBP10.1	0	-0.189855	0.073	0.268	0	Adult Alpha	FKBP10
TXNRD1	0	-0.189915	0.084	0.329	0	Adult Alpha	TXNRD1
ISCA1	0	-0.189958	0.163	0.424	0	Adult Alpha	ISCA1
YPEL2.1	0	-0.189995	0.077	0.289	0	Adult Alpha	YPEL2
NT5C3B.2	0	-0.190038	0.212	0.456	0	Adult Alpha	NT5C3B
MAFA.2	0	-0.190062	0.008	0.152	0	Adult Alpha	MAFA
COPS9.1	1.29052634040541e-170	-0.19022	0.73	0.871	2.66119e-166	Adult Alpha	COPS9
MAP3K13	0	-0.190224	0.304	0.578	0	Adult Alpha	MAP3K13
MAGI2.2	0	-0.190255	0.091	0.296	0	Adult Alpha	MAGI2
MYO10.2	1.38975207198211e-207	-0.190295	0.147	0.318	2.86581e-203	Adult Alpha	MYO10
RCN1.1	1.67446455896392e-235	-0.190323	0.306	0.517	3.45291e-231	Adult Alpha	RCN1
CDK5R2.1	7.00853437494384e-304	-0.1904	0.206	0.431	1.44523e-299	Adult Alpha	CDK5R2
WASHC4.2	0	-0.190819	0.111	0.353	0	Adult Alpha	WASHC4
SF3B2.1	0	-0.190845	0.396	0.657	0	Adult Alpha	SF3B2
RPL7L1.1	0	-0.190953	0.417	0.689	0	Adult Alpha	RPL7L1
TASOR.2	0	-0.190953	0.082	0.312	0	Adult Alpha	TASOR
SEC22B	0	-0.191012	0.199	0.461	0	Adult Alpha	SEC22B
RFK	0	-0.191124	0.284	0.55	0	Adult Alpha	RFK
GLYR1.1	0	-0.191159	0.137	0.395	0	Adult Alpha	GLYR1
RAB29.1	0	-0.191301	0.171	0.404	0	Adult Alpha	RAB29
MMUT.1	0	-0.191516	0.109	0.336	0	Adult Alpha	MMUT
USO1	0	-0.191754	0.181	0.449	0	Adult Alpha	USO1
STARD4.2	0	-0.191867	0.082	0.289	0	Adult Alpha	STARD4
VEZF1.1	0	-0.191911	0.116	0.352	0	Adult Alpha	VEZF1
ZNF451.2	0	-0.192088	0.11	0.35	0	Adult Alpha	ZNF451
MBD5.2	0	-0.192139	0.099	0.327	0	Adult Alpha	MBD5
TUNAR	6.42285339593621e-323	-0.192155	0.103	0.307	1,324456598776e-318	Adult Alpha	TUNAR
ZNF431.1	3.22586621673724e-298	-0.192249	0.081	0.267	6.65206e-294	Adult Alpha	ZNF431
TP53I3.1	0	-0.192301	0.114	0.35	0	Adult Alpha	TP53I3
ANAPC5.1	0	-0.19255	0.272	0.555	0	Adult Alpha	ANAPC5
NKIRAS2.1	0	-0.192562	0.094	0.32	0	Adult Alpha	NKIRAS2
USP33.1	0	-0.192582	0.095	0.334	0	Adult Alpha	USP33
SRSF2	0	-0.19265	0.3	0.569	0	Adult Alpha	SRSF2
GCSH.1	0	-0.192696	0.224	0.487	0	Adult Alpha	GCSH
NFE2L1	0	-0.192707	0.153	0.409	0	Adult Alpha	NFE2L1
MIA3.1	0	-0.192714	0.093	0.338	0	Adult Alpha	MIA3
KLHL24.1	0	-0.192768	0.07	0.294	0	Adult Alpha	KLHL24
SERINC3.2	0	-0.192854	0.258	0.533	0	Adult Alpha	SERINC3
ETS2.1	0	-0.192965	0.012	0.177	0	Adult Alpha	ETS2
EIF2S2.1	0	-0.193019	0.425	0.691	0	Adult Alpha	EIF2S2
RNF13	0	-0.193031	0.153	0.428	0	Adult Alpha	RNF13
SBNO1.1	0	-0.193066	0.143	0.4	0	Adult Alpha	SBNO1
SUPT16H.1	0	-0.193134	0.124	0.372	0	Adult Alpha	SUPT16H
BRAF.2	0	-0.193219	0.116	0.339	0	Adult Alpha	BRAF
RPRD1A	0	-0.193233	0.12	0.371	0	Adult Alpha	RPRD1A
PRKACB	0	-0.193385	0.07	0.295	0	Adult Alpha	PRKACB
SARAF.2	1.51032032240627e-212	-0.193399	0.752	0.891	3.11443e-208	Adult Alpha	SARAF
SPPL3.1	0	-0.193477	0.112	0.359	0	Adult Alpha	SPPL3
PIAS2.2	0	-0.193483	0.097	0.329	0	Adult Alpha	PIAS2
PDCD6IP.1	0	-0.19349	0.142	0.386	0	Adult Alpha	PDCD6IP
CLTA	8.80235318368828e-290	-0.193581	0.595	0.806	1.81513e-285	Adult Alpha	CLTA
PSMA1.2	0	-0.193809	0.434	0.716	0	Adult Alpha	PSMA1
NAT8L	0	-0.194205	0.044	0.258	0	Adult Alpha	NAT8L
NCOR1.1	0	-0.194227	0.284	0.557	0	Adult Alpha	NCOR1
NEXMIF.1	0	-0.19441	0.007	0.203	0	Adult Alpha	NEXMIF
MSL1.1	0	-0.194478	0.122	0.373	0	Adult Alpha	MSL1
G6PC2.2	5.62809909428733e-68	-0.194553	0.287	0.398	1.16057e-63	Adult Alpha	G6PC2
ZMYND8.1	0	-0.194568	0.126	0.37	0	Adult Alpha	ZMYND8
SLC4A7	0	-0.194665	0.035	0.246	0	Adult Alpha	SLC4A7
EPC1.1	0	-0.194769	0.19	0.448	0	Adult Alpha	EPC1
GIPR.2	0	-0.195031	0.125	0.353	0	Adult Alpha	GIPR
GNS.2	0	-0.195165	0.233	0.488	0	Adult Alpha	GNS
BTG3.2	4.62523922425178e-184	-0.195186	0.227	0.402	9.53771e-180	Adult Alpha	BTG3
ZMPSTE24.2	0	-0.1952	0.147	0.392	0	Adult Alpha	ZMPSTE24
EDIL3.2	0	-0.195277	0.128	0.343	0	Adult Alpha	EDIL3
DCTN5.1	0	-0.195282	0.143	0.375	0	Adult Alpha	DCTN5
SPOPL.1	0	-0.195449	0.058	0.294	0	Adult Alpha	SPOPL
CASD1.1	0	-0.195473	0.054	0.275	0	Adult Alpha	CASD1
WDR26.2	0	-0.195668	0.093	0.326	0	Adult Alpha	WDR26
SYAP1.1	0	-0.195674	0.245	0.517	0	Adult Alpha	SYAP1
PRR14L.2	0	-0.1957	0.074	0.304	0	Adult Alpha	PRR14L
RBM3	0	-0.195732	0.292	0.572	0	Adult Alpha	RBM3
BZW2	0	-0.195817	0.057	0.269	0	Adult Alpha	BZW2
NAP1L4.1	0	-0.195828	0.176	0.458	0	Adult Alpha	NAP1L4
C1orf43.2	0	-0.195914	0.505	0.747	0	Adult Alpha	C1orf43
FAM222B.1	0	-0.195918	0.075	0.305	0	Adult Alpha	FAM222B
AP1G1.1	0	-0.195924	0.09	0.323	0	Adult Alpha	AP1G1
CUL5.1	0	-0.196001	0.091	0.336	0	Adult Alpha	CUL5
CNIH1	0	-0.196013	0.304	0.599	0	Adult Alpha	CNIH1
LARP1B.1	0	-0.196031	0.097	0.335	0	Adult Alpha	LARP1B
C22orf42.1	0	-0.19612	0.028	0.209	0	Adult Alpha	C22orf42
JADE1.1	8.12235697612497e-197	-0.196147	0.1	0.25	1.67491e-192	Adult Alpha	JADE1
KCNJ3.1	2.17363986002048e-189	-0.196253	0.188	0.361	4.48226e-185	Adult Alpha	KCNJ3
SUCO.2	0	-0.19636	0.132	0.38	0	Adult Alpha	SUCO
CDC5L	0	-0.196421	0.113	0.365	0	Adult Alpha	CDC5L
CNTNAP2.2	2.31349756571083e-277	-0.196429	0.004	0.115	4.77066e-273	Adult Alpha	CNTNAP2
FAM219B.1	0	-0.196538	0.131	0.37	0	Adult Alpha	FAM219B
UNC5D.1	0	-0.196698	0.004	0.174	0	Adult Alpha	UNC5D
CSNK1E.1	0	-0.196791	0.12	0.344	0	Adult Alpha	CSNK1E
NEBL.1	0	-0.196841	0.099	0.319	0	Adult Alpha	NEBL
CDK13.2	0	-0.196872	0.15	0.381	0	Adult Alpha	CDK13
NAIP.1	3.91280333652465e-305	-0.196888	0.059	0.238	8.06859e-301	Adult Alpha	NAIP
PA2G4.1	0	-0.196894	0.265	0.539	0	Adult Alpha	PA2G4
TRA2B.1	0	-0.196925	0.218	0.484	0	Adult Alpha	TRA2B
LMX1A.2	5.9388336325229e-293	-0.196987	0.002	0.112	1.22465e-288	Adult Alpha	LMX1A
PSMD11	0	-0.197019	0.263	0.552	0	Adult Alpha	PSMD11
ABCF1.1	0	-0.19706	0.17	0.428	0	Adult Alpha	ABCF1
MPZL1.1	0	-0.197122	0.11	0.353	0	Adult Alpha	MPZL1
ZBTB44.1	0	-0.197128	0.069	0.301	0	Adult Alpha	ZBTB44
RABGAP1.2	0	-0.197136	0.076	0.309	0	Adult Alpha	RABGAP1
HERC1.1	0	-0.197195	0.113	0.361	0	Adult Alpha	HERC1
ANK2.2	3.02347249365545e-206	-0.197356	0.116	0.28	6.2347e-202	Adult Alpha	ANK2
GNAS.1	2.71324471344069e-66	-0.197393	0.991	0.962	5.59498e-62	Adult Alpha	GNAS
GPD2.1	0	-0.197608	0.033	0.215	0	Adult Alpha	GPD2
TPM4.1	4.85613208568211e-227	-0.197813	0.262	0.463	1.00138e-222	Adult Alpha	TPM4
CLSTN2.1	1.66050139051561e-253	-0.19782	0.061	0.221	3.42412e-249	Adult Alpha	CLSTN2
PTBP1.1	0	-0.197859	0.186	0.443	0	Adult Alpha	PTBP1
MFSD14C	0	-0.197866	0.087	0.317	0	Adult Alpha	MFSD14C
FNBP4.1	0	-0.198107	0.084	0.31	0	Adult Alpha	FNBP4
VAPB	0	-0.198113	0.13	0.395	0	Adult Alpha	VAPB
UBE2W.1	0	-0.19814	0.1	0.334	0	Adult Alpha	UBE2W
GIGYF2.1	0	-0.198167	0.12	0.369	0	Adult Alpha	GIGYF2
PIAS1.2	0	-0.1984	0.224	0.49	0	Adult Alpha	PIAS1
SCYL2.1	0	-0.198445	0.057	0.276	0	Adult Alpha	SCYL2
CCND2.1	4.7660337555048e-239	-0.198553	0.075	0.236	9.82804e-235	Adult Alpha	CCND2
CTDNEP1.1	0	-0.198588	0.236	0.501	0	Adult Alpha	CTDNEP1
PHACTR4.1	0	-0.198876	0.1	0.329	0	Adult Alpha	PHACTR4
ARPC4.1	0	-0.198927	0.272	0.551	0	Adult Alpha	ARPC4
SLC6A6	0	-0.198946	0.054	0.271	0	Adult Alpha	SLC6A6
ZMIZ1	0	-0.198972	0.076	0.305	0	Adult Alpha	ZMIZ1
IFI6.1	2.77805232751683e-19	-0.199065	0.643	0.693	5.72862e-15	Adult Alpha	IFI6
LHFPL6.1	0	-0.199126	0.01	0.177	0	Adult Alpha	LHFPL6
ACSL3.2	0	-0.199239	0.1	0.326	0	Adult Alpha	ACSL3
HYOU1.1	0	-0.199408	0.185	0.428	0	Adult Alpha	HYOU1
SEZ6L.1	3.09584628286555e-118	-0.199437	0.193	0.328	6.38394e-114	Adult Alpha	SEZ6L
SLC4A8.2	0	-0.199442	0.098	0.335	0	Adult Alpha	SLC4A8
FBXO11.1	0	-0.19968	0.08	0.312	0	Adult Alpha	FBXO11
LIMA1.1	0	-0.199883	0.095	0.316	0	Adult Alpha	LIMA1
FAM120AOS.1	0	-0.199935	0.185	0.458	0	Adult Alpha	FAM120AOS
ERC1.2	0	-0.199958	0.09	0.329	0	Adult Alpha	ERC1
SV2A.1	0	-0.199981	0.141	0.362	0	Adult Alpha	SV2A
AKT3.1	0	-0.199998	0.104	0.348	0	Adult Alpha	AKT3
CSRNP3.2	0	-0.200062	0.124	0.359	0	Adult Alpha	CSRNP3
SBK1.2	3.41596987534638e-320	-0.200073	0.01	0.147	7,04407147995177e-316	Adult Alpha	SBK1
SLC39A10.1	0	-0.200093	0.042	0.245	0	Adult Alpha	SLC39A10
ZBED5.1	0	-0.200184	0.108	0.344	0	Adult Alpha	ZBED5
C20orf27.1	9.16714871879774e-302	-0.200237	0.115	0.317	1.89036e-297	Adult Alpha	C20orf27
PRNP	0	-0.200452	0.178	0.446	0	Adult Alpha	PRNP
HES6.1	1.42008976701639e-217	-0.200465	0.044	0.178	2.92837e-213	Adult Alpha	HES6
RPL37A.1	2.66926754320258e-45	-0.200474	0.992	0.992	5.5043e-41	Adult Alpha	RPL37A
PUM2.2	0	-0.200481	0.082	0.317	0	Adult Alpha	PUM2
SMARCE1.1	0	-0.200594	0.085	0.311	0	Adult Alpha	SMARCE1
CLOCK.2	0	-0.200769	0.111	0.357	0	Adult Alpha	CLOCK
UBE2Z.1	0	-0.200785	0.138	0.394	0	Adult Alpha	UBE2Z
PPP4R3B	0	-0.200896	0.143	0.403	0	Adult Alpha	PPP4R3B
ARHGDIA.1	0	-0.200933	0.393	0.653	0	Adult Alpha	ARHGDIA
ATF2.1	0	-0.200973	0.109	0.362	0	Adult Alpha	ATF2
EP300.2	0	-0.201208	0.085	0.323	0	Adult Alpha	EP300
TRA2A.1	0	-0.201228	0.079	0.292	0	Adult Alpha	TRA2A
CASZ1.1	6.89153462939118e-297	-0.201255	0.02	0.162	1.4211e-292	Adult Alpha	CASZ1
HMGB1	5.39355568869187e-204	-0.201276	0.753	0.884	1.11221e-199	Adult Alpha	HMGB1
ENO2	0	-0.201319	0.209	0.463	0	Adult Alpha	ENO2
ZNF3.1	0	-0.201393	0.085	0.292	0	Adult Alpha	ZNF3
IQSEC1.1	0	-0.201451	0.114	0.367	0	Adult Alpha	IQSEC1
NFATC2IP.1	4.97454437251921e-310	-0.201864	0.09	0.286	1.0258e-305	Adult Alpha	NFATC2IP
GDAP1L1.1	2.43697219780233e-304	-0.201922	0.111	0.314	5.02528e-300	Adult Alpha	GDAP1L1
BAZ2A.1	0	-0.20199	0.155	0.419	0	Adult Alpha	BAZ2A
MLLT3.1	0	-0.202035	0.08	0.289	0	Adult Alpha	MLLT3
HELZ.2	0	-0.202133	0.115	0.372	0	Adult Alpha	HELZ
CHD6.2	0	-0.202136	0.14	0.399	0	Adult Alpha	CHD6
AGO1.1	0	-0.202183	0.052	0.26	0	Adult Alpha	AGO1
MIGA1.1	0	-0.202201	0.121	0.376	0	Adult Alpha	MIGA1
SMG7.1	0	-0.202242	0.087	0.319	0	Adult Alpha	SMG7
SLTM	0	-0.202341	0.245	0.521	0	Adult Alpha	SLTM
AKAP12.2	2.45525725069636e-161	-0.202458	0.092	0.225	5.06299e-157	Adult Alpha	AKAP12
ATP5MD.1	5.97969067953111e-137	-0.202512	0.786	0.893	1.23307e-132	Adult Alpha	ATP5MD
SLC39A14	0	-0.202651	0.106	0.358	0	Adult Alpha	SLC39A14
UPF3A.1	0	-0.20271	0.272	0.565	0	Adult Alpha	UPF3A
ZC3H15	0	-0.202744	0.291	0.586	0	Adult Alpha	ZC3H15
FBXW11.1	0	-0.202756	0.154	0.401	0	Adult Alpha	FBXW11
COX7B.1	2.00298446348298e-292	-0.202767	0.55	0.771	4.13035e-288	Adult Alpha	COX7B
POGZ.2	0	-0.202801	0.146	0.399	0	Adult Alpha	POGZ
MED13L.2	0	-0.202867	0.085	0.315	0	Adult Alpha	MED13L
UBE2D3	1.48219693752374e-323	-0.203084	0.651	0.857	3,0564383048677e-319	Adult Alpha	UBE2D3
SFT2D2.1	0	-0.203173	0.072	0.309	0	Adult Alpha	SFT2D2
LARP4.2	0	-0.203264	0.078	0.326	0	Adult Alpha	LARP4
SEL1L.1	0	-0.203303	0.083	0.32	0	Adult Alpha	SEL1L
PPP6R1.1	0	-0.20349	0.161	0.408	0	Adult Alpha	PPP6R1
ENTPD3.1	0	-0.203495	0.015	0.207	0	Adult Alpha	ENTPD3
R3HDM1.1	0	-0.203503	0.076	0.309	0	Adult Alpha	R3HDM1
PPM1A.1	0	-0.203509	0.136	0.409	0	Adult Alpha	PPM1A
MCOLN3.2	4.91391640571034e-277	-0.203534	0.143	0.344	1.0133e-272	Adult Alpha	MCOLN3
AOPEP.1	0	-0.203642	0.198	0.457	0	Adult Alpha	AOPEP
ERO1A.1	0	-0.20366	0.127	0.381	0	Adult Alpha	ERO1A
CCDC186.2	0	-0.203994	0.175	0.439	0	Adult Alpha	CCDC186
PPIP5K2.1	0	-0.204057	0.065	0.296	0	Adult Alpha	PPIP5K2
PRDM16.1	4.07006150859401e-275	-0.204278	0.022	0.158	8.39287e-271	Adult Alpha	PRDM16
TARDBP.1	0	-0.204283	0.167	0.431	0	Adult Alpha	TARDBP
UBR5.2	0	-0.204326	0.085	0.322	0	Adult Alpha	UBR5
ABLIM1.1	4.06160812708127e-231	-0.204344	0.233	0.434	8.37544e-227	Adult Alpha	ABLIM1
IGF2BP3.1	0	-0.204349	0.024	0.224	0	Adult Alpha	IGF2BP3
DHX9.1	0	-0.204402	0.176	0.445	0	Adult Alpha	DHX9
USF2.1	0	-0.204461	0.323	0.605	0	Adult Alpha	USF2
ZC3H14.2	0	-0.204512	0.158	0.413	0	Adult Alpha	ZC3H14
BRWD1.2	0	-0.204519	0.134	0.382	0	Adult Alpha	BRWD1
APEX1	0	-0.204586	0.256	0.534	0	Adult Alpha	APEX1
GSPT1.1	0	-0.204625	0.181	0.452	0	Adult Alpha	GSPT1
ARMC1.1	0	-0.204676	0.096	0.344	0	Adult Alpha	ARMC1
LRPPRC.2	0	-0.204719	0.116	0.378	0	Adult Alpha	LRPPRC
C11orf58	0	-0.204748	0.646	0.87	0	Adult Alpha	C11orf58
RNF157.1	0	-0.204861	0.059	0.254	0	Adult Alpha	RNF157
ZYG11B.1	0	-0.204915	0.066	0.286	0	Adult Alpha	ZYG11B
MEIS1.1	3.70771430590331e-288	-0.205221	0.062	0.236	7.64568e-284	Adult Alpha	MEIS1
SORL1.1	0	-0.205298	0.088	0.332	0	Adult Alpha	SORL1
AZI2	0	-0.20538	0.157	0.436	0	Adult Alpha	AZI2
SETBP1.1	0	-0.205424	0.059	0.283	0	Adult Alpha	SETBP1
IARS	0	-0.205427	0.127	0.384	0	Adult Alpha	IARS
KATNAL1	0	-0.205432	0.048	0.28	0	Adult Alpha	KATNAL1
BPHL	0	-0.205477	0.068	0.315	0	Adult Alpha	BPHL
MAML3.1	0	-0.205478	0.054	0.272	0	Adult Alpha	MAML3
ZNF322.1	0	-0.20566	0.081	0.319	0	Adult Alpha	ZNF322
ABHD2.1	0	-0.205663	0.142	0.402	0	Adult Alpha	ABHD2
TLK1.2	0	-0.205839	0.099	0.345	0	Adult Alpha	TLK1
UBR3.2	0	-0.205843	0.074	0.315	0	Adult Alpha	UBR3
ACTR3.1	0	-0.205952	0.282	0.565	0	Adult Alpha	ACTR3
PPP1R10.2	0	-0.206019	0.164	0.434	0	Adult Alpha	PPP1R10
SLC7A5.1	0	-0.206039	0.022	0.191	0	Adult Alpha	SLC7A5
RELL1.1	0	-0.206196	0.04	0.259	0	Adult Alpha	RELL1
ZBTB10.1	0	-0.206296	0.055	0.273	0	Adult Alpha	ZBTB10
AMIGO2.2	0	-0.206318	0.004	0.181	0	Adult Alpha	AMIGO2
UBN2.2	0	-0.206381	0.076	0.302	0	Adult Alpha	UBN2
RRBP1.2	8.40840350170209e-182	-0.206416	0.307	0.49	1.7339e-177	Adult Alpha	RRBP1
THSD7A.1	2.08997032947713e-127	-0.20653	0.032	0.117	4.30973e-123	Adult Alpha	THSD7A
SLC25A24.1	0	-0.206544	0.073	0.33	0	Adult Alpha	SLC25A24
AKT1.1	0	-0.206639	0.108	0.366	0	Adult Alpha	AKT1
NBEAL2.2	3.57094234318949e-229	-0.206705	0.099	0.267	7.36364e-225	Adult Alpha	NBEAL2
AGPAT4.1	0	-0.206778	0.04	0.238	0	Adult Alpha	AGPAT4
ATP2C1	0	-0.206789	0.116	0.384	0	Adult Alpha	ATP2C1
HDLBP.2	2.75801353272144e-277	-0.20718	0.477	0.703	5.6873e-273	Adult Alpha	HDLBP
EID1	6.54660945125256e-294	-0.207184	0.797	0.933	1.34998e-289	Adult Alpha	EID1
PSIP1	0	-0.2072	0.072	0.301	0	Adult Alpha	PSIP1
ZBTB38.2	0	-0.207316	0.131	0.388	0	Adult Alpha	ZBTB38
AIDA	0	-0.207515	0.095	0.355	0	Adult Alpha	AIDA
SLC7A1	0	-0.207538	0.064	0.292	0	Adult Alpha	SLC7A1
TAF9.1	0	-0.207545	0.286	0.571	0	Adult Alpha	TAF9
SNX13.2	0	-0.207774	0.096	0.348	0	Adult Alpha	SNX13
CALCOCO2.2	0	-0.207824	0.265	0.533	0	Adult Alpha	CALCOCO2
RAP2A.1	0	-0.207855	0.035	0.237	0	Adult Alpha	RAP2A
FBXO21	0	-0.207868	0.149	0.429	0	Adult Alpha	FBXO21
EPN1.1	0	-0.207914	0.212	0.48	0	Adult Alpha	EPN1
KHSRP.1	0	-0.20801	0.134	0.38	0	Adult Alpha	KHSRP
FBXO25	0	-0.208029	0.113	0.369	0	Adult Alpha	FBXO25
VAV2.1	0	-0.208044	0.054	0.265	0	Adult Alpha	VAV2
BOD1L1.2	0	-0.20806	0.066	0.292	0	Adult Alpha	BOD1L1
ANKIB1.1	0	-0.20809	0.07	0.306	0	Adult Alpha	ANKIB1
PPDPF.1	4.0248317781452e-82	-0.208135	0.921	0.947	8.29961e-78	Adult Alpha	PPDPF
ATM.2	0	-0.208194	0.125	0.377	0	Adult Alpha	ATM
TRIM24.2	0	-0.208646	0.065	0.291	0	Adult Alpha	TRIM24
SHPRH.2	0	-0.208675	0.07	0.294	0	Adult Alpha	SHPRH
PPP4R2.1	0	-0.208783	0.166	0.43	0	Adult Alpha	PPP4R2
EIF4A1.2	1.1875855929086e-319	-0.208835	0.457	0.7	2,44892025113683e-315	Adult Alpha	EIF4A1
ZNF462.1	0	-0.208927	0.096	0.331	0	Adult Alpha	ZNF462
CASK.1	0	-0.208966	0.048	0.276	0	Adult Alpha	CASK
PPP4R3A.2	0	-0.209002	0.106	0.352	0	Adult Alpha	PPP4R3A
EFHC1	0	-0.209047	0.13	0.35	0	Adult Alpha	EFHC1
PPP1R12A.2	0	-0.20913	0.143	0.412	0	Adult Alpha	PPP1R12A
ATP8A1.2	0	-0.209196	0.061	0.268	0	Adult Alpha	ATP8A1
DHX40.1	0	-0.209341	0.056	0.284	0	Adult Alpha	DHX40
GPR160.1	1.92454198824057e-206	-0.209348	0.052	0.187	3.9686e-202	Adult Alpha	GPR160
OLA1.1	0	-0.209401	0.274	0.575	0	Adult Alpha	OLA1
RBMS1.1	0	-0.209416	0.03	0.204	0	Adult Alpha	RBMS1
ARHGEF12.2	0	-0.209437	0.161	0.412	0	Adult Alpha	ARHGEF12
HNRNPA1.2	5.25880388252252e-132	-0.209485	0.836	0.919	1.08442e-127	Adult Alpha	HNRNPA1
SUPT20H.1	0	-0.209507	0.094	0.337	0	Adult Alpha	SUPT20H
TGFBR1.1	0	-0.209571	0.035	0.247	0	Adult Alpha	TGFBR1
TRAK1.2	0	-0.209746	0.156	0.418	0	Adult Alpha	TRAK1
PGD.1	0	-0.209921	0.202	0.47	0	Adult Alpha	PGD
HNRNPDL	0	-0.209981	0.536	0.795	0	Adult Alpha	HNRNPDL
DDX24.2	0	-0.210016	0.445	0.702	0	Adult Alpha	DDX24
ACVR1B.1	0	-0.21002	0.014	0.223	0	Adult Alpha	ACVR1B
FASN.2	0	-0.21007	0.201	0.442	0	Adult Alpha	FASN
DMXL2.2	0	-0.210555	0.076	0.31	0	Adult Alpha	DMXL2
DCAF16.1	0	-0.210622	0.064	0.291	0	Adult Alpha	DCAF16
RSRC2	0	-0.210678	0.304	0.589	0	Adult Alpha	RSRC2
USP8.1	0	-0.210912	0.158	0.43	0	Adult Alpha	USP8
HNRNPAB.1	0	-0.211068	0.182	0.454	0	Adult Alpha	HNRNPAB
PFKFB2	0	-0.211144	0.051	0.299	0	Adult Alpha	PFKFB2
HADHA.2	0	-0.211342	0.363	0.647	0	Adult Alpha	HADHA
HSPA9	0	-0.211393	0.314	0.599	0	Adult Alpha	HSPA9
MAGT1.1	0	-0.211397	0.121	0.371	0	Adult Alpha	MAGT1
SETX.1	0	-0.21156	0.069	0.303	0	Adult Alpha	SETX
TLK2.1	0	-0.211686	0.071	0.302	0	Adult Alpha	TLK2
SFXN1.1	0	-0.211694	0.139	0.404	0	Adult Alpha	SFXN1
CD46.2	0	-0.211798	0.35	0.606	0	Adult Alpha	CD46
EVI5.2	0	-0.211901	0.087	0.332	0	Adult Alpha	EVI5
CAMK1D.1	0	-0.211932	0.017	0.198	0	Adult Alpha	CAMK1D
HOOK3.2	0	-0.212027	0.176	0.429	0	Adult Alpha	HOOK3
WDR6.2	0	-0.212109	0.287	0.552	0	Adult Alpha	WDR6
SMG1.2	0	-0.212204	0.104	0.334	0	Adult Alpha	SMG1
SAT1.2	4.63614228033867e-130	-0.212304	0.464	0.622	9.56019e-126	Adult Alpha	SAT1
XRN1.2	0	-0.21233	0.095	0.335	0	Adult Alpha	XRN1
DCTN1.1	0	-0.212465	0.164	0.426	0	Adult Alpha	DCTN1
ATAD1	0	-0.21248	0.11	0.377	0	Adult Alpha	ATAD1
FOXP4.1	0	-0.21251	0.192	0.454	0	Adult Alpha	FOXP4
DPH3.1	0	-0.212542	0.162	0.422	0	Adult Alpha	DPH3
RAPGEF5.1	0	-0.21264	0.013	0.187	0	Adult Alpha	RAPGEF5
TOP2B.1	0	-0.21272	0.124	0.374	0	Adult Alpha	TOP2B
CCND1.1	0	-0.212776	0.05	0.24	0	Adult Alpha	CCND1
MLEC.1	0	-0.212938	0.227	0.496	0	Adult Alpha	MLEC
AUTS2.1	0	-0.212947	0.051	0.239	0	Adult Alpha	AUTS2
NOP56	0	-0.213016	0.178	0.448	0	Adult Alpha	NOP56
RBIS.1	0	-0.21302	0.178	0.444	0	Adult Alpha	RBIS
ESF1.1	0	-0.213031	0.112	0.352	0	Adult Alpha	ESF1
OGA.2	0	-0.213066	0.123	0.371	0	Adult Alpha	OGA
ZNF24.1	0	-0.213237	0.207	0.496	0	Adult Alpha	ZNF24
DDAH2.1	3.38149772691231e-296	-0.213264	0.144	0.355	6.97299e-292	Adult Alpha	DDAH2
FAT3.1	0	-0.213294	0.026	0.188	0	Adult Alpha	FAT3
TUBB.1	3.21805052396635e-165	-0.21346	0.702	0.847	6.63594e-161	Adult Alpha	TUBB
SHISA5.1	0	-0.213589	0.24	0.493	0	Adult Alpha	SHISA5
RAB14.1	0	-0.213726	0.273	0.564	0	Adult Alpha	RAB14
YIPF5	0	-0.213747	0.155	0.424	0	Adult Alpha	YIPF5
PDS5B.2	0	-0.21384	0.099	0.335	0	Adult Alpha	PDS5B
NMT1.1	0	-0.213914	0.121	0.357	0	Adult Alpha	NMT1
RAB21.2	0	-0.213981	0.115	0.376	0	Adult Alpha	RAB21
WIPI1.1	0	-0.214115	0.083	0.284	0	Adult Alpha	WIPI1
ADAM10.2	0	-0.214288	0.124	0.371	0	Adult Alpha	ADAM10
SLC29A1.1	3.25676613754888e-304	-0.214346	0.309	0.549	6.71578e-300	Adult Alpha	SLC29A1
EPRS.1	0	-0.214459	0.199	0.468	0	Adult Alpha	EPRS
HNRNPA2B1.2	8.70287611603409e-210	-0.214467	0.701	0.857	1.79462e-205	Adult Alpha	HNRNPA2B1
LMAN1.1	0	-0.214485	0.307	0.563	0	Adult Alpha	LMAN1
EIF3J	0	-0.214688	0.204	0.48	0	Adult Alpha	EIF3J
KAT6A.2	0	-0.21469	0.132	0.387	0	Adult Alpha	KAT6A
ZMYM4.2	0	-0.214825	0.066	0.306	0	Adult Alpha	ZMYM4
TMOD1.1	3.01477932422683e-165	-0.215307	0.33	0.509	6.21678e-161	Adult Alpha	TMOD1
UBXN7.2	0	-0.215805	0.094	0.334	0	Adult Alpha	UBXN7
MT1F.2	1.88375258911856e-167	-0.215824	0.103	0.244	3.88449e-163	Adult Alpha	MT1F
ZNF286A.1	0	-0.215887	0.04	0.22	0	Adult Alpha	ZNF286A
MAF.2	3.55233199359856e-321	-0.215953	0.119	0.329	7,3252638039996e-317	Adult Alpha	MAF
ROCK2.2	0	-0.216007	0.119	0.363	0	Adult Alpha	ROCK2
NR2F6.1	0	-0.216515	0.153	0.429	0	Adult Alpha	NR2F6
PLPPR5.1	1.52293560253264e-279	-0.216526	0.113	0.307	3.14045e-275	Adult Alpha	PLPPR5
TLE3.1	3.87114323432488e-283	-0.21701	0.048	0.212	7.98268e-279	Adult Alpha	TLE3
CCDC167.1	0	-0.217107	0.134	0.37	0	Adult Alpha	CCDC167
SRSF8	0	-0.21711	0.225	0.518	0	Adult Alpha	SRSF8
CCNC	0	-0.217285	0.233	0.513	0	Adult Alpha	CCNC
ESD	0	-0.217366	0.347	0.642	0	Adult Alpha	ESD
PPP1R9A.2	0	-0.217443	0.114	0.358	0	Adult Alpha	PPP1R9A
SETD5.1	0	-0.217493	0.169	0.439	0	Adult Alpha	SETD5
EPS15.2	0	-0.217545	0.138	0.406	0	Adult Alpha	EPS15
CCDC6.1	0	-0.217555	0.075	0.324	0	Adult Alpha	CCDC6
SMAD9.1	0	-0.217632	0.017	0.193	0	Adult Alpha	SMAD9
PGAP1.1	0	-0.217691	0.057	0.263	0	Adult Alpha	PGAP1
TMEM263.1	0	-0.21777	0.146	0.42	0	Adult Alpha	TMEM263
NRDC.1	0	-0.217886	0.157	0.435	0	Adult Alpha	NRDC
CAPN2	0	-0.218017	0.154	0.4	0	Adult Alpha	CAPN2
MEST.1	0	-0.218061	0.134	0.371	0	Adult Alpha	MEST
SETD2.2	0	-0.21823	0.096	0.344	0	Adult Alpha	SETD2
CMTR2.1	0	-0.218537	0.062	0.312	0	Adult Alpha	CMTR2
MME.1	2.00455507057806e-277	-0.218576	0.006	0.12	4.13359e-273	Adult Alpha	MME
GARS.1	0	-0.218598	0.165	0.421	0	Adult Alpha	GARS
DUSP16.1	9.88131291682493e-324	-0.218766	0.044	0.22	2,03762553657847e-319	Adult Alpha	DUSP16
SLC25A3	1.758292237811e-275	-0.218828	0.714	0.879	3.62577e-271	Adult Alpha	SLC25A3
RABEP1.1	0	-0.218834	0.123	0.382	0	Adult Alpha	RABEP1
TIMM17A.1	0	-0.21914	0.165	0.44	0	Adult Alpha	TIMM17A
SNRPB2	0	-0.219285	0.276	0.541	0	Adult Alpha	SNRPB2
ANKRD12.1	0	-0.219297	0.35	0.636	0	Adult Alpha	ANKRD12
ADCY1.1	1.49458889585262e-250	-0.219311	0.135	0.323	3.08199e-246	Adult Alpha	ADCY1
TP53BP1.1	0	-0.219342	0.126	0.382	0	Adult Alpha	TP53BP1
NDFIP1	2.96439387504748e-323	-0.219443	0.514	0.752	6,11287660973541e-319	Adult Alpha	NDFIP1
CTNND1.2	0	-0.219563	0.12	0.374	0	Adult Alpha	CTNND1
SCARB2.2	0	-0.219682	0.484	0.73	0	Adult Alpha	SCARB2
NDRG4	0	-0.219688	0.034	0.243	0	Adult Alpha	NDRG4
TMF1.2	0	-0.219789	0.144	0.411	0	Adult Alpha	TMF1
SCAMP1.1	0	-0.219846	0.198	0.482	0	Adult Alpha	SCAMP1
COPS2	0	-0.219848	0.119	0.4	0	Adult Alpha	COPS2
UBR4.1	0	-0.219882	0.141	0.398	0	Adult Alpha	UBR4
GPATCH2.1	0	-0.220027	0.045	0.253	0	Adult Alpha	GPATCH2
DCAF10.2	0	-0.220044	0.146	0.41	0	Adult Alpha	DCAF10
PGRMC2	0	-0.22015	0.305	0.588	0	Adult Alpha	PGRMC2
LNPEP.2	0	-0.220195	0.092	0.345	0	Adult Alpha	LNPEP
MXRA7.1	0	-0.220218	0.285	0.564	0	Adult Alpha	MXRA7
MT-ATP8.2	0	-0.220439	0.066	0.28	0	Adult Alpha	MT-ATP8
VAC14.1	0	-0.22048	0.072	0.299	0	Adult Alpha	VAC14
TMEM131.2	0	-0.220572	0.081	0.328	0	Adult Alpha	TMEM131
IER3.2	5.12288316199866e-168	-0.220595	0.118	0.263	1.05639e-163	Adult Alpha	IER3
PDE5A.1	0	-0.220676	0.043	0.226	0	Adult Alpha	PDE5A
RPS6KA3.2	2.24810473228457e-266	-0.220748	0.251	0.469	4.63582e-262	Adult Alpha	RPS6KA3
UBE2J1.1	0	-0.220772	0.168	0.443	0	Adult Alpha	UBE2J1
APOOL.1	0	-0.220785	0.07	0.316	0	Adult Alpha	APOOL
NOL4.2	0	-0.220805	0.179	0.439	0	Adult Alpha	NOL4
SLC25A37.1	0	-0.220989	0.059	0.255	0	Adult Alpha	SLC25A37
USP14	0	-0.221382	0.115	0.381	0	Adult Alpha	USP14
POLR2B.1	0	-0.221582	0.123	0.389	0	Adult Alpha	POLR2B
SPEN.2	0	-0.221596	0.079	0.325	0	Adult Alpha	SPEN
UBE2H.2	0	-0.221672	0.164	0.446	0	Adult Alpha	UBE2H
DPP10.1	0	-0.221812	0.046	0.237	0	Adult Alpha	DPP10
DDX21.1	0	-0.222195	0.179	0.458	0	Adult Alpha	DDX21
IST1.1	0	-0.222245	0.158	0.429	0	Adult Alpha	IST1
BLOC1S6.1	0	-0.222249	0.207	0.494	0	Adult Alpha	BLOC1S6
KRAS.1	0	-0.222408	0.144	0.418	0	Adult Alpha	KRAS
GRSF1.1	0	-0.222445	0.365	0.66	0	Adult Alpha	GRSF1
WSB2.2	0	-0.222506	0.203	0.483	0	Adult Alpha	WSB2
MKLN1.2	0	-0.222537	0.113	0.368	0	Adult Alpha	MKLN1
DYRK2.1	0	-0.222836	0.056	0.256	0	Adult Alpha	DYRK2
RTF1.1	0	-0.22308	0.22	0.489	0	Adult Alpha	RTF1
SCRN1.2	0	-0.223276	0.204	0.479	0	Adult Alpha	SCRN1
PHGDH	4.62496220381771e-259	-0.22331	0.054	0.212	9.53713e-255	Adult Alpha	PHGDH
CELF2.1	0	-0.223419	0.068	0.299	0	Adult Alpha	CELF2
SUPT5H.2	0	-0.22342	0.202	0.472	0	Adult Alpha	SUPT5H
STAT1.2	0	-0.223474	0.111	0.345	0	Adult Alpha	STAT1
XPO1.2	0	-0.223577	0.124	0.379	0	Adult Alpha	XPO1
MAP2K6.1	0	-0.223649	0.036	0.253	0	Adult Alpha	MAP2K6
SLC38A2.1	0	-0.223666	0.053	0.271	0	Adult Alpha	SLC38A2
SREBF2.1	0	-0.223693	0.174	0.426	0	Adult Alpha	SREBF2
KLF6.2	9.44408168999188e-250	-0.223789	0.201	0.401	1.94746e-245	Adult Alpha	KLF6
ATP6V1B2	0	-0.223942	0.324	0.607	0	Adult Alpha	ATP6V1B2
LNPK	0	-0.223962	0.078	0.348	0	Adult Alpha	LNPK
ZNF608.1	0	-0.22397	0.065	0.286	0	Adult Alpha	ZNF608
RPS6KA6.1	0	-0.224364	0.061	0.266	0	Adult Alpha	RPS6KA6
RPS6KA2.1	0	-0.224395	0.019	0.191	0	Adult Alpha	RPS6KA2
MBNL1.2	0	-0.224498	0.121	0.374	0	Adult Alpha	MBNL1
UBE3C.1	0	-0.224613	0.095	0.355	0	Adult Alpha	UBE3C
LSM14A.1	0	-0.224775	0.195	0.48	0	Adult Alpha	LSM14A
SYNJ2BP	0	-0.224836	0.161	0.46	0	Adult Alpha	SYNJ2BP
ST18.1	0	-0.224989	0.106	0.352	0	Adult Alpha	ST18
MTMR9.1	0	-0.225135	0.093	0.336	0	Adult Alpha	MTMR9
THUMPD1.1	0	-0.225293	0.113	0.38	0	Adult Alpha	THUMPD1
LRRFIP1.2	2.07911544779516e-299	-0.225475	0.348	0.585	4.28734e-295	Adult Alpha	LRRFIP1
STXBP5L.1	0	-0.225643	0.038	0.267	0	Adult Alpha	STXBP5L
DYRK1B.1	0	-0.22578	0.082	0.333	0	Adult Alpha	DYRK1B
MARCH7.1	0	-0.225812	0.128	0.41	0	Adult Alpha	MARCH7
ENC1.2	2.80854832634545e-288	-0.225836	0.004	0.117	5.79151e-284	Adult Alpha	ENC1
AHCY	0	-0.22596	0.168	0.431	0	Adult Alpha	AHCY
CD2AP.2	0	-0.226007	0.081	0.335	0	Adult Alpha	CD2AP
ZNF827.1	0	-0.226077	0.101	0.352	0	Adult Alpha	ZNF827
EPB41L3.2	0	-0.226139	0.123	0.385	0	Adult Alpha	EPB41L3
ZNF644.2	0	-0.226167	0.13	0.399	0	Adult Alpha	ZNF644
CCT3	0	-0.226257	0.498	0.765	0	Adult Alpha	CCT3
KPNA5.2	0	-0.22651	0.098	0.355	0	Adult Alpha	KPNA5
NRCAM.2	0	-0.226538	0.155	0.383	0	Adult Alpha	NRCAM
FXR1	0	-0.226573	0.217	0.528	0	Adult Alpha	FXR1
CDH8.1	0	-0.226711	0.034	0.215	0	Adult Alpha	CDH8
RASGRP1.2	5.05473621603721e-319	-0.22674	0.009	0.143	1,04233715510903e-314	Adult Alpha	RASGRP1
SCN3A.2	0	-0.226856	0.011	0.162	0	Adult Alpha	SCN3A
TMED7.1	0	-0.226878	0.212	0.502	0	Adult Alpha	TMED7
TULP4.1	0	-0.226899	0.1	0.35	0	Adult Alpha	TULP4
SYNE2	0	-0.226932	0.035	0.216	0	Adult Alpha	SYNE2
IRGQ.1	0	-0.226946	0.101	0.34	0	Adult Alpha	IRGQ
PCMTD1.1	0	-0.226954	0.115	0.389	0	Adult Alpha	PCMTD1
PRXL2A.1	1.06584967274355e-247	-0.227299	0.627	0.816	2.19789e-243	Adult Alpha	PRXL2A
B4GALT5.1	0	-0.227369	0.063	0.297	0	Adult Alpha	B4GALT5
DNM1L.1	0	-0.227546	0.12	0.383	0	Adult Alpha	DNM1L
SLC30A9	0	-0.227585	0.13	0.417	0	Adult Alpha	SLC30A9
FOXO3.1	0	-0.22765	0.098	0.353	0	Adult Alpha	FOXO3
ARHGAP35.1	0	-0.227688	0.093	0.354	0	Adult Alpha	ARHGAP35
UFM1.1	0	-0.227729	0.211	0.486	0	Adult Alpha	UFM1
XPR1.1	0	-0.227741	0.068	0.309	0	Adult Alpha	XPR1
REEP3.2	0	-0.227806	0.269	0.536	0	Adult Alpha	REEP3
GLG1.2	0	-0.227857	0.298	0.568	0	Adult Alpha	GLG1
DNAJB11	0	-0.227881	0.134	0.388	0	Adult Alpha	DNAJB11
SRPRB	0	-0.228087	0.139	0.42	0	Adult Alpha	SRPRB
ANGPT2.2	6.92439426559125e-249	-0.228229	0.018	0.139	1.42788e-244	Adult Alpha	ANGPT2
AACS.1	0	-0.228261	0.172	0.458	0	Adult Alpha	AACS
ATP9A.2	0	-0.228468	0.238	0.515	0	Adult Alpha	ATP9A
ENHO.1	0	-0.228532	0.017	0.214	0	Adult Alpha	ENHO
PLA2G12A.1	0	-0.228618	0.173	0.454	0	Adult Alpha	PLA2G12A
CAMK2D.2	0	-0.228701	0.147	0.397	0	Adult Alpha	CAMK2D
SMARCC2.2	0	-0.228748	0.232	0.517	0	Adult Alpha	SMARCC2
KMT2E.1	0	-0.22875	0.254	0.558	0	Adult Alpha	KMT2E
SRP9.1	3.173924836617e-309	-0.228776	0.702	0.887	6.54495e-305	Adult Alpha	SRP9
SLC25A13.1	0	-0.228797	0.096	0.354	0	Adult Alpha	SLC25A13
BRD2.1	0	-0.229056	0.289	0.576	0	Adult Alpha	BRD2
NSA2	0	-0.229065	0.36	0.662	0	Adult Alpha	NSA2
ABHD13.1	0	-0.229134	0.12	0.373	0	Adult Alpha	ABHD13
ELMO1.2	0	-0.229137	0.081	0.283	0	Adult Alpha	ELMO1
HERC2.1	0	-0.229246	0.165	0.432	0	Adult Alpha	HERC2
MAPRE2.1	0	-0.229313	0.121	0.391	0	Adult Alpha	MAPRE2
PPP1R15B.1	0	-0.229372	0.072	0.317	0	Adult Alpha	PPP1R15B
BTF3L4.1	0	-0.229426	0.349	0.65	0	Adult Alpha	BTF3L4
SLC44A1.1	0	-0.229697	0.074	0.32	0	Adult Alpha	SLC44A1
MEX3A.2	8.5371515591231e-308	-0.229781	0.008	0.135	1.76045e-303	Adult Alpha	MEX3A
TMEM106B.2	0	-0.229833	0.181	0.476	0	Adult Alpha	TMEM106B
GGNBP2.1	0	-0.230189	0.213	0.518	0	Adult Alpha	GGNBP2
DDX52.1	0	-0.230246	0.101	0.349	0	Adult Alpha	DDX52
STARD3NL.1	0	-0.230446	0.204	0.484	0	Adult Alpha	STARD3NL
NASP.1	0	-0.230539	0.106	0.366	0	Adult Alpha	NASP
FAM120A.2	0	-0.230844	0.146	0.423	0	Adult Alpha	FAM120A
ANXA6.2	9.00007378170468e-267	-0.230939	0.42	0.647	1.85591e-262	Adult Alpha	ANXA6
UBC.1	9.22902462985776e-153	-0.230961	0.884	0.928	1.90312e-148	Adult Alpha	UBC
CDC42BPA.1	0	-0.231054	0.164	0.445	0	Adult Alpha	CDC42BPA
RIF1.2	0	-0.231153	0.077	0.311	0	Adult Alpha	RIF1
ZNF148.2	0	-0.231154	0.136	0.419	0	Adult Alpha	ZNF148
SUZ12.2	0	-0.231205	0.106	0.372	0	Adult Alpha	SUZ12
ZMYND11.2	0	-0.231277	0.123	0.404	0	Adult Alpha	ZMYND11
RABL6.2	0	-0.231579	0.281	0.559	0	Adult Alpha	RABL6
HSPA4.1	0	-0.231638	0.178	0.462	0	Adult Alpha	HSPA4
FLVCR1.1	0	-0.231856	0.104	0.353	0	Adult Alpha	FLVCR1
XRN2.1	0	-0.231881	0.134	0.411	0	Adult Alpha	XRN2
TTC39C.1	0	-0.231919	0.035	0.284	0	Adult Alpha	TTC39C
SYT14.2	0	-0.231957	0.065	0.31	0	Adult Alpha	SYT14
ARCN1.1	0	-0.23196	0.162	0.452	0	Adult Alpha	ARCN1
XIAP.2	0	-0.23205	0.19	0.466	0	Adult Alpha	XIAP
ZNF770.1	0	-0.232189	0.104	0.369	0	Adult Alpha	ZNF770
H2AFY.1	0	-0.232298	0.517	0.773	0	Adult Alpha	H2AFY
OAZ2.1	0	-0.232865	0.414	0.678	0	Adult Alpha	OAZ2
JAK1.2	0	-0.232901	0.171	0.442	0	Adult Alpha	JAK1
GULP1.1	1.21182085134993e-200	-0.233146	0.03	0.145	2.4989e-196	Adult Alpha	GULP1
ILF3.1	0	-0.233206	0.224	0.51	0	Adult Alpha	ILF3
TMEM190.1	1.89647656390268e-227	-0.233259	0.088	0.249	3.91072e-223	Adult Alpha	TMEM190
TOX3.1	0	-0.233331	0.083	0.297	0	Adult Alpha	TOX3
PPP3CA.2	0	-0.233521	0.095	0.325	0	Adult Alpha	PPP3CA
RSL24D1.2	0	-0.233686	0.306	0.595	0	Adult Alpha	RSL24D1
SKIL.2	0	-0.233812	0.067	0.306	0	Adult Alpha	SKIL
SMIM10L1	0	-0.234125	0.221	0.509	0	Adult Alpha	SMIM10L1
SPIN1.1	0	-0.234238	0.113	0.378	0	Adult Alpha	SPIN1
UBQLN1.1	0	-0.234349	0.16	0.446	0	Adult Alpha	UBQLN1
LIN7C.1	0	-0.234387	0.118	0.399	0	Adult Alpha	LIN7C
SRGAP3.1	0	-0.234822	0.054	0.262	0	Adult Alpha	SRGAP3
AGPAT5.1	0	-0.234973	0.065	0.31	0	Adult Alpha	AGPAT5
MAPK8IP1.1	0	-0.235217	0.131	0.408	0	Adult Alpha	MAPK8IP1
PDZD8.2	0	-0.235228	0.1	0.372	0	Adult Alpha	PDZD8
FBLIM1.1	0	-0.235249	0.065	0.271	0	Adult Alpha	FBLIM1
COBLL1.1	0	-0.235605	0.071	0.32	0	Adult Alpha	COBLL1
MAP1LC3A.1	3.33407828187709e-281	-0.235714	0.519	0.742	6.8752e-277	Adult Alpha	MAP1LC3A
HIST1H4C.1	1.70493677780037e-240	-0.235808	0.209	0.413	3.51575e-236	Adult Alpha	HIST1H4C
SORD.1	0	-0.235902	0.13	0.387	0	Adult Alpha	SORD
MSN	0	-0.236023	0.017	0.226	0	Adult Alpha	MSN
PLEKHA5.1	0	-0.236081	0.057	0.288	0	Adult Alpha	PLEKHA5
APP.1	6.76262628795099e-250	-0.236437	0.634	0.817	1.39452e-245	Adult Alpha	APP
DLG5.1	0	-0.236487	0.077	0.318	0	Adult Alpha	DLG5
PARP1.1	0	-0.236659	0.278	0.563	0	Adult Alpha	PARP1
RAB11FIP1.2	0	-0.236736	0.179	0.446	0	Adult Alpha	RAB11FIP1
ATP1B3	0	-0.236925	0.171	0.452	0	Adult Alpha	ATP1B3
CDK12.1	0	-0.237049	0.09	0.344	0	Adult Alpha	CDK12
KLHDC10.1	0	-0.237296	0.107	0.368	0	Adult Alpha	KLHDC10
S100A13.1	0	-0.237345	0.121	0.35	0	Adult Alpha	S100A13
MARCH8.1	0	-0.237637	0.108	0.335	0	Adult Alpha	MARCH8
FLRT3.1	1.49918648562255e-211	-0.237697	0.04	0.168	3.09147e-207	Adult Alpha	FLRT3
FEM1B.1	0	-0.237733	0.076	0.34	0	Adult Alpha	FEM1B
GLP1R.1	0	-0.237734	0.008	0.239	0	Adult Alpha	GLP1R
TACC2.1	0	-0.237783	0.055	0.255	0	Adult Alpha	TACC2
TMEM98.1	0	-0.237812	0.069	0.278	0	Adult Alpha	TMEM98
ARHGAP18.1	0	-0.237813	0.021	0.229	0	Adult Alpha	ARHGAP18
FRY.1	0	-0.238003	0.067	0.305	0	Adult Alpha	FRY
EDARADD.1	0	-0.238012	0.101	0.362	0	Adult Alpha	EDARADD
GUCY1A2.2	0	-0.238199	0.013	0.176	0	Adult Alpha	GUCY1A2
SLC9A3R1.1	0	-0.238257	0.346	0.613	0	Adult Alpha	SLC9A3R1
CUL3.2	0	-0.2383	0.116	0.394	0	Adult Alpha	CUL3
MPP6	0	-0.238349	0.147	0.43	0	Adult Alpha	MPP6
VCL.1	0	-0.238466	0.061	0.269	0	Adult Alpha	VCL
RRAGD	0	-0.238477	0.145	0.424	0	Adult Alpha	RRAGD
SMARCA4.1	0	-0.238684	0.188	0.481	0	Adult Alpha	SMARCA4
PDXDC1.2	0	-0.238801	0.293	0.575	0	Adult Alpha	PDXDC1
EIF4G1.1	0	-0.238901	0.241	0.527	0	Adult Alpha	EIF4G1
ARIH1.1	0	-0.239041	0.101	0.37	0	Adult Alpha	ARIH1
CHD8.1	0	-0.23906	0.122	0.384	0	Adult Alpha	CHD8
DDX46.1	0	-0.239142	0.223	0.525	0	Adult Alpha	DDX46
TMEM41B.1	0	-0.239257	0.09	0.364	0	Adult Alpha	TMEM41B
FKBP1A.2	4.37065192320239e-264	-0.239342	0.632	0.826	9.01272e-260	Adult Alpha	FKBP1A
SEMA3A.1	0	-0.239526	0.022	0.243	0	Adult Alpha	SEMA3A
KALRN.1	0	-0.239591	0.022	0.205	0	Adult Alpha	KALRN
C1orf127.2	0	-0.239609	0.015	0.255	0	Adult Alpha	C1orf127
OCIAD1	0	-0.239648	0.489	0.76	0	Adult Alpha	OCIAD1
PPP2CA	0	-0.23976	0.261	0.571	0	Adult Alpha	PPP2CA
AGPAT1.1	0	-0.239778	0.168	0.456	0	Adult Alpha	AGPAT1
TPT1.1	0	-0.240117	0.978	0.988	0	Adult Alpha	TPT1
SCOC.1	0	-0.240229	0.457	0.745	0	Adult Alpha	SCOC
UNC13B.1	0	-0.240388	0.066	0.328	0	Adult Alpha	UNC13B
VEZT.1	0	-0.240404	0.142	0.421	0	Adult Alpha	VEZT
MORF4L1	0	-0.240574	0.746	0.913	0	Adult Alpha	MORF4L1
GPRIN3.2	0	-0.240609	0.07	0.32	0	Adult Alpha	GPRIN3
TAGLN2.2	8.07867057792534e-216	-0.24065	0.622	0.801	1.6659e-211	Adult Alpha	TAGLN2
PKN2.2	0	-0.240668	0.097	0.357	0	Adult Alpha	PKN2
DNMT3A.1	0	-0.240752	0.089	0.342	0	Adult Alpha	DNMT3A
CAST.2	0	-0.241546	0.22	0.499	0	Adult Alpha	CAST
KPNA4.1	0	-0.241604	0.073	0.334	0	Adult Alpha	KPNA4
MLXIPL.1	0	-0.241641	0.25	0.516	0	Adult Alpha	MLXIPL
SLC30A7.1	0	-0.2417	0.083	0.343	0	Adult Alpha	SLC30A7
RTN3	0	-0.242027	0.429	0.721	0	Adult Alpha	RTN3
YTHDF3.1	0	-0.242034	0.099	0.37	0	Adult Alpha	YTHDF3
KCNJ6.2	1.32831495707155e-245	-0.242124	0.377	0.594	2.73912e-241	Adult Alpha	KCNJ6
TMEM30A.1	0	-0.242209	0.235	0.541	0	Adult Alpha	TMEM30A
LSS.1	0	-0.242439	0.114	0.357	0	Adult Alpha	LSS
PTOV1.1	0	-0.242607	0.408	0.662	0	Adult Alpha	PTOV1
GPBAR1.1	4.07999410335701e-320	-0.242733	0.089	0.291	8,4133558405325e-316	Adult Alpha	GPBAR1
COPA.2	0	-0.242853	0.25	0.538	0	Adult Alpha	COPA
ID2	3.41279456464359e-264	-0.243306	0.178	0.382	7.03752e-260	Adult Alpha	ID2
WDR82.2	0	-0.243311	0.146	0.423	0	Adult Alpha	WDR82
GSK3B.1	0	-0.243341	0.088	0.373	0	Adult Alpha	GSK3B
FAM126A.1	0	-0.243794	0.039	0.22	0	Adult Alpha	FAM126A
MAPK1IP1L.1	0	-0.243865	0.222	0.52	0	Adult Alpha	MAPK1IP1L
ABI2.2	0	-0.244203	0.232	0.523	0	Adult Alpha	ABI2
ARPP19	0	-0.245223	0.469	0.749	0	Adult Alpha	ARPP19
USP9X.1	0	-0.245278	0.127	0.407	0	Adult Alpha	USP9X
YIPF4	0	-0.245978	0.242	0.547	0	Adult Alpha	YIPF4
MSMO1.1	0	-0.246145	0.257	0.51	0	Adult Alpha	MSMO1
INPP5F.1	0	-0.246147	0.086	0.34	0	Adult Alpha	INPP5F
SCAF11.2	0	-0.246351	0.246	0.55	0	Adult Alpha	SCAF11
PRKDC.1	0	-0.246646	0.111	0.392	0	Adult Alpha	PRKDC
KLHL9.1	0	-0.246684	0.098	0.369	0	Adult Alpha	KLHL9
KMT5B.2	0	-0.246743	0.125	0.406	0	Adult Alpha	KMT5B
MAT2A.1	0	-0.246887	0.136	0.403	0	Adult Alpha	MAT2A
TBC1D4.2	0	-0.246973	0.087	0.34	0	Adult Alpha	TBC1D4
DNAJB14.2	0	-0.246987	0.122	0.411	0	Adult Alpha	DNAJB14
ACTN4.2	0	-0.247023	0.231	0.527	0	Adult Alpha	ACTN4
ELL2.2	1.751919484366e-200	-0.247065	0.411	0.609	3.61263e-196	Adult Alpha	ELL2
PAFAH1B1.1	0	-0.247139	0.211	0.507	0	Adult Alpha	PAFAH1B1
THOC2.2	0	-0.247158	0.206	0.498	0	Adult Alpha	THOC2
EIF4G3.1	0	-0.247265	0.105	0.381	0	Adult Alpha	EIF4G3
LIMS1	0	-0.247276	0.077	0.331	0	Adult Alpha	LIMS1
DKK3.1	0	-0.247428	0.047	0.272	0	Adult Alpha	DKK3
PHF20L1.1	0	-0.24761	0.097	0.373	0	Adult Alpha	PHF20L1
PCDH9.1	9.21397835754306e-182	-0.24767	0.024	0.127	1.90001e-177	Adult Alpha	PCDH9
DCTN4.1	0	-0.247702	0.096	0.37	0	Adult Alpha	DCTN4
POLR1D	0	-0.247725	0.367	0.677	0	Adult Alpha	POLR1D
TMCO1	0	-0.248032	0.447	0.732	0	Adult Alpha	TMCO1
OSTC.1	0	-0.248121	0.436	0.688	0	Adult Alpha	OSTC
GPAT4.1	0	-0.248284	0.098	0.351	0	Adult Alpha	GPAT4
BACE1.2	0	-0.248358	0.221	0.5	0	Adult Alpha	BACE1
NF1.2	0	-0.248403	0.133	0.404	0	Adult Alpha	NF1
NRAS.1	0	-0.248433	0.096	0.352	0	Adult Alpha	NRAS
PSMC6	0	-0.248523	0.233	0.551	0	Adult Alpha	PSMC6
NDUFS1.2	0	-0.248684	0.177	0.472	0	Adult Alpha	NDUFS1
DACH1.2	0	-0.248764	0.114	0.35	0	Adult Alpha	DACH1
AP3B1.1	0	-0.249015	0.074	0.328	0	Adult Alpha	AP3B1
EIF4EBP2.1	0	-0.249147	0.109	0.382	0	Adult Alpha	EIF4EBP2
PRPF38B.1	0	-0.249404	0.154	0.448	0	Adult Alpha	PRPF38B
YTHDC1.1	0	-0.249605	0.178	0.448	0	Adult Alpha	YTHDC1
KIAA1109.2	0	-0.249833	0.077	0.339	0	Adult Alpha	KIAA1109
NCOA4	0	-0.249843	0.162	0.477	0	Adult Alpha	NCOA4
MAB21L4.1	0	-0.249869	0.073	0.315	0	Adult Alpha	MAB21L4
KIAA0232.2	0	-0.250198	0.115	0.399	0	Adult Alpha	KIAA0232
FTCD.2	0	-0.250448	0.093	0.31	0	Adult Alpha	FTCD
CBX1.1	0	-0.250629	0.145	0.422	0	Adult Alpha	CBX1
BAZ1B.2	0	-0.250747	0.123	0.408	0	Adult Alpha	BAZ1B
GOPC.1	0	-0.250932	0.133	0.42	0	Adult Alpha	GOPC
HNRNPD.2	0	-0.250962	0.244	0.533	0	Adult Alpha	HNRNPD
TSHZ1	0	-0.251256	0.071	0.349	0	Adult Alpha	TSHZ1
PPM1G.1	0	-0.251338	0.206	0.501	0	Adult Alpha	PPM1G
STAG2.2	0	-0.25147	0.113	0.406	0	Adult Alpha	STAG2
MPP1.1	0	-0.251947	0.032	0.305	0	Adult Alpha	MPP1
RAC1.1	0	-0.252215	0.545	0.789	0	Adult Alpha	RAC1
RDX.1	0	-0.252309	0.191	0.493	0	Adult Alpha	RDX
FOXA1.1	0	-0.252329	0.061	0.263	0	Adult Alpha	FOXA1
IPO7.1	0	-0.252369	0.092	0.385	0	Adult Alpha	IPO7
MIDN.1	0	-0.252523	0.144	0.412	0	Adult Alpha	MIDN
RAB3IP	0	-0.252774	0.222	0.522	0	Adult Alpha	RAB3IP
PRPF40A.1	0	-0.252824	0.218	0.533	0	Adult Alpha	PRPF40A
ELAVL4.2	0	-0.252838	0.128	0.364	0	Adult Alpha	ELAVL4
RBMX2.1	8.82895309118308e-320	-0.253011	0.196	0.428	1,82061841693286e-315	Adult Alpha	RBMX2
AP3D1.1	0	-0.253247	0.176	0.48	0	Adult Alpha	AP3D1
SF1.2	0	-0.253329	0.31	0.62	0	Adult Alpha	SF1
SRSF10.1	0	-0.253384	0.23	0.537	0	Adult Alpha	SRSF10
EIF5.1	0	-0.253649	0.455	0.717	0	Adult Alpha	EIF5
TMEM65.2	0	-0.253895	0.105	0.385	0	Adult Alpha	TMEM65
IGFBP3.1	1.81589699602759e-168	-0.253974	0.023	0.12	3.74456e-164	Adult Alpha	IGFBP3
U2SURP.2	0	-0.254155	0.14	0.437	0	Adult Alpha	U2SURP
EIF4B	0	-0.254419	0.447	0.737	0	Adult Alpha	EIF4B
LPGAT1.2	0	-0.254626	0.13	0.392	0	Adult Alpha	LPGAT1
PTPRF.1	0	-0.254788	0.203	0.494	0	Adult Alpha	PTPRF
AZIN1.1	0	-0.254852	0.207	0.515	0	Adult Alpha	AZIN1
TIMM8B.2	0	-0.254864	0.468	0.728	0	Adult Alpha	TIMM8B
REEP1.1	0	-0.255355	0.045	0.291	0	Adult Alpha	REEP1
RTN1.1	3.43015242182026e-304	-0.255491	0.171	0.395	7.07332e-300	Adult Alpha	RTN1
NUCKS1.2	0	-0.255615	0.5	0.754	0	Adult Alpha	NUCKS1
GNAO1.1	0	-0.255701	0.184	0.47	0	Adult Alpha	GNAO1
EIF1AX	0	-0.255904	0.373	0.694	0	Adult Alpha	EIF1AX
PIK3C2A.1	0	-0.255975	0.074	0.354	0	Adult Alpha	PIK3C2A
TNFRSF21.1	3.09175702363895e-265	-0.25601	0.223	0.44	6.37551e-261	Adult Alpha	TNFRSF21
RPS23.2	3.50436190666565e-212	-0.256059	0.982	0.989	7.22634e-208	Adult Alpha	RPS23
LONP2.2	0	-0.256069	0.161	0.457	0	Adult Alpha	LONP2
SHC2.2	0	-0.256088	0.108	0.374	0	Adult Alpha	SHC2
TOMM20.2	0	-0.256169	0.478	0.755	0	Adult Alpha	TOMM20
RIMBP2.2	0	-0.256464	0.146	0.416	0	Adult Alpha	RIMBP2
ITM2A.1	4.95643114653077e-245	-0.256775	0.022	0.148	1.02207e-240	Adult Alpha	ITM2A
APPL1.1	0	-0.257121	0.148	0.437	0	Adult Alpha	APPL1
JUP.1	0	-0.257131	0.104	0.384	0	Adult Alpha	JUP
ADCYAP1.2	3.90117566644442e-312	-0.25719	0.029	0.186	8.04461e-308	Adult Alpha	ADCYAP1
GAS2L3.2	0	-0.257286	0.014	0.183	0	Adult Alpha	GAS2L3
IBTK.2	0	-0.257472	0.135	0.42	0	Adult Alpha	IBTK
ZNF664.1	0	-0.25766	0.102	0.378	0	Adult Alpha	ZNF664
CBX6.2	1.2988084805494e-287	-0.257664	0.415	0.651	2.67827e-283	Adult Alpha	CBX6
SEC24D.1	0	-0.2577	0.186	0.457	0	Adult Alpha	SEC24D
PGM2L1.2	0	-0.258164	0.026	0.221	0	Adult Alpha	PGM2L1
KDM6B.1	0	-0.25823	0.081	0.342	0	Adult Alpha	KDM6B
SEC63	0	-0.258266	0.204	0.518	0	Adult Alpha	SEC63
GDI2	0	-0.258429	0.401	0.702	0	Adult Alpha	GDI2
GLIS3	0	-0.258503	0.025	0.265	0	Adult Alpha	GLIS3
SOAT1.2	0	-0.258767	0.128	0.389	0	Adult Alpha	SOAT1
CEP170.1	0	-0.258802	0.046	0.3	0	Adult Alpha	CEP170
ADRA2A.2	0	-0.258862	0.005	0.154	0	Adult Alpha	ADRA2A
ZFAND6	0	-0.258907	0.308	0.633	0	Adult Alpha	ZFAND6
A1CF.2	0	-0.259013	0.281	0.534	0	Adult Alpha	A1CF
TNRC6A.2	0	-0.259028	0.179	0.473	0	Adult Alpha	TNRC6A
SYMPK.1	0	-0.259068	0.149	0.414	0	Adult Alpha	SYMPK
FAM32A.2	0	-0.25914	0.187	0.462	0	Adult Alpha	FAM32A
ZNF358.2	0	-0.259181	0.13	0.417	0	Adult Alpha	ZNF358
SMIM30.1	0	-0.259364	0.311	0.618	0	Adult Alpha	SMIM30
SFRP1.2	1.26082438327606e-209	-0.259384	0.011	0.109	2.59995e-205	Adult Alpha	SFRP1
DNAJC7	0	-0.259386	0.281	0.609	0	Adult Alpha	DNAJC7
IREB2.1	0	-0.259426	0.12	0.389	0	Adult Alpha	IREB2
SGPL1.1	0	-0.259468	0.108	0.339	0	Adult Alpha	SGPL1
HNRNPUL1.1	0	-0.259723	0.182	0.489	0	Adult Alpha	HNRNPUL1
FADS2.1	0	-0.259735	0.232	0.485	0	Adult Alpha	FADS2
EIF2AK2.2	0	-0.259917	0.155	0.44	0	Adult Alpha	EIF2AK2
TRIM33.1	0	-0.26001	0.102	0.382	0	Adult Alpha	TRIM33
ATP13A3.2	0	-0.260035	0.1	0.367	0	Adult Alpha	ATP13A3
SQSTM1.1	4.54528331770433e-239	-0.260088	0.541	0.745	9.37283e-235	Adult Alpha	SQSTM1
RALGAPA1.2	0	-0.26023	0.112	0.392	0	Adult Alpha	RALGAPA1
ATF7IP.2	0	-0.260289	0.091	0.359	0	Adult Alpha	ATF7IP
CCT2.1	0	-0.260353	0.282	0.578	0	Adult Alpha	CCT2
CAPZA1.1	0	-0.260394	0.127	0.402	0	Adult Alpha	CAPZA1
PPP1CC.1	0	-0.260497	0.296	0.607	0	Adult Alpha	PPP1CC
CHM.1	0	-0.260656	0.075	0.357	0	Adult Alpha	CHM
ANKRD17.2	0	-0.260675	0.129	0.424	0	Adult Alpha	ANKRD17
PFDN4.1	0	-0.260709	0.158	0.422	0	Adult Alpha	PFDN4
SH3KBP1.2	0	-0.261164	0.167	0.412	0	Adult Alpha	SH3KBP1
MED13.2	0	-0.261201	0.085	0.361	0	Adult Alpha	MED13
CLINT1.1	0	-0.261409	0.08	0.374	0	Adult Alpha	CLINT1
KPNA6.1	0	-0.262004	0.218	0.534	0	Adult Alpha	KPNA6
TRIP11.2	0	-0.262149	0.16	0.447	0	Adult Alpha	TRIP11
ELOVL4.1	0	-0.262169	0.079	0.338	0	Adult Alpha	ELOVL4
TMEM245.2	0	-0.262239	0.134	0.425	0	Adult Alpha	TMEM245
DNAJC3.1	0	-0.262353	0.139	0.424	0	Adult Alpha	DNAJC3
RIOK3.2	0	-0.262364	0.116	0.406	0	Adult Alpha	RIOK3
ABRACL.2	0	-0.262748	0.125	0.41	0	Adult Alpha	ABRACL
UBE2M.2	0	-0.263048	0.194	0.485	0	Adult Alpha	UBE2M
CBX3.1	0	-0.263164	0.182	0.467	0	Adult Alpha	CBX3
METRN.2	0	-0.26332	0.339	0.638	0	Adult Alpha	METRN
AGO3.2	0	-0.26353	0.138	0.411	0	Adult Alpha	AGO3
BRD4.2	0	-0.263534	0.189	0.501	0	Adult Alpha	BRD4
INTS6.2	0	-0.263662	0.112	0.379	0	Adult Alpha	INTS6
FMNL2.1	0	-0.264046	0.028	0.235	0	Adult Alpha	FMNL2
HECTD1.1	0	-0.264075	0.122	0.42	0	Adult Alpha	HECTD1
CCDC28B.1	0	-0.264134	0.31	0.584	0	Adult Alpha	CCDC28B
PSMD1.1	0	-0.264663	0.182	0.492	0	Adult Alpha	PSMD1
DPP6.1	0	-0.264743	0.196	0.492	0	Adult Alpha	DPP6
SHTN1.1	0	-0.264794	0.099	0.392	0	Adult Alpha	SHTN1
ORAI2.1	0	-0.264979	0.167	0.462	0	Adult Alpha	ORAI2
FBXW7.1	0	-0.265153	0.114	0.344	0	Adult Alpha	FBXW7
TMEM123	0	-0.265188	0.109	0.376	0	Adult Alpha	TMEM123
YTHDF2.1	0	-0.265496	0.216	0.53	0	Adult Alpha	YTHDF2
HOOK1.2	0	-0.265523	0.165	0.44	0	Adult Alpha	HOOK1
HNRNPA0.2	0	-0.265551	0.454	0.712	0	Adult Alpha	HNRNPA0
PURA.2	0	-0.265622	0.169	0.463	0	Adult Alpha	PURA
HECTD4.1	0	-0.265815	0.124	0.403	0	Adult Alpha	HECTD4
TMX4.1	0	-0.265858	0.337	0.605	0	Adult Alpha	TMX4
PAX6	1.41544603462671e-187	-0.265953	0.591	0.763	2.91879e-183	Adult Alpha	PAX6
TTC14.2	0	-0.266292	0.117	0.399	0	Adult Alpha	TTC14
LYPLA1.1	0	-0.266587	0.231	0.539	0	Adult Alpha	LYPLA1
AHCYL1.1	0	-0.266656	0.313	0.629	0	Adult Alpha	AHCYL1
TERF2IP	0	-0.266772	0.483	0.745	0	Adult Alpha	TERF2IP
SURF4.2	1.26584669050592e-314	-0.267165	0.516	0.75	2,61030246049226e-310	Adult Alpha	SURF4
NSD1.1	0	-0.26732	0.194	0.491	0	Adult Alpha	NSD1
TOR1AIP2.1	0	-0.267512	0.134	0.422	0	Adult Alpha	TOR1AIP2
VEGFB.2	0	-0.267587	0.239	0.493	0	Adult Alpha	VEGFB
CCDC50.1	0	-0.267826	0.12	0.386	0	Adult Alpha	CCDC50
CAP1	0	-0.268009	0.31	0.636	0	Adult Alpha	CAP1
NSD3.1	0	-0.268019	0.198	0.516	0	Adult Alpha	NSD3
RPS12.2	2.11355171273695e-268	-0.268653	0.983	0.991	4.35835e-264	Adult Alpha	RPS12
CHD4.1	0	-0.268832	0.233	0.544	0	Adult Alpha	CHD4
PPP2R5E.2	0	-0.269426	0.108	0.407	0	Adult Alpha	PPP2R5E
METAP2	0	-0.269479	0.275	0.594	0	Adult Alpha	METAP2
LYRM2.1	0	-0.269519	0.246	0.564	0	Adult Alpha	LYRM2
HUWE1.2	0	-0.269631	0.168	0.465	0	Adult Alpha	HUWE1
SRRM1.2	0	-0.269946	0.26	0.579	0	Adult Alpha	SRRM1
RSRP1.2	0	-0.270168	0.173	0.476	0	Adult Alpha	RSRP1
SMARCA1.2	0	-0.270178	0.236	0.505	0	Adult Alpha	SMARCA1
EXOSC6.1	0	-0.270213	0.126	0.414	0	Adult Alpha	EXOSC6
HMGA1.2	0	-0.270331	0.18	0.447	0	Adult Alpha	HMGA1
AC011043.1.1	0	-0.270566	0.199	0.477	0	Adult Alpha	AC011043.1
TMOD2.1	0	-0.270692	0.081	0.363	0	Adult Alpha	TMOD2
FOSB.2	2.99289134849348e-169	-0.271006	0.105	0.247	6.17164e-165	Adult Alpha	FOSB
ZC3H13.1	0	-0.271063	0.118	0.404	0	Adult Alpha	ZC3H13
SEPTIN2.2	0	-0.271081	0.36	0.666	0	Adult Alpha	SEPTIN2
SMAD2.2	0	-0.271219	0.147	0.447	0	Adult Alpha	SMAD2
FADS1.1	0	-0.271313	0.216	0.484	0	Adult Alpha	FADS1
CDKAL1.2	0	-0.271385	0.035	0.238	0	Adult Alpha	CDKAL1
CAPNS1.2	0	-0.271582	0.337	0.616	0	Adult Alpha	CAPNS1
HIPK3.1	0	-0.271608	0.086	0.356	0	Adult Alpha	HIPK3
RNF11	0	-0.271767	0.229	0.56	0	Adult Alpha	RNF11
KLHDC8B.2	0	-0.271833	0.049	0.295	0	Adult Alpha	KLHDC8B
SLC38A1.2	0	-0.271922	0.005	0.175	0	Adult Alpha	SLC38A1
CALY.1	6.36917695338921e-53	-0.272068	0.299	0.396	1.31339e-48	Adult Alpha	CALY
AASDHPPT.1	0	-0.272579	0.135	0.434	0	Adult Alpha	AASDHPPT
SLC35F5.2	0	-0.272621	0.157	0.459	0	Adult Alpha	SLC35F5
PTEN.2	0	-0.272795	0.149	0.45	0	Adult Alpha	PTEN
PRPF4B.1	0	-0.272808	0.097	0.379	0	Adult Alpha	PRPF4B
RGS16.2	0	-0.273298	0.017	0.176	0	Adult Alpha	RGS16
PHKB.2	0	-0.27379	0.134	0.436	0	Adult Alpha	PHKB
TMEM132B.1	0	-0.2739	0.072	0.309	0	Adult Alpha	TMEM132B
VPS13A.2	0	-0.273922	0.109	0.39	0	Adult Alpha	VPS13A
FYTTD1.1	0	-0.274248	0.142	0.461	0	Adult Alpha	FYTTD1
VCP.1	0	-0.274322	0.368	0.658	0	Adult Alpha	VCP
ABCA5	0	-0.274417	0.161	0.476	0	Adult Alpha	ABCA5
MTHFD2.1	0	-0.274546	0.043	0.262	0	Adult Alpha	MTHFD2
ALG2	0	-0.274806	0.108	0.409	0	Adult Alpha	ALG2
YME1L1.1	0	-0.274958	0.187	0.518	0	Adult Alpha	YME1L1
TMEM181.1	0	-0.275167	0.096	0.386	0	Adult Alpha	TMEM181
RNMT.1	0	-0.275252	0.096	0.387	0	Adult Alpha	RNMT
HSPD1	0	-0.275619	0.489	0.769	0	Adult Alpha	HSPD1
KIF1B.1	0	-0.27573	0.099	0.387	0	Adult Alpha	KIF1B
PLEKHA1.1	0	-0.275773	0.185	0.489	0	Adult Alpha	PLEKHA1
TMEM238.2	0	-0.275989	0.082	0.317	0	Adult Alpha	TMEM238
ST6GAL1.1	0	-0.276027	0.037	0.27	0	Adult Alpha	ST6GAL1
ARL5B.1	0	-0.276117	0.062	0.338	0	Adult Alpha	ARL5B
LMX1B.2	0	-0.276188	0.021	0.222	0	Adult Alpha	LMX1B
SEC61G.2	1.29662680461657e-256	-0.276264	0.607	0.803	2.67377e-252	Adult Alpha	SEC61G
RAP1GAP2.1	0	-0.276565	0.272	0.555	0	Adult Alpha	RAP1GAP2
CD200	0	-0.276637	0.29	0.589	0	Adult Alpha	CD200
KLHL42.1	0	-0.276734	0.2	0.5	0	Adult Alpha	KLHL42
TMPRSS6.1	0	-0.277001	0.036	0.269	0	Adult Alpha	TMPRSS6
DDX6.2	0	-0.277006	0.196	0.498	0	Adult Alpha	DDX6
NECTIN3.1	0	-0.277067	0.061	0.34	0	Adult Alpha	NECTIN3
CHST9.2	0	-0.277098	0.253	0.526	0	Adult Alpha	CHST9
MAZ.1	0	-0.277299	0.217	0.517	0	Adult Alpha	MAZ
MRPL42.1	0	-0.277484	0.287	0.607	0	Adult Alpha	MRPL42
RBFOX2.1	0	-0.277521	0.142	0.455	0	Adult Alpha	RBFOX2
TIMP2.1	0	-0.27753	0.057	0.325	0	Adult Alpha	TIMP2
RSF1.2	0	-0.277824	0.255	0.578	0	Adult Alpha	RSF1
CCNL1.2	0	-0.278459	0.163	0.451	0	Adult Alpha	CCNL1
RNF8.1	0	-0.278654	0.188	0.472	0	Adult Alpha	RNF8
MAN2A1.2	0	-0.278661	0.095	0.36	0	Adult Alpha	MAN2A1
SLC17A6.1	0	-0.278733	0.004	0.195	0	Adult Alpha	SLC17A6
PROC.2	0	-0.278836	0.108	0.369	0	Adult Alpha	PROC
KLC1.1	0	-0.279145	0.175	0.454	0	Adult Alpha	KLC1
AGFG1.2	0	-0.279204	0.098	0.389	0	Adult Alpha	AGFG1
ARID4B.1	0	-0.279747	0.21	0.527	0	Adult Alpha	ARID4B
SYT7.2	0	-0.279775	0.31	0.639	0	Adult Alpha	SYT7
CSNK2A1.1	0	-0.280053	0.216	0.525	0	Adult Alpha	CSNK2A1
TPGS1.1	0	-0.280239	0.213	0.491	0	Adult Alpha	TPGS1
MCL1.2	0	-0.280288	0.188	0.466	0	Adult Alpha	MCL1
CHRNA3.2	7.87143905884172e-287	-0.280334	0.004	0.116	1.62317e-282	Adult Alpha	CHRNA3
TIA1.1	0	-0.280525	0.072	0.342	0	Adult Alpha	TIA1
NIPBL.2	0	-0.280638	0.123	0.417	0	Adult Alpha	NIPBL
SENP6.2	0	-0.28067	0.14	0.448	0	Adult Alpha	SENP6
GNG2.1	0	-0.280795	0.234	0.498	0	Adult Alpha	GNG2
HERPUD1.2	0	-0.280959	0.378	0.65	0	Adult Alpha	HERPUD1
SRP72.1	0	-0.281046	0.169	0.494	0	Adult Alpha	SRP72
PTGES3.1	0	-0.281052	0.515	0.802	0	Adult Alpha	PTGES3
STAU1.1	0	-0.281099	0.144	0.452	0	Adult Alpha	STAU1
DLGAP4.1	0	-0.28153	0.174	0.479	0	Adult Alpha	DLGAP4
TPM3	0	-0.281701	0.459	0.756	0	Adult Alpha	TPM3
HM13.1	0	-0.281892	0.325	0.618	0	Adult Alpha	HM13
SPON1.1	5.03381316166293e-264	-0.28192	0.034	0.176	1.03802e-259	Adult Alpha	SPON1
SLC29A4.2	0	-0.281945	0.394	0.647	0	Adult Alpha	SLC29A4
ADAR.2	0	-0.282303	0.235	0.55	0	Adult Alpha	ADAR
CTXN1.2	0	-0.28247	0.019	0.228	0	Adult Alpha	CTXN1
RBM26.2	0	-0.282513	0.13	0.436	0	Adult Alpha	RBM26
SSR1.1	0	-0.282643	0.407	0.676	0	Adult Alpha	SSR1
RPS29.2	1.43163877974632e-113	-0.282646	0.97	0.983	2.95218e-109	Adult Alpha	RPS29
TSPAN1.1	0	-0.282702	0.087	0.307	0	Adult Alpha	TSPAN1
KIF3A.1	0	-0.283293	0.138	0.446	0	Adult Alpha	KIF3A
WSB1.1	0	-0.283408	0.337	0.639	0	Adult Alpha	WSB1
CNKSR3.1	0	-0.283421	0.104	0.339	0	Adult Alpha	CNKSR3
PHLDB2.2	0	-0.283485	0.125	0.423	0	Adult Alpha	PHLDB2
TNKS2.1	0	-0.283619	0.081	0.374	0	Adult Alpha	TNKS2
ADNP.1	0	-0.284051	0.111	0.408	0	Adult Alpha	ADNP
WNK1.2	0	-0.284345	0.186	0.492	0	Adult Alpha	WNK1
MAP1A.1	0	-0.284428	0.079	0.36	0	Adult Alpha	MAP1A
CDK2AP1.2	0	-0.28448	0.147	0.459	0	Adult Alpha	CDK2AP1
TRIP12.2	0	-0.284687	0.096	0.387	0	Adult Alpha	TRIP12
FAM89B.1	0	-0.284753	0.074	0.351	0	Adult Alpha	FAM89B
HSD17B12.2	0	-0.284864	0.315	0.639	0	Adult Alpha	HSD17B12
TTLL7.1	0	-0.285134	0.124	0.423	0	Adult Alpha	TTLL7
HP1BP3.2	0	-0.285325	0.244	0.567	0	Adult Alpha	HP1BP3
GPATCH2L.1	0	-0.285343	0.12	0.415	0	Adult Alpha	GPATCH2L
NPEPPS.2	0	-0.285364	0.163	0.474	0	Adult Alpha	NPEPPS
RAD23B.1	0	-0.285444	0.293	0.623	0	Adult Alpha	RAD23B
POU2F2.2	3.12949822798694e-254	-0.285454	0.004	0.106	6.45334e-250	Adult Alpha	POU2F2
AKIRIN1.1	0	-0.285476	0.181	0.505	0	Adult Alpha	AKIRIN1
IMPAD1.1	0	-0.285493	0.115	0.414	0	Adult Alpha	IMPAD1
PTPN11.1	0	-0.28595	0.101	0.408	0	Adult Alpha	PTPN11
HNRNPR.2	0	-0.285964	0.307	0.63	0	Adult Alpha	HNRNPR
MYO6.2	0	-0.286002	0.165	0.473	0	Adult Alpha	MYO6
RBM47.2	0	-0.286033	0.183	0.451	0	Adult Alpha	RBM47
KCNMA1.2	0	-0.286346	0.342	0.62	0	Adult Alpha	KCNMA1
EIF2S3	0	-0.286353	0.144	0.471	0	Adult Alpha	EIF2S3
KPNA3.1	0	-0.286581	0.088	0.391	0	Adult Alpha	KPNA3
PLXNC1.1	0	-0.286653	0.055	0.327	0	Adult Alpha	PLXNC1
HTATSF1.1	0	-0.286868	0.212	0.484	0	Adult Alpha	HTATSF1
PRRC2B.1	0	-0.28717	0.171	0.478	0	Adult Alpha	PRRC2B
NUFIP2.2	0	-0.287323	0.105	0.402	0	Adult Alpha	NUFIP2
MAP2K2.2	0	-0.287461	0.239	0.535	0	Adult Alpha	MAP2K2
C6orf62.2	0	-0.287688	0.178	0.481	0	Adult Alpha	C6orf62
GALNT1.1	0	-0.288003	0.071	0.36	0	Adult Alpha	GALNT1
RBMX	0	-0.288037	0.363	0.668	0	Adult Alpha	RBMX
C16orf72.2	0	-0.288069	0.137	0.44	0	Adult Alpha	C16orf72
TENT5A.2	8.90518818870005e-271	-0.288356	0.302	0.53	1.83634e-266	Adult Alpha	TENT5A
SSBP3.1	0	-0.288422	0.169	0.469	0	Adult Alpha	SSBP3
SRD5A1.1	0	-0.288485	0.085	0.385	0	Adult Alpha	SRD5A1
STMP1.1	0	-0.288618	0.489	0.781	0	Adult Alpha	STMP1
ZNF326.1	0	-0.288629	0.098	0.375	0	Adult Alpha	ZNF326
SYNCRIP.2	0	-0.288952	0.136	0.446	0	Adult Alpha	SYNCRIP
LDHB	0	-0.289315	0.104	0.352	0	Adult Alpha	LDHB
MXD4.2	0	-0.28938	0.153	0.463	0	Adult Alpha	MXD4
CASC4.1	0	-0.289426	0.167	0.49	0	Adult Alpha	CASC4
HPCA.1	0	-0.290511	0.103	0.351	0	Adult Alpha	HPCA
NRIP1.2	0	-0.290526	0.07	0.349	0	Adult Alpha	NRIP1
GCH1.1	2.38189047860065e-320	-0.290613	0.34	0.591	4,9116963559224e-316	Adult Alpha	GCH1
TAGLN3.2	0	-0.290618	0.137	0.398	0	Adult Alpha	TAGLN3
H3F3A.1	5.28827018050419e-286	-0.290991	0.928	0.978	1.09049e-281	Adult Alpha	H3F3A
RPS3.1	1.53101965011164e-68	-0.291095	0.994	0.994	3.15712e-64	Adult Alpha	RPS3
EMB.1	0	-0.291357	0.088	0.343	0	Adult Alpha	EMB
CDH1.2	0	-0.291428	0.241	0.534	0	Adult Alpha	CDH1
SINHCAF.1	0	-0.291535	0.109	0.404	0	Adult Alpha	SINHCAF
HDGF.1	0	-0.292033	0.195	0.515	0	Adult Alpha	HDGF
RAB6A	0	-0.292116	0.173	0.495	0	Adult Alpha	RAB6A
CD74.2	8.54128716924527e-224	-0.292148	0.196	0.39	1.7613e-219	Adult Alpha	CD74
UTRN.2	0	-0.292329	0.081	0.356	0	Adult Alpha	UTRN
PCNX4.1	0	-0.292447	0.116	0.394	0	Adult Alpha	PCNX4
CCT6A	0	-0.293112	0.335	0.658	0	Adult Alpha	CCT6A
RERE.1	0	-0.293577	0.168	0.475	0	Adult Alpha	RERE
KCNK16.1	6.29759660685339e-262	-0.293664	0.375	0.601	1.29863e-257	Adult Alpha	KCNK16
TSPYL4.1	0	-0.293699	0.08	0.378	0	Adult Alpha	TSPYL4
RCN2.1	0	-0.293851	0.127	0.419	0	Adult Alpha	RCN2
IPO9.1	0	-0.294222	0.136	0.439	0	Adult Alpha	IPO9
CRMP1.1	0	-0.29469	0.167	0.455	0	Adult Alpha	CRMP1
CALD1.2	0	-0.295001	0.07	0.312	0	Adult Alpha	CALD1
RBM5.2	0	-0.295022	0.171	0.478	0	Adult Alpha	RBM5
MYCBP2.1	0	-0.295421	0.115	0.442	0	Adult Alpha	MYCBP2
TMEM196.2	0	-0.295515	0.092	0.371	0	Adult Alpha	TMEM196
DBN1.2	0	-0.295556	0.062	0.318	0	Adult Alpha	DBN1
NDN.1	0	-0.295735	0.26	0.558	0	Adult Alpha	NDN
ATXN7L3B.1	0	-0.295747	0.141	0.456	0	Adult Alpha	ATXN7L3B
SREK1.2	0	-0.295756	0.155	0.466	0	Adult Alpha	SREK1
PAFAH1B2.1	0	-0.295823	0.229	0.536	0	Adult Alpha	PAFAH1B2
VWA5B2.2	0	-0.296106	0.25	0.522	0	Adult Alpha	VWA5B2
PNISR.2	0	-0.296332	0.503	0.793	0	Adult Alpha	PNISR
USP34.2	0	-0.296723	0.148	0.462	0	Adult Alpha	USP34
NARS	0	-0.297165	0.217	0.549	0	Adult Alpha	NARS
RASA4.1	0	-0.297683	0.165	0.465	0	Adult Alpha	RASA4
WASL.1	0	-0.297685	0.135	0.456	0	Adult Alpha	WASL
CHD9.2	0	-0.298069	0.222	0.547	0	Adult Alpha	CHD9
GNAI3.1	0	-0.298156	0.155	0.48	0	Adult Alpha	GNAI3
ARL6IP5.1	0	-0.298392	0.394	0.72	0	Adult Alpha	ARL6IP5
SLC39A6.1	0	-0.298442	0.129	0.441	0	Adult Alpha	SLC39A6
HDGFL3.2	0	-0.299907	0.183	0.504	0	Adult Alpha	HDGFL3
ROBO2.1	0	-0.300149	0.072	0.336	0	Adult Alpha	ROBO2
MAP6.1	0	-0.300163	0.117	0.424	0	Adult Alpha	MAP6
NEGR1.1	2.77069883379497e-302	-0.300515	0.041	0.205	5.71346e-298	Adult Alpha	NEGR1
TMEM167A	0	-0.30056	0.302	0.632	0	Adult Alpha	TMEM167A
UBE2R2.1	0	-0.300802	0.195	0.52	0	Adult Alpha	UBE2R2
EXOC5.1	0	-0.301067	0.109	0.428	0	Adult Alpha	EXOC5
SPAG9.1	0	-0.301184	0.095	0.4	0	Adult Alpha	SPAG9
TSHZ2.1	0	-0.301222	0.019	0.232	0	Adult Alpha	TSHZ2
PHIP.2	0	-0.3017	0.221	0.516	0	Adult Alpha	PHIP
TSPAN5.2	0	-0.302034	0.013	0.24	0	Adult Alpha	TSPAN5
BZW1.1	0	-0.302132	0.248	0.573	0	Adult Alpha	BZW1
PLCB4.1	0	-0.302201	0.08	0.379	0	Adult Alpha	PLCB4
PCBP1.1	0	-0.302479	0.462	0.77	0	Adult Alpha	PCBP1
ARFGEF3.2	9.00766704798393e-140	-0.302535	0.518	0.676	1.85747e-135	Adult Alpha	ARFGEF3
XRCC5.1	0	-0.302865	0.358	0.668	0	Adult Alpha	XRCC5
TSPYL1.1	0	-0.302972	0.148	0.458	0	Adult Alpha	TSPYL1
CEP350.2	0	-0.303195	0.105	0.41	0	Adult Alpha	CEP350
UBE2K.2	0	-0.303316	0.289	0.613	0	Adult Alpha	UBE2K
TEAD1.2	0	-0.303678	0.122	0.414	0	Adult Alpha	TEAD1
[truncated: 20,830 more rows]
