# Supplementary material for: Functional, metabolic and transcriptional maturation of human pancreatic islets derived from stem cells
Source: Nat Biotechnol. 2022 Mar 3;40(7):1042–55. doi: 10.1038/s41587-022-01219-z (PMC9287162; doi:10.1038/s41587-022-01219-z)
Supplement: Supplementary file 5 — Marker genes of ‘SC-early’, ‘SC-late’ and ‘Adult’ beta cell identity categories and gene set enrichments. [file 41587_2022_1219_MOESM5_ESM.xlsx]

## Sheet: SC-beta_markers
Marker genes in early, late and adult-like SC-islet beta cells								Significance test performed using MAST
Column1	p_val	avg_logFC	pct,1	pct,2	p_val_adj	cluster	gene
RBP4.2	9.75652e-127	1.1089	0.477	0.279	2.01189e-122	Late SC Beta	RBP4
NEFL.1	1.40006e-171	1.03062	0.428	0.244	2.88706e-167	Early SC Beta	NEFL
APOC3.2	0	0.971096	0.585	0.19	0	Late SC Beta	APOC3
VTN.2	7.02136e-270	0.914966	0.641	0.365	1.44787e-265	Late SC Beta	VTN
TTR.1	0	0.874612	0.997	0.984	0	Late SC Beta	TTR
CALY.2	2.3144e-189	0.867157	0.753	0.61	4.77253e-185	Late SC Beta	CALY
ALDH1A1.2	0	0.85082	0.948	0.679	0	Late SC Beta	ALDH1A1
SERPINA1.2	2.41756e-198	0.841865	0.515	0.302	4.98526e-194	Late SC Beta	SERPINA1
TMSB4X.1	6.54649e-295	0.841506	0.923	0.778	1.34995e-290	Early SC Beta	TMSB4X
CALB2.1	0	0.817613	0.918	0.645	0	Early SC Beta	CALB2
APOA1.2	5.89589e-130	0.801408	0.237	0.074	1.21579e-125	Late SC Beta	APOA1
NEFM.1	3.74891e-72	0.785118	0.746	0.714	7.73062e-68	Early SC Beta	NEFM
TMSB10.1	1,38656813950531e-314	0.772788	0.988	0.918	2,8592421604739e-310	Early SC Beta	TMSB10
CYSTM1.2	0	0.736954	0.965	0.816	0	Late SC Beta	CYSTM1
AMN.2	0	0.728444	0.62	0.26	0	Late SC Beta	AMN
BASP1.1	0	0.721405	0.945	0.719	0	Early SC Beta	BASP1
TM4SF4.2	0	0.712767	0.498	0.148	0	Late SC Beta	TM4SF4
CTSZ.2	4.28878e-305	0.712132	0.845	0.662	8.84389e-301	Late SC Beta	CTSZ
STMN2.1	0	0.707415	0.963	0.773	0	Early SC Beta	STMN2
SOX4.1	4.39433e-181	0.705257	0.664	0.459	9.06155e-177	Early SC Beta	SOX4
DLK1	4.12865e-273	0.681648	0.926	0.793	8.51368e-269	Early SC Beta	DLK1
PCP4.1	1.87005e-82	0.678117	0.828	0.808	3.85623e-78	Early SC Beta	PCP4
ASPH.2	2,06327742491055e-318	0.673617	0.959	0.866	4,25468437790804e-314	Late SC Beta	ASPH
STMN1.1	0	0.672548	0.953	0.834	0	Early SC Beta	STMN1
MARCKSL1.1	2,09568319062127e-318	0.660114	0.933	0.761	4,32150830738013e-314	Early SC Beta	MARCKSL1
PLIN2.2	0	0.624981	0.769	0.462	0	Late SC Beta	PLIN2
BACE2.2	0	0.622557	0.611	0.241	0	Late SC Beta	BACE2
FTL.2	3.853e-137	0.618815	0.999	0.99	7.94527e-133	Late SC Beta	FTL
DCX.1	0	0.613989	0.918	0.709	0	Early SC Beta	DCX
ASCL1.1	5.68252e-196	0.604061	0.516	0.271	1.17179e-191	Early SC Beta	ASCL1
BAALC.1	1.97724e-270	0.602216	0.682	0.367	4.07726e-266	Early SC Beta	BAALC
SAT1.2	7.40243e-196	0.594377	0.784	0.57	1.52645e-191	Late SC Beta	SAT1
C9orf16.1	2.27801e-196	0.587747	0.969	0.921	4.69748e-192	Early SC Beta	C9orf16
GNG3.1	3.89102e-233	0.581289	0.361	0.106	8.02368e-229	Early SC Beta	GNG3
ELAVL2.1	5.71329e-302	0.57798	0.551	0.222	1.17814e-297	Early SC Beta	ELAVL2
F10.2	2.32668e-278	0.572635	0.85	0.658	4.79786e-274	Late SC Beta	F10
TUBB2B.1	4.21031e-288	0.571925	0.912	0.732	8.68207e-284	Early SC Beta	TUBB2B
TUBB.1	6.50295e-290	0.570103	0.955	0.84	1.34097e-285	Early SC Beta	TUBB
FCGRT.2	1,84241686481526e-313	0.567322	0.902	0.673	0	Late SC Beta	FCGRT
APOB.2	7.57493e-150	0.565728	0.585	0.374	1.56203e-145	Late SC Beta	APOB
MLLT11.1	3.80943e-306	0.564596	0.926	0.743	7.85542e-302	Early SC Beta	MLLT11
SCG2.1	9.08918e-173	0.560733	0.715	0.464	1.87428e-168	Late SC Beta	SCG2
PLIN3.2	0	0.555836	0.765	0.453	0	Late SC Beta	PLIN3
STMN4.1	1.91709e-224	0.546253	0.369	0.104	3.95324e-220	Early SC Beta	STMN4
SELENOM.2	3.86136e-203	0.529262	0.763	0.523	7.96252e-199	Late SC Beta	SELENOM
CDKN1C.2	3.92677e-146	0.513196	0.79	0.614	8.09739e-142	Late SC Beta	CDKN1C
TUBA1A.1	9.69794e-235	0.512971	0.983	0.925	1.99981e-230	Early SC Beta	TUBA1A
FHIT.2	1.09004e-15	0.509482	0.32	0.257	2.24776e-11	Late SC Beta	FHIT
APOA2.2	8.04825e-13	0.507495	0.13	0.094	1.65963e-08	Late SC Beta	APOA2
IAPP	3.51569e-38	0.504461	0.809	0.735	7.2497e-34	Adult Beta	IAPP
CHGA.2	7.20252e-71	0.493805	0.952	0.948	1.48523e-66	Late SC Beta	CHGA
RPS19.1	9.72039e-135	0.487189	0.998	0.984	2.00444e-130	Early SC Beta	RPS19
SHISAL2B.1	4.04674e-11	0.487033	0.214	0.175	8.34478e-07	Early SC Beta	SHISAL2B
INS	8.43787e-67	0.485845	0.981	0.982	1.73997e-62	Adult Beta	INS
JPT1.1	1.71033e-240	0.475798	0.862	0.672	3.52687e-236	Early SC Beta	JPT1
RTN1.1	6.59653e-228	0.469475	0.693	0.477	1.36027e-223	Early SC Beta	RTN1
MAP1B.1	0	0.464481	0.994	0.945	0	Early SC Beta	MAP1B
DHRS2.2	3.6605e-131	0.460508	0.635	0.426	7.54833e-127	Late SC Beta	DHRS2
LBH.1	1.03908e-232	0.455501	0.613	0.341	2.14268e-228	Early SC Beta	LBH
CLU.1	5.42738e-80	0.451156	0.823	0.824	1.11918e-75	Late SC Beta	CLU
UGT2B7.2	5.51202e-257	0.450916	0.335	0.072	1.13663e-252	Late SC Beta	UGT2B7
BTBD3.1	1.39168e-205	0.450156	0.774	0.63	2.86978e-201	Early SC Beta	BTBD3
MDK.1	1.99122e-63	0.449708	0.692	0.664	4.10609e-59	Early SC Beta	MDK
NTM.1	1.31664e-193	0.449234	0.746	0.546	2.71504e-189	Early SC Beta	NTM
GCG	2.16108e-44	0.447312	0.123	0.036	4.45637e-40	Adult Beta	GCG
TMEM190.2	6.95132e-116	0.446175	0.554	0.405	1.43343e-111	Late SC Beta	TMEM190
PCSK2	1.69608e-252	0.441654	0.698	0.4	3.49749e-248	Early SC Beta	PCSK2
SPON1.1	3.62551e-195	0.438451	0.354	0.124	7.47617e-191	Early SC Beta	SPON1
AGT.2	6.40315e-259	0.435726	0.508	0.181	1.32039e-254	Late SC Beta	AGT
CCNI.1	0	0.427707	0.995	0.955	0	Early SC Beta	CCNI
KCNK16.2	2.07437e-172	0.42308	0.863	0.708	4.27757e-168	Late SC Beta	KCNK16
TNFSF10.2	0	0.420353	0.427	0.067	0	Late SC Beta	TNFSF10
CHODL.1	8.25228e-127	0.415471	0.68	0.489	1.7017e-122	Early SC Beta	CHODL
CD74.2	3.5132e-138	0.408151	0.671	0.485	7.24458e-134	Late SC Beta	CD74
GC.2	6.75107e-56	0.406992	0.336	0.208	1.39214e-51	Late SC Beta	GC
C20orf27.1	3.26505e-225	0.406111	0.677	0.43	6.73285e-221	Early SC Beta	C20orf27
CHGB.2	7.82478e-44	0.403585	0.84	0.73	1.61355e-39	Late SC Beta	CHGB
SVIP.1	1.0251e-82	0.401829	0.763	0.75	2.11386e-78	Early SC Beta	SVIP
PLCL1.1	0	0.400565	0.548	0.187	0	Early SC Beta	PLCL1
NREP.1	2.45268e-218	0.399742	0.671	0.42	5.05768e-214	Early SC Beta	NREP
CD36.2	8.07678e-189	0.394867	0.388	0.142	1.66551e-184	Late SC Beta	CD36
YBX1.1	3.78017e-199	0.390115	0.992	0.96	7.79509e-195	Early SC Beta	YBX1
C4orf48.1	1.59367e-157	0.388669	0.994	0.96	3.2863e-153	Early SC Beta	C4orf48
H3F3B.1	4.62127e-189	0.383921	0.984	0.93	9.52952e-185	Early SC Beta	H3F3B
SYT11.1	2.32573e-234	0.382675	0.782	0.541	4.79589e-230	Early SC Beta	SYT11
PTMA.1	5.66476e-204	0.382632	0.996	0.975	1.16813e-199	Early SC Beta	PTMA
TIMP1.2	4.12989e-154	0.376002	0.931	0.824	8.51624e-150	Late SC Beta	TIMP1
GCHFR.2	3.52227e-221	0.374994	0.856	0.643	7.26328e-217	Late SC Beta	GCHFR
RPL39.1	2.1762e-134	0.374277	0.997	0.977	4.48754e-130	Early SC Beta	RPL39
ACTB.1	2.42043e-187	0.374063	0.995	0.978	4.99117e-183	Early SC Beta	ACTB
FTCD.2	7.20917e-232	0.369114	0.724	0.442	1.4866e-227	Late SC Beta	FTCD
PLXNA2.1	6.37327e-183	0.365946	0.841	0.643	1.31423e-178	Early SC Beta	PLXNA2
NKX6-1.1	1.89175e-232	0.363522	0.851	0.691	3.90097e-228	Early SC Beta	NKX6-1
VCAN.1	8.5753e-83	0.36045	0.157	0.055	1.76831e-78	Early SC Beta	VCAN
CD63.2	1.06532e-175	0.358994	0.979	0.935	2.1968e-171	Late SC Beta	CD63
EGFL7.2	2.66934e-138	0.35874	0.77	0.565	5.50445e-134	Late SC Beta	EGFL7
FXYD6.1	3.07085e-184	0.358664	0.876	0.696	6.33239e-180	Early SC Beta	FXYD6
ENC1.1	1.7647e-139	0.35691	0.329	0.143	3.63899e-135	Early SC Beta	ENC1
TMCC3.1	1.49801e-205	0.355443	0.805	0.642	3.08904e-201	Early SC Beta	TMCC3
RAB3B.1	1.03317e-224	0.354527	0.974	0.921	2.1305e-220	Early SC Beta	RAB3B
RPL37A.1	1.22274e-107	0.353816	0.998	0.989	2.52141e-103	Early SC Beta	RPL37A
IGSF1.2	2.22252e-174	0.350673	0.573	0.352	4.58305e-170	Late SC Beta	IGSF1
G6PC2.1	6.08061e-112	0.349534	0.721	0.493	1.25388e-107	Late SC Beta	G6PC2
NEUROD1.2	3.92455e-127	0.348413	0.903	0.778	8.09281e-123	Late SC Beta	NEUROD1
CACNA1A.1	6.57743e-151	0.348124	0.607	0.387	1.35633e-146	Early SC Beta	CACNA1A
TUNAR.1	1.42071e-195	0.343743	0.656	0.433	2.92964e-191	Early SC Beta	TUNAR
RPL31.1	2.78517e-80	0.342305	0.989	0.963	5.7433e-76	Early SC Beta	RPL31
GRN.2	1.34681e-132	0.342132	0.889	0.738	2.77726e-128	Late SC Beta	GRN
PRDX4.1	1.05489e-159	0.340467	0.901	0.768	2.17528e-155	Late SC Beta	PRDX4
YWHAZ.1	5.83725e-257	0.339572	0.937	0.812	1.2037e-252	Early SC Beta	YWHAZ
KIF5C.1	5.32166e-280	0.339205	0.976	0.891	1.09738e-275	Early SC Beta	KIF5C
SMIM24.2	9.45232e-101	0.337769	0.521	0.337	1.94916e-96	Late SC Beta	SMIM24
OCIAD2.1	1.64933e-150	0.336704	0.974	0.927	3.40108e-146	Early SC Beta	OCIAD2
COX5A.1	5.44683e-109	0.331791	0.958	0.921	1.12319e-104	Early SC Beta	COX5A
TMEM176A.1	6.00726e-75	0.328946	0.421	0.351	1.23876e-70	Early SC Beta	TMEM176A
PFDN4.1	2.15198e-179	0.328865	0.739	0.583	4.43761e-175	Early SC Beta	PFDN4
RPS17.1	1.88411e-96	0.32879	0.833	0.726	3.88522e-92	Early SC Beta	RPS17
PDLIM2.1	2.53717e-146	0.328296	0.627	0.385	5.23189e-142	Late SC Beta	PDLIM2
VAMP8.1	4.53206e-201	0.327757	0.612	0.34	9.34556e-197	Late SC Beta	VAMP8
RPL13A.1	6.43673e-120	0.327038	0.998	0.989	1.32732e-115	Early SC Beta	RPL13A
TGFB2.1	4.16745e-152	0.326143	0.24	0.066	8.5937e-148	Early SC Beta	TGFB2
RPL36A	1.26863e-104	0.326139	0.887	0.793	2.61605e-100	Early SC Beta	RPL36A
PAPPA2	2.85528e-70	0.325254	0.198	0.085	5.88787e-66	Early SC Beta	PAPPA2
SMC2.1	2.4066e-129	0.324986	0.712	0.538	4.96265e-125	Early SC Beta	SMC2
DAAM1.1	1.15699e-196	0.324372	0.921	0.809	2.38582e-192	Early SC Beta	DAAM1
RPL27.1	1.87588e-129	0.324099	0.995	0.963	3.86826e-125	Early SC Beta	RPL27
TBCA.1	2.68216e-124	0.323505	0.968	0.92	5.53087e-120	Early SC Beta	TBCA
LIMD2.1	4.97524e-222	0.323085	0.477	0.191	1.02594e-217	Early SC Beta	LIMD2
RPL18A.1	1.5316e-139	0.321783	0.998	0.978	3.15831e-135	Early SC Beta	RPL18A
RPL7.1	2.39841e-111	0.321534	0.996	0.976	4.94576e-107	Early SC Beta	RPL7
RPS2.1	1.33036e-120	0.321383	0.999	0.991	2.74334e-116	Early SC Beta	RPS2
FABP1.1	4.5849e-212	0.316572	0.171	0.009	9.45451e-208	Late SC Beta	FABP1
RPLP2.1	4.83021e-102	0.316331	0.998	0.979	9.96037e-98	Early SC Beta	RPLP2
H3F3A.1	7.7184e-172	0.316226	0.997	0.976	1.59161e-167	Early SC Beta	H3F3A
CRMP1.1	4.9695e-180	0.31585	0.757	0.566	1.02476e-175	Early SC Beta	CRMP1
VIM.1	1.75506e-36	0.315355	0.144	0.071	3.61911e-32	Early SC Beta	VIM
DUSP23.1	1.77598e-151	0.31431	0.639	0.485	3.66225e-147	Early SC Beta	DUSP23
PCBP4.1	7.28711e-156	0.313322	0.742	0.546	1.50267e-151	Early SC Beta	PCBP4
ARFGEF3.1	9.15913e-159	0.312996	0.861	0.735	1.8887e-154	Early SC Beta	ARFGEF3
DPYSL2.1	5.61818e-200	0.312749	0.925	0.816	1.15852e-195	Early SC Beta	DPYSL2
SOX11.1	6.9731e-74	0.311573	0.506	0.345	1.43792e-69	Early SC Beta	SOX11
S100A11.1	3.15216e-96	0.309173	0.645	0.449	6.50007e-92	Late SC Beta	S100A11
S100A10.2	5.43844e-130	0.309045	0.517	0.272	1.12146e-125	Late SC Beta	S100A10
GNAS.2	3.20984e-67	0.308373	0.999	0.993	6.61902e-63	Late SC Beta	GNAS
MYL6B.1	3.34554e-173	0.308149	0.945	0.858	6.89885e-169	Early SC Beta	MYL6B
AGPAT2.2	3.07387e-170	0.306801	0.779	0.527	6.33863e-166	Late SC Beta	AGPAT2
TLCD3B.1	3.97281e-211	0.306517	0.347	0.1	8.19232e-207	Early SC Beta	TLCD3B
INA.1	2.68745e-211	0.306276	0.797	0.601	5.54178e-207	Early SC Beta	INA
TMEM86B.2	2.96715e-257	0.305917	0.582	0.25	6.11856e-253	Late SC Beta	TMEM86B
TCN2.2	3.35519e-159	0.305808	0.643	0.423	6.91874e-155	Late SC Beta	TCN2
HNRNPA0.1	2.71394e-168	0.305694	0.908	0.811	5.59641e-164	Early SC Beta	HNRNPA0
WLS.1	7.83192e-103	0.30504	0.68	0.553	1.61502e-98	Early SC Beta	WLS
RPS15A.1	9.26035e-117	0.304942	0.997	0.977	1.90958e-112	Early SC Beta	RPS15A
SYT13.1	1.86435e-135	0.304369	0.799	0.709	3.84449e-131	Early SC Beta	SYT13
LGALS3BP.2	3.37478e-95	0.302101	0.743	0.567	6.95914e-91	Late SC Beta	LGALS3BP
SERPINI1.1	2.03307e-116	0.301715	0.748	0.559	4.19238e-112	Late SC Beta	SERPINI1
ASAP1.1	3.2579e-149	0.301601	0.851	0.739	6.71813e-145	Early SC Beta	ASAP1
CAMK2N1.2	5.3319e-155	0.301178	0.973	0.885	1.09949e-150	Late SC Beta	CAMK2N1
GDAP1L1.1	7.19326e-182	0.300716	0.618	0.379	1.48332e-177	Early SC Beta	GDAP1L1
MTRNR2L12.2	9.49102e-102	0.300368	0.824	0.636	1.95714e-97	Late SC Beta	MTRNR2L12
NSG1.1	6.60716e-166	0.300258	0.454	0.225	1.36246e-161	Early SC Beta	NSG1
HIST3H2A.1	9.98616e-162	0.299512	0.819	0.677	2.05925e-157	Early SC Beta	HIST3H2A
CIDEB.2	6.82481e-254	0.298846	0.386	0.109	1.40735e-249	Late SC Beta	CIDEB
TMEM238.2	5.41311e-140	0.297211	0.661	0.419	1.11624e-135	Late SC Beta	TMEM238
RPL38.1	6.51962e-95	0.296768	0.992	0.96	1.34441e-90	Early SC Beta	RPL38
RNF128.2	1.77699e-208	0.296386	0.596	0.337	3.66432e-204	Late SC Beta	RNF128
PCBP2.1	6.24686e-188	0.296058	0.972	0.912	1.28817e-183	Early SC Beta	PCBP2
KCNMA1.1	3.3712e-115	0.295684	0.893	0.801	6.95175e-111	Early SC Beta	KCNMA1
SMAD9.1	3.03805e-125	0.294834	0.562	0.388	6.26476e-121	Early SC Beta	SMAD9
PDZK1.2	4.15611e-158	0.293515	0.765	0.547	8.57031e-154	Late SC Beta	PDZK1
PAFAH1B3.1	7.48171e-127	0.292605	0.835	0.731	1.5428e-122	Early SC Beta	PAFAH1B3
IGFBP7	2.46394e-73	0.292583	0.406	0.194	5.08089e-69	Adult Beta	IGFBP7
RPS27.1	6.09808e-87	0.290911	0.998	0.984	1.25749e-82	Early SC Beta	RPS27
GAP43.1	7.97803e-58	0.290491	0.338	0.225	1.64515e-53	Early SC Beta	GAP43
PPDPF.1	1.18771e-136	0.288444	0.995	0.959	2.44918e-132	Early SC Beta	PPDPF
CTXN1.1	2.68295e-197	0.28824	0.524	0.263	5.53251e-193	Early SC Beta	CTXN1
RPL37.1	8.22871e-83	0.288191	0.996	0.976	1.69684e-78	Early SC Beta	RPL37
USH1C.2	2.73792e-167	0.287625	0.789	0.548	5.64587e-163	Late SC Beta	USH1C
RPL29.1	2.32724e-116	0.287001	0.997	0.975	4.799e-112	Early SC Beta	RPL29
SEC11C.1	2.38905e-100	0.285337	0.978	0.931	4.92645e-96	Late SC Beta	SEC11C
COTL1.1	2.04596e-114	0.284671	0.498	0.312	4.21898e-110	Early SC Beta	COTL1
RPS16.1	2.1033e-91	0.284184	0.996	0.974	4.33722e-87	Early SC Beta	RPS16
CDH8.2	7.58947e-139	0.283186	0.683	0.427	1.56502e-134	Late SC Beta	CDH8
SQLE.1	1.2943e-149	0.282387	0.883	0.742	2.66897e-145	Early SC Beta	SQLE
ELAVL3.1	6.49294e-160	0.280363	0.345	0.124	1.33891e-155	Early SC Beta	ELAVL3
PTMS.1	9.37052e-174	0.279954	0.969	0.897	1.93229e-169	Early SC Beta	PTMS
H2AFJ.1	1.72953e-127	0.279765	0.859	0.708	3.56646e-123	Late SC Beta	H2AFJ
HMGA1.1	8.56985e-136	0.278456	0.708	0.555	1.76719e-131	Early SC Beta	HMGA1
FOXA2.1	4.86696e-163	0.278421	0.845	0.716	1.00362e-158	Early SC Beta	FOXA2
B2M.2	2.45747e-102	0.278358	0.904	0.785	5.06755e-98	Late SC Beta	B2M
PABPC1.1	1.9331e-177	0.278323	0.957	0.902	3.98625e-173	Early SC Beta	PABPC1
SERPINB1.2	1.02639e-149	0.27825	0.8	0.616	2.11651e-145	Late SC Beta	SERPINB1
ACVR1C.1	3.35479e-151	0.278242	0.961	0.859	6.91792e-147	Early SC Beta	ACVR1C
TMBIM6.2	1.48466e-160	0.277802	0.983	0.925	3.06153e-156	Late SC Beta	TMBIM6
TMEM59.1	2.56791e-122	0.277141	0.983	0.938	5.29528e-118	Late SC Beta	TMEM59
C14orf132.1	1.52297e-185	0.276693	0.878	0.756	3.14051e-181	Early SC Beta	C14orf132
ST6GALNAC5.1	5.2398e-154	0.276003	0.849	0.679	1.0805e-149	Early SC Beta	ST6GALNAC5
RPL35A.1	6.35275e-98	0.27579	0.997	0.978	1.31e-93	Early SC Beta	RPL35A
RPL26.1	3.49092e-66	0.275741	0.995	0.974	7.19863e-62	Early SC Beta	RPL26
REEP3.2	3.15503e-143	0.275735	0.881	0.734	6.50599e-139	Late SC Beta	REEP3
TNFRSF21.1	1.60788e-130	0.275314	0.642	0.482	3.31561e-126	Early SC Beta	TNFRSF21
CADPS.1	3.32116e-189	0.275194	0.971	0.917	6.84856e-185	Early SC Beta	CADPS
AUTS2.1	1.32303e-204	0.274762	0.544	0.272	2.72822e-200	Early SC Beta	AUTS2
IRF2BP2.1	1.11066e-156	0.274244	0.878	0.747	2.29029e-152	Early SC Beta	IRF2BP2
ENHO.1	6.52545e-142	0.274021	0.564	0.373	1.34561e-137	Early SC Beta	ENHO
KHK.2	8.04092e-184	0.273107	0.603	0.35	1.65812e-179	Late SC Beta	KHK
YIF1A.2	4.29903e-118	0.271898	0.93	0.807	8.86504e-114	Late SC Beta	YIF1A
RPS29.1	6.94037e-74	0.271726	0.995	0.971	1.43117e-69	Early SC Beta	RPS29
SQSTM1.2	2.9766e-41	0.270573	0.857	0.762	6.13804e-37	Late SC Beta	SQSTM1
DAPL1	7.31142e-54	0.269711	0.333	0.166	1.50769e-49	Adult Beta	DAPL1
MT1F.1	4.8717e-77	0.268661	0.307	0.178	1.00459e-72	Early SC Beta	MT1F
PDLIM1.1	4.94833e-104	0.268229	0.371	0.376	1.0204e-99	Early SC Beta	PDLIM1
PBX1.1	6.258e-145	0.268192	0.722	0.549	1.29046e-140	Early SC Beta	PBX1
RGS4.1	6.28285e-67	0.268183	0.576	0.473	1.29559e-62	Early SC Beta	RGS4
REXO2.1	9.20157e-59	0.268159	0.702	0.666	1.89746e-54	Early SC Beta	REXO2
NAV1.1	1.7766e-160	0.267011	0.842	0.685	3.66352e-156	Early SC Beta	NAV1
CKB	3.11185e-88	0.266925	0.854	0.748	6.41694e-84	Early SC Beta	CKB
RPL36.1	7.69614e-93	0.265997	0.998	0.98	1.58702e-88	Early SC Beta	RPL36
SCP2.2	7.44399e-122	0.26591	0.934	0.833	1.53503e-117	Late SC Beta	SCP2
RPL32.1	1.75596e-94	0.265452	0.996	0.981	3.62097e-90	Early SC Beta	RPL32
NUDT4.1	1.03572e-109	0.264933	0.565	0.388	2.13575e-105	Early SC Beta	NUDT4
SLC3A2	4.3593e-35	0.264165	0.762	0.82	8.98932e-31	Adult Beta	SLC3A2
KLF6.1	2.69576e-73	0.263929	0.595	0.449	5.55893e-69	Early SC Beta	KLF6
HIST1H1C.1	4.97284e-71	0.263671	0.603	0.438	1.02545e-66	Late SC Beta	HIST1H1C
EIF4G2.1	1.25408e-173	0.2636	0.982	0.928	2.58603e-169	Early SC Beta	EIF4G2
INSM1.1	1.99807e-109	0.263153	0.881	0.799	4.12022e-105	Early SC Beta	INSM1
BEX1.1	5.82837e-109	0.262779	0.99	0.959	1.20187e-104	Early SC Beta	BEX1
DPP7.1	4.15366e-137	0.262623	0.852	0.682	8.56527e-133	Late SC Beta	DPP7
MT-ND4L	1.66542e-63	0.262063	0.816	0.872	3.43426e-59	Adult Beta	MT-ND4L
RPL23A.1	1.21858e-73	0.260369	0.998	0.98	2.51283e-69	Early SC Beta	RPL23A
TSC22D3.1	1.10791e-110	0.259415	0.638	0.484	2.28462e-106	Early SC Beta	TSC22D3
SMAD1.1	4.71846e-101	0.258273	0.397	0.244	9.72993e-97	Early SC Beta	SMAD1
ATP5MD.1	1.30482e-97	0.257832	0.977	0.933	2.69066e-93	Early SC Beta	ATP5MD
PLCE1.2	1.25402e-99	0.257067	0.377	0.19	2.58591e-95	Late SC Beta	PLCE1
SRD5A1.1	7.60998e-162	0.256411	0.646	0.471	1.56925e-157	Early SC Beta	SRD5A1
TAGLN3	1.21205e-88	0.255422	0.607	0.484	2.49936e-84	Early SC Beta	TAGLN3
RUFY3.1	1.96953e-158	0.255198	0.869	0.759	4.06136e-154	Early SC Beta	RUFY3
ETFB.1	1.80721e-128	0.254902	0.91	0.782	3.72664e-124	Late SC Beta	ETFB
EPHX1.2	1.72945e-76	0.253411	0.806	0.708	3.56629e-72	Late SC Beta	EPHX1
RPL23.1	6.72146e-110	0.251949	0.993	0.964	1.38603e-105	Early SC Beta	RPL23
FXYD2	3.08947e-24	0.251845	0.649	0.603	6.3708e-20	Adult Beta	FXYD2
CDKAL1.1	9.57278e-114	0.251373	0.485	0.306	1.974e-109	Early SC Beta	CDKAL1
LMAN1.2	1.82565e-112	0.251239	0.904	0.775	3.76468e-108	Late SC Beta	LMAN1
SLC25A6.1	1.63075e-96	0.251223	0.983	0.944	3.36277e-92	Early SC Beta	SLC25A6
DCLK1.1	4.14978e-218	0.251144	0.308	0.076	8.55726e-214	Early SC Beta	DCLK1
ANGPT2.1	1.23029e-117	0.251066	0.301	0.123	2.53699e-113	Early SC Beta	ANGPT2
PLAGL1.2	2.50185e-74	0.250139	0.872	0.734	5.15908e-70	Late SC Beta	PLAGL1
CDK6.1	5.59771e-101	0.249468	0.386	0.206	1.1543e-96	Early SC Beta	CDK6
FOS.2	2.16424e-46	0.2494	0.732	0.591	4.46288e-42	Late SC Beta	FOS
NT5C3B.1	4.95099e-133	0.24926	0.71	0.553	1.02094e-128	Early SC Beta	NT5C3B
P4HB.2	1.81952e-102	0.249225	0.993	0.939	3.75203e-98	Late SC Beta	P4HB
NAP1L1.1	1.05656e-158	0.24922	0.976	0.922	2.17873e-154	Early SC Beta	NAP1L1
CNIH2.1	2.01109e-111	0.248862	0.887	0.768	4.14708e-107	Early SC Beta	CNIH2
TERF1.1	2.8692e-86	0.248678	0.669	0.547	5.91657e-82	Early SC Beta	TERF1
OAZ2.1	4.73005e-130	0.248218	0.838	0.711	9.75383e-126	Early SC Beta	OAZ2
HMGN1.1	3.53681e-118	0.247762	0.961	0.907	7.29326e-114	Early SC Beta	HMGN1
RPLP1.1	6.67049e-126	0.247436	0.999	0.987	1.37552e-121	Early SC Beta	RPLP1
OST4.1	2.82781e-89	0.246952	0.962	0.909	5.83123e-85	Early SC Beta	OST4
MAP1LC3A.1	3.40202e-100	0.246921	0.911	0.837	7.01531e-96	Early SC Beta	MAP1LC3A
SMARCA4.1	5.95289e-142	0.246836	0.757	0.592	1.22754e-137	Early SC Beta	SMARCA4
GSTP1.1	1.80786e-72	0.246571	0.579	0.426	3.72799e-68	Early SC Beta	GSTP1
EIF4EBP1	4.74288e-123	0.246089	0.763	0.593	9.78029e-119	Early SC Beta	EIF4EBP1
UBE2QL1.1	3.3075e-139	0.245823	0.655	0.467	6.8204e-135	Early SC Beta	UBE2QL1
HDAC2.1	3.14729e-122	0.245567	0.864	0.747	6.49002e-118	Early SC Beta	HDAC2
SRP14.1	3.48696e-100	0.245454	0.987	0.957	7.19046e-96	Early SC Beta	SRP14
RPL35.1	5.23387e-76	0.244541	0.997	0.976	1.07928e-71	Early SC Beta	RPL35
SV2A.1	1.02344e-172	0.244517	0.594	0.356	2.11043e-168	Early SC Beta	SV2A
RPS28.1	2.17484e-62	0.244097	0.996	0.982	4.48473e-58	Early SC Beta	RPS28
PPIA.1	2.54049e-151	0.24393	0.989	0.953	5.23874e-147	Early SC Beta	PPIA
SLC39A5.2	1.0275e-198	0.243567	0.355	0.106	2.11881e-194	Late SC Beta	SLC39A5
SERF2.1	1.11343e-77	0.243327	0.993	0.972	2.296e-73	Early SC Beta	SERF2
ARPP19.1	7.97131e-145	0.243229	0.903	0.832	1.64376e-140	Early SC Beta	ARPP19
SUB1.1	2.21581e-90	0.24271	0.961	0.911	4.56923e-86	Early SC Beta	SUB1
RPL15.1	1.08317e-85	0.24248	0.996	0.981	2.23361e-81	Early SC Beta	RPL15
CDHR2.2	1.30269e-204	0.242062	0.41	0.153	2.68627e-200	Late SC Beta	CDHR2
CNKSR3.1	1.38788e-123	0.241002	0.55	0.371	2.86194e-119	Early SC Beta	CNKSR3
HNRNPA1.1	4.70352e-103	0.240738	0.986	0.951	9.69912e-99	Early SC Beta	HNRNPA1
CD99.1	1.87672e-82	0.240404	0.994	0.98	3.86999e-78	Early SC Beta	CD99
LY6E.1	1.14294e-78	0.240365	0.51	0.361	2.35685e-74	Early SC Beta	LY6E
RPL10.1	2.10662e-93	0.240282	0.998	0.987	4.34405e-89	Early SC Beta	RPL10
CXCL12.1	2.13485e-72	0.240197	0.421	0.263	4.40228e-68	Early SC Beta	CXCL12
GPX3.1	1.25275e-68	0.239705	0.671	0.498	2.5833e-64	Late SC Beta	GPX3
CMIP.1	2.30124e-136	0.239351	0.854	0.751	4.74538e-132	Early SC Beta	CMIP
RPS13.1	2.34182e-75	0.238741	0.996	0.978	4.82907e-71	Early SC Beta	RPS13
SST.1	1.04063e-17	0.238709	0.166	0.242	2.14588e-13	Late SC Beta	SST
PALM2-AKAP2.1	3.21953e-105	0.238205	0.612	0.466	6.63899e-101	Early SC Beta	PALM2-AKAP2
ITGA1.2	5.36212e-129	0.238154	0.699	0.466	1.10572e-124	Late SC Beta	ITGA1
MT-ND3	5.68862e-39	0.23766	0.984	1	1.17305e-34	Adult Beta	MT-ND3
WFDC2.1	3.81174e-110	0.236786	0.418	0.233	7.86019e-106	Early SC Beta	WFDC2
ITM2B.2	3.94938e-76	0.236649	0.976	0.922	8.14402e-72	Late SC Beta	ITM2B
GNB2.1	4.56079e-124	0.236648	0.938	0.845	9.4048e-120	Early SC Beta	GNB2
UQCR11.1	5.93173e-82	0.236522	0.981	0.945	1.22318e-77	Early SC Beta	UQCR11
RPS20.1	5.79975e-76	0.236465	0.993	0.967	1.19597e-71	Early SC Beta	RPS20
KDM5B.1	1.83011e-125	0.236039	0.869	0.747	3.77387e-121	Early SC Beta	KDM5B
CDV3.1	1.30581e-117	0.235629	0.858	0.777	2.69271e-113	Early SC Beta	CDV3
YWHAG.1	1.62336e-137	0.234558	0.833	0.718	3.34753e-133	Early SC Beta	YWHAG
NDUFA4.1	1.27536e-76	0.234494	0.875	0.806	2.62991e-72	Early SC Beta	NDUFA4
PFDN2.1	5.17931e-103	0.234192	0.854	0.756	1.06802e-98	Early SC Beta	PFDN2
CFL1.1	1.84648e-111	0.234054	0.994	0.971	3.80762e-107	Early SC Beta	CFL1
DBN1.1	4.21041e-141	0.233888	0.65	0.441	8.68229e-137	Early SC Beta	DBN1
PHF14.1	1.27632e-127	0.233652	0.815	0.668	2.6319e-123	Early SC Beta	PHF14
LSM4.1	3.19218e-104	0.23359	0.848	0.756	6.58259e-100	Early SC Beta	LSM4
JUNB.2	3.53795e-90	0.233472	0.731	0.524	7.2956e-86	Late SC Beta	JUNB
TMEM205.1	2.91087e-110	0.232989	0.831	0.672	6.00251e-106	Late SC Beta	TMEM205
DLGAP4.1	2.04273e-141	0.232948	0.755	0.608	4.21231e-137	Early SC Beta	DLGAP4
LDB2.1	6.56214e-143	0.232916	0.257	0.078	1.35318e-138	Early SC Beta	LDB2
ZNF703.1	2.89383e-106	0.232556	0.663	0.476	5.96736e-102	Early SC Beta	ZNF703
PCSK1N.1	3.99893e-67	0.232527	0.999	0.995	8.2462e-63	Late SC Beta	PCSK1N
ATP5PO.1	7.33986e-92	0.232088	0.926	0.862	1.51355e-87	Early SC Beta	ATP5PO
LPGAT1.1	8.58157e-125	0.232013	0.719	0.578	1.76961e-120	Early SC Beta	LPGAT1
KLC1.1	1.14264e-130	0.231819	0.693	0.499	2.35623e-126	Early SC Beta	KLC1
DPP4.2	6.34116e-166	0.231788	0.333	0.111	1.30761e-161	Late SC Beta	DPP4
RPL4.1	1.73148e-120	0.231412	0.995	0.969	3.57048e-116	Early SC Beta	RPL4
CCDC28B.1	4.0125e-121	0.231091	0.877	0.755	8.27418e-117	Early SC Beta	CCDC28B
CERS6.1	2.9194e-114	0.230463	0.83	0.726	6.02009e-110	Early SC Beta	CERS6
RACK1.1	2.338e-115	0.230354	0.998	0.979	4.82119e-111	Early SC Beta	RACK1
ATP5MG.1	5.20533e-75	0.230027	0.991	0.967	1.07339e-70	Early SC Beta	ATP5MG
ASB9.2	5.42674e-49	0.22995	0.727	0.584	1.11905e-44	Late SC Beta	ASB9
NME4.1	8.62678e-85	0.229481	0.827	0.752	1.77893e-80	Early SC Beta	NME4
CTSD.2	1.69025e-68	0.229159	0.903	0.808	3.48546e-64	Late SC Beta	CTSD
MTRNR2L8.2	4.4753e-91	0.229055	0.697	0.487	9.22852e-87	Late SC Beta	MTRNR2L8
SET.1	1.14045e-126	0.228774	0.963	0.905	2.35173e-122	Early SC Beta	SET
SH3KBP1.1	9.65387e-77	0.22871	0.773	0.682	1.99073e-72	Early SC Beta	SH3KBP1
TCAF1.1	2.48782e-128	0.228151	0.8	0.672	5.13014e-124	Early SC Beta	TCAF1
LRPAP1.1	2.7141e-96	0.227896	0.882	0.751	5.59675e-92	Late SC Beta	LRPAP1
BEX3.1	6.67494e-98	0.227493	0.986	0.955	1.37644e-93	Early SC Beta	BEX3
MAP2.1	1.2489e-106	0.227412	0.817	0.703	2.57536e-102	Early SC Beta	MAP2
TMSB15A.1	1.54395e-139	0.227281	0.224	0.057	3.18378e-135	Early SC Beta	TMSB15A
ZNF503.1	3.903e-118	0.227052	0.469	0.267	8.04838e-114	Early SC Beta	ZNF503
CASR.1	8.46793e-103	0.226862	0.661	0.454	1.74617e-98	Late SC Beta	CASR
RPS5.1	6.9784e-91	0.22671	0.996	0.976	1.43902e-86	Early SC Beta	RPS5
FNBP1L.1	6.28946e-110	0.226653	0.836	0.729	1.29695e-105	Early SC Beta	FNBP1L
STMP1.1	2.96088e-119	0.226496	0.938	0.863	6.10564e-115	Early SC Beta	STMP1
C1QL1.1	2.8383e-52	0.226486	0.842	0.748	5.85287e-48	Early SC Beta	C1QL1
PIPOX	4.37903e-115	0.226403	0.656	0.488	9.02999e-111	Early SC Beta	PIPOX
CELF4.1	1.10413e-105	0.226092	0.838	0.715	2.27683e-101	Early SC Beta	CELF4
ACTG1.1	2.76793e-116	0.225649	0.998	0.988	5.70775e-112	Early SC Beta	ACTG1
SNRPE.1	9.1101e-74	0.225577	0.902	0.831	1.87859e-69	Early SC Beta	SNRPE
FEV	1.51359e-84	0.225396	0.377	0.203	3.12118e-80	Early SC Beta	FEV
RPN2.2	1.14418e-77	0.225271	0.899	0.779	2.3594e-73	Late SC Beta	RPN2
NPC2.2	1.69224e-90	0.225089	0.964	0.893	3.48957e-86	Late SC Beta	NPC2
GLP1R.1	2.5953e-140	0.22364	0.548	0.37	5.35177e-136	Early SC Beta	GLP1R
PGAM1.1	1.57945e-100	0.223241	0.842	0.754	3.25698e-96	Early SC Beta	PGAM1
LYPD1	9.23031e-75	0.222978	0.115	0.027	1.90338e-70	Early SC Beta	LYPD1
APOC1.1	1.51571e-50	0.222978	0.453	0.347	3.12555e-46	Early SC Beta	APOC1
ETV1.1	8.17558e-53	0.222827	0.684	0.618	1.68589e-48	Early SC Beta	ETV1
RPS11.1	1.34881e-103	0.222652	0.997	0.972	2.78137e-99	Early SC Beta	RPS11
IGF1R.1	1.37113e-123	0.222391	0.819	0.67	2.82741e-119	Early SC Beta	IGF1R
GDAP1.1	1.71228e-108	0.222328	0.741	0.605	3.5309e-104	Early SC Beta	GDAP1
NCAM1.1	3.24196e-127	0.222222	0.764	0.634	6.68524e-123	Early SC Beta	NCAM1
NOP10.1	9.97971e-105	0.222215	0.957	0.897	2.05792e-100	Early SC Beta	NOP10
ENO2.1	1.86287e-131	0.222072	0.631	0.448	3.84143e-127	Early SC Beta	ENO2
MAFB.1	1.04144e-87	0.221928	0.977	0.929	2.14756e-83	Early SC Beta	MAFB
TPH1	1.9448e-32	0.221846	0.176	0.101	4.01038e-28	Early SC Beta	TPH1
PFKL.2	1.14344e-117	0.221777	0.726	0.533	2.35789e-113	Late SC Beta	PFKL
TMA7.1	1.43271e-76	0.221243	0.982	0.95	2.95439e-72	Early SC Beta	TMA7
ISL1.1	2.36605e-62	0.221096	0.963	0.925	4.87903e-58	Early SC Beta	ISL1
RCN2.1	1.38864e-107	0.221062	0.679	0.537	2.86351e-103	Early SC Beta	RCN2
SEC61B.1	2.46943e-83	0.221013	0.986	0.954	5.09222e-79	Early SC Beta	SEC61B
EBF1.1	3.33141e-89	0.220999	0.435	0.329	6.86971e-85	Early SC Beta	EBF1
TSPAN5.1	5.58184e-122	0.220908	0.521	0.337	1.15103e-117	Early SC Beta	TSPAN5
REEP2.1	4.16551e-131	0.220813	0.655	0.464	8.5897e-127	Early SC Beta	REEP2
MAP4K4.1	3.0214e-130	0.220461	0.798	0.667	6.23043e-126	Early SC Beta	MAP4K4
RPS15.1	6.5676e-58	0.219744	0.998	0.987	1.35431e-53	Early SC Beta	RPS15
ASS1.1	9.28452e-110	0.219617	0.557	0.342	1.91456e-105	Late SC Beta	ASS1
LIPC.1	8.2618e-71	0.219524	0.263	0.139	1.70366e-66	Early SC Beta	LIPC
RPL34	1.58e-63	0.219274	0.998	0.98	3.25812e-59	Early SC Beta	RPL34
TMED3.2	1.02893e-66	0.2184	0.938	0.862	2.12176e-62	Late SC Beta	TMED3
VAC14.1	1.42207e-122	0.218324	0.68	0.487	2.93246e-118	Early SC Beta	VAC14
RPLP0.1	2.47418e-104	0.217858	0.998	0.982	5.102e-100	Early SC Beta	RPLP0
CTSA.1	2.1549e-108	0.217529	0.768	0.581	4.44362e-104	Late SC Beta	CTSA
RPAIN.1	1.5308e-110	0.217511	0.855	0.762	3.15665e-106	Early SC Beta	RPAIN
QPCT.2	8.79284e-52	0.217357	0.862	0.748	1.81317e-47	Late SC Beta	QPCT
CST3.2	7.41485e-68	0.217037	0.991	0.97	1.52902e-63	Late SC Beta	CST3
COX7C.1	1.69692e-63	0.216554	0.995	0.972	3.49922e-59	Early SC Beta	COX7C
RPS18.1	2.91266e-43	0.216511	0.999	0.991	6.0062e-39	Early SC Beta	RPS18
RPS7.1	2.75202e-65	0.216397	0.996	0.978	5.67495e-61	Early SC Beta	RPS7
FKBP8.1	2.36438e-97	0.216389	0.942	0.886	4.87558e-93	Early SC Beta	FKBP8
BTG2.2	1.98827e-38	0.215849	0.704	0.585	4.1e-34	Late SC Beta	BTG2
FAT3.1	1.24839e-126	0.215276	0.407	0.21	2.5743e-122	Early SC Beta	FAT3
H2AFZ.1	9.15022e-98	0.215037	0.936	0.861	1.88687e-93	Early SC Beta	H2AFZ
MEX3A.1	2.53172e-158	0.214261	0.283	0.085	5.22065e-154	Early SC Beta	MEX3A
S100A6.1	1.53503e-76	0.214095	0.911	0.817	3.16539e-72	Early SC Beta	S100A6
PARM1.1	3.23015e-58	0.213817	0.579	0.562	6.66088e-54	Early SC Beta	PARM1
RPL7A.1	7.63131e-76	0.213802	0.998	0.984	1.57365e-71	Early SC Beta	RPL7A
ECEL1.2	1.02738e-46	0.213706	0.271	0.151	2.11856e-42	Late SC Beta	ECEL1
LY6H.1	2.90693e-104	0.213652	0.294	0.12	5.99438e-100	Early SC Beta	LY6H
ATP6V0E2.1	1.49594e-102	0.213613	0.868	0.765	3.08477e-98	Early SC Beta	ATP6V0E2
IRF2BPL.1	7.66949e-106	0.213308	0.687	0.539	1.58153e-101	Early SC Beta	IRF2BPL
KIF1A	4.77301e-116	0.212779	0.887	0.792	9.84242e-112	Early SC Beta	KIF1A
PPP1CC.1	7.40763e-117	0.21262	0.859	0.776	1.52753e-112	Early SC Beta	PPP1CC
ZNF428.1	2.6765e-83	0.212584	0.87	0.792	5.51922e-79	Early SC Beta	ZNF428
RPS4Y1.1	1.2478e-49	0.212469	0.873	0.835	2.57308e-45	Early SC Beta	RPS4Y1
USP22.1	7.10886e-117	0.21245	0.783	0.657	1.46592e-112	Early SC Beta	USP22
PPP1R17	3.10447e-62	0.212428	0.112	0.029	6.40172e-58	Early SC Beta	PPP1R17
LMO2.1	2.83371e-52	0.212415	0.779	0.67	5.8434e-48	Early SC Beta	LMO2
NPW.1	6.54172e-23	0.212337	0.235	0.159	1.34897e-18	Late SC Beta	NPW
GDI1.1	3.27613e-113	0.212328	0.801	0.684	6.7557e-109	Early SC Beta	GDI1
CACNA2D1.1	7.29792e-89	0.211805	0.931	0.808	1.5049e-84	Late SC Beta	CACNA2D1
MRPS21.1	4.15882e-99	0.211621	0.918	0.843	8.57591e-95	Early SC Beta	MRPS21
GPBAR1.1	6.61449e-66	0.211332	0.528	0.382	1.36397e-61	Early SC Beta	GPBAR1
FNDC3A.2	8.03826e-96	0.211327	0.889	0.743	1.65757e-91	Late SC Beta	FNDC3A
RPL27A.1	2.28064e-57	0.211294	0.996	0.977	4.7029e-53	Early SC Beta	RPL27A
SRRM4	6.5191e-157	0.211263	0.288	0.086	1.3443e-152	Early SC Beta	SRRM4
ATP5F1E.1	9.02117e-55	0.211242	0.998	0.985	1.86026e-50	Early SC Beta	ATP5F1E
KPNB1.1	3.46297e-126	0.211225	0.891	0.797	7.14099e-122	Early SC Beta	KPNB1
PSMA7.1	5.11918e-71	0.210667	0.95	0.901	1.05563e-66	Early SC Beta	PSMA7
NETO1.1	1.0407e-185	0.210602	0.26	0.056	2.14603e-181	Early SC Beta	NETO1
GNAO1.1	4.16107e-120	0.210573	0.707	0.575	8.58055e-116	Early SC Beta	GNAO1
SSTR2	7.15157e-86	0.210176	0.594	0.452	1.47472e-81	Early SC Beta	SSTR2
HLA-E.2	2.32614e-171	0.209871	0.505	0.235	4.79673e-167	Late SC Beta	HLA-E
NBEA.1	1.28894e-88	0.20969	0.852	0.748	2.65792e-84	Early SC Beta	NBEA
SLC38A1	7.21811e-194	0.209565	0.397	0.139	1.48845e-189	Early SC Beta	SLC38A1
SSR4.2	4.67114e-100	0.209506	0.997	0.983	9.63236e-96	Late SC Beta	SSR4
INSIG1.1	3.1825e-43	0.209477	0.665	0.557	6.56264e-39	Late SC Beta	INSIG1
TMEM132A.1	8.48664e-117	0.20934	0.855	0.707	1.75003e-112	Early SC Beta	TMEM132A
PLPP5.1	1.13636e-114	0.209305	0.778	0.577	2.34328e-110	Late SC Beta	PLPP5
RPS26.1	4.98502e-68	0.209181	0.986	0.951	1.02796e-63	Early SC Beta	RPS26
RGS16.1	4.46379e-81	0.20911	0.311	0.166	9.20478e-77	Early SC Beta	RGS16
SAMD5.1	2.49768e-88	0.20907	0.416	0.261	5.15047e-84	Early SC Beta	SAMD5
PCSK1	1.53929e-40	0.208929	0.816	0.877	3.17416e-36	Adult Beta	PCSK1
PROC.2	3.69153e-76	0.208692	0.716	0.562	7.61231e-72	Late SC Beta	PROC
CTBP2.1	3.12887e-110	0.208256	0.678	0.534	6.45204e-106	Early SC Beta	CTBP2
FKBP1A.1	2.39359e-82	0.208221	0.942	0.891	4.93582e-78	Early SC Beta	FKBP1A
ENAH.1	9.98296e-124	0.208213	0.614	0.444	2.05859e-119	Early SC Beta	ENAH
FOXP1.1	1.76876e-89	0.208196	0.815	0.707	3.64736e-85	Early SC Beta	FOXP1
ANKRD11.1	1.32941e-113	0.208153	0.843	0.728	2.74139e-109	Early SC Beta	ANKRD11
PRR13.2	4.19757e-109	0.207854	0.823	0.658	8.65581e-105	Late SC Beta	PRR13
RAB11A.1	1.13213e-93	0.207596	0.97	0.919	2.33456e-89	Early SC Beta	RAB11A
C12orf75	1.12373e-28	0.207445	0.939	0.914	2.31725e-24	Early SC Beta	C12orf75
DAPL1.2	1.49351e-18	0.207415	0.213	0.183	3.07977e-14	Late SC Beta	DAPL1
RRBP1.2	1.1174e-78	0.207402	0.754	0.591	2.30419e-74	Late SC Beta	RRBP1
MAP6.1	4.93113e-115	0.207389	0.675	0.535	1.01685e-110	Early SC Beta	MAP6
BRK1.1	7.68129e-103	0.206773	0.98	0.933	1.58396e-98	Early SC Beta	BRK1
SNRPG.1	1.00897e-76	0.206585	0.88	0.804	2.0806e-72	Early SC Beta	SNRPG
CXADR.1	8.11809e-97	0.206419	0.722	0.602	1.67403e-92	Early SC Beta	CXADR
SLC16A9.2	1.80946e-115	0.205981	0.487	0.272	3.73128e-111	Late SC Beta	SLC16A9
TRAM1.2	3.88929e-103	0.205502	0.876	0.712	8.02011e-99	Late SC Beta	TRAM1
REEP1.1	1.43637e-110	0.20545	0.669	0.49	2.96194e-106	Early SC Beta	REEP1
GABRA2.2	4.24499e-128	0.205394	0.536	0.288	8.75359e-124	Late SC Beta	GABRA2
MT-ND5	3.96855e-57	0.205377	0.941	0.993	8.18354e-53	Adult Beta	MT-ND5
ANXA4.2	5.52031e-146	0.204807	0.552	0.296	1.13834e-141	Late SC Beta	ANXA4
C19orf53.1	1.36027e-82	0.204616	0.957	0.913	2.80502e-78	Early SC Beta	C19orf53
GTF2I.1	2.1188e-114	0.204475	0.968	0.903	4.36919e-110	Early SC Beta	GTF2I
ATP6V1G1.1	1.32167e-104	0.204401	0.987	0.945	2.72542e-100	Early SC Beta	ATP6V1G1
SLC29A4.2	3.66268e-80	0.20424	0.912	0.808	7.55282e-76	Late SC Beta	SLC29A4
ATP1B1.2	3.01052e-74	0.204219	0.848	0.709	6.20799e-70	Late SC Beta	ATP1B1
ECH1.1	1.63474e-97	0.203608	0.914	0.795	3.37099e-93	Late SC Beta	ECH1
RPS8	3.69942e-70	0.20273	0.998	0.986	7.62857e-66	Early SC Beta	RPS8
EEF2.1	8.84537e-125	0.202615	0.997	0.979	1.824e-120	Early SC Beta	EEF2
YWHAE.1	1.02555e-99	0.202402	0.987	0.947	2.11479e-95	Early SC Beta	YWHAE
RTL8C.1	4.41463e-111	0.201774	0.836	0.715	9.10341e-107	Early SC Beta	RTL8C
CIB1.2	2.40136e-110	0.201542	0.728	0.532	4.95183e-106	Late SC Beta	CIB1
COX6B1.1	9.77077e-75	0.20154	0.977	0.942	2.01483e-70	Early SC Beta	COX6B1
PRUNE2.1	1.61981e-104	0.201088	0.748	0.641	3.3402e-100	Early SC Beta	PRUNE2
CALM1.2	2.07497e-89	0.201011	0.993	0.971	4.2788e-85	Late SC Beta	CALM1
SUMO2.1	3.51672e-82	0.200736	0.973	0.923	7.25182e-78	Early SC Beta	SUMO2
ONECUT2.1	2.36635e-44	0.200683	0.72	0.587	4.87965e-40	Late SC Beta	ONECUT2
CBX3.1	1.81096e-104	0.200219	0.733	0.614	3.73438e-100	Early SC Beta	CBX3
LCOR.1	3.10504e-103	0.200213	0.78	0.659	6.4029e-99	Early SC Beta	LCOR
BTF3.1	1.67892e-66	0.200047	0.975	0.937	3.4621e-62	Early SC Beta	BTF3
PDE3B.2	8.59155e-99	0.200039	0.77	0.579	1.77166e-94	Late SC Beta	PDE3B
LIMS1.2	5.46121e-72	0.199991	0.676	0.512	1.12616e-67	Late SC Beta	LIMS1
BLVRB.1	1.74952e-111	0.199883	0.559	0.35	3.60769e-107	Late SC Beta	BLVRB
NKX2-2.1	7.27724e-86	0.199606	0.829	0.732	1.50064e-81	Early SC Beta	NKX2-2
RBP1.1	6.70869e-38	0.199595	0.68	0.571	1.3834e-33	Early SC Beta	RBP1
CD68.2	1.12923e-116	0.199585	0.414	0.21	2.32858e-112	Late SC Beta	CD68
HNRNPDL.1	3.97745e-92	0.199427	0.932	0.858	8.20189e-88	Early SC Beta	HNRNPDL
TMBIM4.1	1.53999e-101	0.199266	0.748	0.551	3.17562e-97	Late SC Beta	TMBIM4
CHCHD10.1	7.95154e-79	0.199261	0.874	0.806	1.63969e-74	Early SC Beta	CHCHD10
DIXDC1.1	5.34709e-105	0.198877	0.416	0.253	1.10262e-100	Early SC Beta	DIXDC1
RPSA.1	2.88553e-85	0.198717	0.996	0.973	5.95025e-81	Early SC Beta	RPSA
CCND1.2	1.8077e-89	0.198512	0.423	0.234	3.72765e-85	Late SC Beta	CCND1
RAP1A.2	2.33901e-104	0.198271	0.7	0.515	4.82327e-100	Late SC Beta	RAP1A
RPL18.1	8.60531e-79	0.197896	0.997	0.98	1.7745e-74	Early SC Beta	RPL18
NHP2.1	1.13066e-78	0.197559	0.823	0.746	2.33153e-74	Early SC Beta	NHP2
UBE2S.1	3.76003e-96	0.197307	0.684	0.561	7.75356e-92	Early SC Beta	UBE2S
RYBP.1	6.43487e-88	0.197247	0.777	0.683	1.32693e-83	Early SC Beta	RYBP
RPL11.1	2.30756e-63	0.197	0.998	0.988	4.75843e-59	Early SC Beta	RPL11
ENPP2.1	1.62755e-103	0.196743	0.571	0.36	3.35617e-99	Late SC Beta	ENPP2
RBMX.1	1.40346e-91	0.1966	0.856	0.76	2.89407e-87	Early SC Beta	RBMX
CEP170.1	2.00904e-123	0.196557	0.577	0.399	4.14284e-119	Early SC Beta	CEP170
ARID1B.1	6.85706e-94	0.196502	0.825	0.719	1.41399e-89	Early SC Beta	ARID1B
GDF15	1.8496e-19	0.1962	0.125	0.104	3.81405e-15	Adult Beta	GDF15
AMBP.1	1.97006e-25	0.196111	0.351	0.247	4.06246e-21	Late SC Beta	AMBP
PAK3.1	1.88985e-76	0.196041	0.606	0.483	3.89707e-72	Early SC Beta	PAK3
APOM.1	9.32647e-84	0.196001	0.17	0.053	1.92321e-79	Late SC Beta	APOM
PPP1R14B.1	1.63035e-81	0.195801	0.82	0.728	3.36194e-77	Early SC Beta	PPP1R14B
BAZ2B.1	3.12479e-95	0.195763	0.835	0.738	6.44364e-91	Early SC Beta	BAZ2B
RPL28.1	4.5706e-86	0.195621	0.998	0.984	9.42504e-82	Early SC Beta	RPL28
RBX1.1	2.38411e-85	0.195597	0.942	0.88	4.91627e-81	Early SC Beta	RBX1
HMGB1.1	8.19101e-81	0.195421	0.976	0.937	1.68907e-76	Early SC Beta	HMGB1
MT1X.2	1.77726e-10	0.195292	0.348	0.312	3.66489e-06	Late SC Beta	MT1X
PTOV1.1	3.04449e-87	0.19528	0.9	0.815	6.27804e-83	Early SC Beta	PTOV1
DLL3	5.09129e-145	0.195194	0.483	0.245	1.04987e-140	Early SC Beta	DLL3
ASAH1.1	4.3385e-78	0.194934	0.9	0.776	8.94641e-74	Late SC Beta	ASAH1
KHDRBS1.1	8.9202e-97	0.194884	0.861	0.771	1.83943e-92	Early SC Beta	KHDRBS1
TNRC6B.1	1.25559e-92	0.194401	0.872	0.787	2.58915e-88	Early SC Beta	TNRC6B
VAT1.1	1.26888e-101	0.194384	0.832	0.723	2.61657e-97	Early SC Beta	VAT1
PLEKHO1.1	2.0448e-145	0.194199	0.299	0.101	4.21657e-141	Early SC Beta	PLEKHO1
CIRBP	1.04084e-79	0.194162	0.981	0.935	2.14631e-75	Early SC Beta	CIRBP
RET	8.93693e-125	0.193799	0.44	0.234	1.84288e-120	Early SC Beta	RET
NIPSNAP1.1	5.94565e-85	0.193434	0.816	0.706	1.22605e-80	Early SC Beta	NIPSNAP1
RPL22L1.1	1.84954e-60	0.193294	0.686	0.628	3.81393e-56	Early SC Beta	RPL22L1
NDUFS5.1	2.76318e-74	0.192786	0.979	0.942	5.69796e-70	Early SC Beta	NDUFS5
CAMLG.1	2.09771e-83	0.192645	0.84	0.766	4.32568e-79	Early SC Beta	CAMLG
B3GALT1.1	5.07522e-152	0.192532	0.296	0.097	1.04656e-147	Early SC Beta	B3GALT1
UQCRH.1	2.3453e-84	0.192372	0.98	0.942	4.83623e-80	Early SC Beta	UQCRH
RPL19.1	1.03165e-54	0.192244	0.998	0.984	2.12737e-50	Early SC Beta	RPL19
EIF1B.1	2.23525e-72	0.192033	0.916	0.86	4.6093e-68	Early SC Beta	EIF1B
NDUFB1.1	2.25858e-46	0.19185	0.919	0.879	4.65742e-42	Early SC Beta	NDUFB1
HMGCS1.1	1.7052e-29	0.191694	0.769	0.698	3.51629e-25	Late SC Beta	HMGCS1
MTHFD2	2.70432e-70	0.191198	0.597	0.444	5.57658e-66	Early SC Beta	MTHFD2
DCAF7.1	1.3695e-97	0.191177	0.774	0.65	2.82404e-93	Early SC Beta	DCAF7
UQCR10.1	4.46098e-66	0.190934	0.973	0.935	9.19898e-62	Early SC Beta	UQCR10
MARCKS.1	8.23692e-107	0.190761	0.975	0.92	1.69854e-102	Early SC Beta	MARCKS
RBFOX2.1	1.34878e-98	0.190377	0.68	0.549	2.78132e-94	Early SC Beta	RBFOX2
SCG5.1	3.15206e-49	0.190336	0.995	0.982	6.49985e-45	Late SC Beta	SCG5
NME1.1	2.61488e-74	0.190166	0.83	0.749	5.39214e-70	Early SC Beta	NME1
KIDINS220.1	1.16424e-97	0.19014	0.781	0.688	2.40077e-93	Early SC Beta	KIDINS220
SLIRP	5.23215e-53	0.190104	0.906	0.854	1.07892e-48	Early SC Beta	SLIRP
CHST9.2	3.55224e-74	0.189645	0.912	0.798	7.32508e-70	Late SC Beta	CHST9
SNRPN.1	1.24141e-76	0.189523	0.96	0.911	2.55992e-72	Early SC Beta	SNRPN
RPL6	3.36062e-70	0.189187	0.998	0.982	6.92993e-66	Early SC Beta	RPL6
MTRNR2L12	1.93802e-20	0.188879	0.657	0.698	3.9964e-16	Adult Beta	MTRNR2L12
RAC1.1	6.59882e-74	0.188791	0.966	0.915	1.36074e-69	Early SC Beta	RAC1
GABARAPL2	1.69759e-81	0.188616	0.966	0.915	3.50059e-77	Early SC Beta	GABARAPL2
LMO1.1	1.39035e-60	0.18839	0.639	0.547	2.86705e-56	Early SC Beta	LMO1
RPL9.1	5.75366e-78	0.188169	0.997	0.979	1.18646e-73	Early SC Beta	RPL9
UCHL1.1	1.25116e-95	0.187998	0.963	0.886	2.58002e-91	Early SC Beta	UCHL1
TMOD1.1	2.11246e-60	0.187976	0.696	0.724	4.35609e-56	Early SC Beta	TMOD1
RPL41.1	2.14971e-36	0.187798	0.999	0.993	4.43291e-32	Early SC Beta	RPL41
KIF5B.1	3.37081e-87	0.187237	0.91	0.834	6.95096e-83	Early SC Beta	KIF5B
RAB3A.1	1.06271e-102	0.187198	0.371	0.223	2.19141e-98	Early SC Beta	RAB3A
CCT2	2.47668e-94	0.187136	0.842	0.755	5.10716e-90	Early SC Beta	CCT2
PLS3.2	8.32179e-96	0.186869	0.493	0.309	1.71604e-91	Late SC Beta	PLS3
C5orf24.1	4.04794e-100	0.186592	0.81	0.7	8.34726e-96	Early SC Beta	C5orf24
C1orf122.1	1.68862e-63	0.186556	0.957	0.915	3.48211e-59	Early SC Beta	C1orf122
POLR2L.1	5.41506e-64	0.186342	0.967	0.929	1.11664e-59	Early SC Beta	POLR2L
EIF4A1	1.62586e-81	0.185908	0.888	0.814	3.35269e-77	Early SC Beta	EIF4A1
SELENOW.1	3.33373e-53	0.1859	0.9	0.838	6.87448e-49	Early SC Beta	SELENOW
DDAH2.1	2.0556e-69	0.185848	0.584	0.464	4.23886e-65	Early SC Beta	DDAH2
PGM2L1.1	2.66181e-94	0.18583	0.394	0.232	5.48891e-90	Early SC Beta	PGM2L1
TMEM196.1	4.14385e-68	0.185778	0.789	0.681	8.54503e-64	Early SC Beta	TMEM196
TDG	5.85104e-81	0.185645	0.726	0.612	1.20654e-76	Early SC Beta	TDG
DYNLT1.1	6.17943e-71	0.185586	0.923	0.862	1.27426e-66	Early SC Beta	DYNLT1
LZTS1.1	3.93349e-118	0.185542	0.418	0.229	8.11124e-114	Early SC Beta	LZTS1
PBXIP1.2	1.24676e-123	0.185434	0.557	0.315	2.57094e-119	Late SC Beta	PBXIP1
DYNLL1.1	3.84838e-80	0.184764	0.971	0.919	7.93575e-76	Early SC Beta	DYNLL1
COX7A2	1.14094e-59	0.184712	0.986	0.952	2.35274e-55	Early SC Beta	COX7A2
SALL1.1	9.6222e-125	0.184521	0.301	0.121	1.98419e-120	Early SC Beta	SALL1
FKBP11.1	1.14856e-90	0.184446	0.62	0.412	2.36845e-86	Late SC Beta	FKBP11
FFAR1.1	7.4293e-83	0.184331	0.68	0.484	1.532e-78	Late SC Beta	FFAR1
TMEM54.2	7.42295e-94	0.184048	0.834	0.653	1.53069e-89	Late SC Beta	TMEM54
PROX1.1	1.27665e-69	0.183808	0.743	0.64	2.63259e-65	Early SC Beta	PROX1
PLP2.1	1.86477e-87	0.183541	0.909	0.775	3.84535e-83	Late SC Beta	PLP2
YIPF2.2	8.53674e-86	0.183202	0.776	0.598	1.76036e-81	Late SC Beta	YIPF2
TGOLN2.2	7.47089e-75	0.183155	0.762	0.613	1.54057e-70	Late SC Beta	TGOLN2
CPE.2	1.24111e-06	0.182965	0.964	0.949	0.0255929	Late SC Beta	CPE
IER2.2	5.60606e-27	0.182899	0.516	0.404	1.15603e-22	Late SC Beta	IER2
BTF3L4.1	7.24854e-82	0.182878	0.874	0.792	1.49472e-77	Early SC Beta	BTF3L4
SRSF9.1	5.87861e-72	0.182813	0.91	0.849	1.21223e-67	Early SC Beta	SRSF9
DNAJB6.1	1.68108e-77	0.182735	0.795	0.705	3.46656e-73	Early SC Beta	DNAJB6
TMEM163.1	3.9923e-94	0.182718	0.381	0.218	8.23253e-90	Early SC Beta	TMEM163
ATP5ME	4.77549e-49	0.182459	0.956	0.913	9.84754e-45	Early SC Beta	ATP5ME
TRIM2.1	2.86362e-106	0.182315	0.728	0.63	5.90508e-102	Early SC Beta	TRIM2
PFN1.1	1.25227e-69	0.182247	0.979	0.94	2.58231e-65	Early SC Beta	PFN1
GNAQ.1	8.3173e-100	0.181976	0.776	0.675	1.71511e-95	Early SC Beta	GNAQ
RNF187.1	4.98561e-71	0.181686	0.787	0.68	1.02808e-66	Early SC Beta	RNF187
ITM2B	7.45933e-66	0.181675	0.869	0.951	1.53819e-61	Adult Beta	ITM2B
RNF8.1	1.73361e-65	0.181097	0.801	0.703	3.57488e-61	Early SC Beta	RNF8
AAK1.1	4.82391e-79	0.180925	0.703	0.604	9.94739e-75	Early SC Beta	AAK1
MED28.1	9.743e-90	0.180839	0.742	0.628	2.0091e-85	Early SC Beta	MED28
RPS25	8.53855e-50	0.180798	0.996	0.976	1.76073e-45	Early SC Beta	RPS25
ATRX.1	6.65992e-90	0.180751	0.893	0.822	1.37334e-85	Early SC Beta	ATRX
KIF9.1	4.56132e-87	0.180489	0.513	0.367	9.40591e-83	Early SC Beta	KIF9
RNPS1.1	2.65431e-80	0.180339	0.772	0.665	5.47345e-76	Early SC Beta	RNPS1
COMMD6.1	6.87681e-68	0.18028	0.961	0.927	1.41807e-63	Early SC Beta	COMMD6
COPS9.1	3.89911e-60	0.180129	0.949	0.911	8.04035e-56	Early SC Beta	COPS9
ATP6V0E1.2	5.48612e-79	0.180086	0.964	0.908	1.13129e-74	Late SC Beta	ATP6V0E1
SEM1.1	1.08059e-50	0.180083	0.94	0.897	2.22829e-46	Early SC Beta	SEM1
PAX6.1	5.00985e-49	0.180069	0.93	0.894	1.03308e-44	Early SC Beta	PAX6
MZT2B.1	5.02684e-63	0.179861	0.971	0.925	1.03658e-58	Early SC Beta	MZT2B
MT-ATP6.1	4.98016e-41	0.179652	1	0.998	1.02696e-36	Late SC Beta	MT-ATP6
NKAIN3.1	8.83833e-87	0.179622	0.19	0.067	1.82255e-82	Early SC Beta	NKAIN3
C1orf43.1	6.20524e-74	0.179618	0.89	0.826	1.27958e-69	Early SC Beta	C1orf43
RPL8.1	4.98791e-58	0.179575	0.998	0.983	1.02856e-53	Early SC Beta	RPL8
TM4SF5.1	6.88336e-195	0.179499	0.169	0.012	1.41942e-190	Late SC Beta	TM4SF5
SREK1IP1.1	9.09184e-78	0.1794	0.736	0.635	1.87483e-73	Early SC Beta	SREK1IP1
TIMM8B.1	1.26265e-75	0.179304	0.894	0.835	2.60372e-71	Early SC Beta	TIMM8B
HLA-A.2	4.50785e-54	0.179011	0.899	0.813	9.29564e-50	Late SC Beta	HLA-A
CD46.1	4.36409e-95	0.178974	0.878	0.711	8.99918e-91	Late SC Beta	CD46
MAD2L2.1	1.40556e-94	0.178966	0.409	0.258	2.8984e-90	Early SC Beta	MAD2L2
SNRPF.1	1.97154e-65	0.178952	0.807	0.726	4.06551e-61	Early SC Beta	SNRPF
AQP3.2	1.44282e-137	0.178914	0.367	0.149	2.97524e-133	Late SC Beta	AQP3
FOXP2	2.69454e-121	0.178911	0.446	0.247	5.55642e-117	Early SC Beta	FOXP2
CTNNB1	2.33087e-33	0.178736	0.732	0.675	4.80648e-29	Early SC Beta	CTNNB1
HS3ST1.1	3.4914e-103	0.178458	0.258	0.105	7.19962e-99	Early SC Beta	HS3ST1
PPP1R1A.1	1.03999e-28	0.178445	0.926	0.881	2.14455e-24	Early SC Beta	PPP1R1A
APEX1.1	1.22884e-79	0.178342	0.796	0.702	2.53399e-75	Early SC Beta	APEX1
TMPRSS6.2	5.54487e-57	0.17826	0.729	0.58	1.14341e-52	Late SC Beta	TMPRSS6
SLC25A37.1	3.12349e-94	0.1777	0.437	0.286	6.44095e-90	Early SC Beta	SLC25A37
MEIS1.1	5.37522e-111	0.177593	0.392	0.209	1.10842e-106	Early SC Beta	MEIS1
EVA1B.1	2.89332e-53	0.177578	0.834	0.712	5.96631e-49	Late SC Beta	EVA1B
RPL10A.1	4.87028e-37	0.177484	0.99	0.971	1.0043e-32	Early SC Beta	RPL10A
H2AFY.1	5.51516e-76	0.177456	0.93	0.87	1.13728e-71	Early SC Beta	H2AFY
FKBP1B.1	1.2296e-71	0.177219	0.709	0.589	2.53555e-67	Early SC Beta	FKBP1B
MTSS1.1	1.25275e-85	0.177094	0.705	0.585	2.58329e-81	Early SC Beta	MTSS1
CLDN7.1	1.0593e-79	0.177077	0.861	0.712	2.18439e-75	Late SC Beta	CLDN7
NDRG4.1	7.2578e-106	0.176816	0.478	0.29	1.49663e-101	Early SC Beta	NDRG4
DYNC1I2	3.24622e-74	0.176095	0.826	0.751	6.69402e-70	Early SC Beta	DYNC1I2
CHPF.2	9.10793e-71	0.176048	0.849	0.702	1.87815e-66	Late SC Beta	CHPF
TLE5.1	2.1075e-76	0.175796	0.961	0.906	4.34588e-72	Early SC Beta	TLE5
GAPDH.1	1.2971e-79	0.175676	0.998	0.987	2.67476e-75	Early SC Beta	GAPDH
MME.2	1.80116e-147	0.175673	0.32	0.106	3.71418e-143	Late SC Beta	MME
SRRM2.1	8.03325e-80	0.175667	0.915	0.839	1.65654e-75	Early SC Beta	SRRM2
CELF1.1	1.54528e-87	0.175537	0.78	0.657	3.18653e-83	Early SC Beta	CELF1
RPL12	5.49766e-53	0.174924	0.998	0.979	1.13367e-48	Early SC Beta	RPL12
EIF1AX.1	9.32968e-78	0.174913	0.891	0.817	1.92387e-73	Early SC Beta	EIF1AX
RPS9.1	3.99001e-88	0.174847	0.999	0.984	8.22779e-84	Early SC Beta	RPS9
CLDN4.2	2.67944e-86	0.174786	0.364	0.184	5.52528e-82	Late SC Beta	CLDN4
RAN.1	3.97134e-71	0.174743	0.966	0.922	8.18931e-67	Early SC Beta	RAN
TCEAL7.1	8.93287e-41	0.174638	0.283	0.188	1.84205e-36	Early SC Beta	TCEAL7
METTL9.1	1.87537e-88	0.174482	0.851	0.777	3.8672e-84	Early SC Beta	METTL9
CFC1.1	1.315e-48	0.174417	0.625	0.548	2.71166e-44	Early SC Beta	CFC1
LSM7.1	8.48916e-61	0.174306	0.901	0.844	1.75055e-56	Early SC Beta	LSM7
ACSM3.1	1.83389e-115	0.173714	0.372	0.191	3.78166e-111	Late SC Beta	ACSM3
GNB1.1	6.37957e-90	0.173672	0.903	0.824	1.31553e-85	Early SC Beta	GNB1
LASP1.1	6.32623e-70	0.173495	0.692	0.573	1.30453e-65	Early SC Beta	LASP1
MAPK6.1	4.41426e-75	0.173469	0.666	0.541	9.10264e-71	Early SC Beta	MAPK6
SCGB2A1.2	4.9116e-43	0.173392	0.154	0.073	1.01282e-38	Late SC Beta	SCGB2A1
EIF3L.1	9.82695e-66	0.173243	0.93	0.879	2.02642e-61	Early SC Beta	EIF3L
EIF1	2.45765e-85	0.173122	0.995	0.971	5.06792e-81	Early SC Beta	EIF1
PLPPR5.1	1.67989e-62	0.173062	0.732	0.591	3.46409e-58	Early SC Beta	PLPPR5
PABPN1.1	1.29227e-75	0.172992	0.839	0.748	2.66479e-71	Early SC Beta	PABPN1
SCGN.1	1.55191e-62	0.172931	0.988	0.95	3.20019e-58	Late SC Beta	SCGN
NUTF2.1	1.67288e-76	0.172858	0.765	0.667	3.44965e-72	Early SC Beta	NUTF2
TERF2IP	4.87838e-64	0.172762	0.903	0.84	1.00597e-59	Early SC Beta	TERF2IP
RTN4.1	6.03613e-44	0.172601	0.975	0.938	1.24471e-39	Early SC Beta	RTN4
TMEM176B.1	2.41708e-35	0.172372	0.47	0.441	4.98426e-31	Early SC Beta	TMEM176B
SINHCAF	4.77455e-81	0.172166	0.634	0.498	9.84561e-77	Early SC Beta	SINHCAF
TAGLN2.1	1.2285e-65	0.172111	0.938	0.867	2.53328e-61	Early SC Beta	TAGLN2
JARID2.1	4.96918e-86	0.172059	0.614	0.459	1.0247e-81	Early SC Beta	JARID2
SNRPD2	2.94563e-49	0.172017	0.923	0.873	6.07417e-45	Early SC Beta	SNRPD2
H2AFY2.1	5.86625e-75	0.171744	0.573	0.449	1.20968e-70	Early SC Beta	H2AFY2
RPS23.1	1.73762e-48	0.17134	0.997	0.981	3.58315e-44	Early SC Beta	RPS23
TLE3.1	1.63235e-110	0.171325	0.368	0.183	3.36606e-106	Early SC Beta	TLE3
SCT.1	1.21593e-51	0.171228	0.201	0.093	2.50736e-47	Late SC Beta	SCT
SLC4A7.1	3.98583e-91	0.171092	0.544	0.39	8.21919e-87	Early SC Beta	SLC4A7
CERK.1	4.3204e-94	0.171085	0.628	0.501	8.90909e-90	Early SC Beta	CERK
VAMP2	2.14464e-55	0.170847	0.958	0.907	4.42246e-51	Early SC Beta	VAMP2
ALCAM.1	5.63938e-46	0.17064	0.825	0.766	1.1629e-41	Early SC Beta	ALCAM
SSBP3.1	2.3894e-81	0.170092	0.693	0.559	4.92718e-77	Early SC Beta	SSBP3
MSRB1.2	1.38766e-84	0.169886	0.654	0.464	2.8615e-80	Late SC Beta	MSRB1
ATP6V1A.1	3.94771e-91	0.169466	0.792	0.723	8.14057e-87	Early SC Beta	ATP6V1A
CNOT7.1	6.22574e-70	0.169304	0.845	0.77	1.28381e-65	Early SC Beta	CNOT7
SVBP.1	1.23359e-71	0.169133	0.707	0.604	2.54378e-67	Early SC Beta	SVBP
ZFHX3.1	6.611e-92	0.16898	0.563	0.408	1.36325e-87	Early SC Beta	ZFHX3
IGFBP7.2	1.54443e-14	0.168809	0.203	0.237	3.18477e-10	Late SC Beta	IGFBP7
ATP5MF.1	6.82743e-50	0.16866	0.965	0.928	1.40788e-45	Early SC Beta	ATP5MF
MRFAP1.1	1.82126e-77	0.168637	0.949	0.892	3.75563e-73	Early SC Beta	MRFAP1
POLR2I.1	2.04767e-65	0.168628	0.887	0.819	4.22251e-61	Early SC Beta	POLR2I
TUBA1B.1	1.94135e-40	0.168373	0.875	0.811	4.00325e-36	Early SC Beta	TUBA1B
ITGAE.1	4.2338e-81	0.16833	0.588	0.468	8.73053e-77	Early SC Beta	ITGAE
CTNNA2.1	8.93381e-115	0.168039	0.439	0.253	1.84224e-110	Early SC Beta	CTNNA2
RERE.1	2.78876e-78	0.168007	0.731	0.634	5.7507e-74	Early SC Beta	RERE
FAM89B.1	1.12679e-71	0.167989	0.661	0.543	2.32355e-67	Early SC Beta	FAM89B
SSX2IP.2	1.26768e-76	0.167975	0.615	0.43	2.61408e-72	Late SC Beta	SSX2IP
POLR2J3.1	9.08576e-81	0.167854	0.8	0.679	1.87357e-76	Early SC Beta	POLR2J3.1
AP2B1.1	3.69618e-78	0.167786	0.822	0.74	7.62189e-74	Early SC Beta	AP2B1
ATP2A3.1	2.03313e-66	0.167563	0.825	0.767	4.19252e-62	Early SC Beta	ATP2A3
IP6K2.1	7.39637e-73	0.167484	0.739	0.645	1.52521e-68	Early SC Beta	IP6K2
SPTSSB.2	2.14036e-92	0.167344	0.47	0.26	4.41364e-88	Late SC Beta	SPTSSB
CAMTA1.1	1.30905e-65	0.167212	0.818	0.748	2.69938e-61	Early SC Beta	CAMTA1
PDIA3.2	7.08032e-67	0.167159	0.957	0.877	1.46003e-62	Late SC Beta	PDIA3
EDARADD.1	1.42611e-59	0.166998	0.733	0.662	2.94078e-55	Early SC Beta	EDARADD
DUSP4.1	8.20181e-60	0.166961	0.186	0.085	1.69129e-55	Early SC Beta	DUSP4
DMKN.1	1.85067e-63	0.166908	0.432	0.307	3.81626e-59	Early SC Beta	DMKN
HOPX.2	3.65839e-48	0.166704	0.786	0.647	7.54397e-44	Late SC Beta	HOPX
KIF1B.1	4.52623e-89	0.166213	0.645	0.504	9.33353e-85	Early SC Beta	KIF1B
GTF3A.1	7.21926e-65	0.166074	0.808	0.749	1.48868e-60	Early SC Beta	GTF3A
PGD.1	4.27491e-78	0.166017	0.73	0.622	8.81529e-74	Early SC Beta	PGD
BPTF.1	5.62391e-75	0.166017	0.834	0.749	1.15971e-70	Early SC Beta	BPTF
RAB6B.1	6.92763e-109	0.166016	0.45	0.268	1.42855e-104	Early SC Beta	RAB6B
PPP2R1A.1	8.96621e-84	0.165914	0.903	0.807	1.84892e-79	Early SC Beta	PPP2R1A
MPC2.2	9.07684e-62	0.165898	0.932	0.854	1.87174e-57	Late SC Beta	MPC2
ITGB5.2	5.2924e-155	0.16559	0.449	0.202	1.09135e-150	Late SC Beta	ITGB5
FAXDC2.2	2.09826e-195	0.165513	0.287	0.062	4.32683e-191	Late SC Beta	FAXDC2
OTULINL	1.15014e-57	0.165476	0.621	0.498	2.3717e-53	Early SC Beta	OTULINL
KIF3C.1	1.29536e-110	0.165404	0.44	0.259	2.67117e-106	Early SC Beta	KIF3C
TMEM256.1	9.91553e-55	0.165058	0.745	0.69	2.04468e-50	Early SC Beta	TMEM256
ARID1A.1	3.30578e-82	0.165047	0.755	0.631	6.81684e-78	Early SC Beta	ARID1A
CRYBA2.1	5.10994e-60	0.164797	0.842	0.728	1.05372e-55	Early SC Beta	CRYBA2
STRBP.1	4.26686e-93	0.164639	0.621	0.487	8.7987e-89	Early SC Beta	STRBP
CHMP4B.1	1.9027e-66	0.164468	0.783	0.707	3.92356e-62	Early SC Beta	CHMP4B
RTF1.1	3.00908e-64	0.164316	0.706	0.606	6.20502e-60	Early SC Beta	RTF1
HNRNPUL1.1	1.26692e-84	0.164221	0.724	0.612	2.61251e-80	Early SC Beta	HNRNPUL1
YTHDF2.1	8.33292e-73	0.164	0.758	0.662	1.71833e-68	Early SC Beta	YTHDF2
OAZ1.1	4.40963e-69	0.163851	0.991	0.957	9.0931e-65	Early SC Beta	OAZ1
ANKS1B.1	5.70989e-96	0.163772	0.301	0.141	1.17744e-91	Early SC Beta	ANKS1B
SLC16A12.2	3.24755e-78	0.163731	0.481	0.301	6.69678e-74	Late SC Beta	SLC16A12
CELF2.1	1.04935e-87	0.163669	0.516	0.349	2.16387e-83	Early SC Beta	CELF2
RBBP4.1	7.53951e-82	0.16366	0.86	0.776	1.55472e-77	Early SC Beta	RBBP4
FAM32A.1	3.58615e-69	0.163552	0.689	0.586	7.395e-65	Early SC Beta	FAM32A
H1FX.1	1.11704e-67	0.16341	0.887	0.778	2.30344e-63	Early SC Beta	H1FX
COX4I1	1.00814e-50	0.163341	0.99	0.967	2.07889e-46	Early SC Beta	COX4I1
AP2S1.1	4.57494e-69	0.163145	0.894	0.836	9.43398e-65	Early SC Beta	AP2S1
AMIGO2.2	7.49113e-89	0.163065	0.587	0.378	1.54475e-84	Late SC Beta	AMIGO2
VEGFB.1	2.25863e-67	0.162935	0.812	0.649	4.65752e-63	Late SC Beta	VEGFB
RPS21	7.05266e-40	0.162871	0.992	0.976	1.45433e-35	Early SC Beta	RPS21
TENT5A.1	2.51954e-38	0.162769	0.78	0.71	5.19555e-34	Early SC Beta	TENT5A
ADGRG1	6.77093e-99	0.162595	0.383	0.202	1.39623e-94	Early SC Beta	ADGRG1
RAP1B.1	6.56649e-22	0.162555	0.859	0.828	1.35408e-17	Early SC Beta	RAP1B
MARCH6.1	6.17245e-76	0.162411	0.817	0.732	1.27282e-71	Early SC Beta	MARCH6
SLC38A2.1	1.12671e-105	0.162318	0.53	0.339	2.3234e-101	Early SC Beta	SLC38A2
CD164.2	2.46218e-91	0.162263	0.959	0.839	5.07725e-87	Late SC Beta	CD164
DTD1.1	6.23019e-76	0.162038	0.616	0.503	1.28473e-71	Early SC Beta	DTD1
RPS10.1	1.83142e-56	0.161917	0.986	0.952	3.77657e-52	Early SC Beta	RPS10
NNAT.1	1.12257e-68	0.161884	0.317	0.173	2.31486e-64	Early SC Beta	NNAT
ABCC6.2	2.61595e-103	0.16156	0.554	0.339	5.39436e-99	Late SC Beta	ABCC6
RPS4X.1	1.87358e-50	0.161527	0.997	0.978	3.86352e-46	Early SC Beta	RPS4X
CENPV.1	1.3372e-64	0.161344	0.321	0.225	2.75744e-60	Early SC Beta	CENPV
FAM13C.1	1.78574e-66	0.161299	0.375	0.241	3.68237e-62	Early SC Beta	FAM13C
PRXL2A.1	9.36193e-77	0.161169	0.957	0.876	1.93052e-72	Early SC Beta	PRXL2A
KDELR2.1	6.75981e-55	0.161141	0.905	0.812	1.39394e-50	Late SC Beta	KDELR2
SORD.1	9.71849e-54	0.161099	0.759	0.623	2.00405e-49	Late SC Beta	SORD
BAD.1	1.54395e-74	0.160985	0.757	0.652	3.18378e-70	Early SC Beta	BAD
CALD1.1	2.00669e-41	0.160972	0.604	0.464	4.13801e-37	Late SC Beta	CALD1
TRAPPC1.1	2.22228e-64	0.160955	0.903	0.849	4.58256e-60	Early SC Beta	TRAPPC1
ACTR1B.1	9.66673e-77	0.160856	0.564	0.43	1.99338e-72	Early SC Beta	ACTR1B
PRODH2.2	4.26969e-91	0.160701	0.369	0.19	8.80452e-87	Late SC Beta	PRODH2
DHX36.1	5.2272e-66	0.160467	0.821	0.741	1.0779e-61	Early SC Beta	DHX36
TMED10.2	2.57254e-57	0.160414	0.963	0.896	5.30483e-53	Late SC Beta	TMED10
EIF5B.1	1.32106e-58	0.160412	0.869	0.801	2.72416e-54	Early SC Beta	EIF5B
DAD1.2	8.26061e-59	0.160345	0.947	0.873	1.70342e-54	Late SC Beta	DAD1
SLC36A4.1	1.26254e-73	0.16033	0.764	0.684	2.60348e-69	Early SC Beta	SLC36A4
TSHZ1.1	7.13524e-67	0.160207	0.65	0.565	1.47136e-62	Early SC Beta	TSHZ1
RBM17.1	2.40477e-72	0.159868	0.654	0.541	4.95887e-68	Early SC Beta	RBM17
MT2A	2.74348e-23	0.159842	0.108	0.051	5.65733e-19	Late SC Beta	MT2A
GOPC.1	6.29517e-74	0.159745	0.718	0.611	1.29813e-69	Early SC Beta	GOPC
STRAP.1	1.83979e-65	0.159673	0.885	0.827	3.79383e-61	Early SC Beta	STRAP
PAX4.1	2.094e-45	0.159672	0.627	0.532	4.31804e-41	Early SC Beta	PAX4
ERBB3.2	1.93368e-114	0.159565	0.322	0.131	3.98744e-110	Late SC Beta	ERBB3
TMEM97.1	6.47881e-64	0.159533	0.347	0.22	1.336e-59	Early SC Beta	TMEM97
SEC24D.1	3.10193e-70	0.159272	0.809	0.646	6.39648e-66	Late SC Beta	SEC24D
TPT1.2	7.35217e-68	0.159271	0.997	0.98	1.51609e-63	Late SC Beta	TPT1
EFNB3.1	1.53433e-117	0.159204	0.345	0.165	3.16395e-113	Early SC Beta	EFNB3
IPO9.1	2.87876e-79	0.159118	0.672	0.534	5.93629e-75	Early SC Beta	IPO9
SIL1.1	1.13168e-82	0.159072	0.725	0.537	2.33363e-78	Late SC Beta	SIL1
MAL2.1	5.83056e-56	0.158711	0.85	0.725	1.20232e-51	Late SC Beta	MAL2
EVL.1	1.00732e-72	0.158704	0.702	0.584	2.07719e-68	Early SC Beta	EVL
PEG10.1	1.64389e-35	0.158605	0.749	0.661	3.38987e-31	Early SC Beta	PEG10
HECTD4.1	5.82618e-76	0.158523	0.697	0.582	1.20142e-71	Early SC Beta	HECTD4
RBM7.1	8.52325e-63	0.158229	0.552	0.462	1.75758e-58	Early SC Beta	RBM7
ACAT2.1	1.01107e-37	0.158199	0.567	0.476	2.08493e-33	Early SC Beta	ACAT2
ATOX1.1	7.93213e-61	0.158145	0.879	0.805	1.63568e-56	Early SC Beta	ATOX1
TACC2.1	9.55877e-96	0.158063	0.414	0.251	1.97111e-91	Early SC Beta	TACC2
APLP1	4.3127e-68	0.158026	0.936	0.881	8.89321e-64	Early SC Beta	APLP1
TMBIM1.2	1.28765e-136	0.157791	0.414	0.186	2.65526e-132	Late SC Beta	TMBIM1
AACS.1	5.98072e-78	0.157709	0.733	0.628	1.23328e-73	Early SC Beta	AACS
SERINC2.1	8.74801e-114	0.157683	0.838	0.644	1.80393e-109	Early SC Beta	SERINC2
STOML2.1	4.10993e-60	0.157573	0.768	0.681	8.4751e-56	Early SC Beta	STOML2
SGCD.1	9.42719e-48	0.157568	0.575	0.445	1.94398e-43	Early SC Beta	SGCD
HNRNPAB.1	1.26903e-68	0.157185	0.706	0.629	2.61686e-64	Early SC Beta	HNRNPAB
SFPQ.1	5.45663e-68	0.15712	0.863	0.787	1.12521e-63	Early SC Beta	SFPQ
SYT5.1	3.58896e-63	0.157066	0.511	0.385	7.4008e-59	Early SC Beta	SYT5
BTBD17	7.88392e-86	0.157008	0.339	0.589	1.62574e-81	Adult Beta	BTBD17
TMEM59L	5.47855e-88	0.156824	0.599	0.405	1.12973e-83	Early SC Beta	TMEM59L
A1CF.1	6.58962e-63	0.156822	0.846	0.712	1.35885e-58	Late SC Beta	A1CF
GPC2	7.99706e-122	0.156221	0.251	0.08	1.64907e-117	Early SC Beta	GPC2
MESP1.2	5.21753e-82	0.156174	0.473	0.275	1.07591e-77	Late SC Beta	MESP1
CPD.2	1.68802e-69	0.156153	0.783	0.621	3.48086e-65	Late SC Beta	CPD
TMEM183A.1	9.74929e-60	0.155892	0.776	0.693	2.0104e-55	Early SC Beta	TMEM183A
MAN1A1.1	1.12674e-89	0.155859	0.9	0.734	2.32346e-85	Late SC Beta	MAN1A1
GLCCI1.1	1.31391e-75	0.1558	0.399	0.258	2.70941e-71	Early SC Beta	GLCCI1
NONO.1	3.33525e-69	0.155715	0.901	0.835	6.87761e-65	Early SC Beta	NONO
FRK.2	6.88536e-121	0.155672	0.473	0.25	1.41983e-116	Late SC Beta	FRK
CTNNBIP1.1	1.8843e-76	0.155667	0.692	0.578	3.88561e-72	Early SC Beta	CTNNBIP1
ATP5MPL	8.44571e-46	0.155501	0.958	0.917	1.74159e-41	Early SC Beta	ATP5MPL
DGUOK.1	1.95841e-62	0.155462	0.806	0.732	4.03844e-58	Early SC Beta	DGUOK
PIN1.1	8.23129e-60	0.155306	0.882	0.829	1.69737e-55	Early SC Beta	PIN1
TTC3.1	4.91314e-76	0.1553	0.979	0.944	1.01314e-71	Early SC Beta	TTC3
TMEM178B.1	3.18737e-80	0.15514	0.583	0.432	6.57268e-76	Early SC Beta	TMEM178B
RNF11.1	2.13446e-70	0.155138	0.778	0.693	4.40147e-66	Early SC Beta	RNF11
TPM4.1	8.16815e-62	0.155041	0.608	0.491	1.68435e-57	Early SC Beta	TPM4
AP3D1.1	2.06265e-69	0.15484	0.753	0.641	4.25339e-65	Early SC Beta	AP3D1
GSR.2	6.40322e-95	0.154527	0.574	0.369	1.32041e-90	Late SC Beta	GSR
MAFA	2.3217e-22	0.154526	0.241	0.144	4.78757e-18	Adult Beta	MAFA
GABBR2.1	1.11024e-116	0.154459	0.191	0.051	2.28942e-112	Early SC Beta	GABBR2
ISG15.1	7.3181e-17	0.154352	0.221	0.198	1.50907e-12	Early SC Beta	ISG15
LGR4.1	2.38371e-90	0.15421	0.399	0.265	4.91546e-86	Early SC Beta	LGR4
TMEM160.1	8.04833e-64	0.154174	0.762	0.684	1.65965e-59	Early SC Beta	TMEM160
COX7A2L.1	8.94123e-55	0.154086	0.93	0.881	1.84377e-50	Early SC Beta	COX7A2L
PALLD.2	1.95328e-56	0.154033	0.843	0.712	4.02785e-52	Late SC Beta	PALLD
HINT1.1	7.80294e-75	0.15401	0.994	0.971	1.60904e-70	Early SC Beta	HINT1
RANBP1.1	2.0768e-54	0.153998	0.755	0.69	4.28257e-50	Early SC Beta	RANBP1
COX7B	1.33607e-49	0.153939	0.958	0.916	2.75511e-45	Early SC Beta	COX7B
MAPRE1.1	1.44085e-59	0.153831	0.846	0.77	2.97118e-55	Early SC Beta	MAPRE1
PAK2.1	1.31952e-64	0.153815	0.729	0.643	2.72099e-60	Early SC Beta	PAK2
CETN2	2.74907e-57	0.153803	0.644	0.54	5.66886e-53	Early SC Beta	CETN2
SCN3B.1	2.74391e-77	0.153646	0.635	0.501	5.65821e-73	Early SC Beta	SCN3B
SYT7.1	1.85121e-65	0.15363	0.814	0.735	3.81737e-61	Early SC Beta	SYT7
HS6ST1.1	1.43175e-76	0.153548	0.512	0.387	2.95241e-72	Early SC Beta	HS6ST1
ATP1A1.2	2.93286e-64	0.153406	0.851	0.708	6.04784e-60	Late SC Beta	ATP1A1
CEACAM1.1	1.6003e-137	0.153362	0.422	0.193	3.29997e-133	Late SC Beta	CEACAM1
SHISA2.1	1.67683e-50	0.153346	0.163	0.077	3.45778e-46	Early SC Beta	SHISA2
ATP5MC1.1	4.96631e-40	0.15324	0.912	0.865	1.0241e-35	Early SC Beta	ATP5MC1
TMEM185A.1	6.72004e-48	0.153187	0.283	0.201	1.38574e-43	Early SC Beta	TMEM185A
SCAMP5.1	2.08032e-67	0.153164	0.735	0.621	4.28983e-63	Early SC Beta	SCAMP5
CYCS.1	3.3085e-54	0.153109	0.919	0.876	6.82245e-50	Early SC Beta	CYCS
ROBO2.1	1.0802e-65	0.152582	0.782	0.684	2.22748e-61	Early SC Beta	ROBO2
GLRX3	2.27613e-57	0.152409	0.626	0.535	4.69361e-53	Early SC Beta	GLRX3
FSCN1.1	2.94831e-116	0.152366	0.152	0.027	6.07971e-112	Early SC Beta	FSCN1
SLC37A4.1	2.23035e-70	0.152344	0.75	0.583	4.59919e-66	Late SC Beta	SLC37A4
TMEM141.1	1.00657e-67	0.152209	0.822	0.674	2.07565e-63	Late SC Beta	TMEM141
LHFPL6.1	2.80506e-40	0.152192	0.545	0.436	5.78432e-36	Early SC Beta	LHFPL6
VDAC2	1.11211e-50	0.152089	0.882	0.835	2.29328e-46	Early SC Beta	VDAC2
LAMP2.1	2.53423e-62	0.152086	0.787	0.64	5.22584e-58	Late SC Beta	LAMP2
GPD1.1	3.68856e-81	0.152063	0.497	0.31	7.60618e-77	Late SC Beta	GPD1
CDC42EP3.1	1.98095e-59	0.15179	0.674	0.543	4.08491e-55	Early SC Beta	CDC42EP3
TENM3.1	6.52228e-65	0.151779	0.68	0.577	1.34496e-60	Early SC Beta	TENM3
KCNQ2.1	5.79912e-83	0.151609	0.437	0.281	1.19584e-78	Early SC Beta	KCNQ2
LSAMP.1	3.80116e-45	0.151549	0.752	0.664	7.83838e-41	Early SC Beta	LSAMP
RALY.1	2.98469e-67	0.151463	0.666	0.579	6.15473e-63	Early SC Beta	RALY
CBX1	7.29863e-62	0.151364	0.571	0.468	1.50505e-57	Early SC Beta	CBX1
DBNDD1.1	4.97608e-96	0.151362	0.355	0.195	1.02612e-91	Early SC Beta	DBNDD1
DPYSL5.1	1.0204e-92	0.151339	0.36	0.186	2.10417e-88	Early SC Beta	DPYSL5
CSDE1.1	3.69921e-76	0.151163	0.967	0.922	7.62814e-72	Early SC Beta	CSDE1
CCDC112.1	3.77939e-74	0.150919	0.445	0.303	7.79348e-70	Early SC Beta	CCDC112
MAP7D2.1	1.20452e-41	0.150891	0.385	0.306	2.48384e-37	Early SC Beta	MAP7D2
ATP2A2.1	4.61152e-66	0.150886	0.809	0.728	9.50941e-62	Early SC Beta	ATP2A2
HM13.2	9.87068e-52	0.150833	0.911	0.818	2.03543e-47	Late SC Beta	HM13
CHD7.1	2.06634e-75	0.150766	0.757	0.632	4.26099e-71	Early SC Beta	CHD7
GOLGA4.1	5.01879e-48	0.150623	0.832	0.713	1.03492e-43	Late SC Beta	GOLGA4
SRSF3.1	2.13114e-49	0.15059	0.871	0.825	4.39462e-45	Early SC Beta	SRSF3
SLC39A6.1	1.38866e-65	0.150564	0.698	0.608	2.86355e-61	Early SC Beta	SLC39A6
FDFT1.1	2.29029e-55	0.150234	0.774	0.672	4.7228e-51	Early SC Beta	FDFT1
FTH1.1	4.37069e-61	0.150136	0.998	0.982	9.01281e-57	Early SC Beta	FTH1
HIKESHI.1	9.91225e-70	0.150088	0.578	0.459	2.04401e-65	Early SC Beta	HIKESHI
RNF157.1	7.16093e-100	0.150069	0.406	0.23	1.47665e-95	Early SC Beta	RNF157
FGF14.1	3.87565e-66	0.150035	0.375	0.244	7.99199e-62	Early SC Beta	FGF14
FSD1	1.327e-136	0.149989	0.296	0.101	2.73641e-132	Early SC Beta	FSD1
YWHAQ	1.90977e-52	0.149705	0.957	0.91	3.93813e-48	Early SC Beta	YWHAQ
ATP6AP2	1.58982e-38	0.149622	0.79	0.859	3.27837e-34	Adult Beta	ATP6AP2
CBLN1	2.37391e-82	0.149598	0.273	0.134	4.89523e-78	Early SC Beta	CBLN1
LSM10.1	1.24213e-64	0.149526	0.766	0.672	2.5614e-60	Early SC Beta	LSM10
PSD3.1	1.12836e-59	0.149203	0.748	0.659	2.32678e-55	Early SC Beta	PSD3
CLDN3.1	1.56069e-41	0.149193	0.838	0.729	3.2183e-37	Late SC Beta	CLDN3
GSE1.1	3.45935e-67	0.149185	0.716	0.62	7.13352e-63	Early SC Beta	GSE1
P2RX4.2	9.52941e-102	0.149098	0.548	0.328	1.96506e-97	Late SC Beta	P2RX4
PAPSS2.1	1.62751e-47	0.149027	0.785	0.65	3.35608e-43	Late SC Beta	PAPSS2
PRRC2B.1	1.76896e-67	0.149	0.686	0.582	3.64778e-63	Early SC Beta	PRRC2B
TMED6.2	6.41067e-54	0.148908	0.591	0.437	1.32194e-49	Late SC Beta	TMED6
PARP6.1	6.87624e-85	0.148841	0.498	0.348	1.41795e-80	Early SC Beta	PARP6
UBQLN1.1	6.85104e-71	0.14881	0.67	0.58	1.41275e-66	Early SC Beta	UBQLN1
AKIRIN1.1	1.29715e-63	0.148783	0.771	0.676	2.67486e-59	Early SC Beta	AKIRIN1
MYEF2.1	2.213e-72	0.148411	0.718	0.597	4.56342e-68	Early SC Beta	MYEF2
TPD52.1	6.99437e-50	0.148407	0.948	0.912	1.44231e-45	Early SC Beta	TPD52
HNRNPC.1	2.36685e-69	0.148251	0.957	0.91	4.88068e-65	Early SC Beta	HNRNPC
RPS12.1	2.52786e-39	0.147967	0.997	0.981	5.2127e-35	Early SC Beta	RPS12
HMGB3.1	2.57161e-60	0.14793	0.422	0.288	5.30291e-56	Early SC Beta	HMGB3
TRIR.1	5.12742e-55	0.147834	0.932	0.873	1.05732e-50	Early SC Beta	TRIR
TIMM13.1	3.67707e-54	0.147805	0.936	0.885	7.58249e-50	Early SC Beta	TIMM13
CEP126.2	5.15606e-88	0.147765	0.562	0.35	1.06323e-83	Late SC Beta	CEP126
IGF2.2	4.34561e-45	0.147756	0.312	0.182	8.96108e-41	Late SC Beta	IGF2
GET1.1	1.27072e-63	0.147563	0.603	0.481	2.62035e-59	Early SC Beta	GET1
ABI2.1	3.68424e-74	0.147544	0.724	0.62	7.59727e-70	Early SC Beta	ABI2
CREB5	6.82269e-71	0.147382	0.18	0.073	1.40691e-66	Early SC Beta	CREB5
SMARCB1.1	3.82119e-57	0.147344	0.698	0.601	7.87968e-53	Early SC Beta	SMARCB1
VLDLR.1	1.39544e-68	0.147108	0.839	0.721	2.87753e-64	Early SC Beta	VLDLR
UBE2R2.1	7.64513e-70	0.146961	0.782	0.693	1.5765e-65	Early SC Beta	UBE2R2
SLC25A39.1	2.88128e-52	0.146802	0.803	0.743	5.94149e-48	Early SC Beta	SLC25A39
IMMP1L	2.86127e-50	0.146737	0.754	0.675	5.90023e-46	Early SC Beta	IMMP1L
RSF1.1	4.07066e-62	0.14671	0.777	0.695	8.39411e-58	Early SC Beta	RSF1
ZNF286A.1	2.07954e-84	0.146621	0.417	0.259	4.28823e-80	Early SC Beta	ZNF286A
KCNJ3.2	4.48886e-80	0.146569	0.563	0.365	9.25649e-76	Late SC Beta	KCNJ3
MIA2.1	7.43552e-67	0.146511	0.759	0.594	1.53328e-62	Late SC Beta	MIA2
HSP90AB1	5.50453e-57	0.146364	0.947	0.993	1.13509e-52	Adult Beta	HSP90AB1
ELMO1	2.7146e-43	0.146342	0.431	0.32	5.59777e-39	Early SC Beta	ELMO1
PPA1	2.12387e-49	0.146339	0.927	0.87	4.37962e-45	Early SC Beta	PPA1
EPCAM	6.2362e-44	0.146298	0.892	0.962	1.28597e-39	Adult Beta	EPCAM
ASIC4.2	8.73028e-93	0.14622	0.397	0.198	1.80027e-88	Late SC Beta	ASIC4
RPS19BP1.1	4.34605e-43	0.146202	0.86	0.809	8.962e-39	Early SC Beta	RPS19BP1
SMARCC1.1	6.4402e-70	0.146201	0.674	0.576	1.32803e-65	Early SC Beta	SMARCC1
RHOBTB1.1	2.19641e-86	0.146071	0.341	0.205	4.52922e-82	Early SC Beta	RHOBTB1
BRD4.1	2.88608e-67	0.146021	0.733	0.633	5.95139e-63	Early SC Beta	BRD4
CAVIN3.2	7.99192e-56	0.145965	0.594	0.432	1.64801e-51	Late SC Beta	CAVIN3
NDUFA11.1	8.17216e-47	0.145771	0.953	0.908	1.68518e-42	Early SC Beta	NDUFA11
PANK3.1	1.00419e-68	0.14563	0.677	0.566	2.07075e-64	Early SC Beta	PANK3
RPS6KA3.1	7.14679e-34	0.145571	0.742	0.632	1.47374e-29	Late SC Beta	RPS6KA3
MLF2.1	3.46694e-55	0.145568	0.894	0.838	7.14918e-51	Early SC Beta	MLF2
ARL10.1	2.62027e-98	0.145545	0.423	0.242	5.40325e-94	Early SC Beta	ARL10
PKIG.1	4.71283e-70	0.145543	0.496	0.394	9.71833e-66	Early SC Beta	PKIG
OLA1.1	2.79575e-58	0.145537	0.784	0.716	5.76511e-54	Early SC Beta	OLA1
CPLX2.1	3.79133e-63	0.145439	0.52	0.406	7.8181e-59	Early SC Beta	CPLX2
RNF5.1	2.80426e-58	0.145369	0.649	0.543	5.78266e-54	Early SC Beta	RNF5
ARL1.1	4.93846e-61	0.145244	0.817	0.675	1.01836e-56	Late SC Beta	ARL1
FZD3.1	1.89202e-64	0.145147	0.517	0.407	3.90153e-60	Early SC Beta	FZD3
TUBB2A.1	5.51025e-38	0.145129	0.725	0.664	1.13627e-33	Early SC Beta	TUBB2A
KARS.1	6.72425e-70	0.145126	0.644	0.545	1.38661e-65	Early SC Beta	KARS
CNTN4.1	7.52036e-59	0.145105	0.541	0.449	1.55077e-54	Early SC Beta	CNTN4
AIG1.1	2.23628e-68	0.145016	0.762	0.605	4.61143e-64	Late SC Beta	AIG1
DYNC1H1.1	2.00824e-65	0.144845	0.868	0.802	4.14119e-61	Early SC Beta	DYNC1H1
PAFAH1B2.1	4.256e-65	0.144741	0.74	0.648	8.77629e-61	Early SC Beta	PAFAH1B2
PCBP1.1	2.13529e-64	0.144713	0.929	0.867	4.40318e-60	Early SC Beta	PCBP1
GNG2.1	1.21378e-57	0.144608	0.626	0.527	2.50293e-53	Early SC Beta	GNG2
ZFR.1	1.53081e-63	0.144592	0.74	0.646	3.15668e-59	Early SC Beta	ZFR
IRGQ.1	3.08625e-67	0.144449	0.557	0.422	6.36415e-63	Early SC Beta	IRGQ
STARD10.1	2.69481e-43	0.144397	0.985	0.941	5.55696e-39	Late SC Beta	STARD10
SEC31A.1	6.76483e-54	0.144312	0.865	0.74	1.39498e-49	Late SC Beta	SEC31A
RPS14.1	4.03222e-42	0.144281	0.996	0.978	8.31483e-38	Early SC Beta	RPS14
HCFC1R1.1	6.48282e-53	0.144181	0.794	0.741	1.33682e-48	Early SC Beta	HCFC1R1
ASB9	8.35708e-19	0.144143	0.639	0.624	1.72331e-14	Adult Beta	ASB9
SEPTIN6.1	7.95839e-62	0.144032	0.489	0.35	1.6411e-57	Early SC Beta	SEPTIN6
CYSLTR2.1	4.21664e-134	0.143963	0.196	0.039	8.69514e-130	Late SC Beta	CYSLTR2
SIGIRR.2	8.49554e-86	0.143858	0.621	0.416	1.75187e-81	Late SC Beta	SIGIRR
LUC7L3	3.49778e-61	0.143812	0.86	0.789	7.21278e-57	Early SC Beta	LUC7L3
OSBP2.2	2.26571e-81	0.143784	0.472	0.289	4.67213e-77	Late SC Beta	OSBP2
WDR82.1	3.47809e-68	0.143695	0.59	0.485	7.17218e-64	Early SC Beta	WDR82
UBE2I.1	2.17537e-56	0.143663	0.735	0.649	4.48583e-52	Early SC Beta	UBE2I
MAP1A.1	9.32265e-69	0.143627	0.618	0.501	1.92242e-64	Early SC Beta	MAP1A
ELOB.1	5.23202e-67	0.143447	0.993	0.961	1.07889e-62	Early SC Beta	ELOB
FARP1.1	8.7958e-67	0.143268	0.861	0.772	1.81378e-62	Early SC Beta	FARP1
SON	1.49107e-40	0.143237	0.832	0.935	3.07473e-36	Adult Beta	SON
ZNF462.1	2.54448e-63	0.143082	0.578	0.46	5.24697e-59	Early SC Beta	ZNF462
AASDHPPT.1	3.19726e-55	0.143023	0.716	0.635	6.59308e-51	Early SC Beta	AASDHPPT
NDUFAF8	8.70662e-48	0.142892	0.828	0.774	1.79539e-43	Early SC Beta	NDUFAF8
ADGRG4.2	7.35638e-176	0.142822	0.227	0.042	1.51696e-171	Late SC Beta	ADGRG4
B4GALT5.1	2.91035e-83	0.142522	0.524	0.374	6.00142e-79	Early SC Beta	B4GALT5
MIDN.1	4.64461e-51	0.142395	0.644	0.54	9.57764e-47	Early SC Beta	MIDN
BMERB1.1	6.03578e-66	0.142276	0.477	0.367	1.24464e-61	Early SC Beta	BMERB1
SPCS1.2	1.31678e-39	0.141895	0.956	0.897	2.71533e-35	Late SC Beta	SPCS1
PLEKHJ1.1	4.85268e-54	0.14189	0.68	0.591	1.00067e-49	Early SC Beta	PLEKHJ1
SLC39A7.2	7.14787e-53	0.141867	0.817	0.689	1.47396e-48	Late SC Beta	SLC39A7
TMEM147.1	7.79566e-41	0.141792	0.876	0.825	1.60754e-36	Early SC Beta	TMEM147
RIMS2.1	5.41667e-68	0.141621	0.662	0.548	1.11697e-63	Early SC Beta	RIMS2
CAPRIN1.1	7.55677e-64	0.14151	0.829	0.746	1.55828e-59	Early SC Beta	CAPRIN1
TMED5.2	3.04153e-72	0.141505	0.762	0.589	6.27194e-68	Late SC Beta	TMED5
CSNK2B.1	3.07004e-48	0.141441	0.801	0.738	6.33074e-44	Early SC Beta	CSNK2B
UQCRQ.1	9.09424e-42	0.141407	0.982	0.946	1.87532e-37	Early SC Beta	UQCRQ
COX6C	1.33779e-47	0.14129	0.981	0.943	2.75866e-43	Early SC Beta	COX6C
DHRS7.1	7.53549e-48	0.141212	0.818	0.692	1.55389e-43	Late SC Beta	DHRS7
DICER1.1	1.6066e-65	0.141005	0.825	0.757	3.31298e-61	Early SC Beta	DICER1
SAMD11	8.72137e-23	0.140774	0.452	0.327	1.79843e-18	Adult Beta	SAMD11
MRPL41.1	2.56528e-50	0.140686	0.92	0.874	5.28985e-46	Early SC Beta	MRPL41
GLIS3	3.30746e-70	0.140682	0.499	0.372	6.82032e-66	Early SC Beta	GLIS3
SMDT1.1	1.23181e-54	0.140633	0.952	0.906	2.54012e-50	Early SC Beta	SMDT1
LYPLA1.1	2.5516e-57	0.140602	0.77	0.7	5.26164e-53	Early SC Beta	LYPLA1
ERH.1	1.48046e-48	0.140535	0.93	0.877	3.05286e-44	Early SC Beta	ERH
COX6A1	6.40416e-44	0.140441	0.983	0.954	1.3206e-39	Early SC Beta	COX6A1
BRD3.1	6.29021e-52	0.140405	0.682	0.58	1.2971e-47	Early SC Beta	BRD3
INHBA	9.83994e-94	0.140385	0.167	0.044	2.02909e-89	Early SC Beta	INHBA
SRM.1	1.84915e-47	0.140178	0.644	0.557	3.81314e-43	Early SC Beta	SRM
NAPB.1	8.37967e-80	0.140145	0.439	0.289	1.72797e-75	Early SC Beta	NAPB
MRPL33	5.82708e-42	0.140128	0.864	0.816	1.2016e-37	Early SC Beta	MRPL33
MT-ND4.1	3.26875e-30	0.14003	0.999	0.998	6.74049e-26	Late SC Beta	MT-ND4
FUS	1.4052e-64	0.140008	0.888	0.82	2.89767e-60	Early SC Beta	FUS
HPCA.1	5.13868e-38	0.139902	0.767	0.675	1.05965e-33	Early SC Beta	HPCA
FAM219B.1	3.64087e-68	0.139889	0.593	0.462	7.50784e-64	Early SC Beta	FAM219B
ATF4.1	1.03129e-45	0.13982	0.893	0.834	2.12663e-41	Early SC Beta	ATF4
GALNT3.1	4.16052e-94	0.139764	0.491	0.289	8.57941e-90	Late SC Beta	GALNT3
ZDHHC14.1	5.43306e-57	0.139723	0.722	0.624	1.12035e-52	Early SC Beta	ZDHHC14
METAP2	1.64574e-53	0.139707	0.789	0.715	3.39367e-49	Early SC Beta	METAP2
GADD45GIP1.1	6.69942e-50	0.139697	0.92	0.862	1.38149e-45	Early SC Beta	GADD45GIP1
EEF1B2.1	1.38789e-28	0.139637	0.97	0.94	2.86196e-24	Early SC Beta	EEF1B2
KIF3A.1	2.08178e-61	0.13959	0.696	0.61	4.29285e-57	Early SC Beta	KIF3A
RPL24.1	4.18676e-51	0.139537	0.998	0.981	8.63352e-47	Early SC Beta	RPL24
ANAPC16	2.23928e-47	0.139457	0.924	0.875	4.61761e-43	Early SC Beta	ANAPC16
EMC10.1	1.38306e-61	0.13945	0.943	0.892	2.85201e-57	Early SC Beta	EMC10
CHD4.1	5.0849e-60	0.139449	0.785	0.692	1.04856e-55	Early SC Beta	CHD4
KPNA6.1	2.47676e-62	0.139448	0.714	0.624	5.10732e-58	Early SC Beta	KPNA6
MRPL12.1	2.25661e-53	0.139424	0.733	0.641	4.65335e-49	Early SC Beta	MRPL12
VIL1.1	2.50551e-46	0.139386	0.874	0.774	5.16662e-42	Late SC Beta	VIL1
KLHL23.1	4.92516e-67	0.139385	0.487	0.383	1.01562e-62	Early SC Beta	KLHL23
SUMO1.1	2.66508e-44	0.139309	0.885	0.829	5.49566e-40	Early SC Beta	SUMO1
COA8.1	7.78944e-58	0.139281	0.688	0.602	1.60626e-53	Early SC Beta	COA8
FJX1.1	2.06287e-128	0.139199	0.211	0.055	4.25384e-124	Early SC Beta	FJX1
TENM2.1	1.27738e-103	0.139179	0.273	0.109	2.63408e-99	Early SC Beta	TENM2
PCYOX1.1	1.92093e-52	0.138984	0.86	0.735	3.96114e-48	Late SC Beta	PCYOX1
MCRIP1.1	2.45482e-46	0.138622	0.763	0.685	5.06208e-42	Early SC Beta	MCRIP1
FUCA2.1	1.77556e-78	0.138552	0.666	0.472	3.66138e-74	Late SC Beta	FUCA2
KIAA1324.2	6.84733e-46	0.138544	0.841	0.717	1.41199e-41	Late SC Beta	KIAA1324
GSK3B.1	1.17138e-66	0.13834	0.623	0.529	2.4155e-62	Early SC Beta	GSK3B
ACLY.1	4.47104e-56	0.138323	0.904	0.849	9.21973e-52	Early SC Beta	ACLY
TP53I13.1	9.85967e-69	0.138302	0.754	0.581	2.03316e-64	Late SC Beta	TP53I13
ZNF580.1	4.19137e-48	0.138287	0.827	0.761	8.64303e-44	Early SC Beta	ZNF580
H1F0.1	1.0309e-40	0.138229	0.667	0.573	2.12583e-36	Early SC Beta	H1F0
SLC22A17.2	1.35832e-56	0.138221	0.799	0.654	2.80099e-52	Late SC Beta	SLC22A17
GLTPD2.2	9.0593e-53	0.138135	0.651	0.505	1.86812e-48	Late SC Beta	GLTPD2
CSNK1A1.1	2.44264e-63	0.138112	0.903	0.847	5.03697e-59	Early SC Beta	CSNK1A1
TCF4.1	1.27541e-74	0.138016	0.369	0.226	2.63003e-70	Early SC Beta	TCF4
NMRK1.1	7.48701e-75	0.137982	0.64	0.451	1.5439e-70	Late SC Beta	NMRK1
ASCL2	1.06866e-31	0.137872	0.868	0.817	2.20367e-27	Early SC Beta	ASCL2
AHCY.1	1.34433e-38	0.137826	0.777	0.71	2.77214e-34	Early SC Beta	AHCY
SLC25A1.1	3.01833e-37	0.13774	0.846	0.749	6.2241e-33	Late SC Beta	SLC25A1
PFN2.1	4.09863e-46	0.137634	0.926	0.891	8.45178e-42	Early SC Beta	PFN2
ANKS4B.2	1.00983e-69	0.137481	0.554	0.372	2.08237e-65	Late SC Beta	ANKS4B
RPS6	2.32917e-26	0.137374	0.994	0.982	4.80298e-22	Early SC Beta	RPS6
MANBA.2	1.37288e-71	0.13706	0.513	0.336	2.83101e-67	Late SC Beta	MANBA
DHCR24.1	2.34597e-28	0.137014	0.641	0.548	4.83762e-24	Late SC Beta	DHCR24
NOL4.1	2.76216e-60	0.13701	0.585	0.468	5.69586e-56	Early SC Beta	NOL4
CTSL.1	4.55561e-79	0.136709	0.646	0.448	9.39413e-75	Late SC Beta	CTSL
RPL7L1.1	5.78563e-55	0.136645	0.854	0.795	1.19305e-50	Early SC Beta	RPL7L1
MAML3.1	3.29579e-72	0.136453	0.506	0.382	6.79625e-68	Early SC Beta	MAML3
XPR1.1	7.85231e-68	0.13629	0.55	0.436	1.61922e-63	Early SC Beta	XPR1
KRT18.1	2.03474e-54	0.136033	0.853	0.724	4.19584e-50	Late SC Beta	KRT18
DENR.1	3.49598e-53	0.135737	0.776	0.715	7.20905e-49	Early SC Beta	DENR
PDCD4.1	2.96863e-65	0.135728	0.734	0.564	6.12161e-61	Late SC Beta	PDCD4
ARG2	2.17965e-55	0.135675	0.61	0.498	4.49466e-51	Early SC Beta	ARG2
NDUFA3.1	9.34479e-34	0.135625	0.894	0.854	1.92699e-29	Early SC Beta	NDUFA3
KDM6B.1	1.87087e-69	0.135591	0.572	0.433	3.85792e-65	Early SC Beta	KDM6B
PERP.1	3.49028e-30	0.135558	0.918	0.881	7.1973e-26	Early SC Beta	PERP
SYPL1.1	9.72239e-75	0.135519	0.674	0.484	2.00485e-70	Late SC Beta	SYPL1
HPN.2	1.80796e-63	0.135388	0.714	0.542	3.72818e-59	Late SC Beta	HPN
HRK.1	1.6165e-71	0.135314	0.234	0.101	3.33339e-67	Early SC Beta	HRK
HDGFL3.1	4.38937e-59	0.135308	0.722	0.629	9.05133e-55	Early SC Beta	HDGFL3
CAP1.1	2.54264e-51	0.135289	0.825	0.744	5.24317e-47	Early SC Beta	CAP1
CBFA2T2.1	2.89416e-62	0.135018	0.501	0.368	5.96805e-58	Early SC Beta	CBFA2T2
HS6ST3.1	7.81171e-63	0.134885	0.44	0.303	1.61085e-58	Early SC Beta	HS6ST3
RPL21	2.46731e-39	0.13484	0.998	0.981	5.08784e-35	Early SC Beta	RPL21
MINDY2.1	1.23271e-64	0.134742	0.532	0.418	2.54197e-60	Early SC Beta	MINDY2
PRELID1.1	7.0533e-41	0.13462	0.879	0.825	1.45446e-36	Early SC Beta	PRELID1
SMARCA2.1	1.84913e-40	0.134603	0.873	0.814	3.81309e-36	Early SC Beta	SMARCA2
ERGIC1.1	6.87495e-62	0.134554	0.545	0.439	1.41768e-57	Early SC Beta	ERGIC1
YWHAH	1.40635e-36	0.134415	0.82	0.746	2.90003e-32	Early SC Beta	YWHAH
ATCAY	6.64821e-114	0.134385	0.188	0.046	1.37093e-109	Early SC Beta	ATCAY
CSNK1E.1	1.36517e-68	0.134072	0.524	0.384	2.81512e-64	Early SC Beta	CSNK1E
C11orf58.1	4.44235e-56	0.133976	0.953	0.899	9.16057e-52	Early SC Beta	C11orf58
BEX5	2.04722e-27	0.133826	0.557	0.505	4.22158e-23	Early SC Beta	BEX5
RTN3.1	1.23833e-54	0.133769	0.899	0.862	2.55356e-50	Early SC Beta	RTN3
CEBPA.2	4.97109e-93	0.133764	0.407	0.215	1.02509e-88	Late SC Beta	CEBPA
DCTN2	1.39489e-53	0.133747	0.833	0.764	2.87641e-49	Early SC Beta	DCTN2
C3orf14	3.01617e-41	0.133694	0.756	0.704	6.21965e-37	Early SC Beta	C3orf14
PUM1.1	1.24114e-62	0.133347	0.727	0.662	2.55936e-58	Early SC Beta	PUM1
ANXA2	5.27199e-20	0.133307	0.226	0.132	1.08714e-15	Adult Beta	ANXA2
UBE2D2.1	3.76194e-48	0.13324	0.87	0.803	7.7575e-44	Early SC Beta	UBE2D2
MYCN.1	1.63855e-83	0.133143	0.357	0.223	3.37885e-79	Early SC Beta	MYCN
CAMK1D	1.26012e-64	0.133106	0.456	0.326	2.59849e-60	Early SC Beta	CAMK1D
NSD3.1	3.33396e-52	0.133089	0.73	0.653	6.87497e-48	Early SC Beta	NSD3
EDEM3.1	6.22622e-55	0.133079	0.731	0.575	1.28391e-50	Late SC Beta	EDEM3
MAP1LC3B	4.02596e-47	0.133066	0.81	0.747	8.30194e-43	Early SC Beta	MAP1LC3B
SPIN1.1	1.43201e-68	0.133063	0.596	0.497	2.95295e-64	Early SC Beta	SPIN1
KPNA2.1	4.69476e-48	0.132991	0.619	0.508	9.68106e-44	Early SC Beta	KPNA2
SCAMP1.1	1.32786e-53	0.132914	0.74	0.664	2.73817e-49	Early SC Beta	SCAMP1
SMYD3	7.68889e-51	0.132864	0.58	0.482	1.58553e-46	Early SC Beta	SMYD3
NUCB2	3.75491e-33	0.132847	0.722	0.799	7.743e-29	Adult Beta	NUCB2
MIB1.1	1.12924e-56	0.132816	0.715	0.636	2.32861e-52	Early SC Beta	MIB1
DHRS2	7.71948e-08	0.132731	0.535	0.479	0.00159183	Adult Beta	DHRS2
RFK.1	1.08676e-41	0.132725	0.838	0.733	2.241e-37	Late SC Beta	RFK
MYH14.2	1.44912e-70	0.132723	0.672	0.483	2.98824e-66	Late SC Beta	MYH14
ZFP90.1	5.49374e-71	0.132676	0.461	0.317	1.13286e-66	Early SC Beta	ZFP90
NMNAT2.1	5.68556e-78	0.132667	0.412	0.277	1.17242e-73	Early SC Beta	NMNAT2
ETS2	1.58885e-54	0.132616	0.392	0.275	3.27637e-50	Early SC Beta	ETS2
FLOT1	7.3867e-50	0.132598	0.755	0.68	1.52321e-45	Early SC Beta	FLOT1
CAPZB.1	3.63965e-39	0.132557	0.906	0.863	7.50532e-35	Early SC Beta	CAPZB
UBL5.1	1.73374e-35	0.132527	0.968	0.928	3.57514e-31	Early SC Beta	UBL5
TPM1.1	6.82893e-47	0.132249	0.828	0.76	1.40819e-42	Early SC Beta	TPM1
NAGLU.1	4.85601e-79	0.132222	0.552	0.356	1.00136e-74	Late SC Beta	NAGLU
RPIA.1	3.96407e-46	0.132183	0.446	0.335	8.17431e-42	Early SC Beta	RPIA
TAOK1.1	1.74859e-59	0.131943	0.721	0.638	3.60577e-55	Early SC Beta	TAOK1
SNX18.1	6.59993e-60	0.131933	0.53	0.416	1.36097e-55	Early SC Beta	SNX18
EFNA3.1	1.24781e-87	0.131876	0.304	0.151	2.57311e-83	Early SC Beta	EFNA3
UCP2.1	1.9667e-50	0.131843	0.261	0.154	4.05554e-46	Early SC Beta	UCP2
PGAP1.1	8.0058e-58	0.131831	0.431	0.314	1.65088e-53	Early SC Beta	PGAP1
CCS.1	1.83422e-67	0.131757	0.691	0.511	3.78234e-63	Late SC Beta	CCS
N4BP2.1	1.87551e-50	0.13172	0.588	0.488	3.86748e-46	Early SC Beta	N4BP2
ALG3.2	2.28367e-50	0.1317	0.667	0.522	4.70916e-46	Late SC Beta	ALG3
ILF3.1	1.82283e-54	0.131638	0.73	0.635	3.75885e-50	Early SC Beta	ILF3
ERO1B.1	2.44103e-40	0.131629	0.996	0.982	5.03365e-36	Late SC Beta	ERO1B
NECTIN3.2	4.7226e-65	0.131458	0.633	0.453	9.73848e-61	Late SC Beta	NECTIN3
PARP1	1.23925e-54	0.131393	0.786	0.722	2.55546e-50	Early SC Beta	PARP1
SCAND1.1	1.82274e-41	0.131392	0.957	0.918	3.75868e-37	Early SC Beta	SCAND1
SCG3.1	5.56719e-35	0.131192	0.987	0.96	1.14801e-30	Late SC Beta	SCG3
SEMA3A.2	1.75479e-67	0.131133	0.618	0.432	3.61854e-63	Late SC Beta	SEMA3A
SCARB2.1	2.45641e-56	0.131131	0.867	0.787	5.06536e-52	Early SC Beta	SCARB2
GMPPA.2	4.53973e-58	0.130824	0.598	0.445	9.36138e-54	Late SC Beta	GMPPA
SLC7A5	2.89609e-82	0.130789	0.382	0.21	5.97203e-78	Early SC Beta	SLC7A5
EI24.1	1.1879e-42	0.130744	0.919	0.87	2.44956e-38	Early SC Beta	EI24
HSPBP1	1.52635e-53	0.130739	0.574	0.457	3.14749e-49	Early SC Beta	HSPBP1
KRT7	6.53006e-36	0.130678	0.174	0.097	1.34656e-31	Early SC Beta	KRT7
COA1.1	3.87952e-60	0.130637	0.538	0.434	7.99996e-56	Early SC Beta	COA1
TTLL7	6.43054e-64	0.130636	0.597	0.48	1.32604e-59	Early SC Beta	TTLL7
CDK16.1	3.13558e-57	0.130547	0.597	0.484	6.46588e-53	Early SC Beta	CDK16
TMEM132B.1	4.67582e-42	0.130444	0.63	0.541	9.64201e-38	Early SC Beta	TMEM132B
LDOC1.1	1.71885e-53	0.130408	0.705	0.607	3.54445e-49	Early SC Beta	LDOC1
KDELR3.1	1.2479e-111	0.130404	0.296	0.116	2.57329e-107	Late SC Beta	KDELR3
SETD5.1	2.14817e-56	0.130266	0.645	0.536	4.42974e-52	Early SC Beta	SETD5
LYRM4.1	1.35878e-56	0.130102	0.539	0.436	2.80194e-52	Early SC Beta	LYRM4
NEU1.1	5.49631e-45	0.130053	0.782	0.659	1.13339e-40	Late SC Beta	NEU1
BCLAF1.1	2.68499e-51	0.129967	0.824	0.754	5.53673e-47	Early SC Beta	BCLAF1
RPS6KA6.1	1.38226e-57	0.129855	0.461	0.357	2.85037e-53	Early SC Beta	RPS6KA6
FAU.1	1.6178e-47	0.129835	0.996	0.979	3.33606e-43	Early SC Beta	FAU
SSU72.1	2.39895e-44	0.12981	0.922	0.864	4.94688e-40	Early SC Beta	SSU72
NETO2.1	6.82624e-103	0.129809	0.312	0.149	1.40764e-98	Early SC Beta	NETO2
CBX5.1	2.12629e-55	0.129807	0.844	0.796	4.38463e-51	Early SC Beta	CBX5
ATAT1.1	4.54307e-70	0.129752	0.348	0.224	9.36827e-66	Early SC Beta	ATAT1
RPL22.1	6.94348e-38	0.129685	0.985	0.96	1.43181e-33	Early SC Beta	RPL22
RAB3IP.1	7.18409e-52	0.129665	0.731	0.68	1.48143e-47	Early SC Beta	RAB3IP
AGMAT.2	5.2874e-116	0.129654	0.353	0.151	1.09031e-111	Late SC Beta	AGMAT
MPST.1	3.49397e-48	0.129632	0.638	0.523	7.20492e-44	Early SC Beta	MPST
VMP1.2	1.13148e-32	0.129591	0.601	0.477	2.33323e-28	Late SC Beta	VMP1
PHC2.1	1.54022e-53	0.129566	0.659	0.56	3.1761e-49	Early SC Beta	PHC2
TCEA2.1	1.01656e-53	0.129322	0.616	0.533	2.09625e-49	Early SC Beta	TCEA2
SMS.1	1.03623e-43	0.129299	0.712	0.649	2.13681e-39	Early SC Beta	SMS
ZC3H13.1	1.89175e-55	0.129287	0.604	0.496	3.90097e-51	Early SC Beta	ZC3H13
AQP5.1	1.32253e-110	0.129118	0.157	0.03	2.7272e-106	Late SC Beta	AQP5
HS3ST5.2	1.03026e-53	0.128754	0.316	0.177	2.12449e-49	Late SC Beta	HS3ST5
VWA5A.1	5.02189e-40	0.128359	0.628	0.534	1.03556e-35	Early SC Beta	VWA5A
C11orf71.1	4.65573e-48	0.128352	0.508	0.436	9.60058e-44	Early SC Beta	C11orf71
CCNY.1	1.28519e-60	0.128334	0.702	0.614	2.65019e-56	Early SC Beta	CCNY
NUDT3.1	3.02381e-57	0.128173	0.675	0.594	6.23539e-53	Early SC Beta	NUDT3
LARP1.1	6.22928e-56	0.128093	0.848	0.788	1.28454e-51	Early SC Beta	LARP1
PFDN1.1	3.05145e-49	0.128025	0.631	0.547	6.29239e-45	Early SC Beta	PFDN1
UBA52.1	1.46633e-42	0.127927	0.996	0.973	3.02373e-38	Early SC Beta	UBA52
UBE2D3.1	4.95123e-52	0.127924	0.956	0.911	1.02099e-47	Early SC Beta	UBE2D3
PHGDH.1	2.72443e-46	0.127757	0.482	0.343	5.61804e-42	Early SC Beta	PHGDH
PLCB4.1	1.05922e-57	0.127739	0.611	0.529	2.18421e-53	Early SC Beta	PLCB4
DKK3.1	9.55177e-49	0.127615	0.563	0.425	1.96967e-44	Early SC Beta	DKK3
TIMM17A.1	1.17394e-47	0.127587	0.695	0.612	2.42078e-43	Early SC Beta	TIMM17A
EIF4G3.1	5.95994e-63	0.127558	0.601	0.509	1.229e-58	Early SC Beta	EIF4G3
PDCD5.2	1.01745e-23	0.127557	0.898	0.833	2.09808e-19	Late SC Beta	PDCD5
NOVA1.1	1.99504e-40	0.127473	0.754	0.682	4.11397e-36	Early SC Beta	NOVA1
INPP5F.1	2.71006e-35	0.127398	0.636	0.604	5.58841e-31	Early SC Beta	INPP5F
COMT.2	9.2127e-45	0.127315	0.643	0.503	1.89975e-40	Late SC Beta	COMT
KIF5A	1.13597e-71	0.127298	0.326	0.182	2.34248e-67	Early SC Beta	KIF5A
CCDC88A.1	3.63191e-50	0.127192	0.667	0.574	7.48937e-46	Early SC Beta	CCDC88A
GNS.1	1.676e-52	0.126926	0.684	0.605	3.45609e-48	Early SC Beta	GNS
IGFBP3	5.35534e-35	0.126869	0.207	0.117	1.10432e-30	Early SC Beta	IGFBP3
HIPK2.1	2.29234e-46	0.126863	0.821	0.739	4.72703e-42	Early SC Beta	HIPK2
MFAP4	2.53818e-08	0.126828	0.211	0.22	0.000523397	Adult Beta	MFAP4
COMTD1.1	2.76884e-54	0.1268	0.758	0.608	5.70962e-50	Late SC Beta	COMTD1
UPF3A.1	4.95659e-51	0.12671	0.758	0.687	1.0221e-46	Early SC Beta	UPF3A
DSP.1	1.33972e-28	0.126574	0.954	0.922	2.76264e-24	Early SC Beta	DSP
DPEP1.2	2.44888e-45	0.126548	0.463	0.316	5.04984e-41	Late SC Beta	DPEP1
C16orf72.1	2.82214e-57	0.126439	0.647	0.551	5.81953e-53	Early SC Beta	C16orf72
FYN.1	4.63689e-60	0.126403	0.496	0.371	9.56173e-56	Early SC Beta	FYN
CCSER1.1	3.06633e-45	0.126353	0.419	0.317	6.32308e-41	Early SC Beta	CCSER1
C1orf127.2	2.04156e-45	0.126258	0.518	0.369	4.20989e-41	Late SC Beta	C1orf127
MT-ND4L.2	9.3777e-40	0.126234	0.921	0.839	1.93378e-35	Late SC Beta	MT-ND4L
PRRC2A.1	2.67532e-56	0.12622	0.601	0.488	5.51678e-52	Early SC Beta	PRRC2A
PPM1G.1	4.21662e-49	0.126174	0.785	0.718	8.69509e-45	Early SC Beta	PPM1G
TMEM123.1	6.94064e-43	0.126163	0.555	0.459	1.43123e-38	Early SC Beta	TMEM123
ZKSCAN1.1	2.24829e-48	0.126156	0.921	0.865	4.6362e-44	Early SC Beta	ZKSCAN1
CLIP3.1	6.84989e-62	0.126059	0.512	0.379	1.41252e-57	Early SC Beta	CLIP3
TRIM44.1	7.51234e-56	0.12603	0.695	0.616	1.54912e-51	Early SC Beta	TRIM44
KIF19.1	4.28888e-52	0.126027	0.232	0.127	8.84411e-48	Early SC Beta	KIF19
JPH4	3.43354e-96	0.126009	0.191	0.058	7.08029e-92	Early SC Beta	JPH4
SLC17A6.1	1.00771e-22	0.125988	0.562	0.51	2.078e-18	Early SC Beta	SLC17A6
SNRPB2	5.90949e-39	0.125987	0.776	0.72	1.2186e-34	Early SC Beta	SNRPB2
TOX3.1	1.86629e-51	0.12585	0.439	0.343	3.84848e-47	Early SC Beta	TOX3
DTNA.1	4.38444e-51	0.125841	0.476	0.348	9.04116e-47	Early SC Beta	DTNA
IGF2BP1.1	2.57712e-61	0.125736	0.441	0.297	5.31428e-57	Early SC Beta	IGF2BP1
RABEP1.1	8.07006e-54	0.125734	0.627	0.538	1.66413e-49	Early SC Beta	RABEP1
SH3BGRL3.1	1.10049e-29	0.125644	0.861	0.817	2.26933e-25	Early SC Beta	SH3BGRL3
TCTEX1D2.1	3.42634e-53	0.125616	0.458	0.353	7.06546e-49	Early SC Beta	TCTEX1D2
MT-CO2.1	7.50254e-17	0.125477	1	0.999	1.5471e-12	Late SC Beta	MT-CO2
SNRPD1	1.8165e-38	0.125391	0.826	0.77	3.74581e-34	Early SC Beta	SNRPD1
HIST1H4C	2.53275e-24	0.125389	0.579	0.485	5.22278e-20	Early SC Beta	HIST1H4C
POLR2H.1	2.06597e-47	0.125386	0.695	0.629	4.26024e-43	Early SC Beta	POLR2H
TMEM14A.1	4.8233e-40	0.125377	0.643	0.576	9.94613e-36	Early SC Beta	TMEM14A
POLR1D.1	2.62135e-42	0.125331	0.888	0.834	5.40549e-38	Early SC Beta	POLR1D
MAP2K6	1.59025e-57	0.125294	0.503	0.406	3.27925e-53	Early SC Beta	MAP2K6
UBE2D1.1	4.49463e-55	0.125277	0.549	0.435	9.26837e-51	Early SC Beta	UBE2D1
EWSR1.1	4.51333e-49	0.125273	0.737	0.657	9.30694e-45	Early SC Beta	EWSR1
MTDH.1	6.01035e-42	0.125219	0.882	0.816	1.2394e-37	Early SC Beta	MTDH
PEBP1	1.24073e-76	0.125204	0.885	0.97	2.55851e-72	Adult Beta	PEBP1
UBE2N.1	2.78556e-45	0.125008	0.692	0.629	5.74411e-41	Early SC Beta	UBE2N
MLXIP.1	3.66174e-73	0.125007	0.423	0.281	7.55088e-69	Early SC Beta	MLXIP
SRSF8.1	3.54604e-48	0.124982	0.742	0.66	7.31228e-44	Early SC Beta	SRSF8
FRY	6.59012e-55	0.124971	0.512	0.392	1.35895e-50	Early SC Beta	FRY
CD81.1	1.01863e-33	0.124965	0.935	0.859	2.10051e-29	Late SC Beta	CD81
UBE3A.1	2.40574e-49	0.124853	0.749	0.676	4.96089e-45	Early SC Beta	UBE3A
TRAF4.1	4.0939e-44	0.124824	0.585	0.493	8.44202e-40	Early SC Beta	TRAF4
TMOD2.1	1.6092e-59	0.124797	0.605	0.499	3.31834e-55	Early SC Beta	TMOD2
ISCA1.1	1.29488e-48	0.124742	0.64	0.562	2.67017e-44	Early SC Beta	ISCA1
PNMA1.1	2.27969e-57	0.12474	0.681	0.611	4.70095e-53	Early SC Beta	PNMA1
BAZ2A.1	1.80842e-56	0.12473	0.61	0.502	3.72914e-52	Early SC Beta	BAZ2A
FAM241B.1	2.24769e-63	0.124706	0.341	0.231	4.63495e-59	Early SC Beta	FAM241B
JUP.1	4.66626e-53	0.124639	0.637	0.525	9.62229e-49	Early SC Beta	JUP
HSBP1.1	3.21626e-46	0.124614	0.955	0.911	6.63226e-42	Early SC Beta	HSBP1
ELL2.1	1.02731e-47	0.124581	0.867	0.749	2.11842e-43	Late SC Beta	ELL2
ARID5A.1	1.02652e-64	0.124539	0.233	0.127	2.11678e-60	Early SC Beta	ARID5A
FREM2.2	1.86451e-83	0.124495	0.193	0.063	3.8448e-79	Late SC Beta	FREM2
EEF1A1.1	2.01109e-54	0.12448	0.998	0.992	4.14708e-50	Early SC Beta	EEF1A1
PLEKHA5.1	2.36744e-42	0.124429	0.539	0.476	4.8819e-38	Early SC Beta	PLEKHA5
DDC	1.65913e-38	0.124371	0.672	0.672	3.42128e-34	Early SC Beta	DDC
HNRNPK.1	3.18207e-50	0.124298	0.947	0.91	6.56174e-46	Early SC Beta	HNRNPK
NR2F2.1	8.83391e-50	0.12424	0.289	0.189	1.82164e-45	Early SC Beta	NR2F2
SERINC1.1	6.20419e-48	0.124189	0.899	0.845	1.27937e-43	Early SC Beta	SERINC1
PMAIP1	1.32035e-33	0.12416	0.291	0.207	2.7227e-29	Early SC Beta	PMAIP1
TAF11.1	1.15633e-51	0.124137	0.529	0.445	2.38446e-47	Early SC Beta	TAF11
CCDC50.1	5.65478e-51	0.124033	0.564	0.471	1.16607e-46	Early SC Beta	CCDC50
AC011043.1.1	6.80837e-46	0.123896	0.653	0.58	1.40395e-41	Early SC Beta	AC011043.1
TBPL1	2.15075e-59	0.123884	0.482	0.378	4.43506e-55	Early SC Beta	TBPL1
ADAMTS2.1	1.8174e-94	0.123874	0.525	0.307	3.74766e-90	Late SC Beta	ADAMTS2
STK25.1	3.79369e-53	0.123866	0.59	0.474	7.82298e-49	Early SC Beta	STK25
SERBP1.1	1.71879e-43	0.123865	0.938	0.884	3.54433e-39	Early SC Beta	SERBP1
DUSP8.1	2.43306e-47	0.123859	0.546	0.446	5.01722e-43	Early SC Beta	DUSP8
EPS8L2.2	8.3661e-59	0.123844	0.711	0.547	1.72517e-54	Late SC Beta	EPS8L2
HEPACAM2.1	1.08414e-42	0.123806	0.826	0.725	2.23561e-38	Early SC Beta	HEPACAM2
FUCA1.1	1.89911e-65	0.123729	0.581	0.406	3.91616e-61	Late SC Beta	FUCA1
RPL26L1.1	1.09671e-50	0.123696	0.626	0.538	2.26153e-46	Early SC Beta	RPL26L1
TCEAL2	1.04694e-41	0.123684	0.668	0.573	2.1589e-37	Early SC Beta	TCEAL2
ALDH2.1	3.27586e-58	0.123621	0.546	0.442	6.75515e-54	Early SC Beta	ALDH2
LSM2.1	9.23957e-47	0.123509	0.689	0.63	1.90529e-42	Early SC Beta	LSM2
RPL13.1	2.72196e-35	0.1235	0.999	0.984	5.61296e-31	Early SC Beta	RPL13
FOXO1.1	3.55256e-43	0.123499	0.526	0.455	7.32573e-39	Early SC Beta	FOXO1
RTL8B.1	8.1145e-60	0.123445	0.528	0.411	1.67329e-55	Early SC Beta	RTL8B
TM9SF2.2	3.32057e-50	0.12334	0.874	0.755	6.84735e-46	Late SC Beta	TM9SF2
NFASC	1.1418e-45	0.123271	0.646	0.567	2.35451e-41	Early SC Beta	NFASC
GDF11.1	3.8023e-59	0.123192	0.444	0.317	7.84072e-55	Early SC Beta	GDF11
ENSA.1	2.02666e-44	0.123102	0.881	0.818	4.17917e-40	Early SC Beta	ENSA
MSI2.1	1.08561e-53	0.12302	0.572	0.475	2.23863e-49	Early SC Beta	MSI2
MT-ND6.1	4.85968e-45	0.123001	0.74	0.621	1.00211e-40	Early SC Beta	MT-ND6
PTPRN2.1	2.38439e-51	0.12295	0.841	0.78	4.91685e-47	Early SC Beta	PTPRN2
FAAP20.1	2.94717e-43	0.122933	0.869	0.821	6.07737e-39	Early SC Beta	FAAP20
PBRM1.1	2.57238e-51	0.122838	0.679	0.595	5.30451e-47	Early SC Beta	PBRM1
SLC7A1	2.74944e-57	0.12276	0.591	0.476	5.66961e-53	Early SC Beta	SLC7A1
POLR2F	4.09989e-41	0.12274	0.762	0.698	8.45439e-37	Early SC Beta	POLR2F
RBM39	5.90584e-44	0.122722	0.896	0.838	1.21784e-39	Early SC Beta	RBM39
ATP6V1F.1	4.0228e-41	0.122461	0.944	0.9	8.29541e-37	Early SC Beta	ATP6V1F
SEPTIN9.1	3.1506e-51	0.122447	0.485	0.357	6.49685e-47	Early SC Beta	SEPTIN9
BRD2.1	1.22745e-48	0.122437	0.766	0.688	2.53113e-44	Early SC Beta	BRD2
SEPTIN11.1	1.64659e-41	0.122402	0.759	0.728	3.39544e-37	Early SC Beta	SEPTIN11
WASF1.1	4.98988e-71	0.122362	0.446	0.319	1.02896e-66	Early SC Beta	WASF1
PLOD2.2	6.43939e-64	0.122236	0.486	0.314	1.32787e-59	Late SC Beta	PLOD2
TULP4	8.97903e-59	0.122227	0.559	0.463	1.85157e-54	Early SC Beta	TULP4
SMPD1.1	4.26129e-56	0.122224	0.738	0.582	8.78721e-52	Late SC Beta	SMPD1
ATP5F1A.1	1.13831e-51	0.122147	0.97	0.936	2.34731e-47	Early SC Beta	ATP5F1A
CD24.2	4.48903e-17	0.122026	0.981	0.952	9.25683e-13	Late SC Beta	CD24
SBK1	7.92437e-93	0.122019	0.285	0.126	1.63409e-88	Early SC Beta	SBK1
FZD1.1	2.69173e-46	0.122004	0.516	0.419	5.55061e-42	Early SC Beta	FZD1
XRN2	1.16071e-46	0.121995	0.659	0.578	2.3935e-42	Early SC Beta	XRN2
NAXE.1	6.96831e-39	0.121841	0.801	0.744	1.43694e-34	Early SC Beta	NAXE
UBC.1	4.7922e-39	0.121808	0.992	0.977	9.88199e-35	Late SC Beta	UBC
TKT.1	2.00356e-47	0.121693	0.789	0.732	4.13155e-43	Early SC Beta	TKT
TMEM246	7.77985e-59	0.121533	0.543	0.439	1.60428e-54	Early SC Beta	TMEM246
DDX46.1	1.2234e-42	0.1215	0.764	0.699	2.52278e-38	Early SC Beta	DDX46
TBL1XR1.1	5.34212e-54	0.121472	0.663	0.602	1.1016e-49	Early SC Beta	TBL1XR1
LMX1B.1	1.36406e-60	0.121449	0.392	0.257	2.81282e-56	Early SC Beta	LMX1B
PRKAR1A.1	1.49261e-47	0.121448	0.929	0.886	3.07791e-43	Early SC Beta	PRKAR1A
SREBF2.1	1.21417e-54	0.121435	0.698	0.572	2.50373e-50	Early SC Beta	SREBF2
FIBP.1	5.91656e-40	0.121336	0.799	0.755	1.22005e-35	Early SC Beta	FIBP
MLLT3.1	4.46988e-52	0.121248	0.465	0.364	9.21734e-48	Early SC Beta	MLLT3
CERS4.2	1.90193e-48	0.121221	0.748	0.606	3.92196e-44	Late SC Beta	CERS4
RAB6A.1	1.14649e-47	0.12113	0.714	0.629	2.36417e-43	Early SC Beta	RAB6A
BUD31.1	1.23193e-37	0.121087	0.803	0.755	2.54036e-33	Early SC Beta	BUD31
DNAJC12.1	1.23731e-45	0.120993	0.741	0.685	2.55146e-41	Early SC Beta	DNAJC12
GLO1.1	1.04526e-49	0.120946	0.597	0.527	2.15543e-45	Early SC Beta	GLO1
NDUFA2.1	7.30588e-31	0.120944	0.887	0.84	1.50655e-26	Early SC Beta	NDUFA2
ATRAID.1	1.38864e-41	0.120866	0.901	0.807	2.86352e-37	Late SC Beta	ATRAID
DDX21.1	3.45548e-41	0.120781	0.705	0.63	7.12554e-37	Early SC Beta	DDX21
HEXA.2	4.94198e-49	0.12069	0.704	0.562	1.01909e-44	Late SC Beta	HEXA
CCT6A.1	3.16374e-42	0.120582	0.874	0.825	6.52396e-38	Early SC Beta	CCT6A
CRTAC1.1	1.80791e-85	0.120492	0.166	0.044	3.72808e-81	Late SC Beta	CRTAC1
TPGS1.1	2.332e-41	0.120437	0.807	0.735	4.80882e-37	Early SC Beta	TPGS1
ADIPOR1.1	3.00127e-38	0.120363	0.757	0.697	6.18892e-34	Early SC Beta	ADIPOR1
MYL12A.1	1.5575e-39	0.120307	0.769	0.645	3.21171e-35	Late SC Beta	MYL12A
ARHGEF7.1	2.07167e-57	0.120279	0.504	0.393	4.27198e-53	Early SC Beta	ARHGEF7
EMC6.1	5.43438e-43	0.12024	0.681	0.617	1.12062e-38	Early SC Beta	EMC6
SHISA5.1	1.42786e-41	0.12024	0.777	0.673	2.9444e-37	Early SC Beta	SHISA5
RHOB.1	5.85499e-18	0.120236	0.528	0.469	1.20736e-13	Early SC Beta	RHOB
SEPTIN3.1	1.8047e-76	0.12017	0.288	0.157	3.72147e-72	Early SC Beta	SEPTIN3
HDLBP.1	1.7085e-37	0.120159	0.925	0.848	3.52309e-33	Late SC Beta	HDLBP
ANXA5.1	2.47075e-52	0.120151	0.866	0.737	5.09494e-48	Late SC Beta	ANXA5
GNAI1.1	5.86664e-47	0.12011	0.67	0.599	1.20976e-42	Early SC Beta	GNAI1
PYY.1	2.19028e-13	0.120093	0.144	0.1	4.51658e-09	Early SC Beta	PYY
THUMPD1.2	2.24374e-45	0.120003	0.699	0.561	4.62682e-41	Late SC Beta	THUMPD1
KMT2E.1	5.69081e-47	0.119942	0.727	0.655	1.1735e-42	Early SC Beta	KMT2E
ORAI3.1	3.64529e-56	0.119916	0.651	0.487	7.51695e-52	Late SC Beta	ORAI3
HMGN3.1	9.06563e-35	0.119915	0.884	0.849	1.86942e-30	Early SC Beta	HMGN3
HSPB1.1	1.51571e-09	0.11982	0.316	0.257	3.12555e-05	Late SC Beta	HSPB1
SGMS2.1	1.03925e-79	0.119791	0.413	0.227	2.14304e-75	Late SC Beta	SGMS2
BLVRA.1	6.47109e-52	0.119777	0.406	0.303	1.3344e-47	Early SC Beta	BLVRA
PLXNB2.1	4.84362e-53	0.119674	0.669	0.51	9.98804e-49	Late SC Beta	PLXNB2
FGD4.1	2.45999e-44	0.11967	0.646	0.561	5.07274e-40	Early SC Beta	FGD4
ANKRD50.1	1.55029e-56	0.119639	0.426	0.301	3.19685e-52	Early SC Beta	ANKRD50
CAMKV.1	3.89712e-112	0.119624	0.367	0.159	8.03624e-108	Late SC Beta	CAMKV
EIF4H.1	1.15659e-44	0.119569	0.737	0.666	2.385e-40	Early SC Beta	EIF4H
CISD3.1	2.90637e-58	0.119546	0.712	0.547	5.99323e-54	Late SC Beta	CISD3
LRATD1.1	3.02029e-34	0.119504	0.235	0.193	6.22815e-30	Early SC Beta	LRATD1
POLD2.1	5.66389e-47	0.119485	0.674	0.607	1.16795e-42	Early SC Beta	POLD2
JUND.1	1.07951e-29	0.119475	0.88	0.798	2.22605e-25	Late SC Beta	JUND
STMN3	2.71399e-53	0.1194	0.522	0.417	5.59652e-49	Early SC Beta	STMN3
CHRNA3.1	6.57658e-58	0.119349	0.393	0.244	1.35616e-53	Early SC Beta	CHRNA3
SRP9.1	4.2713e-45	0.119336	0.969	0.927	8.80786e-41	Early SC Beta	SRP9
PRKAR2A.1	7.46432e-50	0.119331	0.77	0.706	1.53922e-45	Early SC Beta	PRKAR2A
SERP2	4.65928e-49	0.119294	0.442	0.346	9.6079e-45	Early SC Beta	SERP2
WSCD2.1	3.31923e-46	0.119273	0.257	0.164	6.84458e-42	Early SC Beta	WSCD2
PRAF2.1	6.16072e-44	0.119257	0.705	0.612	1.2704e-39	Early SC Beta	PRAF2
SUGP2.1	2.26285e-55	0.11913	0.61	0.51	4.66622e-51	Early SC Beta	SUGP2
TIMP2.1	7.50782e-45	0.119092	0.423	0.363	1.54819e-40	Early SC Beta	TIMP2
YWHAB.1	6.81468e-41	0.119	0.926	0.871	1.40525e-36	Early SC Beta	YWHAB
MEST.1	1.60535e-42	0.118944	0.583	0.485	3.31038e-38	Early SC Beta	MEST
SPATC1L.1	2.41531e-44	0.118924	0.661	0.564	4.98061e-40	Early SC Beta	SPATC1L
VPS35.1	8.6532e-49	0.118871	0.786	0.73	1.78438e-44	Early SC Beta	VPS35
PSAP.2	1.78639e-36	0.118836	0.959	0.905	3.68371e-32	Late SC Beta	PSAP
ARID4B.1	7.84e-45	0.118833	0.724	0.645	1.61669e-40	Early SC Beta	ARID4B
BTD.1	4.1634e-82	0.118723	0.492	0.295	8.58534e-78	Late SC Beta	BTD
MRPL42.1	1.75866e-43	0.118678	0.802	0.743	3.62654e-39	Early SC Beta	MRPL42
CIAO2B.1	5.40699e-34	0.118529	0.833	0.797	1.11497e-29	Early SC Beta	CIAO2B
CD82.1	1.98416e-102	0.118502	0.405	0.197	4.09154e-98	Late SC Beta	CD82
NDUFB9	7.95231e-33	0.118482	0.936	0.891	1.63985e-28	Early SC Beta	NDUFB9
BOD1.1	1.71664e-45	0.118361	0.617	0.55	3.53989e-41	Early SC Beta	BOD1
TMEM65.1	2.70165e-54	0.118321	0.633	0.58	5.57107e-50	Early SC Beta	TMEM65
EPHX2.1	2.78688e-60	0.118276	0.636	0.464	5.74683e-56	Late SC Beta	EPHX2
CTBS.1	1.26938e-64	0.118251	0.596	0.416	2.61759e-60	Late SC Beta	CTBS
POLR2K	5.79226e-34	0.118246	0.775	0.723	1.19442e-29	Early SC Beta	POLR2K
SNCA.1	5.634e-47	0.118126	0.51	0.427	1.16179e-42	Early SC Beta	SNCA
GPC6.1	1.17445e-40	0.118108	0.509	0.412	2.42183e-36	Early SC Beta	GPC6
RPL5	6.81619e-46	0.118059	0.996	0.98	1.40557e-41	Early SC Beta	RPL5
DUSP10.1	9.07262e-57	0.118045	0.233	0.133	1.87086e-52	Early SC Beta	DUSP10
EMC4.1	7.46609e-37	0.11802	0.779	0.72	1.53958e-32	Early SC Beta	EMC4
YY1.1	5.02121e-44	0.118006	0.791	0.734	1.03542e-39	Early SC Beta	YY1
KATNAL1.1	3.3033e-56	0.117994	0.539	0.456	6.81174e-52	Early SC Beta	KATNAL1
FAM131B.1	6.74167e-97	0.117923	0.296	0.133	1.3902e-92	Early SC Beta	FAM131B
EIF3F.1	5.41082e-41	0.117889	0.935	0.885	1.11576e-36	Early SC Beta	EIF3F
UROS.1	4.35053e-33	0.117857	0.784	0.724	8.97122e-29	Early SC Beta	UROS
SLC25A3.1	1.32211e-43	0.117788	0.972	0.94	2.72631e-39	Early SC Beta	SLC25A3
SLC38A10.1	2.84641e-64	0.117765	0.6	0.421	5.86958e-60	Late SC Beta	SLC38A10
CAT.2	3.7979e-40	0.117729	0.226	0.155	7.83165e-36	Late SC Beta	CAT
STARD3NL.1	8.89451e-44	0.11766	0.695	0.634	1.83414e-39	Early SC Beta	STARD3NL
APBB1.1	3.85952e-47	0.117636	0.579	0.475	7.95871e-43	Early SC Beta	APBB1
CHGB	1.68824e-39	0.117512	0.665	0.781	3.48132e-35	Adult Beta	CHGB
CCDC124.1	3.08078e-43	0.117499	0.683	0.601	6.35287e-39	Early SC Beta	CCDC124
SNF8.1	1.70572e-38	0.117485	0.834	0.786	3.51736e-34	Early SC Beta	SNF8
ITM2A.1	2.0149e-15	0.117395	0.311	0.25	4.15493e-11	Early SC Beta	ITM2A
ERI3.1	1.33556e-49	0.117342	0.669	0.571	2.75406e-45	Early SC Beta	ERI3
LDLRAP1.2	8.63196e-64	0.117313	0.488	0.312	1.78e-59	Late SC Beta	LDLRAP1
SLC7A2.1	1.72012e-30	0.117239	0.888	0.838	3.54706e-26	Early SC Beta	SLC7A2
SLC9A3R1.1	1.21709e-44	0.117153	0.897	0.791	2.50976e-40	Late SC Beta	SLC9A3R1
RTL8A.1	1.77182e-42	0.117106	0.76	0.69	3.65367e-38	Early SC Beta	RTL8A
PALMD.1	4.03913e-53	0.117053	0.232	0.151	8.32909e-49	Early SC Beta	PALMD
MAPRE2.1	1.56651e-49	0.116954	0.627	0.541	3.23029e-45	Early SC Beta	MAPRE2
PSMB7.1	1.37667e-35	0.11695	0.863	0.817	2.83883e-31	Early SC Beta	PSMB7
LIN7C.1	2.47975e-56	0.116903	0.611	0.537	5.1135e-52	Early SC Beta	LIN7C
ELAVL1.1	5.87368e-50	0.116895	0.626	0.519	1.21121e-45	Early SC Beta	ELAVL1
SCD.2	7.28958e-15	0.116884	0.933	0.89	1.50318e-10	Late SC Beta	SCD
RBM47.1	9.02474e-50	0.116878	0.693	0.54	1.86099e-45	Late SC Beta	RBM47
NEDD8.1	5.71286e-33	0.116866	0.936	0.89	1.17805e-28	Early SC Beta	NEDD8
LDHB.1	5.98394e-32	0.116862	0.382	0.291	1.23395e-27	Early SC Beta	LDHB
PET100	3.96867e-29	0.116703	0.742	0.697	8.1838e-25	Early SC Beta	PET100
ARIH1.1	3.07072e-52	0.116639	0.599	0.5	6.33213e-48	Early SC Beta	ARIH1
CLSTN2.1	1.1689e-26	0.116615	0.355	0.295	2.41039e-22	Early SC Beta	CLSTN2
ORAI2.1	4.64928e-48	0.116595	0.701	0.61	9.58728e-44	Early SC Beta	ORAI2
FAM114A1.2	2.2417e-59	0.116475	0.453	0.295	4.6226e-55	Late SC Beta	FAM114A1
CUEDC2	1.40613e-46	0.116434	0.695	0.603	2.89959e-42	Early SC Beta	CUEDC2
MISP.1	7.16829e-79	0.116407	0.389	0.21	1.47817e-74	Late SC Beta	MISP
GRIN3A	2.83415e-73	0.116354	0.176	0.061	5.8443e-69	Early SC Beta	GRIN3A
BDP1.1	8.64638e-48	0.116327	0.659	0.568	1.78297e-43	Early SC Beta	BDP1
CAPN1	4.53036e-46	0.116279	0.665	0.581	9.34206e-42	Early SC Beta	CAPN1
NACAD	2.61456e-92	0.116277	0.227	0.083	5.39148e-88	Early SC Beta	NACAD
ROBO1.2	9.85604e-50	0.116119	0.761	0.614	2.03241e-45	Late SC Beta	ROBO1
EIF3A.1	1.03602e-46	0.116088	0.876	0.817	2.13637e-42	Early SC Beta	EIF3A
MTRNR2L8	3.1673e-16	0.11595	0.512	0.556	6.53128e-12	Adult Beta	MTRNR2L8
TOMM22.1	5.59264e-39	0.115934	0.761	0.7	1.15326e-34	Early SC Beta	TOMM22
CAMSAP2.1	1.78111e-53	0.115909	0.461	0.362	3.67282e-49	Early SC Beta	CAMSAP2
CADM1.1	4.42979e-42	0.115883	0.85	0.793	9.13467e-38	Early SC Beta	CADM1
KALRN.1	7.29659e-68	0.115867	0.354	0.208	1.50463e-63	Early SC Beta	KALRN
RPS3A.1	2.6915e-38	0.115825	0.997	0.982	5.55014e-34	Early SC Beta	RPS3A
SEC13.2	1.54039e-41	0.115749	0.825	0.709	3.17643e-37	Late SC Beta	SEC13
LOXL1.1	4.87285e-42	0.115708	0.432	0.346	1.00483e-37	Early SC Beta	LOXL1
PACSIN3.2	3.74337e-56	0.115636	0.584	0.416	7.71921e-52	Late SC Beta	PACSIN3
SLC46A1.2	1.91745e-59	0.115633	0.485	0.321	3.95398e-55	Late SC Beta	SLC46A1
FKBP3	3.58685e-34	0.115595	0.789	0.729	7.39643e-30	Early SC Beta	FKBP3
MBD2.1	9.0211e-62	0.115363	0.531	0.36	1.86024e-57	Late SC Beta	MBD2
RBM15B.1	2.05521e-57	0.11533	0.502	0.381	4.23804e-53	Early SC Beta	RBM15B
CCT5	4.99995e-41	0.115328	0.797	0.737	1.03104e-36	Early SC Beta	CCT5
FOXO3.1	3.39513e-45	0.115318	0.594	0.495	7.00109e-41	Early SC Beta	FOXO3
RTL1	1.25514e-48	0.11527	0.114	0.042	2.58823e-44	Early SC Beta	RTL1
AGPAT4.1	8.40797e-62	0.115267	0.438	0.3	1.73381e-57	Early SC Beta	AGPAT4
MAF.1	1.99687e-31	0.115262	0.548	0.481	4.11775e-27	Early SC Beta	MAF
MAP7D1.1	2.63601e-44	0.115236	0.536	0.447	5.43571e-40	Early SC Beta	MAP7D1
PTPRN.1	1.32579e-07	0.115204	0.879	0.86	0.00273391	Late SC Beta	PTPRN
PHGDH	3.78265e-30	0.11516	0.344	0.433	7.8002e-26	Adult Beta	PHGDH
HSF4.1	3.65147e-56	0.11514	0.331	0.193	7.5297e-52	Late SC Beta	HSF4
ADCY1.1	6.3841e-29	0.115119	0.481	0.419	1.31647e-24	Early SC Beta	ADCY1
LDLRAD3.1	6.00727e-68	0.115062	0.329	0.202	1.23876e-63	Early SC Beta	LDLRAD3
LYST.1	1.92908e-52	0.114973	0.492	0.409	3.97795e-48	Early SC Beta	LYST
CDC42.1	4.36867e-26	0.114879	0.95	0.913	9.00863e-22	Early SC Beta	CDC42
PRRC2C	9.78822e-52	0.114835	0.878	0.81	2.01843e-47	Early SC Beta	PRRC2C
MXD4.1	4.32005e-44	0.1148	0.691	0.613	8.90838e-40	Early SC Beta	MXD4
CITED2.1	1.91223e-45	0.114747	0.515	0.362	3.94321e-41	Late SC Beta	CITED2
RUNDC3A.1	2.81019e-38	0.114662	0.805	0.726	5.7949e-34	Early SC Beta	RUNDC3A
TPI1.1	2.92532e-31	0.114557	0.961	0.935	6.03231e-27	Early SC Beta	TPI1
PREPL.1	3.29262e-45	0.114549	0.751	0.693	6.78972e-41	Early SC Beta	PREPL
DGAT2.2	2.21807e-76	0.114515	0.356	0.196	4.57389e-72	Late SC Beta	DGAT2
NAV2.1	6.68763e-46	0.114489	0.511	0.438	1.37906e-41	Early SC Beta	NAV2
MT-ND1.2	1.12798e-17	0.114476	0.999	0.995	2.32601e-13	Late SC Beta	MT-ND1
LSM1.1	1.34938e-41	0.114397	0.68	0.609	2.78255e-37	Early SC Beta	LSM1
HMG20B	5.46989e-52	0.114263	0.436	0.33	1.12795e-47	Early SC Beta	HMG20B
TUBB4A.1	4.19404e-95	0.114259	0.24	0.096	8.64853e-91	Early SC Beta	TUBB4A
GNG4.1	4.93806e-25	0.114152	0.8	0.764	1.01828e-20	Early SC Beta	GNG4
ABCC8.2	5.64898e-31	0.114138	0.938	0.88	1.16488e-26	Late SC Beta	ABCC8
RAB33A.1	1.95355e-77	0.114	0.22	0.091	4.02842e-73	Early SC Beta	RAB33A
MACF1.1	3.76764e-37	0.113965	0.73	0.666	7.76926e-33	Early SC Beta	MACF1
TXN.1	5.43919e-29	0.113836	0.94	0.904	1.12161e-24	Early SC Beta	TXN
PDLIM5.2	8.98651e-65	0.1138	0.599	0.419	1.85311e-60	Late SC Beta	PDLIM5
SNAPC3.1	5.14506e-54	0.113691	0.54	0.425	1.06096e-49	Early SC Beta	SNAPC3
AOPEP	7.30707e-39	0.113683	0.607	0.543	1.50679e-34	Early SC Beta	AOPEP
MIF	1.41204e-28	0.113653	0.923	0.871	2.91176e-24	Early SC Beta	MIF
CPE	9.87988e-45	0.113626	0.905	0.963	2.03733e-40	Adult Beta	CPE
COPB2.2	4.4357e-49	0.113609	0.777	0.635	9.14686e-45	Late SC Beta	COPB2
GCH1.1	4.59102e-26	0.113609	0.735	0.681	9.46713e-22	Early SC Beta	GCH1
COBLL1.1	1.0343e-50	0.113604	0.613	0.454	2.13283e-46	Late SC Beta	COBLL1
RETREG2.1	5.49615e-51	0.113567	0.699	0.625	1.13336e-46	Early SC Beta	RETREG2
CCZ1.1	2.09935e-46	0.113502	0.564	0.481	4.32906e-42	Early SC Beta	CCZ1
CTBP1.1	3.91568e-45	0.11347	0.583	0.497	8.07452e-41	Early SC Beta	CTBP1
BMP2.1	2.43007e-52	0.113464	0.184	0.092	5.01105e-48	Early SC Beta	BMP2
SSTR1.1	7.52183e-50	0.11336	0.537	0.378	1.55108e-45	Late SC Beta	SSTR1
SRPRA.1	3.22048e-48	0.113292	0.741	0.597	6.64096e-44	Late SC Beta	SRPRA
ARL6IP1	5.46379e-43	0.113223	0.757	0.687	1.12669e-38	Early SC Beta	ARL6IP1
NCOR1.1	3.70389e-41	0.113127	0.732	0.66	7.63779e-37	Early SC Beta	NCOR1
CDK5.1	1.27211e-52	0.113078	0.49	0.401	2.62323e-48	Early SC Beta	CDK5
RSL24D1	3.49353e-36	0.113073	0.8	0.735	7.20401e-32	Early SC Beta	RSL24D1
KMT2A.1	4.13182e-49	0.113073	0.641	0.535	8.52022e-45	Early SC Beta	KMT2A
PNISR.1	1.34615e-47	0.113066	0.917	0.859	2.77591e-43	Early SC Beta	PNISR
HSPE1	1.65682e-31	0.113001	0.947	0.91	3.41652e-27	Early SC Beta	HSPE1
PDIA3	1.7088e-30	0.11297	0.838	0.912	3.52372e-26	Adult Beta	PDIA3
UBE2E1.1	1.37624e-46	0.112966	0.533	0.442	2.83795e-42	Early SC Beta	UBE2E1
MAN1A2.1	6.50475e-45	0.11295	0.708	0.636	1.34135e-40	Early SC Beta	MAN1A2
C12orf49.1	7.44966e-58	0.112944	0.42	0.327	1.53619e-53	Early SC Beta	C12orf49
GREM2.1	5.41128e-76	0.112932	0.166	0.051	1.11586e-71	Late SC Beta	GREM2
MPLKIP.1	2.48971e-41	0.112776	0.665	0.598	5.13403e-37	Early SC Beta	MPLKIP
FAM210B.1	3.84747e-36	0.112716	0.626	0.552	7.93386e-32	Early SC Beta	FAM210B
IGSF21	1.21114e-53	0.112711	0.25	0.137	2.49748e-49	Early SC Beta	IGSF21
GARS.1	6.95907e-39	0.112676	0.728	0.644	1.43503e-34	Early SC Beta	GARS
RIMS4	3.57361e-90	0.112568	0.239	0.099	7.36914e-86	Early SC Beta	RIMS4
METTL26.1	1.19121e-36	0.112485	0.749	0.687	2.45639e-32	Early SC Beta	METTL26
SPCS3.2	1.04329e-55	0.112468	0.782	0.627	2.15136e-51	Late SC Beta	SPCS3
ZNF664.1	3.91496e-50	0.112407	0.584	0.486	8.07305e-46	Early SC Beta	ZNF664
PDX1.1	9.06438e-31	0.112266	0.848	0.805	1.86917e-26	Early SC Beta	PDX1
BZW2	1.72873e-54	0.11215	0.507	0.381	3.56482e-50	Early SC Beta	BZW2
CDKN2D.1	2.62366e-50	0.112033	0.395	0.315	5.41024e-46	Early SC Beta	CDKN2D
CPNE1.1	1.56673e-46	0.11194	0.735	0.656	3.23076e-42	Early SC Beta	CPNE1
SMPDL3A.1	1.09368e-65	0.111805	0.57	0.388	2.25528e-61	Late SC Beta	SMPDL3A
MTRNR2L1	3.63e-15	0.111788	0.468	0.466	7.48543e-11	Adult Beta	MTRNR2L1
TMX1.2	1.65809e-47	0.111782	0.68	0.53	3.41915e-43	Late SC Beta	TMX1
MLST8.1	9.68221e-44	0.11176	0.597	0.507	1.99657e-39	Early SC Beta	MLST8
DPYSL3	1.6926e-51	0.111677	0.158	0.074	3.49031e-47	Early SC Beta	DPYSL3
PDK4.2	3.47986e-27	0.111672	0.254	0.159	7.17581e-23	Late SC Beta	PDK4
FYTTD1.1	8.32267e-46	0.111672	0.68	0.617	1.71622e-41	Early SC Beta	FYTTD1
TSHZ2	2.4449e-36	0.111531	0.337	0.276	5.04164e-32	Early SC Beta	TSHZ2
NCL	1.5963e-35	0.111449	0.856	0.791	3.29173e-31	Early SC Beta	NCL
PPP2R5E.1	1.01321e-44	0.111394	0.622	0.548	2.08934e-40	Early SC Beta	PPP2R5E
IGDCC3.1	4.11666e-19	0.111393	0.508	0.441	8.48897e-15	Early SC Beta	IGDCC3
RABL6.1	2.46625e-38	0.111379	0.77	0.696	5.08565e-34	Early SC Beta	RABL6
TXNL4A.1	5.93256e-39	0.111305	0.91	0.862	1.22335e-34	Early SC Beta	TXNL4A
MRLN.2	2.2031e-65	0.111277	0.353	0.191	4.54302e-61	Late SC Beta	MRLN
RTN2.1	5.10578e-54	0.111227	0.496	0.377	1.05286e-49	Early SC Beta	RTN2
ZFP36.2	6.90304e-59	0.111083	0.37	0.214	1.42348e-54	Late SC Beta	ZFP36
SHOC2.1	4.44604e-44	0.110909	0.646	0.588	9.16818e-40	Early SC Beta	SHOC2
RPL3.1	7.36374e-25	0.110892	1	0.997	1.51848e-20	Early SC Beta	RPL3
SFSWAP.1	1.56181e-46	0.110761	0.538	0.441	3.22062e-42	Early SC Beta	SFSWAP
SH3YL1.1	7.34199e-54	0.110748	0.627	0.463	1.51399e-49	Late SC Beta	SH3YL1
MYO1C.1	6.38593e-48	0.110701	0.584	0.43	1.31684e-43	Late SC Beta	MYO1C
KRT19.1	4.58352e-33	0.110691	0.651	0.521	9.45168e-29	Late SC Beta	KRT19
PRDX2.1	7.0959e-25	0.110586	0.977	0.957	1.46324e-20	Early SC Beta	PRDX2
EPB41L3.1	9.23993e-48	0.110534	0.581	0.518	1.90537e-43	Early SC Beta	EPB41L3
PAM	6.7859e-23	0.110504	0.85	0.797	1.39932e-18	Early SC Beta	PAM
CLASP2	2.0696e-54	0.110489	0.495	0.377	4.26772e-50	Early SC Beta	CLASP2
PPP2CA.1	1.43691e-41	0.110406	0.766	0.707	2.96305e-37	Early SC Beta	PPP2CA
IMPAD1.1	7.49381e-46	0.110403	0.651	0.612	1.5453e-41	Early SC Beta	IMPAD1
MRPS6	1.45399e-48	0.110364	0.603	0.525	2.99827e-44	Early SC Beta	MRPS6
RASSF6.1	6.86216e-32	0.11031	0.624	0.497	1.41505e-27	Late SC Beta	RASSF6
MORF4L2.1	3.36309e-43	0.110294	0.936	0.884	6.93502e-39	Early SC Beta	MORF4L2
YBX3	4.92534e-74	0.110251	0.287	0.156	1.01565e-69	Early SC Beta	YBX3
ANKRD6.1	8.35177e-49	0.110223	0.472	0.368	1.72222e-44	Early SC Beta	ANKRD6
PODXL2	1.22227e-40	0.110205	0.728	0.62	2.52044e-36	Early SC Beta	PODXL2
FAM174C.2	7.09766e-50	0.110156	0.746	0.598	1.46361e-45	Late SC Beta	FAM174C
NR2F6.1	2.06281e-40	0.110116	0.725	0.601	4.25372e-36	Late SC Beta	NR2F6
LAMTOR2.1	4.26577e-32	0.110107	0.815	0.772	8.79645e-28	Early SC Beta	LAMTOR2
NUCKS1.1	6.95997e-42	0.110071	0.94	0.88	1.43522e-37	Early SC Beta	NUCKS1
HADH.1	3.40541e-25	0.109993	0.796	0.778	7.02229e-21	Early SC Beta	HADH
COX5B	2.79977e-25	0.109952	0.971	0.943	5.7734e-21	Early SC Beta	COX5B
RAP1GAP.2	4.8925e-69	0.10994	0.642	0.452	1.00888e-64	Late SC Beta	RAP1GAP
CD59.1	5.58935e-41	0.109928	0.925	0.836	1.15258e-36	Late SC Beta	CD59
SAR1B.1	5.0022e-45	0.109686	0.838	0.715	1.0315e-40	Late SC Beta	SAR1B
RAMP1.1	6.01781e-17	0.109611	0.481	0.389	1.24093e-12	Late SC Beta	RAMP1
CIZ1.1	4.20642e-46	0.109606	0.54	0.443	8.67405e-42	Early SC Beta	CIZ1
A1BG.1	1.23991e-37	0.109532	0.829	0.781	2.55683e-33	Early SC Beta	A1BG
TMTC4.1	1.27621e-51	0.109479	0.348	0.245	2.63167e-47	Early SC Beta	TMTC4
RAB11B.1	6.34383e-35	0.109377	0.739	0.673	1.30816e-30	Early SC Beta	RAB11B
PARVB.2	4.74614e-27	0.109328	0.851	0.764	9.78701e-23	Late SC Beta	PARVB
KMT2C.1	1.0576e-42	0.109282	0.67	0.607	2.18088e-38	Early SC Beta	KMT2C
MPP6.1	7.58667e-33	0.109273	0.794	0.683	1.56445e-28	Late SC Beta	MPP6
INHBB.1	1.4321e-92	0.109164	0.162	0.042	2.95313e-88	Early SC Beta	INHBB
RND2	2.11738e-73	0.109063	0.315	0.172	4.36625e-69	Early SC Beta	RND2
ASRGL1.1	7.42884e-55	0.109055	0.355	0.255	1.5319e-50	Early SC Beta	ASRGL1
SIPA1L2.1	1.22055e-52	0.109022	0.427	0.342	2.5169e-48	Early SC Beta	SIPA1L2
HSD11B1L.1	3.90142e-42	0.109	0.639	0.543	8.04511e-38	Early SC Beta	HSD11B1L
VWA1.1	8.94517e-45	0.10887	0.609	0.46	1.84458e-40	Late SC Beta	VWA1
ABR.1	3.66212e-51	0.108855	0.455	0.354	7.55166e-47	Early SC Beta	ABR
MT1X	1.72508e-07	0.108825	0.276	0.331	0.00355728	Adult Beta	MT1X
PRKRA	6.55632e-42	0.108802	0.568	0.479	1.35198e-37	Early SC Beta	PRKRA
SH3PXD2A.1	8.33559e-52	0.108737	0.446	0.342	1.71888e-47	Early SC Beta	SH3PXD2A
AKR7A2	2.05633e-29	0.108724	0.745	0.692	4.24036e-25	Early SC Beta	AKR7A2
ABHD13.1	3.92787e-47	0.108651	0.618	0.465	8.09966e-43	Late SC Beta	ABHD13
L1CAM	2.4988e-84	0.108571	0.274	0.123	5.15278e-80	Early SC Beta	L1CAM
BSDC1.1	6.95302e-43	0.108448	0.55	0.456	1.43378e-38	Early SC Beta	BSDC1
LCMT1.1	4.92609e-45	0.10835	0.623	0.55	1.01581e-40	Early SC Beta	LCMT1
ADAR.1	2.25937e-40	0.108339	0.729	0.656	4.65905e-36	Early SC Beta	ADAR
BLOC1S1.1	1.11752e-48	0.10832	0.868	0.748	2.30444e-44	Late SC Beta	BLOC1S1
ADNP.1	3.17695e-42	0.108318	0.63	0.557	6.55119e-38	Early SC Beta	ADNP
HRAS.1	2.50604e-38	0.108316	0.742	0.681	5.16771e-34	Early SC Beta	HRAS
PPP1R14C.1	1.5737e-53	0.108273	0.342	0.218	3.24512e-49	Early SC Beta	PPP1R14C
FKBP2	4.40292e-12	0.108252	0.505	0.532	9.07926e-08	Adult Beta	FKBP2
DDA1.1	1.03156e-46	0.10816	0.502	0.413	2.12719e-42	Early SC Beta	DDA1
ZFPM1.2	1.11861e-77	0.108156	0.405	0.224	2.30668e-73	Late SC Beta	ZFPM1
MT-ND6	1.31189e-25	0.108137	0.595	0.703	2.70525e-21	Adult Beta	MT-ND6
EEF1E1	1.5391e-43	0.108074	0.621	0.54	3.17378e-39	Early SC Beta	EEF1E1
MT-ND3.2	1.71479e-24	0.108057	1	0.996	3.53607e-20	Late SC Beta	MT-ND3
CPEB4.1	4.21333e-37	0.108055	0.716	0.648	8.68831e-33	Early SC Beta	CPEB4
EIF4EBP2.1	3.10208e-36	0.107986	0.617	0.529	6.3968e-32	Early SC Beta	EIF4EBP2
KLHDC3.1	7.65534e-40	0.107959	0.616	0.543	1.57861e-35	Early SC Beta	KLHDC3
DAPK1.1	4.78329e-55	0.107905	0.42	0.309	9.86363e-51	Early SC Beta	DAPK1
MAPT	3.32891e-45	0.107899	0.288	0.192	6.86454e-41	Early SC Beta	MAPT
GTF2A2.1	9.32222e-31	0.107818	0.781	0.742	1.92234e-26	Early SC Beta	GTF2A2
MSN.1	7.71663e-52	0.107808	0.442	0.312	1.59125e-47	Early SC Beta	MSN
MAPK1IP1L.1	2.48191e-40	0.107781	0.732	0.654	5.11795e-36	Early SC Beta	MAPK1IP1L
APP	6.69441e-40	0.107763	0.945	0.908	1.38045e-35	Early SC Beta	APP
ELOF1.1	1.30543e-40	0.107759	0.651	0.594	2.69194e-36	Early SC Beta	ELOF1
CARHSP1.1	6.46054e-46	0.107732	0.788	0.651	1.33223e-41	Late SC Beta	CARHSP1
JPT2.1	2.38818e-50	0.107724	0.43	0.33	4.92467e-46	Early SC Beta	JPT2
SMARCD1	7.78483e-52	0.10765	0.421	0.322	1.60531e-47	Early SC Beta	SMARCD1
B3GALNT1	7.32374e-56	0.107641	0.356	0.236	1.51023e-51	Early SC Beta	B3GALNT1
RHEB	1.52067e-33	0.107636	0.792	0.754	3.13577e-29	Early SC Beta	RHEB
ARRB1.1	1.28e-65	0.107615	0.303	0.19	2.63948e-61	Early SC Beta	ARRB1
USF2.1	1.22714e-40	0.107581	0.834	0.771	2.53048e-36	Early SC Beta	USF2
SLC35E2A.1	3.93442e-62	0.107551	0.35	0.231	8.11317e-58	Early SC Beta	SLC35E2A
ARHGAP35.1	1.00634e-45	0.10754	0.57	0.479	2.07518e-41	Early SC Beta	ARHGAP35
CAPN2.1	4.00114e-32	0.107524	0.63	0.588	8.25076e-28	Early SC Beta	CAPN2
VASP.1	4.08108e-40	0.107517	0.554	0.461	8.41559e-36	Early SC Beta	VASP
UBE3C.1	2.68997e-44	0.107428	0.534	0.446	5.54699e-40	Early SC Beta	UBE3C
ARL2.1	7.78823e-51	0.107341	0.912	0.801	1.60601e-46	Late SC Beta	ARL2
LPP.1	1.48018e-35	0.107324	0.647	0.562	3.05227e-31	Early SC Beta	LPP
MIEN1.1	2.125e-29	0.107316	0.845	0.8	4.38196e-25	Early SC Beta	MIEN1
AQP10.1	6.86017e-186	0.107285	0.175	0.015	1.41463e-181	Late SC Beta	AQP10
PCSK7.1	6.0791e-40	0.107266	0.6	0.494	1.25357e-35	Early SC Beta	PCSK7
RPS6KA2	5.78414e-73	0.107213	0.337	0.186	1.19275e-68	Early SC Beta	RPS6KA2
BANF1.1	3.63255e-33	0.107114	0.878	0.824	7.49067e-29	Early SC Beta	BANF1
PAIP1.1	8.56592e-38	0.107079	0.699	0.646	1.76638e-33	Early SC Beta	PAIP1
ARPC4.1	2.85877e-37	0.107046	0.749	0.68	5.89507e-33	Early SC Beta	ARPC4
ARL4C.1	2.66227e-27	0.107009	0.303	0.224	5.48986e-23	Early SC Beta	ARL4C
PDK3.2	7.78079e-37	0.106947	0.402	0.29	1.60448e-32	Late SC Beta	PDK3
TAFA5.1	5.10668e-42	0.106851	0.32	0.233	1.05305e-37	Early SC Beta	TAFA5
GRK3.1	1.32927e-63	0.106849	0.371	0.238	2.74108e-59	Early SC Beta	GRK3
MRPS36	3.43861e-35	0.106819	0.723	0.669	7.09075e-31	Early SC Beta	MRPS36
AL360181.3	1.27987e-39	0.106806	0.492	0.408	2.63921e-35	Early SC Beta	AL360181.3
VKORC1.1	2.00827e-23	0.106691	0.952	0.906	4.14126e-19	Late SC Beta	VKORC1
NISCH.1	3.11091e-47	0.106652	0.543	0.425	6.41502e-43	Early SC Beta	NISCH
ABCA1.1	1.83832e-92	0.106573	0.34	0.155	3.7908e-88	Late SC Beta	ABCA1
PSMF1.1	1.6134e-35	0.10643	0.754	0.695	3.32699e-31	Early SC Beta	PSMF1
MVD.1	3.15211e-28	0.106411	0.451	0.375	6.49997e-24	Early SC Beta	MVD
SPPL3.1	2.47666e-46	0.106385	0.578	0.49	5.10713e-42	Early SC Beta	SPPL3
FMC1	6.26227e-35	0.106367	0.635	0.578	1.29134e-30	Early SC Beta	FMC1
UQCRFS1.1	6.57092e-31	0.106354	0.899	0.862	1.35499e-26	Early SC Beta	UQCRFS1
ANAPC11.1	7.1735e-29	0.106314	0.934	0.892	1.47925e-24	Early SC Beta	ANAPC11
SESTD1.1	5.55673e-36	0.106306	0.704	0.652	1.14585e-31	Early SC Beta	SESTD1
GPC3.1	4.2398e-31	0.106256	0.458	0.334	8.7429e-27	Late SC Beta	GPC3
DPP6.1	4.24937e-33	0.106244	0.712	0.663	8.76262e-29	Early SC Beta	DPP6
GSTK1.1	1.23628e-40	0.106204	0.757	0.632	2.54933e-36	Late SC Beta	GSTK1
IGFBP5.1	8.89112e-61	0.106171	0.778	0.635	1.83344e-56	Early SC Beta	IGFBP5
SLC4A8.1	3.53079e-42	0.106048	0.592	0.519	7.28084e-38	Early SC Beta	SLC4A8
PKIA.1	1.94154e-58	0.106035	0.322	0.207	4.00366e-54	Early SC Beta	PKIA
FOSB.1	1.53895e-33	0.106032	0.369	0.248	3.17346e-29	Late SC Beta	FOSB
HYAL2.1	1.96388e-40	0.105961	0.542	0.463	4.04971e-36	Early SC Beta	HYAL2
ZNF326.1	1.00276e-39	0.105875	0.551	0.466	2.06778e-35	Early SC Beta	ZNF326
ANK2.1	7.24698e-42	0.105812	0.352	0.244	1.4944e-37	Early SC Beta	ANK2
PDAP1	1.10411e-30	0.105801	0.823	0.781	2.27679e-26	Early SC Beta	PDAP1
LRRFIP1.1	7.62974e-37	0.105723	0.692	0.604	1.57333e-32	Early SC Beta	LRRFIP1
KCNB2	1.75243e-49	0.105721	0.42	0.293	3.61369e-45	Early SC Beta	KCNB2
EIF3J	5.31736e-35	0.105704	0.699	0.638	1.09649e-30	Early SC Beta	EIF3J
PGM3.1	3.46512e-54	0.105642	0.6	0.433	7.14542e-50	Late SC Beta	PGM3
ARL8A.1	1.12341e-43	0.10563	0.536	0.451	2.31659e-39	Early SC Beta	ARL8A
ZC3H15	8.63612e-35	0.105622	0.8	0.744	1.78085e-30	Early SC Beta	ZC3H15
FBXW11.1	2.14765e-43	0.10559	0.58	0.516	4.42867e-39	Early SC Beta	FBXW11
SLC16A10.2	1.46519e-53	0.105567	0.454	0.301	3.02137e-49	Late SC Beta	SLC16A10
ZNF770.1	3.43974e-44	0.105567	0.558	0.462	7.0931e-40	Early SC Beta	ZNF770
ESPN.1	9.90876e-144	0.105567	0.158	0.019	2.04328e-139	Late SC Beta	ESPN
KHSRP.1	5.34788e-43	0.10556	0.572	0.471	1.10279e-38	Early SC Beta	KHSRP
PLEKHG6.1	3.94089e-129	0.105527	0.276	0.086	8.1265e-125	Late SC Beta	PLEKHG6
AP2M1.1	1.82834e-39	0.105497	0.936	0.898	3.77022e-35	Early SC Beta	AP2M1
FBLIM1	4.27826e-41	0.105396	0.465	0.366	8.82219e-37	Early SC Beta	FBLIM1
ZNHIT1.1	4.00563e-31	0.105386	0.923	0.879	8.26001e-27	Early SC Beta	ZNHIT1
MEAF6	2.13914e-26	0.105366	0.889	0.835	4.41112e-22	Early SC Beta	MEAF6
PRICKLE2	1.77053e-60	0.10531	0.318	0.189	3.651e-56	Early SC Beta	PRICKLE2
CYB5A.1	3.3317e-31	0.105286	0.884	0.799	6.87031e-27	Late SC Beta	CYB5A
HMGCR.1	8.6842e-33	0.105283	0.768	0.675	1.79077e-28	Early SC Beta	HMGCR
HSF1.1	4.26508e-41	0.105237	0.561	0.478	8.79503e-37	Early SC Beta	HSF1
RAD21.1	1.59118e-31	0.105234	0.891	0.845	3.28117e-27	Early SC Beta	RAD21
EMB	1.20696e-28	0.105115	0.523	0.47	2.48887e-24	Early SC Beta	EMB
ATP5PB.1	7.40717e-34	0.105106	0.873	0.832	1.52743e-29	Early SC Beta	ATP5PB
ARPC1A.1	1.29119e-28	0.105099	0.761	0.716	2.66256e-24	Early SC Beta	ARPC1A
ACP2.1	3.50579e-53	0.105088	0.608	0.444	7.22929e-49	Late SC Beta	ACP2
IDI1.1	8.38945e-30	0.105076	0.855	0.76	1.72999e-25	Late SC Beta	IDI1
ODF2L	1.02455e-48	0.104933	0.479	0.385	2.11273e-44	Early SC Beta	ODF2L
AKIRIN2	2.76478e-44	0.104897	0.46	0.369	5.70126e-40	Early SC Beta	AKIRIN2
SMAD5.1	1.30989e-33	0.104868	0.655	0.593	2.70112e-29	Early SC Beta	SMAD5
GAREM1.1	1.32431e-67	0.104823	0.401	0.231	2.73086e-63	Late SC Beta	GAREM1
HNRNPA3.1	2.44841e-35	0.1048	0.874	0.826	5.04886e-31	Early SC Beta	HNRNPA3
NUCB2.2	2.54583e-32	0.104646	0.858	0.757	5.24976e-28	Late SC Beta	NUCB2
UBXN1	1.68666e-31	0.104643	0.839	0.797	3.47807e-27	Early SC Beta	UBXN1
MGAT4A.1	6.33825e-42	0.104571	0.787	0.658	1.30701e-37	Late SC Beta	MGAT4A
KCTD1	4.96573e-69	0.104566	0.243	0.126	1.02398e-64	Early SC Beta	KCTD1
DDX52.1	2.83808e-43	0.104466	0.551	0.458	5.8524e-39	Early SC Beta	DDX52
UBE2E3.1	2.9887e-30	0.104462	0.69	0.642	6.163e-26	Early SC Beta	UBE2E3
APOE	1.51864e-44	0.104431	0.229	0.356	3.13159e-40	Adult Beta	APOE
NSD1.1	3.5247e-40	0.104365	0.656	0.577	7.26829e-36	Early SC Beta	NSD1
PLCXD3.1	6.35163e-36	0.10431	0.661	0.528	1.30977e-31	Late SC Beta	PLCXD3
PPM1E	2.56636e-69	0.104288	0.325	0.192	5.29209e-65	Early SC Beta	PPM1E
DPM3.1	1.72377e-40	0.104283	0.781	0.653	3.55459e-36	Late SC Beta	DPM3
MGRN1	6.17873e-43	0.104258	0.534	0.439	1.27412e-38	Early SC Beta	MGRN1
SYNJ2.1	4.77986e-39	0.10424	0.69	0.634	9.85654e-35	Early SC Beta	SYNJ2
EXOSC6.1	3.64568e-45	0.104228	0.665	0.609	7.51775e-41	Early SC Beta	EXOSC6
NFIC.1	3.9667e-44	0.104221	0.671	0.523	8.17974e-40	Late SC Beta	NFIC
PCM1.1	1.50898e-37	0.104218	0.756	0.705	3.11168e-33	Early SC Beta	PCM1
QPRT.2	4.93363e-19	0.104212	0.83	0.769	1.01736e-14	Late SC Beta	QPRT
FEM1B.1	1.71845e-49	0.104198	0.567	0.465	3.54361e-45	Early SC Beta	FEM1B
LSS.1	9.74122e-43	0.104086	0.565	0.444	2.00874e-38	Early SC Beta	LSS
ERICH5	2.69845e-18	0.103966	0.305	0.209	5.56447e-14	Adult Beta	ERICH5
TMEM8A.1	2.73392e-40	0.103954	0.696	0.559	5.63761e-36	Late SC Beta	TMEM8A
C2CD4A.1	2.19035e-38	0.103954	0.188	0.105	4.51672e-34	Early SC Beta	C2CD4A
ELOVL5.1	1.25103e-33	0.103928	0.848	0.777	2.57975e-29	Early SC Beta	ELOVL5
SEC61A1.1	9.62806e-33	0.103847	0.848	0.75	1.9854e-28	Late SC Beta	SEC61A1
KDM1A.1	2.01638e-45	0.103806	0.568	0.483	4.15798e-41	Early SC Beta	KDM1A
MTSS2	2.9098e-57	0.103776	0.328	0.206	6.0003e-53	Early SC Beta	MTSS2
MTMR4.1	2.46183e-49	0.1037	0.453	0.337	5.07653e-45	Early SC Beta	MTMR4
HTATIP2.1	1.2412e-48	0.103688	0.597	0.441	2.55948e-44	Late SC Beta	HTATIP2
NDUFV3.1	1.14466e-29	0.103686	0.783	0.744	2.36041e-25	Early SC Beta	NDUFV3
TFPI.1	6.00957e-146	0.103669	0.152	0.017	1.23923e-141	Late SC Beta	TFPI
HIGD2A	7.83058e-25	0.103634	0.883	0.841	1.61474e-20	Early SC Beta	HIGD2A
PXDC1.1	1.53837e-105	0.103577	0.301	0.117	3.17227e-101	Late SC Beta	PXDC1
NSD2.1	1.03583e-45	0.103523	0.461	0.367	2.13599e-41	Early SC Beta	NSD2
CSNK2A1.1	1.07918e-39	0.103493	0.726	0.664	2.22537e-35	Early SC Beta	CSNK2A1
BAG1.1	1.66487e-30	0.103427	0.779	0.73	3.43314e-26	Early SC Beta	BAG1
BAZ1B.1	5.71454e-43	0.103358	0.604	0.52	1.1784e-38	Early SC Beta	BAZ1B
SPTSSA.1	2.52662e-43	0.103326	0.549	0.491	5.21015e-39	Early SC Beta	SPTSSA
NDUFB7.1	7.2234e-26	0.10329	0.953	0.922	1.48954e-21	Early SC Beta	NDUFB7
SYT1	1.39358e-37	0.10326	0.198	0.142	2.87371e-33	Early SC Beta	SYT1
NUDT21.1	4.42986e-48	0.103259	0.448	0.358	9.13482e-44	Early SC Beta	NUDT21
SETBP1.1	1.80001e-50	0.103228	0.407	0.316	3.71179e-46	Early SC Beta	SETBP1
LNPK.1	2.12209e-45	0.103227	0.604	0.527	4.37596e-41	Early SC Beta	LNPK
TARS.1	1.03783e-39	0.103203	0.762	0.698	2.14011e-35	Early SC Beta	TARS
MYT1.1	2.7306e-45	0.103146	0.387	0.284	5.63077e-41	Early SC Beta	MYT1
ISX.1	1.04337e-44	0.10311	0.477	0.351	2.15153e-40	Early SC Beta	ISX
DCC.1	1.27823e-25	0.103089	0.306	0.233	2.63585e-21	Early SC Beta	DCC
HNRNPU.1	2.19218e-37	0.103087	0.894	0.845	4.52049e-33	Early SC Beta	HNRNPU
CD24.1	5.94209e-38	0.103082	0.978	0.939	1.22532e-33	Early SC Beta	CD24
GPAT4.1	1.98873e-42	0.103077	0.544	0.449	4.10097e-38	Early SC Beta	GPAT4
USP9Y.1	2.86746e-37	0.10294	0.636	0.555	5.91299e-33	Early SC Beta	USP9Y
RBMX2.1	2.11975e-24	0.102848	0.67	0.562	4.37114e-20	Late SC Beta	RBMX2
SCN3A	5.05553e-55	0.102739	0.37	0.235	1.0425e-50	Early SC Beta	SCN3A
SNRNP27.1	7.86783e-37	0.102683	0.53	0.464	1.62243e-32	Early SC Beta	SNRNP27
ARGLU1.1	3.2443e-29	0.102616	0.754	0.692	6.69006e-25	Early SC Beta	ARGLU1
H2AFV.1	3.07093e-36	0.102589	0.743	0.685	6.33257e-32	Early SC Beta	H2AFV
PCGF2.1	4.84515e-39	0.102469	0.665	0.593	9.99118e-35	Early SC Beta	PCGF2
ARID3A.1	1.09027e-34	0.102371	0.838	0.764	2.24824e-30	Early SC Beta	ARID3A
MYL12B.1	1.28928e-32	0.102355	0.915	0.842	2.65863e-28	Late SC Beta	MYL12B
IGF2BP2.1	1.34497e-39	0.102257	0.698	0.601	2.77346e-35	Early SC Beta	IGF2BP2
IGFBP2	3.19494e-45	0.10224	0.334	0.208	6.58828e-41	Early SC Beta	IGFBP2
ABHD14B.1	9.58993e-59	0.102223	0.602	0.428	1.97754e-54	Late SC Beta	ABHD14B
KAT6A.1	3.84522e-45	0.102195	0.555	0.48	7.92922e-41	Early SC Beta	KAT6A
CASK.1	1.77293e-37	0.102072	0.633	0.497	3.65595e-33	Late SC Beta	CASK
PGAM2	2.18077e-43	0.102053	0.141	0.059	4.49697e-39	Early SC Beta	PGAM2
PSMA2.1	1.73216e-29	0.102035	0.77	0.72	3.57188e-25	Early SC Beta	PSMA2
APC.1	1.42174e-38	0.102011	0.635	0.584	2.93177e-34	Early SC Beta	APC
BTG3	1.65323e-12	0.101975	0.453	0.417	3.40913e-08	Adult Beta	BTG3
PTTG1IP.1	1.84551e-30	0.101924	0.795	0.744	3.80563e-26	Early SC Beta	PTTG1IP
DBI.1	1.41612e-30	0.101917	0.963	0.916	2.92019e-26	Late SC Beta	DBI
DCTN1.1	2.77935e-41	0.101693	0.635	0.558	5.73131e-37	Early SC Beta	DCTN1
NT5DC2.1	3.8229e-25	0.101685	0.667	0.558	7.8832e-21	Late SC Beta	NT5DC2
VAV2.1	2.26299e-39	0.101629	0.425	0.343	4.66651e-35	Early SC Beta	VAV2
PSIP1	2.69915e-33	0.101559	0.471	0.401	5.56591e-29	Early SC Beta	PSIP1
SERPINA10.1	8.26974e-107	0.101554	0.32	0.134	1.7053e-102	Late SC Beta	SERPINA10
HS6ST2	7.69541e-44	0.101512	0.272	0.193	1.58687e-39	Early SC Beta	HS6ST2
RIMS3	2.55018e-74	0.101475	0.206	0.087	5.25872e-70	Early SC Beta	RIMS3
FRRS1L.1	4.54138e-63	0.101465	0.236	0.118	9.36479e-59	Early SC Beta	FRRS1L
GUCY1A2.1	1.98746e-21	0.101451	0.424	0.323	4.09833e-17	Late SC Beta	GUCY1A2
POLR2E.1	1.11357e-34	0.101424	0.692	0.637	2.29629e-30	Early SC Beta	POLR2E
GFPT1.1	1.06622e-38	0.101386	0.854	0.741	2.19864e-34	Late SC Beta	GFPT1
SSRP1	2.11383e-41	0.101386	0.548	0.452	4.35892e-37	Early SC Beta	SSRP1
PPP1R16A.1	2.91689e-45	0.101368	0.572	0.422	6.01491e-41	Late SC Beta	PPP1R16A
EPN1.1	1.73519e-39	0.101365	0.725	0.635	3.57813e-35	Early SC Beta	EPN1
MAPK13.1	4.02267e-52	0.101313	0.672	0.51	8.29515e-48	Late SC Beta	MAPK13
CHN1	5.48161e-40	0.101254	0.442	0.347	1.13036e-35	Early SC Beta	CHN1
ADH5.2	2.17226e-33	0.101237	0.776	0.661	4.47942e-29	Late SC Beta	ADH5
CLPTM1L.1	7.45665e-41	0.101236	0.792	0.664	1.53764e-36	Late SC Beta	CLPTM1L
EIF5A	1.84744e-21	0.10112	0.88	0.848	3.8096e-17	Early SC Beta	EIF5A
CRYBG3	5.06133e-46	0.101115	0.261	0.16	1.0437e-41	Early SC Beta	CRYBG3
PLPPR3.1	1.26388e-83	0.101091	0.149	0.041	2.60625e-79	Early SC Beta	PLPPR3
RETREG1	5.98551e-46	0.10106	0.423	0.326	1.23427e-41	Early SC Beta	RETREG1
DCUN1D5.1	6.33131e-42	0.101007	0.595	0.495	1.30558e-37	Early SC Beta	DCUN1D5
ATP5F1D.1	7.757e-30	0.10098	0.959	0.926	1.59957e-25	Early SC Beta	ATP5F1D
TP53BP1.1	3.46384e-40	0.100978	0.584	0.51	7.14279e-36	Early SC Beta	TP53BP1
MANEAL.1	1.48002e-38	0.100924	0.588	0.496	3.05195e-34	Early SC Beta	MANEAL
POMP.1	2.25979e-24	0.100874	0.915	0.874	4.65991e-20	Early SC Beta	POMP
TOMM34	5.00357e-49	0.100866	0.382	0.278	1.03179e-44	Early SC Beta	TOMM34
AP1S2.1	1.22472e-38	0.100834	0.395	0.312	2.52549e-34	Early SC Beta	AP1S2
NLN.1	1.24354e-57	0.100799	0.341	0.222	2.56431e-53	Early SC Beta	NLN
TOP1.1	1.00828e-34	0.100702	0.819	0.759	2.07918e-30	Early SC Beta	TOP1
SYT17.1	2.27297e-35	0.100692	0.595	0.537	4.68709e-31	Early SC Beta	SYT17
FAM49B	1.7942e-38	0.100605	0.569	0.505	3.69982e-34	Early SC Beta	FAM49B
SMARCC2.1	2.92054e-36	0.100581	0.708	0.65	6.02245e-32	Early SC Beta	SMARCC2
DPY30	3.49095e-29	0.100504	0.774	0.733	7.1987e-25	Early SC Beta	DPY30
VGF.1	3.7732e-30	0.100503	0.472	0.355	7.78072e-26	Late SC Beta	VGF
TOP2B.1	1.50222e-43	0.100475	0.562	0.486	3.09772e-39	Early SC Beta	TOP2B
ARHGEF2	2.71257e-69	0.100428	0.288	0.151	5.59359e-65	Early SC Beta	ARHGEF2
PTPRA	2.95306e-37	0.100412	0.629	0.557	6.08951e-33	Early SC Beta	PTPRA
EPB41L1.1	1.70323e-48	0.100408	0.48	0.381	3.51224e-44	Early SC Beta	EPB41L1
XKR4.1	1.84438e-59	0.100386	0.321	0.192	3.8033e-55	Early SC Beta	XKR4
MLEC.1	7.31482e-37	0.100365	0.845	0.738	1.50839e-32	Late SC Beta	MLEC
SACS.1	1.1331e-69	0.100351	0.268	0.136	2.33656e-65	Early SC Beta	SACS
AZIN1.1	4.21676e-39	0.100204	0.737	0.672	8.69538e-35	Early SC Beta	AZIN1
FKBP10.1	4.21445e-19	0.100195	0.52	0.44	8.69061e-15	Late SC Beta	FKBP10
CAMK2B.1	6.75631e-38	0.100191	0.473	0.403	1.39322e-33	Early SC Beta	CAMK2B
MRPS26	9.6661e-32	0.100135	0.788	0.732	1.99325e-27	Early SC Beta	MRPS26
RIMKLA	6.83073e-43	0.100124	0.449	0.348	1.40856e-38	Early SC Beta	RIMKLA
DMWD.1	1.19394e-46	0.100105	0.423	0.325	2.46203e-42	Early SC Beta	DMWD
CSGALNACT1	3.23337e-48	0.100081	0.19	0.089	6.66753e-44	Early SC Beta	CSGALNACT1
ZFAND5.1	2.66204e-34	0.100069	0.744	0.679	5.48939e-30	Early SC Beta	ZFAND5
TRA2B.1	5.14688e-37	0.100052	0.628	0.559	1.06134e-32	Early SC Beta	TRA2B
FGF12.1	3.69782e-35	0.0999946	0.592	0.513	7.62527e-31	Early SC Beta	FGF12
ACTN4.1	6.21856e-36	0.0999686	0.706	0.582	1.28233e-31	Late SC Beta	ACTN4
PGP.1	1.05645e-33	0.0999007	0.643	0.561	2.17851e-29	Early SC Beta	PGP
SPINK1.2	1.08099e-30	0.0998989	0.183	0.097	2.22911e-26	Late SC Beta	SPINK1
STRA6.1	3.75328e-50	0.0998988	0.424	0.272	7.73963e-46	Late SC Beta	STRA6
DYNLRB1.1	9.55961e-32	0.0998662	0.958	0.914	1.97129e-27	Early SC Beta	DYNLRB1
GNG12.1	1.11976e-44	0.0998355	0.524	0.376	2.30906e-40	Late SC Beta	GNG12
MICOS10	6.42851e-24	0.0998301	0.879	0.851	1.32562e-19	Early SC Beta	MICOS10
ATP8A1.1	1.17326e-45	0.0997944	0.43	0.334	2.41938e-41	Early SC Beta	ATP8A1
ASIC1.1	1.81564e-27	0.0997871	0.332	0.311	3.74404e-23	Early SC Beta	ASIC1
TMEM219.1	5.54648e-28	0.0997857	0.749	0.709	1.14374e-23	Early SC Beta	TMEM219
SRSF11.1	8.82382e-38	0.0997029	0.857	0.807	1.81956e-33	Early SC Beta	SRSF11
PPP4R2.1	1.87475e-39	0.0996789	0.624	0.563	3.86591e-35	Early SC Beta	PPP4R2
RBPJ.1	1.50878e-41	0.0996706	0.558	0.486	3.11126e-37	Early SC Beta	RBPJ
YIPF5.1	3.93561e-36	0.0995686	0.732	0.608	8.11562e-32	Late SC Beta	YIPF5
POGZ.1	3.65623e-40	0.0995555	0.546	0.465	7.53952e-36	Early SC Beta	POGZ
SLC30A8.2	1.49352e-43	0.0995323	0.935	0.839	3.07978e-39	Late SC Beta	SLC30A8
IFT22.1	4.91795e-36	0.0995285	0.536	0.466	1.01413e-31	Early SC Beta	IFT22
ATXN7L3B.1	1.19161e-36	0.0994967	0.705	0.652	2.45721e-32	Early SC Beta	ATXN7L3B
CKAP4.1	4.19246e-36	0.0993895	0.584	0.49	8.64528e-32	Early SC Beta	CKAP4
MTMR9.1	1.13733e-42	0.0992873	0.506	0.403	2.34529e-38	Early SC Beta	MTMR9
MYO5A.1	2.19379e-47	0.099268	0.451	0.363	4.52381e-43	Early SC Beta	MYO5A
SUDS3	3.96049e-41	0.099197	0.478	0.418	8.16693e-37	Early SC Beta	SUDS3
C1QBP	1.13484e-29	0.0991652	0.756	0.712	2.34015e-25	Early SC Beta	C1QBP
GCSH	3.24975e-31	0.0990535	0.725	0.671	6.7013e-27	Early SC Beta	GCSH
PDLIM7	1.08642e-45	0.0989921	0.322	0.213	2.24031e-41	Early SC Beta	PDLIM7
TUBA1C.2	3.11681e-45	0.0989113	0.476	0.328	6.42718e-41	Late SC Beta	TUBA1C
ZNF467	6.47725e-43	0.0988768	0.477	0.387	1.33567e-38	Early SC Beta	ZNF467
DLG5.1	3.12367e-39	0.0987511	0.528	0.423	6.44133e-35	Early SC Beta	DLG5
SCD5	1.48506e-26	0.098647	0.347	0.217	3.06235e-22	Adult Beta	SCD5
FAM222B.1	2.3963e-44	0.0986464	0.497	0.395	4.94142e-40	Early SC Beta	FAM222B
NPTN.1	1.96783e-34	0.0986197	0.769	0.65	4.05786e-30	Late SC Beta	NPTN
ARMCX3.1	3.43492e-38	0.0985987	0.84	0.796	7.08315e-34	Early SC Beta	ARMCX3
TSPAN33.1	1.70033e-59	0.098519	0.468	0.3	3.50625e-55	Late SC Beta	TSPAN33
FGFR4.1	9.59056e-49	0.0985132	0.489	0.335	1.97767e-44	Late SC Beta	FGFR4
SIRPA.2	3.78595e-96	0.0984363	0.313	0.132	7.80701e-92	Late SC Beta	SIRPA
APH1B.1	6.74497e-50	0.0984077	0.55	0.394	1.39088e-45	Late SC Beta	APH1B
SKIL.2	2.44568e-41	0.0983644	0.6	0.455	5.04323e-37	Late SC Beta	SKIL
AKAP9.1	2.79053e-38	0.0983394	0.914	0.859	5.75436e-34	Early SC Beta	AKAP9
DCDC1.1	3.38369e-45	0.0982517	0.323	0.191	6.97751e-41	Late SC Beta	DCDC1
FADS1.1	1.00123e-43	0.0981934	0.716	0.588	2.06464e-39	Early SC Beta	FADS1
AFF4.1	1.84523e-35	0.0981593	0.692	0.613	3.80505e-31	Early SC Beta	AFF4
CREB3L2.1	6.01133e-40	0.0981405	0.646	0.601	1.2396e-35	Early SC Beta	CREB3L2
SNU13.1	1.79111e-27	0.0981272	0.925	0.884	3.69345e-23	Early SC Beta	SNU13
NDUFS8.1	7.50704e-27	0.0981125	0.913	0.878	1.54803e-22	Early SC Beta	NDUFS8
PHLDA1.1	1.77222e-24	0.0981098	0.172	0.116	3.65449e-20	Early SC Beta	PHLDA1
FAM189B.1	9.16643e-46	0.0980379	0.432	0.315	1.89021e-41	Early SC Beta	FAM189B
FBXW7.1	2.63318e-34	0.0980349	0.467	0.39	5.42987e-30	Early SC Beta	FBXW7
SURF4.1	3.4068e-26	0.0980323	0.933	0.889	7.02516e-22	Early SC Beta	SURF4
P4HA2.1	1.0037e-52	0.0979795	0.497	0.336	2.06973e-48	Late SC Beta	P4HA2
TPPP3	5.42837e-50	0.0979425	0.211	0.108	1.11939e-45	Early SC Beta	TPPP3
MED1.1	6.94803e-47	0.0979367	0.401	0.305	1.43275e-42	Early SC Beta	MED1
CASP3.1	2.06188e-37	0.0978426	0.385	0.322	4.2518e-33	Early SC Beta	CASP3
ERGIC3.1	2.17309e-26	0.0978099	0.824	0.766	4.48112e-22	Early SC Beta	ERGIC3
MYH9.1	4.80888e-41	0.0977284	0.471	0.389	9.91639e-37	Early SC Beta	MYH9
GJB1.1	1.43091e-76	0.0976736	0.349	0.177	2.95068e-72	Late SC Beta	GJB1
NCBP2.1	7.09024e-33	0.0976338	0.612	0.543	1.46208e-28	Early SC Beta	NCBP2
PSMB5.1	6.87504e-33	0.0976079	0.963	0.927	1.4177e-28	Early SC Beta	PSMB5
PELI1.1	5.68834e-43	0.0976022	0.3	0.215	1.17299e-38	Early SC Beta	PELI1
KIAA1549.1	1.23697e-50	0.0975843	0.378	0.257	2.55076e-46	Early SC Beta	KIAA1549
KDELR1.2	3.77114e-36	0.0975256	0.958	0.895	7.77646e-32	Late SC Beta	KDELR1
CELF3	3.3542e-32	0.0975143	0.609	0.523	6.91669e-28	Early SC Beta	CELF3
NKIRAS2.1	3.68335e-40	0.0974872	0.498	0.412	7.59544e-36	Early SC Beta	NKIRAS2
CXXC4.1	2.29639e-33	0.0974506	0.59	0.552	4.73539e-29	Early SC Beta	CXXC4
MCL1.1	6.60296e-30	0.0973373	0.621	0.536	1.3616e-25	Early SC Beta	MCL1
NAA10.1	1.47853e-32	0.0972608	0.785	0.74	3.04888e-28	Early SC Beta	NAA10
CEBPG	6.04551e-38	0.0972502	0.491	0.408	1.24665e-33	Early SC Beta	CEBPG
P3H3.1	2.2666e-47	0.0972085	0.57	0.413	4.67395e-43	Late SC Beta	P3H3
PPP2R5B.1	4.87468e-44	0.0971538	0.408	0.302	1.00521e-39	Early SC Beta	PPP2R5B
TPGS2.1	6.14783e-39	0.0970179	0.507	0.423	1.26774e-34	Early SC Beta	TPGS2
CHD8.1	1.39724e-39	0.0970126	0.567	0.479	2.88126e-35	Early SC Beta	CHD8
PCDH10.1	1.1636e-39	0.0970085	0.309	0.187	2.39945e-35	Late SC Beta	PCDH10
RPS3.1	2.23655e-25	0.0970026	0.998	0.985	4.61198e-21	Early SC Beta	RPS3
KLHL24.1	3.00216e-36	0.0969932	0.511	0.437	6.19076e-32	Early SC Beta	KLHL24
SF1.1	1.12361e-32	0.0969832	0.804	0.745	2.31701e-28	Early SC Beta	SF1
CEP68.1	1.96028e-52	0.0969679	0.382	0.276	4.04229e-48	Early SC Beta	CEP68
GRB10	2.16598e-62	0.0969227	0.296	0.161	4.46646e-58	Early SC Beta	GRB10
MTA1.1	3.42161e-41	0.0968563	0.434	0.339	7.05571e-37	Early SC Beta	MTA1
CYTH2	2.24932e-37	0.0968559	0.535	0.444	4.63833e-33	Early SC Beta	CYTH2
SCOC.1	4.35258e-25	0.0968251	0.893	0.865	8.97545e-21	Early SC Beta	SCOC
PFKM	2.88629e-43	0.0968107	0.45	0.364	5.95181e-39	Early SC Beta	PFKM
POU2F2	4.06717e-66	0.096799	0.147	0.049	8.38691e-62	Early SC Beta	POU2F2
RBFOX1.1	7.24945e-39	0.0966426	0.175	0.096	1.49491e-34	Early SC Beta	RBFOX1
COMMD7.1	1.03872e-36	0.0966386	0.684	0.619	2.14195e-32	Early SC Beta	COMMD7
MRFAP1L1.1	5.16101e-41	0.0966034	0.533	0.467	1.06425e-36	Early SC Beta	MRFAP1L1
DPYSL4	9.56094e-67	0.0965226	0.177	0.07	1.97156e-62	Early SC Beta	DPYSL4
SYNCRIP.1	2.48574e-34	0.0964284	0.668	0.603	5.12584e-30	Early SC Beta	SYNCRIP
SELENOH.1	5.16145e-23	0.0964067	0.87	0.831	1.06434e-18	Early SC Beta	SELENOH
AP2A2.1	5.97775e-38	0.0963444	0.606	0.525	1.23267e-33	Early SC Beta	AP2A2
PIN4	1.38581e-30	0.0963276	0.63	0.595	2.85767e-26	Early SC Beta	PIN4
CCAR1.1	1.10903e-35	0.0962672	0.659	0.596	2.28693e-31	Early SC Beta	CCAR1
TMEM263.1	3.16775e-47	0.0962243	0.763	0.617	6.53221e-43	Late SC Beta	TMEM263
CTDNEP1.1	1.67283e-31	0.0962198	0.78	0.717	3.44954e-27	Early SC Beta	CTDNEP1
CALM2	2.46715e-28	0.0961981	0.984	0.956	5.0875e-24	Early SC Beta	CALM2
CASTOR2.1	7.75067e-37	0.0960883	0.559	0.478	1.59827e-32	Early SC Beta	CASTOR2
AKT3.1	4.11978e-46	0.0960752	0.514	0.446	8.49541e-42	Early SC Beta	AKT3
TENT5C.1	1.11173e-33	0.0960303	0.438	0.313	2.29249e-29	Late SC Beta	TENT5C
HECTD1.1	7.70211e-40	0.0960056	0.623	0.573	1.58825e-35	Early SC Beta	HECTD1
CHCHD2.1	8.46366e-28	0.0960027	0.938	0.894	1.74529e-23	Early SC Beta	CHCHD2
ERLEC1.1	4.59432e-31	0.0959782	0.844	0.743	9.47396e-27	Late SC Beta	ERLEC1
ATP9A.1	6.01845e-38	0.0959763	0.713	0.645	1.24106e-33	Early SC Beta	ATP9A
ERICH5.2	8.16238e-13	0.0959472	0.261	0.208	1.68316e-08	Late SC Beta	ERICH5
ATP5MC3.1	6.28076e-22	0.095941	0.959	0.927	1.29516e-17	Early SC Beta	ATP5MC3
CCPG1.1	2.9018e-51	0.0959309	0.682	0.521	5.98381e-47	Late SC Beta	CCPG1
TRIM24.1	2.43909e-40	0.0959205	0.473	0.379	5.02965e-36	Early SC Beta	TRIM24
DDX5	4.02978e-41	0.0959177	0.977	0.937	8.3098e-37	Early SC Beta	DDX5
RPL17	1.06853e-23	0.0959017	0.618	0.713	2.20341e-19	Adult Beta	RPL17
MTMR7.1	2.14168e-41	0.0958946	0.505	0.407	4.41636e-37	Early SC Beta	MTMR7
CSTF3	6.40403e-30	0.0958881	0.558	0.493	1.32058e-25	Early SC Beta	CSTF3
WAC.1	5.14917e-35	0.0958239	0.738	0.689	1.06181e-30	Early SC Beta	WAC
TM7SF2.1	4.0279e-23	0.0958214	0.905	0.843	8.30592e-19	Late SC Beta	TM7SF2
DNAJB11	7.15533e-34	0.0957979	0.665	0.58	1.4755e-29	Early SC Beta	DNAJB11
SURF2	1.1851e-26	0.0956909	0.687	0.648	2.44379e-22	Early SC Beta	SURF2
SERPINE2	1.65961e-17	0.0956795	0.204	0.12	3.42229e-13	Adult Beta	SERPINE2
MAPK10	5.69967e-40	0.0956713	0.477	0.395	1.17533e-35	Early SC Beta	MAPK10
CPQ.1	2.45643e-53	0.0956618	0.514	0.35	5.06541e-49	Late SC Beta	CPQ
YIPF3.1	5.58502e-26	0.0956422	0.901	0.833	1.15169e-21	Late SC Beta	YIPF3
ZNF146.1	8.67668e-42	0.0956261	0.493	0.398	1.78922e-37	Early SC Beta	ZNF146
PARVB	4.49568e-26	0.0955988	0.746	0.798	9.27054e-22	Adult Beta	PARVB
HERC2	7.02907e-38	0.0955571	0.625	0.551	1.44946e-33	Early SC Beta	HERC2
TMCC1.1	1.38965e-43	0.0955315	0.392	0.295	2.86559e-39	Early SC Beta	TMCC1
TNPO2.1	1.83562e-46	0.0954981	0.394	0.288	3.78522e-42	Early SC Beta	TNPO2
RAB3GAP2.1	1.07049e-40	0.0954708	0.598	0.529	2.20746e-36	Early SC Beta	RAB3GAP2
DHX40.1	1.49846e-39	0.0954457	0.482	0.396	3.08997e-35	Early SC Beta	DHX40
BLOC1S2.1	5.76476e-31	0.0954258	0.662	0.614	1.18875e-26	Early SC Beta	BLOC1S2
NIPSNAP2	6.59487e-35	0.0954257	0.541	0.466	1.35993e-30	Early SC Beta	NIPSNAP2
RCN1.1	2.8712e-40	0.0953179	0.837	0.716	5.9207e-36	Late SC Beta	RCN1
GALNT14	1.4634e-41	0.095235	0.564	0.445	3.01769e-37	Early SC Beta	GALNT14
SYNC	1.13334e-14	0.0951529	0.209	0.243	2.33705e-10	Adult Beta	SYNC
SPINT2.2	4.80234e-27	0.0950783	0.991	0.973	9.90291e-23	Late SC Beta	SPINT2
ASNS	5.10365e-29	0.0950746	0.598	0.508	1.05242e-24	Early SC Beta	ASNS
SPATS2L.1	8.52392e-62	0.0950257	0.487	0.313	1.75772e-57	Late SC Beta	SPATS2L
CS.1	4.04726e-40	0.0950138	0.507	0.409	8.34586e-36	Early SC Beta	CS
TCEAL5.1	5.29471e-29	0.0950124	0.367	0.287	1.09182e-24	Early SC Beta	TCEAL5
HPS1.1	3.32375e-30	0.0949944	0.551	0.492	6.8539e-26	Early SC Beta	HPS1
PLA2G12A.1	1.29205e-37	0.0949354	0.65	0.579	2.66433e-33	Early SC Beta	PLA2G12A
IDH2.1	4.27201e-29	0.0948907	0.721	0.626	8.8093e-25	Early SC Beta	IDH2
ACVR2B.1	4.24866e-47	0.0948454	0.33	0.227	8.76117e-43	Early SC Beta	ACVR2B
CDKN2AIPNL.1	6.38263e-34	0.0948046	0.572	0.513	1.31616e-29	Early SC Beta	CDKN2AIPNL
TRAK1.1	3.06489e-37	0.0947934	0.619	0.542	6.3201e-33	Early SC Beta	TRAK1
MTCH2.1	7.86192e-31	0.0947617	0.82	0.774	1.62121e-26	Early SC Beta	MTCH2
SEPHS2.1	6.42623e-36	0.094725	0.741	0.617	1.32515e-31	Late SC Beta	SEPHS2
PHIP.1	2.29974e-30	0.0947184	0.662	0.6	4.7423e-26	Early SC Beta	PHIP
SCN9A.1	8.127e-42	0.0947102	0.349	0.245	1.67587e-37	Early SC Beta	SCN9A
DOK6.1	2.1407e-52	0.0947027	0.301	0.168	4.41434e-48	Late SC Beta	DOK6
RGS12	1.54226e-48	0.0946677	0.339	0.217	3.18029e-44	Early SC Beta	RGS12
AGPAT1.1	4.84182e-32	0.0946366	0.719	0.637	9.98432e-28	Early SC Beta	AGPAT1
PURA.1	5.23687e-45	0.0946104	0.736	0.591	1.07989e-40	Late SC Beta	PURA
RAB5B.1	6.99299e-37	0.0945524	0.554	0.472	1.44202e-32	Early SC Beta	RAB5B
STRN4.1	1.90237e-42	0.094465	0.435	0.335	3.92288e-38	Early SC Beta	STRN4
TRIM33.1	5.73238e-38	0.094453	0.58	0.501	1.18207e-33	Early SC Beta	TRIM33
PGF.1	2.05511e-52	0.0944471	0.374	0.225	4.23785e-48	Late SC Beta	PGF
RABGGTB	4.46955e-28	0.0944416	0.703	0.669	9.21666e-24	Early SC Beta	RABGGTB
AP3B1	6.14619e-28	0.0944262	0.518	0.471	1.26741e-23	Early SC Beta	AP3B1
BEX2	4.08006e-25	0.0944164	0.935	0.892	8.41349e-21	Early SC Beta	BEX2
FAXC.1	4.61068e-51	0.0943728	0.338	0.226	9.50768e-47	Early SC Beta	FAXC
UBN1.1	9.76311e-36	0.0943241	0.564	0.484	2.01325e-31	Early SC Beta	UBN1
DST.1	1.56837e-29	0.0942869	0.857	0.819	3.23413e-25	Early SC Beta	DST
FKBP4	7.03396e-32	0.0942833	0.674	0.607	1.45047e-27	Early SC Beta	FKBP4
SLC40A1.1	1.1765e-57	0.0942188	0.411	0.249	2.42607e-53	Late SC Beta	SLC40A1
WIPI1.1	3.91314e-25	0.0942021	0.493	0.42	8.06929e-21	Early SC Beta	WIPI1
ABCA5.2	1.6405e-44	0.0941645	0.764	0.624	3.38287e-40	Late SC Beta	ABCA5
NDUFA7	2.19007e-30	0.0941111	0.5	0.421	4.51613e-26	Early SC Beta	NDUFA7
DNAJC10.1	6.21852e-33	0.0940923	0.766	0.743	1.28232e-28	Early SC Beta	DNAJC10
TRIM46	1.86541e-57	0.0940755	0.308	0.183	3.84667e-53	Early SC Beta	TRIM46
NOSIP.1	4.95109e-31	0.0940649	0.726	0.671	1.02097e-26	Early SC Beta	NOSIP
ZNF738	4.62411e-43	0.0939826	0.249	0.16	9.53538e-39	Early SC Beta	ZNF738
DENND4A.1	1.07915e-38	0.0939395	0.448	0.359	2.22531e-34	Early SC Beta	DENND4A
TRIO.1	3.83618e-53	0.0939295	0.382	0.256	7.91059e-49	Early SC Beta	TRIO
YTHDC1.1	5.6759e-31	0.0938508	0.643	0.589	1.17043e-26	Early SC Beta	YTHDC1
BSG.1	8.57256e-40	0.093804	0.973	0.937	1.76775e-35	Early SC Beta	BSG
GRINA.1	7.97861e-33	0.0937805	0.702	0.603	1.64527e-28	Early SC Beta	GRINA
RASSF4.2	8.80614e-57	0.0937603	0.553	0.381	1.81591e-52	Late SC Beta	RASSF4
PPP1CB.1	3.20273e-24	0.093707	0.881	0.85	6.60436e-20	Early SC Beta	PPP1CB
CCT3	1.20948e-30	0.0936696	0.926	0.884	2.49406e-26	Early SC Beta	CCT3
CCBE1	4.55542e-25	0.0936358	0.238	0.172	9.39373e-21	Early SC Beta	CCBE1
SBNO1.1	5.89732e-38	0.0936257	0.588	0.528	1.21609e-33	Early SC Beta	SBNO1
PJA2.1	6.94425e-28	0.0935949	0.832	0.784	1.43197e-23	Early SC Beta	PJA2
NUCB1.2	3.50143e-37	0.0934311	0.772	0.645	7.22029e-33	Late SC Beta	NUCB1
MRPL22.1	5.51349e-28	0.0933284	0.655	0.61	1.13694e-23	Early SC Beta	MRPL22
SCD.1	1.79077e-42	0.0933215	0.934	0.865	3.69274e-38	Early SC Beta	SCD
RBM8A	2.08473e-30	0.0932912	0.768	0.714	4.29892e-26	Early SC Beta	RBM8A
EID1.1	2.07509e-39	0.0932717	0.983	0.944	4.27904e-35	Early SC Beta	EID1
CLSTN1	2.90598e-39	0.0931716	0.524	0.428	5.99242e-35	Early SC Beta	CLSTN1
STXBP2.1	4.10812e-48	0.0931456	0.497	0.343	8.47136e-44	Late SC Beta	STXBP2
AFDN.1	6.08983e-34	0.0931286	0.686	0.626	1.25578e-29	Early SC Beta	AFDN
RND3	5.60246e-46	0.0930856	0.245	0.143	1.15528e-41	Early SC Beta	RND3
ANKRD17.1	1.98702e-35	0.0930365	0.654	0.583	4.09743e-31	Early SC Beta	ANKRD17
ACP1.1	9.62475e-27	0.0930154	0.818	0.784	1.98472e-22	Early SC Beta	ACP1
TMEM14B.1	5.52348e-24	0.0929535	0.801	0.759	1.139e-19	Early SC Beta	TMEM14B
SYNE4	3.92637e-37	0.0929055	0.612	0.543	8.09656e-33	Early SC Beta	SYNE4
SOX12.1	3.69198e-41	0.092864	0.462	0.374	7.61322e-37	Early SC Beta	SOX12
TMED9.1	2.64387e-24	0.0928533	0.766	0.672	5.45192e-20	Late SC Beta	TMED9
ZMIZ1.1	3.45779e-41	0.0927945	0.452	0.375	7.13031e-37	Early SC Beta	ZMIZ1
ZNHIT3	1.19472e-31	0.0927716	0.562	0.517	2.46364e-27	Early SC Beta	ZNHIT3
SELENOK.1	4.84499e-22	0.09269	0.921	0.885	9.99085e-18	Early SC Beta	SELENOK
ACADVL.2	6.61665e-44	0.0926054	0.803	0.674	1.36442e-39	Late SC Beta	ACADVL
MRPS11.1	2.53733e-26	0.0925722	0.701	0.643	5.23223e-22	Early SC Beta	MRPS11
LRRTM3	8.10526e-47	0.0925596	0.212	0.122	1.67138e-42	Early SC Beta	LRRTM3
UBE2H.1	4.10282e-34	0.0925434	0.652	0.599	8.46043e-30	Early SC Beta	UBE2H
PAWR.1	8.68976e-34	0.0925286	0.577	0.518	1.79191e-29	Early SC Beta	PAWR
SCPEP1.1	8.69793e-50	0.0925273	0.532	0.375	1.7936e-45	Late SC Beta	SCPEP1
C8A.1	2.19019e-188	0.0925261	0.165	0.012	4.51639e-184	Late SC Beta	C8A
DAP.1	3.7334e-51	0.0925113	0.751	0.597	7.69865e-47	Late SC Beta	DAP
HSP90AA1	1.6361e-51	0.0925077	0.927	0.992	3.37381e-47	Adult Beta	HSP90AA1
KIAA0232.1	5.1912e-35	0.0924882	0.624	0.554	1.07048e-30	Early SC Beta	KIAA0232
NRIP1.1	1.73864e-28	0.0923765	0.571	0.519	3.58525e-24	Early SC Beta	NRIP1
FAM162A.1	5.13512e-32	0.0923634	0.686	0.568	1.05891e-27	Late SC Beta	FAM162A
MT-CO3.1	2.28203e-12	0.0923542	1	0.999	4.70577e-08	Late SC Beta	MT-CO3
MAPK1.1	3.009e-36	0.0923459	0.696	0.637	6.20485e-32	Early SC Beta	MAPK1
B3GALT4.1	5.62748e-60	0.0923087	0.419	0.255	1.16044e-55	Late SC Beta	B3GALT4
CCT7.1	1.04703e-31	0.0923046	0.792	0.736	2.15909e-27	Early SC Beta	CCT7
ATP5PF.1	1.44474e-23	0.092265	0.959	0.925	2.97921e-19	Early SC Beta	ATP5PF
MRPL14.1	2.18113e-28	0.0922095	0.77	0.727	4.4977e-24	Early SC Beta	MRPL14
SMAD2.1	9.23707e-36	0.0921819	0.627	0.559	1.90478e-31	Early SC Beta	SMAD2
MAPK8IP1.1	1.82793e-31	0.092136	0.637	0.567	3.76938e-27	Early SC Beta	MAPK8IP1
PGRMC2.1	2.77119e-38	0.0921006	0.806	0.683	5.71447e-34	Late SC Beta	PGRMC2
SCAMP2.1	1.07684e-45	0.0920321	0.632	0.481	2.22055e-41	Late SC Beta	SCAMP2
TECR.1	2.80798e-26	0.0920281	0.882	0.804	5.79033e-22	Late SC Beta	TECR
ARRDC4.1	5.08705e-30	0.092023	0.501	0.379	1.049e-25	Late SC Beta	ARRDC4
KLHL9.1	1.32369e-33	0.092011	0.57	0.487	2.72957e-29	Early SC Beta	KLHL9
LSM14A.1	9.84471e-35	0.091998	0.681	0.63	2.03008e-30	Early SC Beta	LSM14A
OSBPL8.1	1.04522e-26	0.0919354	0.706	0.654	2.15534e-22	Early SC Beta	OSBPL8
FURIN.1	1.94797e-40	0.0918617	0.592	0.449	4.01691e-36	Late SC Beta	FURIN
SPTAN1.1	1.82037e-30	0.0917541	0.582	0.513	3.75378e-26	Early SC Beta	SPTAN1
CAMSAP1.1	2.61118e-49	0.0917516	0.32	0.209	5.38451e-45	Early SC Beta	CAMSAP1
TAX1BP3.1	5.70007e-41	0.0916638	0.379	0.298	1.17541e-36	Early SC Beta	TAX1BP3
PBX3.1	5.63035e-45	0.0915979	0.677	0.526	1.16103e-40	Late SC Beta	PBX3
PPIB	3.6927e-28	0.0915782	0.923	0.981	7.61472e-24	Adult Beta	PPIB
SRP72.1	7.4949e-30	0.0915479	0.753	0.708	1.54552e-25	Early SC Beta	SRP72
LZTS3.1	3.84188e-40	0.0915152	0.389	0.299	7.92235e-36	Early SC Beta	LZTS3
PRSS23.1	6.92661e-20	0.0915089	0.393	0.403	1.42834e-15	Early SC Beta	PRSS23
PIP4K2B.1	1.08359e-45	0.0914543	0.354	0.256	2.23447e-41	Early SC Beta	PIP4K2B
CADM4	2.23465e-35	0.0914498	0.353	0.253	4.60807e-31	Early SC Beta	CADM4
GABRB3.1	6.29989e-30	0.0914424	0.736	0.674	1.2991e-25	Early SC Beta	GABRB3
NAT14.1	8.19201e-33	0.0914399	0.581	0.528	1.68927e-28	Early SC Beta	NAT14
GOT2.1	2.0414e-36	0.0913754	0.512	0.435	4.20957e-32	Early SC Beta	GOT2
ILF2	1.87838e-27	0.0913711	0.811	0.774	3.87341e-23	Early SC Beta	ILF2
NDUFS6.1	1.04637e-26	0.091361	0.952	0.912	2.15772e-22	Early SC Beta	NDUFS6
UBXN7.1	2.99453e-36	0.0913431	0.51	0.424	6.17503e-32	Early SC Beta	UBXN7
EEF1A2.1	2.24678e-11	0.0912812	0.757	0.692	4.63309e-07	Late SC Beta	EEF1A2
LGALS2.1	8.33795e-48	0.0912644	0.2	0.092	1.71937e-43	Late SC Beta	LGALS2
PHLDA2.1	2.00414e-25	0.0912594	0.182	0.115	4.13274e-21	Early SC Beta	PHLDA2
DDB1.1	5.82805e-30	0.0912488	0.745	0.669	1.2018e-25	Early SC Beta	DDB1
TP53INP2.1	1.1829e-36	0.0912399	0.367	0.275	2.43926e-32	Early SC Beta	TP53INP2
DGCR2.1	6.13235e-40	0.0912259	0.466	0.365	1.26455e-35	Early SC Beta	DGCR2
LMAN2.1	1.10926e-41	0.0911728	0.872	0.76	2.2874e-37	Late SC Beta	LMAN2
GOLGA7.1	1.06759e-32	0.0911641	0.66	0.601	2.20148e-28	Early SC Beta	GOLGA7
MMP23B.1	3.35379e-63	0.0911398	0.153	0.051	6.91584e-59	Late SC Beta	MMP23B
DCTN4.1	2.96672e-35	0.091023	0.57	0.502	6.11768e-31	Early SC Beta	DCTN4
R3HCC1.1	9.40334e-34	0.091009	0.547	0.486	1.93906e-29	Early SC Beta	R3HCC1
SLC8A1.1	3.03088e-46	0.0910045	0.341	0.205	6.24997e-42	Late SC Beta	SLC8A1
SLIT1	8.18719e-90	0.0910011	0.196	0.065	1.68828e-85	Early SC Beta	SLIT1
NPM1	1.33521e-34	0.090998	0.983	0.947	2.75334e-30	Early SC Beta	NPM1
ZNF644.1	2.20261e-35	0.0909613	0.589	0.526	4.542e-31	Early SC Beta	ZNF644
UBE2L6.1	1.52336e-41	0.0909096	0.29	0.205	3.14132e-37	Early SC Beta	UBE2L6
SALL2.1	1.78197e-46	0.0909009	0.344	0.241	3.67461e-42	Early SC Beta	SALL2
KIAA0930.1	6.61051e-35	0.090896	0.364	0.282	1.36315e-30	Early SC Beta	KIAA0930
TLE4.2	1.07646e-29	0.0908858	0.348	0.237	2.21976e-25	Late SC Beta	TLE4
DNALI1.1	1.06689e-35	0.0908816	0.524	0.448	2.20003e-31	Early SC Beta	DNALI1
IGFBPL1.1	3.0521e-22	0.0908477	0.444	0.369	6.29373e-18	Early SC Beta	IGFBPL1
KAZN.1	1.6803e-74	0.0908382	0.146	0.046	3.46494e-70	Early SC Beta	KAZN
TSEN34.1	1.0819e-29	0.0908346	0.656	0.604	2.23099e-25	Early SC Beta	TSEN34
UBL3.1	1.02581e-32	0.0907814	0.812	0.787	2.11531e-28	Early SC Beta	UBL3
MAP3K13	5.06255e-28	0.0907757	0.756	0.713	1.04395e-23	Early SC Beta	MAP3K13
RAC3.1	8.38849e-29	0.0907075	0.718	0.639	1.72979e-24	Early SC Beta	RAC3
WNK2	1.32625e-61	0.0907059	0.272	0.145	2.73487e-57	Early SC Beta	WNK2
RTN4RL2.1	3.20763e-38	0.0906927	0.373	0.273	6.61446e-34	Early SC Beta	RTN4RL2
SGTB.1	4.29269e-52	0.09069	0.332	0.225	8.85196e-48	Early SC Beta	SGTB
GPATCH2L.1	1.06277e-36	0.0906702	0.58	0.504	2.19153e-32	Early SC Beta	GPATCH2L
FAT1	6.25694e-54	0.0906362	0.244	0.129	1.29024e-49	Early SC Beta	FAT1
PBX2.1	7.92794e-36	0.0906157	0.547	0.477	1.63482e-31	Early SC Beta	PBX2
CASTOR3.1	1.57376e-50	0.0906107	0.288	0.185	3.24525e-46	Early SC Beta	CASTOR3
ARHGAP21	5.65283e-48	0.0906103	0.339	0.226	1.16567e-43	Early SC Beta	ARHGAP21
RHBDD2.1	2.14152e-33	0.0905841	0.879	0.804	4.41603e-29	Early SC Beta	RHBDD2
CABP7	6.76324e-51	0.0905473	0.197	0.108	1.39465e-46	Early SC Beta	CABP7
[truncated: 8,175 more rows]

## Sheet: DownGeneSets_AdultBeta
Enriched gene sets in AdultBeta DOWNREGULATED genes			Enrichr
MSigDB_Hallmark_2020
Term	Overlap	P-value	Adjusted P-value	Odds Ratio	Combined Score	Genes
Myc Targets V1	85/200	2.6484941615783202E-17	1.3242470807891602E-15	3.638608903744359	138.88553936774525	YWHAE;SLC25A3;RPLP0;HNRNPU;HNRNPR;PHB2;UBE2L3;EEF1B2;SYNCRIP;PSMD7;TRIM28;RUVBL2;RACK1;TXNL4A;KPNA2;RPS10;ACP1;TOMM70;SMARCC1;STARD7;EIF1AX;NCBP2;RPS5;RPL22;UBE2E1;CTPS1;RAD23B;NME1;TFDP1;PSMA2;CANX;SNRPG;NHP2;SRSF3;ERH;ETF1;PABPC1;PPIA;KPNB1;HDAC2;SET;PSMD14;GLO1;NOLC1;DDX21;COX5A;GSPT1;PSMA7;SRM;PPM1G;PCBP1;TRA2B;G3BP1;FAM120A;POLD2;RPS3;USP1;EIF4H;RPS2;RPL18;HNRNPA1;RANBP1;SF3A1;HNRNPA3;CBX3;P…
Oxidative Phosphorylation	79/200	4.477649740165513E-14	1.1194124350413783E-12	3.2071470699283613	98.57837776819282	GPI;ISCA1;MRPS15;SLC25A3;MRPS11;MRPS12;MRPL34;PHB2;COX7C;TOMM22;OPA1;NNT;PDK4;TIMM17A;UQCRFS1;COX8A;TOMM70;ATP6V1G1;ATP6V0E1;ATP6AP1;GPX4;SDHC;ATP1B1;COX6B1;HADHA;OXA1L;COX7A2L;BDH2;NDUFS8;NDUFS7;NDUFS6;NDUFS1;SLC25A5;SLC25A6;ECHS1;NDUFB7;NDUFB5;TIMM9;TIMM13;ATP5MC3;NDUFB1;UQCR11;UQCR10;MRPS30;COX5A;UQCRH;ATP5MC1;LDHB;ATP5F1A;CYB5R3;NDUFV2;ATP5MG;ATP6V1C1;ATP5MF;COX10;ATP6V1F;TIMM8B;ATP5PF;CYB5A;…
mTORC1 Signaling	74/200	1.2361903463749529E-11	2.060317243958255E-10	2.8797739727972287	72.32955983062962	ERO1A;GPI;GSK3B;BTG2;TES;TFRC;UBE2D3;ATP2A2;PLOD2;TMEM97;VLDLR;TM7SF2;FADS2;SERP1;FADS1;PGM1;ACTR3;ACTR2;STARD4;TPI1;IGFBP5;HMGCS1;ELOVL5;SORD;ELOVL6;ACSL3;ACLY;PSME3;CANX;ETF1;SQSTM1;PPIA;GAPDH;IDI1;RAB1A;PSMD14;INSIG1;RPN1;USO1;PIK3R3;SLC1A4;GLRX;HMGCR;ADD3;ACACA;ATP5MC1;SLC9A3R1;EBP;PSMB5;RDH11;SSR1;SC5D;YKT6;LDLR;SEC11A;CYB5B;XBP1;SDF2L1;HSPA5;SRD5A1;EDEM1;NFYC;IDH1;TXNRD1;GSR;M6PR;DHCR24;MLL…
Pancreas Beta Cells	25/40	1.8196097868232355E-10	2.2745122335290445E-9	8.1090214516603	181.86287988392505	STXBP1;SRP14;FOXO1;NEUROD1;DPP4;AKT3;NKX6-1;PAK3;SEC11A;NKX2-2;CHGA;LMO2;PDX1;PAX4;PAX6;SYT13;ISL1;GCK;SRP9;SPCS1;MAFB;DCX;SRPRB;INSM1;FOXA2
Protein Secretion	43/96	2.4454756515429483E-10	2.4454756515429482E-9	3.959293219252529	87.62553849351916	COPB2;STX12;ARF1;TMED10;COPB1;GOSR2;CLTC;USO1;ATP1A1;CLCN3;RPS6KA3;LMAN1;GOLGA4;SCRN1;AP1G1;AP2S1;TMED2;MAPK1;KIF1B;DNM1L;YKT6;AP2M1;SH3GL2;SEC31A;TPD52;ARFGEF1;ARFGEF2;DST;BNIP3;M6PR;ADAM10;AP2B1;SCAMP1;ARFGAP3;SCAMP3;IGF2R;ARCN1;RAB14;TMX1;GNAS;ERGIC3;SEC24D;VAMP3
heme Metabolism	67/200	1.3175848370218291E-8	1.0902475990983403E-7	2.4639395274857776	44.707887921201014	ISCA1;BTG2;TFRC;GDE1;NR3C1;BACH1;AQP3;FTCD;NUDT4;HEBP1;NNT;BSG;CDC27;PGLS;BTRC;FBXO9;BNIP3L;ARHGEF12;GLRX5;LMO2;PPP2R5B;SLC30A1;RAD23A;VEZF1;GAPVD1;TENT5C;DAAM1;TFDP2;CAT;BMP2K;TOP1;OPTN;BLVRA;OSBP2;SIDT2;EPB41;DCUN1D1;FOXO3;ADIPOR1;CLCN3;RAP1GAP;ADD1;AGPAT4;PRDX2;SEC14L1;UCP2;TSPAN5;DCAF10;DCAF11;SNCA;DMTN;RIOK3;EIF2AK1;UROS;NEK7;MBOAT2;ELL2;EPOR;SLC25A37;ARL2BP;MKRN1;HDGF;YPEL5;GCLM;LRP10;PICAL…
Androgen Response	41/100	1.5263466387376763E-8	1.0902475990983403E-7	3.387993974969099	60.97645043644509	SRP19;IDI1;INSIG1;ABHD2;SRF;STK39;DBI;HMGCR;UBE2J1;RPS6KA3;LMAN1;ZMIZ1;MAP7;PGM3;AKT1;ITGAV;PDLIM5;B2M;SLC38A2;FADS1;TPD52;UBE2I;HMGCS1;XRCC5;ELOVL5;ACTN1;GSR;KRT8;ZBTB10;SORD;DHCR24;ACSL3;ELL2;SPCS3;KRT19;MAF;CDK6;APPBP2;SCD;SMS;SEC24D
UV Response Up	56/158	2.1974659161912562E-8	1.373416197619535E-7	2.6815993301235084	47.28564901134177	CDKN1C;BTG2;BTG1;TFRC;AMD1;CLTB;HNRNPU;ARRB2;ENO2;AQP3;GLS;CASP3;HYAL2;BSG;PRKACA;JUNB;KCNH2;SIGMAR1;FOS;MAPK8IP2;RHOB;CDC34;TST;SELENOW;TMBIM6;IL6ST;SQSTM1;NUP58;RPN1;DDX21;WIZ;FURIN;HSPA13;CYB5R1;AP2S1;MGAT1;POLR2H;YKT6;ATP6V1C1;MARK2;ATP6V1F;CYB5B;KLHDC3;CDKN2B;GCH1;PLCL1;EPHX1;RAB27A;GGH;BMP2;EIF2S3;EIF5;STK25;AGO2;FOSB;GRINA
Mitotic Spindle	66/199	2.6248853521084725E-8	1.4582696400602624E-7	2.426442370053629	42.355113043792024	YWHAE;TRIO;NUMA1;WASL;ARHGAP5;PKD2;AKAP13;PCM1;PPP4R2;CAPZB;KIF5B;ARHGDIA;CDC27;NCK2;ARFIP2;KIF1B;SPTAN1;RALBP1;ARHGEF12;DST;CSNK1D;ACTN4;DYNLL2;CKAP5;BIN1;PALLD;RASA1;FSCN1;MYH9;EZR;MAPRE1;ARHGEF7;SOS1;ARL8A;RABGAP1;STAU1;ROCK1;EPB41;KLC1;CDC42;ABR;FGD4;KIF3B;KIF3C;MARK4;WASF1;PDLIM5;MYH10;WASF2;SPTBN1;CLASP1;ARFGEF1;FARP1;DYNC1H1;MID1IP1;SORBS2;HOOK3;SEPTIN9;CCDC88A;MARCKS;APC;TAOK2;ABI1;NF1;RA…
Unfolded Protein Response	44/113	2.9471878805249555E-8	1.4735939402624777E-7	3.109826292527495	53.92385703112461	ERO1A;SHC1;DCTN1;GOSR2;NOLC1;SLC1A4;SDAD1;RPS14;SERP1;KHSRP;KIF5B;SSR1;BANF1;SEC11A;SEC31A;PAIP1;TTC37;XBP1;HSPA5;IMP3;WFS1;SLC30A5;EDEM1;LSM1;WIPI1;EEF2;LSM4;YWHAZ;YIF1A;VEGFA;CNOT4;SPCS3;CNOT6;TUBB2A;SPCS1;NHP2;SRPRB;PREB;HYOU1;ATP6V0D1;DCP1A;ATF6;ATF4;EIF4G1
PI3K/AKT/mTOR Signaling	40/105	2.4607098092183796E-7	1.1185044587356272E-6	2.9982744528199072	45.62667864110158	GSK3B;ARF1;PRKAA2;CAB39;YWHAB;UBE2D3;CLTC;PTEN;PIK3R3;ECSIT;ACACA;RPS6KA3;MAPK8;GRK2;ARHGDIA;PRKAR2A;CFL1;MKNK2;AKT1;MAPK1;RAC1;HRAS;AP2M1;PAK4;SMAD2;ACTR3;ACTR2;PLA2G12A;DUSP3;PTPN11;PPP1CA;CDK4;ARPC3;CSNK2B;AKT1S1;UBE2N;PIN1;RAF1;PFN1;SQSTM1
TGF-beta Signaling	25/54	6.329563142234776E-7	2.5529376416472427E-6	4.190774874096892	59.814361639030395	CDKN1C;BMPR2;UBE2D3;XIAP;ARID4B;FURIN;CDH1;JUNB;SKIL;SPTBN1;SMAD1;IFNGR2;TGFBR1;RHOA;HIPK2;PPP1CA;SKI;FKBP1A;TJP1;CDK9;PPM1A;BMP2;APC;TRIM33;BMPR1A
UV Response Dn	49/144	6.637637868282831E-7	2.5529376416472427E-6	2.5151415086992412	35.77874183541515	PHF3;CELF2;PTEN;PRDM2;VLDLR;NR3C1;IGF1R;RGS4;NIPBL;SIPA1L1;ZMIZ1;AKT3;IGFBP5;DUSP1;ANXA4;ATRX;DYRK1A;PRKCA;VAV2;TGFBR3;ARHGEF9;PLCB4;MAP1B;KCNMA1;PLPP3;MET;YTHDC1;INSIG1;GCNT1;CACNA1A;PIK3R3;ADD3;ATP2C1;KALRN;SCAF8;RXRA;MTA1;GRK5;SPOP;FYN;APBB2;PDLIM5;LDLR;NEK7;ATP2B4;SYNJ2;MAPK14;TJP1;BMPR1A
Cholesterol Homeostasis	28/74	1.7419977494569232E-5	6.221420533774726E-5	2.958618925831202	32.420229257476244	IDI1;MVK;TMEM97;HMGCR;ACAT2;GNAI1;TM7SF2;ACTG1;FADS2;EBP;ATXN2;ALCAM;TP53INP1;PDK3;SC5D;MAL2;STX5;LDLR;FDFT1;FDPS;STARD4;HMGCS1;LSS;SREBF2;SQLE;SCD;FASN;MVD
Apical Junction	57/200	4.216495612422882E-5	1.405498537474294E-4	1.9426349384818682	19.569951107076456	CTNND1;PTEN;WASL;PIK3CB;ACTB;CDH8;ACTG1;TIAL1;CALB2;TRO;ADAMTS5;CDH1;MDK;AKT2;AKT3;SIRPA;LDLRAP1;HRAS;CAP1;KCNH2;ACTN1;ACTN4;VAV2;CLDN4;VCAN;RASA1;FSCN1;MYH9;EVL;MVD;PFN1;SHC1;INSIG1;AMIGO2;PIK3R3;NRXN2;GNAI1;GNAI2;CTNNA1;SYMPK;RSU1;MYH10;MPZL1;CD99;CD276;VASP;JUP;NEGR1;PBX2;MSN;MAPK14;PTK2;TJP1;ARPC2;TAOK2;NF1;NECTIN3
Reactive Oxygen Species Pathway	19/49	2.623129998368206E-4	8.197281244900643E-4	3.073217952478733	25.34166952830413	CDKN2D;PRNP;NDUFA6;GPX4;TXNRD1;GSR;GLRX;TXN;PRDX6;ATOX1;PDLIM1;PTPA;PRDX2;STK25;CAT;MBP;GCLM;JUNB;FTL
Adipogenesis	52/200	9.97375752069477E-4	0.0029334580943219915	1.709299346740105	11.811913107091753	SLC25A1;SCARB1;MTCH2;RNF11;ARAF;SCP2;ALDH2;DBT;CD36;PGM1;YWHAG;COX8A;JAGN1;GPX4;CHUK;ELOVL6;SDHC;ACLY;TST;ACOX1;GPD2;CAT;PREB;PLIN2;TKT;RTN3;PPP1R15B;ECHS1;NDUFB7;BAZ2A;UQCR11;UQCR10;BCL2L13;GPAT4;UCP2;G3BP2;UBQLN1;GADD45A;RIOK3;MDH2;IDH1;CHCHD10;COQ9;CS;QDPR;PFKL;UCK1;UQCRQ;LPCAT3;CCNG2;NDUFAB1;ATP5PO
DNA Repair	41/150	0.0011679698194251465	0.0032443606095142958	1.8283154966507125	12.345678879984135	POM121;GTF2A2;RALA;MPG;DCTN4;AK1;TAF9;AK3;DGUOK;SEC61A1;POLR2A;GUK1;MPC2;POLR2D;REV3L;POLR2E;TMED2;POLR2H;STX3;POLR2I;POLR2J;GPX4;NCBP2;TAF13;NME3;NME4;SUPT5H;SMAD5;RBX1;NME1;APRT;DDB1;NUDT21;DAD1;NFX1;ERCC1;POLR1D;TAF6;SRSF6;EIF1B;VPS28
Hypoxia	51/200	0.0017469151869805959	0.004597145228896305	1.6645825590800778	10.569939112016328	CDKN1C;ERO1A;SLC25A1;GPI;SCARB1;TES;BTG1;ZNF292;HEXA;HDLBP;VLDLR;ENO2;RBPJ;NR3C1;NDST1;ZFP36;PDK3;PGM1;TPD52;BNIP3L;TPI1;DUSP1;PRKCA;FOS;PGF;TPST2;RRAGD;MYH9;PLIN2;GAPDH;KDM3A;NEDD4L;GLRX;FOXO3;PRDX5;GPC3;VHL;JUN;DTNA;HSPA5;CAVIN3;B3GALT6;KLHL24;GCK;HS3ST1;VEGFA;KLF7;EFNA3;PFKL;KLF6;CCNG2
p53 Pathway	50/200	0.0029859048907420666	0.007464762226855166	1.6204854943753702	9.421263532656672	CYFIP2;RB1;BTG2;BTG1;CD81;SEC61A1;HINT1;CCND2;RPL36;RACK1;HRAS;CTSD;RPS12;GPX2;FBXW7;VWA5A;TRAFD1;FOS;TRAF4;NINJ1;TAX1BP3;CEBPA;POM121;EI24;RGS16;AK1;RPS27L;FOXO3;ACVR1B;LDHB;RXRA;IRAK1;ZMAT3;PERP;MKNK2;EPS8L2;RPL18;RALGDS;S100A10;IP6K2;JUN;CDKN2B;GADD45A;EPHX1;INHBB;BMP2;TCN2;PLXNB2;BAX;MXD4
Pperoxisome	29/104	0.004191143384379674	0.009978912819951606	1.8766813768755517	10.274420855422298	IDI1;ABCD3;SEMA3C;CTBP1;PRDX5;SCP2;RDH11;LONP2;HRAS;FADS1;FIS1;FDPS;SMARCC1;CADM1;ELOVL5;IDH1;CNBP;IDH2;ACSL4;DHCR24;CTPS1;PEX13;GNPAT;ACOX1;ERCC1;CAT;ALDH1A1;ITGB1BP1;PABPC1
G2-M Checkpoint	49/200	0.004979788863685513	0.01131770196292162	1.5769958195241744	8.361811831620109	JPT1;CCNT1;NUMA1;AMD1;HNRNPU;HMGB3;CTCF;SMC2;SYNCRIP;KIF5B;STMN1;CDC27;CHMP1A;KPNA2;TNPO2;TLE3;SMARCC1;RBM14;ATRX;RAD23B;ILF3;SFPQ;TFDP1;EWSR1;NUP50;TOP1;KPNB1;CUL5;YTHDC1;CUL3;NOLC1;GSPT1;RAD21;TRA2B;NSD2;G3BP1;SRSF10;SLC12A2;DR1;HMGA1;FOXN3;MAPK14;SQLE;UCK2;MARCKS;MEIS1;UBE2S;CDK4;HNRNPD
IL-2/STAT5 Signaling	48/199	0.007353073795047328	0.01598494303271158	1.5443551863317528	7.58685619751028	CDKN1C;AHCY;BMPR2;CD81;RGS16;CTSZ;FURIN;AHR;ITGAE;IGF1R;ALCAM;SYNGR2;CCND2;PLAGL1;CASP3;SCN9A;TNFSF10;MAP6;ITGAV;PHLDA1;WLS;PRNP;GABARAPL1;XBP1;RABGAP1L;POU2F1;GPX4;ANXA4;PRAF2;HUWE1;IGF2R;CKAP4;RHOB;SERPINB6;HIPK2;UCK2;BMP2;KLF6;AMACR;P2RX4;MYO1C;SYT11;SNX14;RRAGD;MAPKAPK2;PLIN2;TNFRSF21;BCL2L1
Hedgehog Signaling	12/36	0.013739890029659089	0.028624770895123105	2.4221311475409837	10.384771022816873	TLE3;RTN1;TLE1;CDK6;DPYSL2;RASA1;NF1;CRMP1;MYH9;VLDLR;NKX6-1;VEGFA
Estrogen Response Early	45/200	0.030063455625205904	0.06012691125041181	1.4088754970297408	4.9373266118303025	SCARB1;MAST4;ABHD2;SLC1A4;ADCY1;ADD3;AQP3;TMEM164;PAPSS2;SLC7A2;AFF1;IGF1R;CALB2;UGCG;SLC9A3R1;ABLIM1;INPP5F;BAG1;NRIP1;SLC39A6;SH3BP5;FDFT1;FARP1;XBP1;ELOVL5;WFS1;ABCA3;KRT8;KCNK15;KAZN;INHBB;PDZK1;FOS;NAV2;TTC39A;MED13L;REEP1;TUBB2B;KRT19;CXCL12;FASN;UNC119;RAB17;IL6ST;FRK
Apoptosis	37/161	0.03425376509509834	0.06587262518288142	1.4473226091837026	4.883206839990841	BTG2;ROCK1;SATB1;PLPPR4;XIAP;ENO2;ADD1;EBP;CCND2;ERBB3;CASP3;TNFSF10;TIMP2;SC5D;DNM1L;SPTAN1;MCL1;BNIP3L;JUN;CREBBP;TGFB2;GPX4;GCH1;GADD45A;GSR;PPP2R5B;IGF2R;PTK2;RHOB;TGFBR3;CYLD;DAP;BMP2;BAX;ETF1;SQSTM1;BCL2L1
Xenobiotic Metabolism	43/200	0.0635843717893856	0.1135435210524743	1.3281618982208883	3.6596007792141863	CYFIP2;AHCY;SAR1B;SLC35B1;ATP2A2;SPINT2;TMEM97;COMT;ARPP19;BPHL;ADH5;PAPSS2;RAP1GAP;VTN;PGRMC1;ALDH2;PDK4;LONP1;MAN1A1;CD36;PDLIM5;ACP1;HES6;CYB5A;GABARAPL1;TGFB2;JUP;GCH1;F10;ELOVL5;TMEM176B;PTGES3;IDH1;GSR;EPHX1;PGD;UGDH;PINK1;DDAH2;ACOX1;NINJ1;CAT;TMBIM6
Glycolysis	43/200	0.0635843717893856	0.1135435210524743	1.3281618982208883	3.6596007792141863	ERO1A;COPB2;GAL3ST1;CHPF;ZNF292;HDLBP;AK3;PLOD2;GLRX;TXN;VLDLR;ENO2;ARPP19;HS2ST1;PPP2CB;STMN1;GMPPA;GPC3;PDK3;NDUFV3;PGLS;CYB5A;TPI1;HSPA5;MDH2;PGAM1;IDH1;GFPT1;GOT2;B3GAT1;AKR1A1;SDHC;B3GALT6;VEGFA;EFNA3;VCAN;CLDN3;RRAGD;PKP2;ANG;PPIA;MET;SLC25A13
Fatty Acid Metabolism	34/158	0.08949869523251155	0.1543080952284682	1.3287965479879102	3.207091969828679	IDI1;ECHS1;UBE2L6;ENO2;BPHL;ACAT2;HSPH1;RDH11;TP53INP2;PCBD1;CD36;GLUL;S100A10;GABARAPL1;HMGCS1;ELOVL5;MDH2;IDH1;UROS;EPHX1;SDHC;ACSL4;DHCR24;PRDX6;UGDH;ACOX1;GPD2;FASN;APEX1;ALDH1A1;SMS;SERINC1;PPARA;BLVRA
Bile Acid Metabolism	25/112	0.09409428534842378	0.15682380891403963	1.3920273186944583	3.289998052188211	IDI1;ABCD3;PEX26;FADS2;PRDX5;RXRA;SCP2;LONP2;FADS1;ABCA5;ABCA3;IDH1;IDH2;APOA1;DHCR24;PEX13;GNPAT;AMACR;RBP1;PXMP2;CAT;ALDH1A1;GCLM;SLC29A1;OPTN
Estrogen Response Late	41/200	0.12168081832608058	0.19625938439690413	1.2495668789099275	2.6320300759789066	SCARB1;SERPINA1;IGSF1;ABHD2;SLC1A4;ASCL1;ADD3;PAPSS2;AFF1;SLC9A3R1;ZFP36;CDH1;MDK;PERP;BAG1;NRIP1;MEST;FDFT1;JAK1;UNC13B;CHST8;FARP1;XBP1;ELOVL5;WFS1;ABCA3;IDH2;SORD;ATP2B4;PDZK1;FOS;UGDH;KRT19;PCP4;CXCL12;RABEP1;TST;DLG5;SLC29A1;IL6ST;FRK
Coagulation	27/138	0.25479562910049114	0.3981181704695174	1.1773087406724572	1.6097265999968045	ARF4;SERPINA1;WDR1;LRP1;TMPRSS6;HPN;FURIN;DPP4;CSRP1;CAPN2;S100A13;FYN;RAC1;F10;F12;APOA1;APOC3;GNG12;SIRT2;KLF7;RABIF;PROC;MMP15;GNB2;APOC1;MSRB2;ANG
Angiogenesis	8/36	0.2676706664905796	0.40556161589481754	1.3821219715956559	1.8216338706369684	VTN;VCAN;CCND2;ITGAV;PTK2;TNFRSF21;VEGFA;VAV2
Complement	37/200	0.3317160123219347	0.4878176651793158	1.0984200328187388	1.2120802107959077	USP14;GMFB;SERPINA1;LRP1;TMPRSS6;GNAI2;DPP4;PPP2CB;PCLO;GNG2;CSRP1;CASP3;S100A13;TIMP2;CD59;FYN;CD36;CTSD;USP8;F10;GCA;HSPA5;BRPF3;RHOG;ATOX1;EHD1;RABIF;MMP15;GPD2;GNB2;APOC1;CALM3;ANG;PFN1;CALM1;RAF1;MSRB1
Myogenesis	36/200	0.4016232833951834	0.5737475477074049	1.0618384721583065	0.9686523090400406	RB1;CAMK2B;ITGB5;FLII;AK1;MYL6B;ABLIM1;SYNGR2;SGCD;ERBB3;AKT2;BAG1;NCAM1;CD36;SPTAN1;KCNH2;PRNP;FDPS;DTNA;ATP6AP1;TPM3;PDE4DIP;NAV2;SIRT2;MAPK12;REEP1;GNAO1;PTP4A3;MYO1C;BIN1;SCD;PKIA;FKBP1B;PLXNB2;MYH9;LPIN1
TNF-alpha Signaling via NF-kB	35/200	0.4753818981955773	0.6602526363827462	1.0257214050317498	0.762764185153143	BTG2;BTG1;ZFP36;PHLDA2;PDLIM5;JUNB;LDLR;PHLDA1;IER2;MCL1;DUSP4;KDM6B;EGR1;JUN;GCH1;GADD45A;DUSP1;IFNGR2;ZBTB10;FOS;RHOB;VEGFA;EHD1;BMP2;KLF6;MARCKS;TUBB2A;TNIP1;NINJ1;FOSB;PLPP3;IL6ST;FJX1;SQSTM1;B4GALT5
KRAS Signaling Up	33/200	0.6245229317898862	0.8439499078241705	0.9548473009797783	0.44951081881263566	ERO1A;SPON1;SATB1;RGS16;USP12;USH1C;TOR1AIP2;GLRX;CCND2;KIF5C;AKT2;BTBD3;TSPAN7;EPB41L3;MAP7;EVI5;PRELID3B;ST6GAL1;RABGAP1L;JUP;MMD;TMEM176B;TMEM176A;IGF2;VWA5A;ETV1;PCP4;BMP2;MYCN;MAFB;CCSER2;AVL9;SDCCAG8
Notch Signaling	5/32	0.6623077682990288	0.8714575898671433	0.8950887785243613	0.36879888619957946	FZD1;FBXW11;ARRB1;PRKCA;RBX1
Wnt-beta Catenin Signaling	6/42	0.7491106891834933	0.948596810845769	0.8053769725306839	0.23264805712701422	FZD1;HDAC2;CCND2;CSNK1E;RBPJ;GNAI1
Epithelial Mesenchymal Transition	31/200	0.7588774486766152	0.948596810845769	0.8857327993896459	0.24438694658150273	COPA;ITGB5;LRP1;NTM;PLOD2;ENO2;LOXL1;RGS4;SGCD;CDH2;BASP1;SGCB;CD59;ITGAV;EDIL3;MEST;JUN;CADM1;TPM4;DST;GADD45A;TPM1;GPX7;RHOB;VEGFA;TGFBR3;VCAN;CXCL12;CALU;VIM;PFN2
E2F Targets	29/200	0.8631878968883983	0.9998559929683708	0.8183160165786635	0.12039301430559875	JPT1;TFRC;NOLC1;HMGB3;CTCF;IPO7;GSPT1;SYNCRIP;RAD21;TRA2B;STMN1;POLD2;USP1;KPNA2;RANBP1;CBX5;TUBB;HMGA1;CTPS1;NAP1L1;NME1;NUDT21;ILF3;UBE2S;CDK4;HNRNPD;RAD1;RAN;SNRPB
Interferon Alpha Response	13/97	0.8694305710263577	0.9998559929683708	0.7472076971344906	0.1045469081881271	LGALS3BP;CD74;HLA-C;TRAFD1;EIF2AK2;UBE2L6;ISG15;ADAR;TENT5A;EPSTI1;MVB12A;B2M;LY6E
Allograft Rejection	27/200	0.9324381218007188	0.9998559929683708	0.7525379308703832	0.05264189981430823	GCNT1;UBE2D1;RPL9;CCND2;RPS19;AKT1;CSK;APBB1;B2M;RPL39;SOCS5;TPD52;CD74;RPS9;TGFB2;STAT1;IFNGR2;GALNT1;INHBB;RPS3A;HLA-E;NME1;TAPBP;ABI1;UBE2N;EIF4G3;EIF3A
Myc Targets V2	6/58	0.9475490907435723	0.9998559929683708	0.5570291777188329	0.03001080062830654	CBX3;CDK4;SORD;NOLC1;TMEM97;SRM
Inflammatory Response	26/200	0.9551438644682947	0.9998559929683708	0.7202456972571916	0.033054456485288534	BTG2;RGS16;HPN;ATP2A2;AHR;ACVR1B;ATP2C1;SLC7A2;TNFSF10;GPC3;ITGB8;KIF1B;LDLR;GCH1;SLC31A1;IFNGR2;PCDH7;RHOG;EIF2AK2;TAPBP;KLF6;P2RX4;ABI1;RAF1;MET;LY6E
IL-6/JAK/STAT3 Signaling	9/87	0.9727503311033814	0.9998559929683708	0.5566404931716427	0.015378767101163607	PTPN1;JUN;STAT1;IFNGR2;PTPN11;CD36;IL6ST;ACVR1B;TNFRSF21
Spermatogenesis	15/135	0.9807695965959815	0.9998559929683708	0.6025490770583065	0.011700124960777564	SLC12A2;GSTM3;CLPB;DCC;STRBP;CSNK2A2;BRAF;PIAS2;GMCL1;MLLT10;PRKAR2A;MAP7;CNIH2;LPIN1;AGFG1
Apical Surface	3/44	0.9871507951431268	0.9998559929683708	0.3531636104682215	0.004567277768690032	GSTM3;FLOT2;ADAM10
Interferon Gamma Response	22/200	0.9943006506508494	0.9998559929683708	0.5948986256902887	0.0034002338858859604	LGALS3BP;CD74;PTPN1;BTG1;EIF4E3;GCH1;AUTS2;STAT1;EIF2AK2;TRAFD1;UBE2L6;ISG15;ADAR;TAPBP;RNF213;PSMA2;CASP3;TNFSF10;EPSTI1;PELI1;B2M;LY6E
KRAS Signaling Dn	17/200	0.9998559929683708	0.9998559929683708	0.4463428348977032	6.428113532142104E-5	PNMT;BTG2;TENM2;TGFB2;SPHK2;DCC;PAX4;MTHFR;CDKAL1;CCDC106;TENT5C;DLK2;MFSD6;KCNQ2;SLC25A23;SKIL;SPTBN2
KEGG_2019_Human
Term	Overlap	P-value	Adjusted P-value	Odds Ratio	Combined Score	Genes
Ribosome	82/153	8.56044001119207E-25	2.6023737634023894E-22	5.69560458988239	315.63602914367056	RPL4;MRPS15;RPL3;MRPS16;RPL32;RPL31;MRPS14;MRPS11;RPLP1;MRPS12;RPLP0;RPL8;RPL10A;MRPL34;RPL9;RPL7;RPS15;RPS4X;RPS14;RPL7A;RPS17;RPS16;RPS19;RPL18A;RPS18;RPL36;RPL35;RPLP2;RPL38;RPL37;RPS11;RPL39;RPS10;RPS13;RPS12;RPS9;RPS7;RPL23;RPS5;RPL22;RPL13A;MRPS2;MRPS21;RPSA;RPS3A;MRPS7;RPL37A;RPL24;RPL27;RPL26;RPL29;RPL28;UBA52;RPL10;MRPL19;RPL11;RPS27L;MRPL14;RPS4Y1;MRPL12;MRPL20;RPS15A;RPS3;RPL13;RPL15;R…
Protein processing in endoplasmic reticulum	72/165	1.3305693882571122E-15	2.0224654701508104E-13	3.8015302395324695	130.21445939869096	ERO1A;ERO1B;TRAM1;TUSC3;UBE2D2;UBE2D3;UBE2D1;SEC61A1;MAN1A2;SEC61G;CAPN2;MAN1A1;SEC61B;UBXN6;SEC13;SSR4;SSR2;UBE4B;RAD23A;RAD23B;CKAP4;RBX1;DAD1;DNAJC5;CANX;PREB;ATF6;ATF4;VCP;SEC23A;RPN2;SAR1B;RPN1;SEL1L;DERL2;RRBP1;RNF5;UBE2J1;LMAN1;MAPK8;GANAB;HSPH1;BAG1;UBQLN1;SSR1;MAP2K7;UGGT1;SEC31A;UBQLN2;EDEM3;XBP1;SEC24A;HSPA5;WFS1;EDEM1;EIF2AK1;EIF2AK2;UBE2G1;UBE2G2;MARCH6;SVIP;NPLOC4;DNAJC10;STT3A;BAX;…
Renal cell carcinoma	38/69	9.692594101509362E-13	9.821828689529487E-11	5.9811399752593015	165.4517540499887	EPAS1;PRCC;ARAF;PIK3R3;PIK3CB;PIK3R1;CRKL;RAP1B;CDC42;NRAS;RAP1A;AKT2;AKT3;AKT1;EP300;MAPK1;ELOB;RAC1;VHL;PAK3;HRAS;PAK2;PAK4;MAPK3;ARNT2;TGFB2;JUN;CREBBP;MAP2K2;BAD;PTPN11;BRAF;RBX1;VEGFA;RAF1;SOS1;MET;CRK
Dopaminergic synapse	56/131	5.15741706931398E-12	3.420584327821701E-10	3.6529537366548044	94.94240543276345	ATF2;GSK3B;GSK3A;PPP2R2A;ARRB2;COMT;PPP1CB;PPP1CC;PPP3CB;PPP2R1A;KIF5C;PPP2R5E;KIF5B;AKT2;CREB3L2;AKT3;AKT1;PRKACA;PPP2R5B;PRKCA;PPP2R5C;FOS;CREB3;CREB1;PLCB4;ATF4;CAMK2B;CAMK2D;ITPR1;CACNA1A;CACNA1D;GNAI1;GNAI2;PPP2CA;PPP2CB;GNG3;MAPK8;GNG2;GNG5;GNG4;KCNJ3;KCNJ6;GNG12;MAPK14;MAPK12;PPP1CA;GNAO1;CALY;GNB2;GNAQ;GNB1;PPP2R2D;GNAS;CALM3;GNB5;CALM1
Adherens junction	38/72	5.625961065496219E-12	3.420584327821701E-10	5.452403262189832	141.2370330415147	CTNND1;WASL;NLK;PTPRF;ACTB;ACTG1;IGF1R;CDC42;CDH1;CTNNA1;EP300;RAC3;MAPK1;FYN;RAC1;CTNNA2;WASF1;ACP1;WASF2;WASF3;MAPK3;FARP2;SMAD2;PTPN1;CREBBP;SMAD4;CSNK2A1;ACTN1;CSNK2A2;ACTN4;RHOA;TGFBR1;TJP1;AFDN;CSNK2B;MET;SSX2IP;NECTIN3
Thermogenesis	82/231	1.1966728200424077E-11	6.063142288214866E-10	2.701183823617903	67.93177746204192	ATF2;SMARCB1;NDUFA11;KDM1A;PRKAG2;COX7C;ACTB;ACTG1;RPS6KA3;RPS6KA6;CREB3L2;MLST8;UQCRFS1;PRKACA;HRAS;COA6;COX8A;PRKAB2;SMARCC1;SMARCC2;ACSL4;SDHC;ACSL3;ARID1A;ARID1B;COX6B1;CREB3;COX7A2L;CREB1;NDUFS8;NDUFS7;NDUFS6;NDUFS5;AKT1S1;ZNF516;NDUFS1;SOS1;KDM3A;SMARCD2;PRKAA2;NDUFB7;NDUFB10;NDUFB11;NDUFB5;ATP5MC3;NDUFB1;UQCR11;ADCY1;UQCR10;COX5A;UQCRH;ATP5MC1;ATP5F1A;NRAS;COX14;NDUFV3;NDUFV2;ATP5MG;ATP5MF…
Alzheimer disease	66/171	1.8178724849415136E-11	7.894760506031717E-10	3.078728647913657	76.13932752841983	GSK3B;NDUFA11;ATP2A3;ATP2A2;COX7C;PPP3CB;CASP3;CAPN2;UQCRFS1;COX8A;MME;ADAM10;SDHC;COX6B1;BACE1;BACE2;COX7A2L;NDUFS8;PLCB4;NDUFS7;NDUFS6;NDUFS5;NDUFS1;ATF6;GAPDH;RTN3;NDUFB7;NDUFB10;LRP1;NDUFB11;NDUFB5;ITPR1;ATP5MC3;NDUFB1;CACNA1D;UQCR11;UQCR10;COX5A;UQCRH;RTN4;ATP5MC1;ATP5F1A;MAPK1;NDUFV3;APBB1;NDUFV2;SNCA;MAPK3;ATP5PF;NDUFA6;BAD;NDUFA4;ATP5PB;NDUFA3;NDUFA2;ATP5F1C;ATP5F1D;ATP5F1E;CDK5;UQCRQ;GNA…
Ubiquitin mediated proteolysis	55/137	1.4890955050855128E-10	5.658562919324948E-9	3.279088601736892	74.19817425412386	UBE3C;UBE2D2;UBE2D3;UBE2D1;UBE3A;UBE2L6;UBE2Z;UBE2L3;HERC1;UBE2Q1;UBE2Q2;CDC26;CDC27;ELOB;BTRC;FBXW7;FBXW11;UBE2E3;UBE2E1;UBE4A;UBE2QL1;UBE4B;PIAS2;RBX1;DDB1;CDC34;UBE2R2;BIRC6;CUL7;CUL5;CUL3;NEDD4L;XIAP;RNF7;RHOBTB1;UBE2J1;ANAPC11;UBR5;VHL;UBE2H;UBE2I;HUWE1;UBE2G1;UBE2G2;KLHL9;UBE2W;UBE2S;UBE2N;UBA2;UBA1;TRIP12;STUB1;UBE2K;UBE2M;CUL4B
Parkinson disease	56/142	2.2922798674814258E-10	7.74281199682615E-9	3.183591271483351	70.66395977645708	NDUFA11;UBE2L6;PARK7;COX7C;UBE2L3;UCHL1;CASP3;UQCRFS1;PRKACA;COX8A;SDHC;COX6B1;COX7A2L;NDUFS8;NDUFS7;NDUFS6;NDUFS5;NDUFS1;SLC25A5;SLC25A6;NDUFB7;NDUFB10;NDUFB11;NDUFB5;ATP5MC3;NDUFB1;UQCR11;UQCR10;COX5A;UQCRH;GNAI1;UBE2J1;ATP5MC1;GNAI2;ATP5F1A;UBB;NDUFV3;NDUFV2;SNCA;ATP5PF;NDUFA6;NDUFA4;ATP5PB;NDUFA3;NDUFA2;UBE2G1;UBE2G2;ATP5F1C;ATP5F1D;ATP5F1E;PINK1;UQCRQ;NDUFAB1;ATP5PO;CYCS;UBA1
Endocytosis	82/244	2.7447040219052197E-10	8.343900226591868E-9	2.482455557769365	54.65418265554945	ARF3;WASHC4;ARF1;TFRC;SH3KBP1;WIPF2;ARPC1A;CLTC;CLTB;ARRB1;WASL;ARRB2;AP2A2;IGF1R;CAPZB;KIF5C;KIF5B;CHMP1A;PSD3;VPS35;LDLRAP1;HRAS;GIT1;SH3GL2;AP2M1;SH3GL1;SH3GLB1;USP8;PRKCI;PDCD6IP;HLA-C;ARFGAP3;RHOA;TGFBR1;EPN1;HLA-E;RNF41;ACAP3;RABEP1;BIN1;CHMP4B;CHMP3;VPS25;VPS28;RAB7A;RAB5B;RAB5C;NEDD4L;ASAP1;VPS26B;CDC42;GRK3;RAB11FIP1;GRK2;UBB;GRK5;GRK4;AP2S1;MVB12A;EPS15;LDLR;RAB11FIP4;SNX6;SMAD2;ARFGEF1…
Huntington disease	69/193	3.484388768040384E-10	9.629583504402515E-9	2.724774078306716	59.33892631871878	NDUFA11;CLTC;CLTB;COX7C;AP2A2;DNALI1;CASP3;CREB3L2;EP300;UQCRFS1;AP2M1;COX8A;SDHC;COX6B1;CREB3;COX7A2L;PLCB4;CREB1;NDUFS8;NDUFS7;NDUFS6;NDUFS5;NDUFS1;SLC25A5;SLC25A6;HDAC2;NDUFB7;NDUFB10;NDUFB11;NDUFB5;DCTN1;DCTN4;ITPR1;ATP5MC3;NDUFB1;UQCR11;UQCR10;COX5A;UQCRH;ATP5MC1;ATP5F1A;POLR2A;POLR2D;AP2S1;POLR2E;NDUFV3;POLR2H;NDUFV2;POLR2I;POLR2J;POLR2L;ATP5PF;CREBBP;NDUFA6;ATP5PB;NDUFA4;NDUFA3;DNAH14;NDUF…
Regulation of actin cytoskeleton	73/214	1.2223329933740382E-9	3.096576916547563E-8	2.5355677458223673	52.03620051083691	CYFIP2;NCKAP1;ITGB5;ARPC1A;ARAF;BRK1;WASL;PIK3CB;ITGAE;ACTB;ARHGAP35;CRKL;ACTG1;PPP1CB;PPP1CC;TMSB4X;CFL1;RAC3;ITGB8;PIP4K2B;ITGAV;RAC1;HRAS;GIT1;MAP2K2;ARHGEF12;PPP1R12A;ACTN1;ITGA1;ACTN4;RHOA;VAV2;ENAH;MYH9;PFN1;EZR;ARHGEF7;RAF1;SOS1;DOCK1;CRK;PFN2;ROCK1;ROCK2;PIK3R3;PIK3R1;CDC42;GNA13;NRAS;GNA12;MYH14;MAPK1;PAK3;WASF1;PAK2;MYH10;WASF2;PAK4;MAPK3;RDX;MSN;BRAF;ARPC4;ARPC5;GNG12;PTK2;PPP1CA;CXCL1…
Neurotrophin signaling pathway	48/119	1.7862674651511162E-9	4.150335786371714E-8	3.3004750395866322	66.48192289806035	YWHAE;CAMK2B;BEX3;GSK3B;SHC2;CAMK2D;MAGED1;SHC1;PIK3R3;PIK3R1;PIK3CB;FOXO3;CRKL;RAP1B;CDC42;RPS6KA3;RPS6KA6;NRAS;MAPK8;RAP1A;IRAK1;AKT2;ARHGDIA;AKT3;AKT1;MAPK1;RAC1;MAP2K7;HRAS;MAPK3;JUN;MAP2K2;BAD;SORT1;KIDINS220;BRAF;PTPN11;MAPK14;RHOA;MAPK12;MAPKAPK2;BAX;CALM3;RAF1;CALM1;SOS1;CRK;ATF4
Non-alcoholic fatty liver disease (NAFLD)	56/149	1.9113388489869736E-9	4.150335786371714E-8	2.9427161060727816	59.07638498874748	GSK3B;GSK3A;NDUFA11;PRKAG2;PIK3CB;COX7C;AKT2;CASP3;AKT3;AKT1;UQCRFS1;RAC1;COX8A;SREBF1;PRKAB2;SDHC;COX6B1;COX7A2L;NDUFS8;NDUFS7;NDUFS6;NDUFS5;NDUFS1;PPARA;ATF4;CEBPA;PRKAA2;NDUFB7;NDUFB10;NDUFB11;NDUFB5;PIK3R3;NDUFB1;UQCR11;PIK3R1;UQCR10;ADIPOR1;COX5A;UQCRH;CDC42;MAPK8;RXRA;NDUFV3;NDUFV2;MLXIP;XBP1;JUN;NDUFA6;NDUFA4;NDUFA3;NDUFA2;UQCRQ;NDUFAB1;CYCS;BAX;MAP3K11
Pancreatic cancer	35/75	2.934988411748209E-9	5.948243181143037E-8	4.26333628057766	83.75990197852316	RB1;RALA;ARAF;PIK3R3;PIK3CB;PIK3R1;CDC42;MAPK8;AKT2;AKT3;AKT1;RAC3;MAPK1;POLK;RAC1;RALGDS;JAK1;MAPK3;SMAD2;RALBP1;TGFB2;SMAD4;CHUK;BAD;STAT1;GADD45A;BRAF;TGFBR1;VEGFA;CDK6;CDK4;RPS6KB2;BAX;RAF1;BCL2L1
Chronic myeloid leukemia	35/76	4.546696335586331E-9	8.638723037614028E-8	4.159100874828377	79.89160700884798	RB1;SHC2;HDAC2;CTBP2;SHC1;CTBP1;ARAF;PIK3R3;PIK3CB;PIK3R1;CRKL;NRAS;AKT2;AKT3;AKT1;MAPK1;POLK;HRAS;MAPK3;TGFB2;SMAD4;MAP2K2;CHUK;BAD;GADD45A;PTPN11;BRAF;TGFBR1;CDK6;CDK4;BAX;RAF1;SOS1;CRK;BCL2L1
Colorectal cancer	37/86	1.6357028167071083E-8	2.9250215075233E-7	3.6793131879705583	65.9649644989543	GSK3B;RALA;ARAF;PIK3R3;PIK3CB;PIK3R1;NRAS;MAPK8;AKT2;CASP3;AKT3;AKT1;RAC3;MAPK1;POLK;RAC1;HRAS;RALGDS;MAPK3;SMAD2;TGFB2;JUN;SMAD4;MAP2K2;DCC;BAD;GADD45A;BRAF;FOS;RHOA;TGFBR1;APC;RPS6KB2;BAX;CYCS;RAF1;SOS1
Autophagy	48/128	2.8939147064638347E-8	4.6294081308053957E-7	2.9275739644970415	50.81703552943635	BECN1;PRKAA2;STX17;ITPR1;PTEN;PIK3R3;PIK3R1;PIK3CB;HMGB1;MTMR4;IGF1R;PPP2CA;PPP2CB;NRAS;MAPK8;AKT2;RB1CC1;TP53INP2;AKT3;MLST8;AKT1;MAPK1;SUPT20H;NRBF2;PRKACA;CTSD;HRAS;MAPK3;SH3GLB1;IGBP1;GABARAPL1;MAP2K2;DAPK1;BAD;BNIP3;DAPK3;WIPI1;ATG13;ATG12;VMP1;RRAGD;AKT1S1;RPS6KB2;ULK1;RAF1;BCL2L1;ATG2B;RAB7A
Human immunodeficiency virus 1 infection	69/212	3.003678199100201E-8	4.6294081308053957E-7	2.360011825031176	40.877394629728634	PIK3CB;CRKL;PPP3CB;AP1G1;AKT2;CASP3;AKT3;CFL1;AP1S2;AKT1;RAC3;ELOB;RAC1;BTRC;B2M;HRAS;MAP2K2;CHUK;FBXW11;HLA-C;PRKCA;FOS;HLA-E;RBX1;TAPBP;DDB1;RAF1;CRK;CUL5;ITPR1;PIK3R3;PIK3R1;RNF7;GNAI1;GNAI2;NRAS;GNG3;MAPK8;GNG2;IRAK1;GNG5;GNG4;GNA11;MAPK1;PAK3;MAP2K7;PAK2;PAK4;MAPK3;JUN;BAD;GNG12;MAPK14;PTK2;MAPK12;GNAO1;GNB2;GNAQ;GNB1;RPS6KB2;CYCS;BAX;CALM3;ATM;TAB2;GNB5;CALM1;BCL2L1;CUL4B
FoxO signaling pathway	49/132	3.0456632439509185E-8	4.6294081308053957E-7	2.880873003704668	49.8591597529094	SETD7;ARAF;FBXO25;PTEN;PRKAG2;PIK3CB;IGF1R;CCND2;AKT2;AKT3;TNFSF10;AKT1;EP300;HRAS;USP7;PRKAB2;GABARAPL1;MAP2K2;CHUK;CSNK1E;ATG12;TGFBR1;CAT;RAF1;SOS1;PRKAA2;PIK3R3;PIK3R1;FOXO3;NLK;FOXO1;NRAS;MAPK8;MAPK1;MAPK3;SMAD2;CDKN2D;TGFB2;CREBBP;SMAD4;CDKN2B;GADD45A;BNIP3;BRAF;MAPK14;MAPK12;G6PC3;CCNG2;ATM
Oxidative phosphorylation	49/133	4.026321709579276E-8	5.763261642733566E-7	2.8464042616158625	48.468080796029824	NDUFA11;COX7C;UQCRFS1;COX8A;ATP6V1G1;ATP6V0E1;ATP6AP1;SDHC;COX6B1;COX7A2L;NDUFS8;NDUFS7;NDUFS6;NDUFS5;NDUFS1;ATP6V0D1;ATP6V1A;NDUFB7;NDUFB10;NDUFB11;NDUFB5;ATP5MC3;NDUFB1;UQCR11;UQCR10;COX5A;UQCRH;ATP5MC1;ATP5F1A;NDUFV3;NDUFV2;ATP6V0E2;ATP5MG;ATP6V1C1;COX10;ATP5MF;ATP6V1F;ATP5PF;NDUFA6;NDUFA4;ATP5PB;NDUFA3;NDUFA2;ATP5F1C;ATP5F1D;ATP5F1E;UQCRQ;NDUFAB1;ATP5PO
ErbB signaling pathway	36/85	4.170781451978239E-8	5.763261642733566E-7	3.5788169041201385	60.81332298294667	CAMK2B;GSK3B;SHC2;CAMK2D;SHC1;ARAF;PIK3R3;PIK3CB;PIK3R1;CRKL;NRAS;MAPK8;ERBB3;AKT2;AKT3;NCK2;AKT1;ABL2;MAPK1;PAK3;MAP2K7;HRAS;PAK2;PAK4;MAPK3;MAP2K4;JUN;MAP2K2;BAD;PRKCA;BRAF;PTK2;RPS6KB2;RAF1;SOS1;CRK
MAPK signaling pathway	88/295	4.3940897734111034E-8	5.807840396160763E-7	2.0829645057710664	35.28629427958404	ATF2;ARAF;ARRB1;ARRB2;ECSIT;DUSP16;CRKL;IGF1R;RPS6KA3;RPS6KA6;PPP3CB;DUSP10;AKT2;CASP3;AKT3;STMN1;AKT1;RAC3;RAC1;PRKACA;HRAS;MAP3K4;DUSP4;MAP2K4;DAXX;DUSP3;MAP2K2;CHUK;DUSP1;CACNA2D1;CACNA2D3;PRKCA;FOS;MAPK8IP2;DUSP8;PGF;TGFBR1;MAPK8IP1;CACNB2;PPM1A;RASA1;MAPKAPK2;MAPKAPK5;RAF1;SOS1;MET;CRK;ATF4;MAX;SRF;CACNA1A;CACNA1D;NLK;RAP1B;CDC42;NRAS;MAPK8;RAP1A;IRAK1;ERBB3;MKNK2;GNA12;MAPK1;MAP2K7;PAK2;CAC…
Relaxin signaling pathway	48/130	5.094315942479829E-8	6.452800193807783E-7	2.8558233511329196	47.95657168471177	ATF2;SHC2;SHC1;PIK3R3;ARRB1;PIK3R1;PIK3CB;ARRB2;ADCY1;GNAI1;GNAI2;NRAS;GNG3;MAPK8;GNG2;GNG5;GNG4;AKT2;CREB3L2;AKT3;AKT1;MAPK1;PRKACA;MAP2K7;HRAS;MAPK3;SMAD2;MAP2K4;JUN;MAP2K2;PRKCA;FOS;GNG12;MAPK14;TGFBR1;MAPK12;VEGFA;GNAO1;CREB3;CREB1;PLCB4;GNB2;GNB1;GNAS;GNB5;RAF1;SOS1;ATF4
Shigellosis	30/65	5.3398928991359153E-8	6.493309765349274E-7	4.171445388043387	69.8528350747299	ROCK1;ROCK2;UBE2D2;ARPC1A;WASL;ACTB;CRKL;ACTG1;CDC42;MAPK8;MAPK1;RAC1;BTRC;WASF1;WASF2;MAPK3;CHUK;FBXW11;RHOG;ARPC4;ARPC5;MAPK14;MAPK12;MAD2L2;ARPC2;ARPC3;PFN1;DOCK1;CRK;PFN2
Sphingolipid signaling pathway	45/119	5.7957150415346724E-8	6.751113174345664E-7	2.9655830823433544	49.41717721886182	OPRD1;ROCK1;ROCK2;PTEN;PIK3R3;PPP2R2A;PIK3R1;PIK3CB;GNAI1;GNAI2;PPP2CA;GNA13;PPP2CB;SGPL1;NRAS;MAPK8;PPP2R1A;PPP2R5E;AKT2;AKT3;GNA12;AKT1;RAC3;MAPK1;FYN;RAC1;CTSD;HRAS;MAPK3;CERS4;MAP2K2;CERS6;SPHK2;PPP2R5B;PRKCA;PPP2R5C;MAPK14;RHOA;MAPK12;PLCB4;GNAQ;PPP2R2D;BAX;RAF1;CERS2
Salmonella infection	36/86	5.996054464057005E-8	6.751113174345664E-7	3.5070283018867925	58.32040448326894	ROCK1;ROCK2;ARPC1A;WASL;KLC1;ACTB;ACTG1;CDC42;MAPK8;MYH14;MAPK1;RAC1;WASF1;WASF2;MYH10;MAPK3;DYNC1H1;JUN;IFNGR2;RHOG;ARPC4;FOS;ARPC5;MAPK14;MAPK12;TJP1;DYNC1LI2;ARPC2;ARPC3;MYH9;PLEKHM2;PKN2;PKN1;PFN1;PFN2;RAB7A
Human cytomegalovirus infection	71/225	7.721640933572137E-8	8.383495870735464E-7	2.25479227355903	36.92595255947898	RB1;ATF2;GSK3B;PIK3CB;CRKL;AKAP13;PPP3CB;AKT2;CASP3;CREB3L2;AKT3;AKT1;RAC3;ITGAV;RAC1;PRKACA;B2M;HRAS;JAK1;MAP2K2;ARHGEF12;CHUK;HLA-C;PRKCA;RHOA;HLA-E;TAPBP;CREB3;PLCB4;CREB1;RAF1;SOS1;CRK;ATF4;ROCK1;ROCK2;ITPR1;PIK3R3;PIK3R1;ADCY1;GNAI1;GNAI2;GNA13;NRAS;GNG3;GNG2;GNG5;GNG4;GNA11;GNA12;MAPK1;MAPK3;GNG12;MAPK14;PTK2;MAPK12;VEGFA;GNAO1;CXCL12;CDK6;CDK4;GNB2;GNAQ;GNB1;RPS6KB2;GNAS;CYCS;BAX;CALM3;GNB…
Hepatocellular carcinoma	57/168	9.478727923457882E-8	9.936321685279985E-7	2.507548485893191	40.55114788056574	RB1;GSK3B;SMARCB1;ARAF;PTEN;PIK3CB;ACTB;ACTG1;IGF1R;AKT2;AKT3;AKT1;POLK;HRAS;SMARCC1;PBRM1;MAP2K2;SMARCC2;PRKCA;ARID1A;ARID1B;TGFBR1;RAF1;SOS1;MET;SHC2;SMARCD2;SHC1;GSTP1;PIK3R3;PIK3R1;LRP6;NRAS;DVL3;MAPK1;MAPK3;FZD1;SMAD2;GSTM3;TGFB2;FZD3;SMAD4;GADD45A;BAD;CSNK1A1;TXNRD1;IGF2;BRAF;SMARCA2;SMARCA4;CDK6;APC;GSTA4;CDK4;RPS6KB2;BAX;BCL2L1
Insulin signaling pathway	49/137	1.1787081502864136E-7	1.1944242589568991E-6	2.7163630982808256	43.33597839839521	GSK3B;PDE3B;ARAF;PRKAG2;PIK3CB;PTPRF;CRKL;PPP1CB;PPP1CC;AKT2;AKT3;AKT1;FLOT2;PRKACA;HRAS;SREBF1;PRKAB2;PRKCI;MAP2K2;PRKAR1A;RAF1;EIF4E2;SOS1;CRK;SHC2;PRKAA2;SHC1;PIK3R3;PIK3R1;FOXO1;ACACA;NRAS;MAPK8;PRKAR2A;MKNK2;MAPK1;SOCS4;MAPK3;PTPN1;BAD;PHKB;BRAF;GCK;PPP1CA;G6PC3;FASN;RPS6KB2;CALM3;CALM1
Long-term potentiation	30/67	1.240607957814988E-7	1.2165961908895365E-6	3.945484625296279	62.743045986987156	CAMK2B;CAMK2D;ARAF;ITPR1;ADCY1;PPP1CB;RAP1B;PPP1CC;RPS6KA3;PPP3CB;RPS6KA6;NRAS;RAP1A;EP300;MAPK1;PRKACA;HRAS;MAPK3;CREBBP;MAP2K2;PRKCA;BRAF;PPP1CA;PLCB4;PPP1R1A;GNAQ;CALM3;RAF1;CALM1;ATF4
Endometrial cancer	27/58	1.9728460380489187E-7	1.8742037361464727E-6	4.236012178581253	65.3981758229732	GSK3B;ARAF;PTEN;ILK;PIK3R3;PIK3CB;PIK3R1;FOXO3;NRAS;CDH1;AKT2;AKT3;CTNNA1;AKT1;MAPK1;POLK;CTNNA2;HRAS;MAPK3;MAP2K2;BAD;GADD45A;BRAF;APC;BAX;RAF1;SOS1
Cholinergic synapse	42/112	2.0750282873249423E-7	1.911541210141765E-6	2.9241582988777317	44.997301331297656	CAMK2B;CHRNA3;CAMK2D;ITPR1;CACNA1A;PIK3R3;CACNA1D;PIK3R1;PIK3CB;ADCY1;GNAI1;GNAI2;NRAS;GNG3;GNG2;GNG5;GNG4;AKT2;GNA11;CREB3L2;AKT3;AKT1;MAPK1;FYN;PRKACA;HRAS;MAPK3;KCNJ3;KCNJ6;PRKCA;FOS;GNG12;GNAO1;CREB3;CREB1;PLCB4;GNB2;GNAQ;KCNQ2;GNB1;GNB5;ATF4
Focal adhesion	63/199	3.5840211128381894E-7	3.2045365244200283E-6	2.262625644611485	33.581007992927375	GSK3B;ITGB5;PTEN;ILK;PIK3CB;ARHGAP5;ACTB;ARHGAP35;CRKL;ACTG1;IGF1R;PPP1CB;PPP1CC;CCND2;AKT2;AKT3;CAPN2;AKT1;RAC3;TNR;ITGB8;ITGAV;RAC1;HRAS;PPP1R12A;ACTN1;ITGA1;PRKCA;ACTN4;RHOA;PGF;VAV2;RAF1;SOS1;DOCK1;MET;CRK;SHC2;ROCK1;SHC1;ROCK2;PIK3R3;XIAP;PIK3R1;RAP1B;CDC42;VTN;MAPK8;RAP1A;MAPK1;FYN;PAK3;PAK2;PAK4;MAPK3;VASP;JUN;BAD;BRAF;LAMB1;PTK2;VEGFA;PPP1CA
Bacterial invasion of epithelial cells	31/74	4.7827794211372E-7	4.154185554359167E-6	3.5078763067275505	51.050382789162185	SHC2;SHC1;ARPC1A;CLTC;CLTB;ILK;PIK3R3;PIK3CB;WASL;PIK3R1;ACTB;CRKL;ACTG1;CDC42;CDH1;CTNNA1;RAC1;CTNNA2;WASF1;WASF2;RHOG;ARPC4;ARPC5;RHOA;PTK2;MAD2L2;ARPC2;ARPC3;DOCK1;MET;CRK
Adrenergic signaling in cardiomyocytes	49/145	8.373280020921306E-7	7.070769795444658E-6	2.4887910624445104	34.82577768916897	ATF2;ATP2A2;PPP2R2A;PPP1CB;PPP1CC;PPP2R1A;PPP2R5E;AKT2;CREB3L2;AKT3;AKT1;PRKACA;TPM4;TPM3;CACNA2D1;TPM1;CACNA2D3;PPP2R5B;PRKCA;PPP2R5C;ATP1B1;CACNB2;CREB3;CREB1;PLCB4;ATF4;CAMK2B;CAMK2D;CACNA1D;ADCY1;ATP1A1;GNAI1;GNAI2;PPP2CA;PPP2CB;MAPK1;CACNG4;MAPK3;ATP2B4;MAPK14;AGT;MAPK12;PPP1CA;PPP1R1A;GNAQ;PPP2R2D;GNAS;CALM3;CALM1
Pathogenic Escherichia coli infection	25/55	9.72036521388968E-7	7.986462229790438E-6	4.05083749632677	56.079277654306225	ROCK1;ROCK2;ARPC1A;WASL;ACTB;ACTG1;CDC42;TUBA1C;TUBA1B;TUBA1A;CDH1;NCK2;FYN;TUBB;PRKCA;ARPC4;ARPC5;YWHAZ;TUBB4A;RHOA;TUBB2B;TUBB2A;ARPC2;ARPC3;EZR
Thyroid hormone signaling pathway	41/116	1.7508943634017242E-6	1.3776736999017768E-5	2.662639503985828	35.29430864163504	PFKFB2;GSK3B;HDAC2;PIK3R3;ATP2A2;PIK3R1;PIK3CB;ATP1A1;MED16;ACTB;FOXO1;ACTG1;NRAS;MED13;RXRA;AKT2;AKT3;AKT1;PLCE1;EP300;MAPK1;ITGAV;PRKACA;HRAS;MAPK3;NCOA1;MED1;NCOA2;CREBBP;MAP2K2;BAD;STAT1;PRKCA;SLC16A10;ATP1B1;MED13L;NCOR1;PLCB4;TBC1D4;RCAN2;RAF1
AMPK signaling pathway	42/120	1.7674103386897794E-6	1.3776736999017768E-5	2.6229724203734834	34.74388000663944	PFKFB2;PRKAA2;CAB39;PIK3R3;PRKAG2;PPP2R2A;PIK3R1;PIK3CB;HMGCR;FOXO3;ADIPOR1;ELAVL1;FOXO1;ACACA;IGF1R;PPP2CA;PPP2CB;PPP2R1A;PPP2R5E;AKT2;CREB3L2;AKT3;AKT1;CD36;SREBF1;PRKAB2;PPP2R5B;PPP2R5C;EEF2;RAB11B;RAB10;CREB3;PFKL;G6PC3;CREB1;RAB14;SCD;FASN;AKT1S1;PPP2R2D;RPS6KB2;ULK1
Long-term depression	26/60	1.827602826108409E-6	1.3889781478423907E-5	3.717432652073175	49.11659891868348	GNAZ;ARAF;ITPR1;CACNA1A;GNAI1;IGF1R;GNAI2;PPP2CA;GNA13;PPP2CB;NRAS;PPP2R1A;GNA11;GNA12;MAPK1;HRAS;MAPK3;GUCY1A2;MAP2K2;PRKCA;BRAF;GNAO1;PLCB4;GNAQ;GNAS;RAF1
Glioma	30/75	2.3342103519767022E-6	1.7307315780510182E-5	3.242495585638611	42.04815391346585	RB1;CAMK2B;SHC2;CAMK2D;SHC1;ARAF;PTEN;PIK3R3;PIK3CB;PIK3R1;IGF1R;NRAS;AKT2;AKT3;AKT1;MAPK1;POLK;HRAS;MAPK3;MAP2K2;GADD45A;PRKCA;BRAF;CDK6;CDK4;BAX;CALM3;RAF1;SOS1;CALM1
Longevity regulating pathway	37/102	2.720524771280519E-6	1.9691417392125662E-5	2.770950252931969	35.50885676356395	ATF2;HDAC2;PRKAA2;CLPB;EHMT1;PIK3R3;PRKAG2;PIK3R1;PIK3CB;ADCY1;FOXO3;ADIPOR1;FOXO1;IGF1R;NRAS;SESN3;AKT2;RB1CC1;CREB3L2;AKT3;SESN2;AKT1;EIF4EBP2;PRKACA;HRAS;PRKAB2;ATG13;CREB3;CREB1;AKT1S1;CAT;RPS6KB2;BAX;ULK1;EIF4E2;ATF4;FOXA2
Fc gamma R-mediated phagocytosis	34/91	3.1868255283154855E-6	2.2530115362974595E-5	2.9024904630462425	36.73532778846374	ARPC1A;PIK3R3;ASAP1;PIK3CB;WASL;PIK3R1;CRKL;CDC42;AKT2;AKT3;CFL1;AKT1;MAPK1;RAC1;WASF1;WASF2;WASF3;MAPK3;VASP;MARCKSL1;MYO10;SPHK2;PRKCA;ARPC4;ARPC5;VAV2;MARCKS;ARPC2;BIN1;ARPC3;RPS6KB2;RAF1;PLPP3;CRK
Cellular senescence	51/160	3.5907738243033474E-6	2.4808982786095855E-5	2.2809806217450483	28.596979844420474	RB1;PTEN;PIK3CB;PPP1CB;PPP1CC;PPP3CB;CCND2;AKT2;AKT3;CAPN2;AKT1;BTRC;HRAS;MAP2K2;FBXW11;HLA-C;TGFBR1;HLA-E;MAPKAPK2;RAF1;SLC25A5;SQSTM1;SLC25A6;ITPR1;PIK3R3;CACNA1D;PIK3R1;FOXO3;FOXO1;ZFP36L2;NRAS;RBBP4;MAPK1;TRPM7;MAPK3;SMAD2;TGFB2;CDKN2B;GADD45A;HIPK1;MAPK14;HIPK3;MAPK12;HIPK2;PPP1CA;CDK6;CDK4;CALM3;ATM;RAD1;CALM1
mTOR signaling pathway	49/152	3.875936201674768E-6	2.618410234020288E-5	2.318664394877556	28.892235505564518	GSK3B;PTEN;PIK3CB;IGF1R;RPS6KA3;RPS6KA6;AKT2;AKT3;SESN2;MLST8;AKT1;RNF152;HRAS;ATP6V1G1;SEC13;MAP2K2;CHUK;PRKCA;RHOA;RRAGD;AKT1S1;ULK1;RAF1;EIF4E2;SOS1;ATP6V1A;PRKAA2;CAB39;NPRL3;PIK3R3;PIK3R1;LRP6;NRAS;DVL3;MAPK1;FNIP2;ATP6V1C1;ATP6V1F;MAPK3;FZD1;FZD3;BRAF;CASTOR2;RPS6KB2;LAMTOR2;LAMTOR1;LPIN1;LAMTOR4;LAMTOR3
VEGF signaling pathway	25/59	4.7003389835770355E-6	3.1063109804509104E-5	3.5734040898169437	43.83807801335197	SHC2;PIK3R3;PIK3CB;PIK3R1;CDC42;PPP3CB;NRAS;AKT2;AKT3;AKT1;RAC3;MAPK1;RAC1;HRAS;MAPK3;MAP2K2;SPHK2;BAD;PRKCA;MAPK14;MAPK12;PTK2;VEGFA;MAPKAPK2;RAF1
Prolactin signaling pathway	28/70	5.02080023733621E-6	3.247496323723846E-5	3.2411764705882353	39.5485799773679	GSK3B;SHC2;SHC1;PIK3R3;PIK3CB;PIK3R1;FOXO3;NRAS;MAPK8;CCND2;AKT2;AKT3;AKT1;MAPK1;SOCS6;HRAS;SOCS7;SOCS4;SOCS5;MAPK3;MAP2K2;STAT1;FOS;MAPK14;GCK;MAPK12;RAF1;SOS1
Axon guidance	55/181	7.655888099636914E-6	4.848729129770045E-5	2.128315897957167	25.07163687562103	ROBO2;GSK3B;BMPR2;ILK;PIK3CB;ROBO1;PPP3CB;DPYSL5;DPYSL2;CFL1;NCK2;RAC3;PLXNC1;RAC1;HRAS;ARHGEF12;DCC;PRKCA;RHOA;ENAH;RASA1;RAF1;MET;CAMK2B;CAMK2D;ROCK1;SEMA3C;ROCK2;SEMA3A;PIK3R3;PIK3R1;GNAI1;GNAI2;CDC42;NRAS;ABLIM1;EFNB3;PLXNA2;MAPK1;FYN;SRGAP3;LRRC4C;PAK3;PAK2;PLXNA3;PAK4;MAPK3;NTNG2;FZD3;PTPN11;PTK2;EFNA3;CXCL12;CDK5;PLXNB2
Vibrio cholerae infection	22/50	8.304573571106523E-6	5.072676997803589E-5	3.816458350809496	44.64761719371094	ERO1A;ATP6V1A;SLC12A2;ARF1;ATP6V1G1;ATP6V0E1;ATP6AP1;KDELR1;PRKCA;ACTB;ACTG1;TJP1;SEC61A1;SEC61G;GNAS;KDELR2;SEC61B;PRKACA;ATP6V0D1;ATP6V0E2;ATP6V1C1;ATP6V1F
Signaling pathways regulating pluripotency of stem cells	45/139	8.343218746387482E-6	5.072676997803589E-5	2.3317777875610846	27.267952794328583	GSK3B;BMPR2;PIK3R3;PIK3R1;PIK3CB;BMI1;ACVR1B;IGF1R;NRAS;ACVR1C;AKT2;AKT3;AKT1;DVL3;MAPK1;JARID2;SKIL;HRAS;JAK1;MAPK3;FZD1;SMAD2;SMAD1;FZD3;SMAD4;ZFHX3;MAP2K2;PCGF2;PCGF3;SMAD9;INHBB;PAX6;MAPK14;ISL1;SMAD5;ACVR2B;MAPK12;MEIS1;APC;KAT6A;ID4;IL6ST;RAF1;FGFR4;BMPR1A
Kaposi sarcoma-associated herpesvirus infection	56/186	8.631276282769872E-6	5.144917627376551E-5	2.1004471210876905	24.491461651637824	RB1;GSK3B;PIK3CB;ZFP36;PPP3CB;AKT2;CASP3;AKT3;AKT1;EP300;RAC1;HRAS;JAK1;MAP2K4;GABARAPL1;MAP2K2;CHUK;HLA-C;FOS;HLA-E;CREB1;MAPKAPK2;IL6ST;RAF1;BECN1;ITPR1;PIK3R3;PIK3R1;NRAS;GNG3;MAPK8;GNG2;UBB;GNG5;GNG4;MAPK1;MAP2K7;MAPK3;CREBBP;JUN;ANGPT2;STAT1;EIF2AK2;GNG12;MAPK14;MAPK12;VEGFA;CDK6;CDK4;GNB2;GNB1;CYCS;BAX;CALM3;GNB5;CALM1
Retrograde endocannabinoid signaling	47/148	9.489292610063966E-6	5.5475864489604725E-5	2.2669987495643973	26.21862602812336	GABRB3;NDUFB7;NDUFA11;NDUFB10;NDUFB11;NDUFB5;ITPR1;CACNA1A;NDUFB1;CACNA1D;ADCY1;GNAI1;GNAI2;GNG3;MAPK8;GNG2;GNG5;GNG4;SLC17A6;MAPK1;NDUFV3;PRKACA;NDUFV2;MAPK3;KCNJ3;GABRA2;KCNJ6;NDUFA6;NDUFA4;NDUFA3;NDUFA2;PRKCA;GNG12;MAPK14;MAPK12;GNAO1;NDUFS8;PLCB4;NDUFS7;NDUFS6;GNB2;GNAQ;NDUFS5;GNB1;NDUFAB1;NDUFS1;GNB5
Glucagon signaling pathway	36/103	9.757518476574677E-6	5.5967653148654744E-5	2.614492396508026	30.164633980586963	CAMK2B;ATF2;CAMK2D;PRKAA2;PDE3B;ITPR1;PRKAG2;FOXO1;ACACA;LDHB;PPP3CB;AKT2;CREB3L2;AKT3;AKT1;EP300;PRKACA;PRKAB2;CREBBP;PGAM1;PPP4R3A;PHKB;PPP4R3B;GCK;CREB3;PFKL;G6PC3;CREB1;PLCB4;GNAQ;GNAS;CALM3;SIK2;CALM1;PPARA;ATF4
Mitophagy	26/65	1.0819538523687147E-5	6.0909994651868386E-5	3.239858906525573	37.04505518693859	BECN1;FOXO3;BCL2L13;NRAS;MAPK8;UBB;TBC1D17;HRAS;USP8;BNIP3L;FIS1;GABARAPL1;JUN;CSNK2A1;BNIP3;CSNK2A2;PINK1;CSNK2B;NBR1;TAX1BP1;ULK1;SQSTM1;OPTN;RAB7A;ATF4;BCL2L1
Hepatitis B	50/163	1.461879335076421E-5	8.080205779331491E-5	2.1559334999502244	24.002444535889264	RB1;ATF2;DDX3X;YWHAB;ARAF;PIK3CB;AKT2;CASP3;CREB3L2;AKT3;AKT1;EP300;HRAS;JAK1;MAP2K4;MAP2K2;ATP6AP1;CHUK;PRKCA;FOS;YWHAZ;TGFBR1;DDB1;CREB3;CREB1;RAF1;SOS1;ATF4;PIK3R3;PIK3R1;NRAS;MAPK8;IRAK1;MAPK1;MAP2K7;MAPK3;SMAD2;TGFB2;CREBBP;SMAD4;JUN;BAD;STAT1;BRAF;MAPK14;MAPK12;MAVS;CYCS;BAX;TAB2
Non-small cell lung cancer	26/66	1.4959411195635047E-5	8.120823220487597E-5	3.158671369782481	35.093375717972464	RB1;ARAF;PIK3R3;PIK3CB;PIK3R1;FOXO3;NRAS;RXRA;AKT2;AKT3;AKT1;MAPK1;POLK;HRAS;MAPK3;MAP2K2;BAD;GADD45A;PRKCA;BRAF;EML4;CDK6;CDK4;BAX;RAF1;SOS1
Protein export	13/23	2.2166977979351196E-5	1.1822388255653971E-4	6.304714494875549	67.5670379882431	SRP19;HSPA5;SRP14;SRP9;OXA1L;SPCS3;SEC61A1;SPCS1;SRP72;SEC61G;SRPRB;SEC61B;SEC11A
Proteoglycans in cancer	58/201	2.4485713824461438E-5	1.2616367801078433E-4	1.9773028158784836	20.99385588641659	ITGB5;ARAF;PIK3CB;ACTB;ACTG1;IGF1R;PPP1CB;PPP1CC;AKT2;CASP3;AKT3;AKT1;PLCE1;ITGAV;RAC1;PRKACA;HRAS;MAP2K2;ARHGEF12;PPP1R12A;PRKCA;ANK2;ANK3;RHOA;VAV2;EZR;RAF1;SOS1;MET;CAMK2B;CAMK2D;ROCK1;ROCK2;ITPR1;PIK3R3;PIK3R1;CDC42;VTN;NRAS;ERBB3;GPC3;MAPK1;MAPK3;FZD1;SMAD2;FZD3;TGFB2;RDX;IGF2;MSN;BRAF;PTPN11;MAPK14;PTK2;MAPK12;VEGFA;PPP1CA;RPS6KB2
Viral carcinogenesis	58/201	2.4485713824461438E-5	1.2616367801078433E-4	1.9773028158784836	20.99385588641659	RB1;YWHAE;ATF2;DDX3X;YWHAB;UBE3A;CHD4;PIK3CB;RBPJ;CCND2;CASP3;CREB3L2;EP300;RAC1;PRKACA;HRAS;YWHAG;JAK1;USP7;ACTN1;HLA-C;ACTN4;YWHAZ;SND1;RHOA;HLA-E;DDB1;CREB3;CREB1;MAPKAPK2;HIST1H2BG;ATP6V0D1;IL6ST;HIST1H2BD;ATF4;GTF2A1;VAC14;GTF2A2;HDAC2;SRF;HPN;UBR4;PIK3R3;PIK3R1;CDC42;NRAS;MAPK1;MAPK3;RANBP1;CREBBP;JUN;CDKN2B;BAD;EIF2AK2;HNRNPK;CDK6;CDK4;BAX
Rap1 signaling pathway	59/206	2.6676596740640243E-5	1.3516142348591055E-4	1.9567666781761681	20.608126398120024	CTNND1;PIK3CB;SIPA1L2;SIPA1L3;ACTB;CRKL;ACTG1;IGF1R;SIPA1L1;CDH1;AKT2;AKT3;AKT1;PLCE1;RAC3;RAC1;HRAS;PRKCI;MAP2K2;PRKCA;RHOA;PGF;VAV2;PLCB4;PRKD2;PFN1;RAF1;MET;CRK;PFN2;RALA;PIK3R3;PIK3R1;ADCY1;GNAI1;RAP1GAP;GNAI2;RAP1B;CDC42;NRAS;RAP1A;MAPK1;RALGDS;MAPK3;VASP;FARP2;ANGPT2;BRAF;MAPK14;MAPK12;VEGFA;GNAO1;AFDN;EFNA3;GNAQ;GNAS;CALM3;CALM1;FGFR4
Pathways in cancer	127/530	3.194609916934177E-5	1.5920678930294915E-4	1.5436054793532	15.978571110557063	RB1;ARAF;CRKL;IGF1R;CCND2;TFG;CDH1;AKT2;AKT3;AKT1;EP300;PRKACA;RALBP1;MAP2K2;DAPK1;TPM3;DAPK3;PRKCA;PGF;RBX1;EML4;IL6ST;RAF1;CTBP2;CTBP1;MAX;EPAS1;PIK3R3;PIK3R1;FOXO1;DVL3;RALGDS;FZD1;SMAD2;GSTM3;CREBBP;FZD3;JUN;TGFB2;SMAD4;JUP;GADD45A;IGF2;BRAF;GNG12;PTK2;BMP2;CXCL12;CDK6;CDK4;GNB2;GNAQ;GNB1;GNAS;CYCS;CALM3;GNB5;CALM1;FGFR4;BCL2L1;GSK3B;PTEN;PIK3CB;CASP3;RAC3;ELOB;ITGAV;RAC1;POLK;HRAS;JAK1;NCOA1…
Tight junction	50/170	5.021323604506018E-5	2.457336870893644E-4	2.0293072824156306	20.088583384553125	PRKAG2;PPP2R2A;MYL6B;WASL;ACTB;ACTG1;TUBA1C;EPB41L4B;TUBA1B;TUBA1A;PPP2R1A;RAC1;PRKACA;ACTR3;ACTR2;PRKAB2;PRKCI;ACTN1;ACTN4;RHOA;MYL6;CLDN4;CLDN3;MYH9;EZR;PRKAA2;ROCK1;ROCK2;NEDD4L;CACNA1D;PPP2CA;CDC42;SLC9A3R1;PPP2CB;MAPK8;RAP1A;MARVELD2;MYH14;SYMPK;MAP2K7;MYH10;VASP;JUN;RDX;MSN;TJP1;AFDN;CDK4;PPP2R2D;RAB13
Parathyroid hormone synthesis, secretion and action	35/106	5.0925073311282756E-5	2.457336870893644E-4	2.397375707234862	23.698430833863384	ATF2;ARAF;ITPR1;ARRB1;ARRB2;ADCY1;GNAI1;LRP6;GNAI2;GNA13;SLC9A3R1;AKAP13;RXRA;GNA11;CREB3L2;GNA12;MAPK1;PRKACA;MAPK3;EGR1;JUND;PDE4D;PRKCA;BRAF;FOS;RHOA;CREB3;MAFB;CREB1;PLCB4;MMP15;GNAQ;GNAS;RAF1;ATF4
cGMP-PKG signaling pathway	49/166	5.367471355980313E-5	2.549548894090649E-4	2.039482171177939	20.053348256200678	ATF2;PDE3B;ATP2A3;ATP2A2;PPP1CB;PPP1CC;PPP3CB;AKT2;CREB3L2;AKT3;AKT1;GTF2I;GUCY1A2;MAP2K2;PPP1R12A;ATP1B1;ADRA2A;RHOA;CREB3;CREB1;PLCB4;KCNMA1;PDE5A;RAF1;SLC25A5;ATF4;SLC25A6;OPRD1;ROCK1;ROCK2;SRF;ITPR1;CACNA1D;ADCY1;ATP1A1;GNAI1;GNAI2;GNA13;GNA11;GNA12;MAPK1;MAPK3;VASP;BAD;ATP2B4;PPP1CA;GNAQ;CALM3;CALM1
Oxytocin signaling pathway	46/153	5.46804425771875E-5	2.557362237456154E-4	2.0929660600098376	20.540378231221734	CAMK2B;CAMK2D;PRKAA2;ROCK1;ROCK2;ITPR1;PRKAG2;CACNA1D;MYL6B;ADCY1;ACTB;GNAI1;ACTG1;GNAI2;PPP1CB;PPP1CC;PPP3CB;NRAS;MAPK1;PRKACA;HRAS;CACNG4;MAPK3;KCNJ3;GUCY1A2;PRKAB2;JUN;KCNJ6;MAP2K2;PPP1R12A;CACNA2D1;CACNA2D3;PRKCA;FOS;EEF2;RHOA;PPP1CA;GNAO1;CACNB2;MYL6;PLCB4;GNAQ;GNAS;CALM3;RAF1;CALM1
mRNA surveillance pathway	31/91	6.899933316837559E-5	3.178151103513058E-4	2.511392405063291	24.062689640250717	SMG1;MSI1;PPP2R2A;MSI2;SMG7;GSPT1;PPP1CB;PPP2CA;PPP1CC;PPP2CB;PABPN1;PPP2R5E;PPP2R1A;PCF11;PAPOLA;SYMPK;CPSF7;NCBP2;CPSF2;PPP2R5B;SSU72;UPF3A;PPP2R5C;PPP1CA;NUDT21;WDR82;PPP2R2D;ACIN1;ETF1;RNPS1;PABPC1
Chemokine signaling pathway	54/190	7.172841813523599E-5	3.2545431512107076E-4	1.934220161093483	18.457534842944035	GSK3B;GSK3A;ARRB1;PIK3CB;WASL;ARRB2;CRKL;AKT2;AKT3;AKT1;RAC3;RAC1;PRKACA;HRAS;CHUK;RHOA;VAV2;PLCB4;RAF1;SOS1;CRK;SHC2;ROCK1;SHC1;ROCK2;PIK3R3;PIK3R1;ADCY1;FOXO3;GNAI1;GNAI2;RAP1B;CDC42;GRK3;NRAS;GNG3;GRK2;RAP1A;GNG2;GRK5;GNG5;GRK4;GNG4;MAPK1;MAPK3;BAD;STAT1;BRAF;GNG12;PTK2;CXCL12;GNB2;GNB1;GNB5
Hepatitis C	46/155	7.7490157699744E-5	3.4642658736356143E-4	2.0543134457109686	19.444815550425854	RB1;YWHAE;SCARB1;GSK3B;CD81;YWHAB;ARAF;PIK3R3;PPP2R2A;PIK3R1;PIK3CB;PPP2CA;PPP2CB;NRAS;RXRA;PPP2R1A;AKT2;CASP3;AKT3;AKT1;MAPK1;HRAS;LDLR;YWHAG;JAK1;MAPK3;MAP2K2;CHUK;BAD;STAT1;EIF2AK1;EIF2AK2;BRAF;YWHAZ;CLDN4;MAVS;CLDN3;CDK6;CDK4;PSME3;PPP2R2D;CYCS;BAX;RAF1;SOS1;PPARA
Spliceosome	41/134	8.794880935392414E-5	3.874846093274339E-4	2.144946998485671	20.031135846648368	SF3B5;SF3B2;DHX8;DDX46;SF3B6;DDX42;HNRNPU;SNU13;PRPF8;PQBP1;ZMAT2;PCBP1;TRA2B;TXNL4A;HNRNPA1;SRSF10;RBM17;AQR;SF3A1;HNRNPA3;NCBP2;BUD31;PRPF40A;LSM4;LSM2;LSM8;LSM7;HNRNPK;SNRPG;SRSF3;SNRNP27;ACIN1;SRSF4;SNRPE;SNRPF;HNRNPC;SRSF6;RBMX;SRSF8;SNRPB;SRSF9
GnRH signaling pathway	31/93	1.0950719253435554E-4	4.755740932920583E-4	2.430085369443627	22.161212919632074	CAMK2B;CAMK2D;ITPR1;CACNA1D;ADCY1;CDC42;NRAS;MAPK8;GNA11;MAPK1;PRKACA;MAP2K7;HRAS;MAP3K4;MAPK3;MAP3K2;MAP2K4;EGR1;JUN;MAP2K2;PRKCA;MAPK14;MAPK12;PLCB4;GNAQ;GNAS;CALM3;RAF1;SOS1;CALM1;ATF4
Estrogen signaling pathway	41/137	1.5105065228041107E-4	6.467520886372529E-4	2.077539120165338	18.277971727003063	ATF2;SHC2;SHC1;ITPR1;PIK3R3;PIK3R1;PIK3CB;ADCY1;GNAI1;GNAI2;NRAS;AKT2;CREB3L2;AKT3;AKT1;MAPK1;PRKACA;CTSD;HRAS;MAPK3;KCNJ3;NCOA1;NCOA2;GABBR2;JUN;KCNJ6;MAP2K2;FOS;KRT10;GNAO1;CREB3;KRT19;CREB1;PLCB4;GNAQ;GNAS;CALM3;RAF1;CALM1;SOS1;ATF4
Ras signaling pathway	62/232	1.551228229858495E-4	6.549630303846978E-4	1.7771556394393764	15.587953439415658	PIK3CB;IGF1R;AKT2;AKT3;AKT1;PLCE1;RAC3;RAC1;PRKACA;HRAS;RALBP1;PLA2G12A;MAP2K2;CHUK;PRKCA;RHOA;PGF;RASA1;RAF1;SOS1;MET;RAB5B;SHC2;RALA;RAB5C;SHC1;PIK3R3;PIK3R1;RAP1B;CDC42;NRAS;GNG3;MAPK8;RAP1A;GNG2;GNG5;GNG4;ABL2;MAPK1;SHOC2;PAK3;RALGDS;PAK2;PAK4;MAPK3;ANGPT2;BAD;IGF2;PTPN11;GNG12;VEGFA;AFDN;EFNA3;GNB2;GNB1;NF1;CALM3;GNB5;CALM1;FGFR4;RGL2;BCL2L1
Chagas disease (American trypanosomiasis)	33/103	1.5827044647294758E-4	6.590988455859734E-4	2.2914622343782876	20.053056454057625	PIK3R3;PPP2R2A;PIK3R1;PIK3CB;ADCY1;GNAI1;GNAI2;PPP2CA;PPP2CB;MAPK8;IRAK1;PPP2R1A;AKT2;GNA11;AKT3;AKT1;MAPK1;MAPK3;SMAD2;MAP2K4;TGFB2;JUN;CHUK;IFNGR2;FOS;MAPK14;TGFBR1;MAPK12;GNAO1;PLCB4;GNAQ;PPP2R2D;GNAS
Vasopressin-regulated water reabsorption	18/44	1.7104336532213188E-4	7.026646359179471E-4	3.3592149785698173	29.136464985673662	DCTN5;DYNC1H1;RAB5B;RAB5C;DCTN1;DCTN4;DYNLL1;AQP3;DYNLL2;RAB11A;RAB11B;CREB3;DYNC1LI2;CREB1;ARHGDIA;CREB3L2;GNAS;PRKACA
Leukocyte transendothelial migration	35/112	1.767880671171596E-4	7.165809653815536E-4	2.2097634166599684	19.09359096493548	ROCK1;ROCK2;CTNND1;PIK3R3;PIK3R1;PIK3CB;ARHGAP5;ARHGAP35;ACTB;GNAI1;ACTG1;GNAI2;RAP1B;CDC42;RAP1A;CTNNA1;RAC1;CTNNA2;CD99;VASP;ACTN1;MSN;PRKCA;PTPN11;ACTN4;MAPK14;PTK2;RHOA;MAPK12;VAV2;AFDN;CLDN4;CLDN3;CXCL12;EZR
Insulin resistance	34/108	1.8552723524113378E-4	7.421089409645351E-4	2.2334007549092996	19.190069107709164	GSK3B;PRKAA2;PTEN;PIK3R3;PRKAG2;PIK3R1;PIK3CB;FOXO1;PTPRF;PPP1CB;PTPA;PPP1CC;RPS6KA3;RPS6KA6;MAPK8;AKT2;CREB3L2;AKT3;AKT1;CD36;MLXIP;SREBF1;PTPN1;PRKAB2;GFPT1;PTPN11;AGT;PPP1CA;CREB3;G6PC3;CREB1;TBC1D4;RPS6KB2;PPARA
Melanoma	25/72	2.397422999875767E-4	9.465150544964067E-4	2.5829837252486856	21.53161275325326	RB1;ARAF;PTEN;PIK3R3;PIK3CB;PIK3R1;IGF1R;NRAS;CDH1;AKT2;AKT3;AKT1;MAPK1;POLK;HRAS;MAPK3;MAP2K2;BAD;GADD45A;BRAF;CDK6;CDK4;BAX;RAF1;MET
Apelin signaling pathway	40/137	3.195028345574705E-4	0.0012306887257270667	2.005258097104395	16.139809904351843	BECN1;PRKAA2;PDE3B;ITPR1;PRKAG2;ADCY1;GNAI1;GNAI2;GNA13;NRAS;GNG3;GNG2;GNG5;CDH1;GNG4;AKT2;AKT3;AKT1;MAPK1;PRKACA;HRAS;MAPK3;SMAD2;EGR1;PRKAB2;GABARAPL1;SMAD4;MAP2K2;SPHK2;GNG12;TGFBR1;PLCB4;GNB2;GNAQ;GNB1;RPS6KB2;CALM3;GNB5;RAF1;CALM1
Human T-cell leukemia virus 1 infection	58/219	3.19817135961968E-4	0.0012306887257270667	1.7543137291040787	14.118297918957088	RB1;ATF2;CRTC3;CRTC1;PTEN;PIK3CB;PPP3CB;ZFP36;CCND2;CDC26;AKT2;CREB3L2;AKT3;CDC27;AKT1;EP300;PRKACA;B2M;HRAS;JAK1;MAP2K4;MAP2K2;CHUK;HLA-C;FOS;TGFBR1;HLA-E;CREB3;CREB1;CANX;SLC25A5;ATF4;SLC25A6;VAC14;SRF;PIK3R3;XIAP;PIK3R1;ADCY1;ANAPC11;NRAS;MAPK8;MAPK1;MAPK3;SMAD2;EGR1;RANBP1;FDPS;CREBBP;JUN;CDKN2B;TGFB2;SMAD4;CDK4;BAX;ATM;RAN;BCL2L1
Human papillomavirus infection	81/330	3.6637454450547704E-4	0.0013922232691208126	1.5864629716955663	12.551864046506283	RB1;GSK3B;ITGB5;PTEN;PPP2R2A;UBE3A;CHD4;PIK3CB;RBPJ;CCND2;PPP2R1A;PPP2R5E;AKT2;CASP3;CREB3L2;AKT3;AKT1;EP300;TNR;ITGB8;ITGAV;PRKACA;HRAS;JAK1;HES6;PRKCI;ATP6V1G1;ATP6V0E1;MAP2K2;ATP6AP1;CHUK;ITGA1;PPP2R5B;HLA-C;PPP2R5C;HLA-E;CREB3;CREB1;NFX1;MAML3;ATP6V0D1;RAF1;SOS1;ATP6V1A;HDAC2;UBR4;PIK3R3;PIK3R1;FOXO1;PPP2CA;CDC42;PPP2CB;SLC9A3R1;VTN;NRAS;DVL3;MAPK1;ATP6V0E2;ATP6V1C1;ATP6V1F;HES4;MAPK3;FZD1;CR…
Terpenoid backbone biosynthesis	11/22	4.060581521389667E-4	0.0015239193790535924	4.846649107404156	37.84755158945116	FDPS;NUS1;IDI1;MVK;ICMT;HMGCS1;GGPS1;MVD;HMGCR;ACAT2;PCYOX1
Apoptosis	41/143	4.110572009289295E-4	0.0015239193790535924	1.9546188714635544	15.239729763612408	HRK;BECN1;CTSZ;ITPR1;PIK3R3;XIAP;PIK3R1;PIK3CB;ACTB;ACTG1;TUBA1C;TUBA1B;NRAS;MAPK8;TUBA1A;AKT2;CASP3;AKT3;CAPN2;TNFSF10;AKT1;MAPK1;CTSD;HRAS;SPTAN1;MCL1;MAPK3;DAXX;JUN;MAP2K2;CHUK;GADD45A;BAD;FOS;CYCS;BAX;ATM;BIRC6;RAF1;ATF4;BCL2L1
Morphine addiction	29/91	4.2548073765482405E-4	0.0015577262436936184	2.2719680361396617	17.6356767685822	GABRB3;PDE3B;CACNA1A;ARRB1;ARRB2;ADCY1;GNAI1;GNAI2;GNG3;GRK3;GNG2;GRK2;GNG5;GRK5;GRK4;GNG4;PRKACA;KCNJ3;GABRA2;GABBR2;KCNJ6;PDE4D;PRKCA;GNG12;GNAO1;GNB2;GNB1;GNAS;GNB5
cAMP signaling pathway	56/212	4.3042435681007877E-4	0.0015577262436936184	1.747604708458801	13.545227899860743	GLP1R;PDE3B;ATP2A2;PIK3CB;PPP1CB;PPP1CC;AKT2;CREB3L2;AKT3;AKT1;PLCE1;RAC3;EP300;RAC1;PRKACA;MAP2K2;PPP1R12A;PDE4D;FOS;SSTR1;ATP1B1;RHOA;VAV2;CREB3;CREB1;ACOX1;PPARA;RAF1;CAMK2B;CAMK2D;ROCK1;GIPR;ROCK2;PIK3R3;CACNA1D;PIK3R1;ADCY1;ATP1A1;GNAI1;GNAI2;RAP1B;MAPK8;RAP1A;MAPK1;MAPK3;GABBR2;CREBBP;JUN;BAD;ATP2B4;BRAF;PPP1CA;AFDN;GNAS;CALM3;CALM1
Hedgehog signaling pathway	18/47	4.516649238833907E-4	0.0016153663160064797	3.0111639195065223	23.193700786819857	GSK3B;CSNK1G3;CSNK1A1;FBXW11;CUL3;ARRB1;CSNK1D;ARRB2;CSNK1E;GRK3;GRK2;CCND2;KIF3A;SPOP;SPOPL;BTRC;PRKACA;CSNK1G2
AGE-RAGE signaling pathway in diabetic complications	31/100	4.7097847130531524E-4	0.0016648541311257655	2.182629174079431	16.720463327240935	PIK3R3;PIK3R1;PIK3CB;FOXO1;CDC42;NRAS;MAPK8;AKT2;CASP3;AKT3;AKT1;PLCE1;MAPK1;RAC1;HRAS;MAPK3;SMAD2;EGR1;TGFB2;SMAD4;JUN;STAT1;PRKCA;MAPK14;TGFBR1;AGT;MAPK12;VEGFA;PLCB4;CDK4;BAX
Gap junction	28/88	5.453111470293965E-4	0.0019054550424935236	2.2663529411764705	17.029725050600263	ITPR1;ADCY1;GNAI1;GNAI2;TUBA1C;TUBA1B;NRAS;TUBA1A;GNA11;MAPK1;PRKACA;HRAS;MAPK3;MAP3K2;GUCY1A2;MAP2K2;TUBB;CSNK1D;PRKCA;TUBB4A;TJP1;TUBB2B;TUBB2A;PLCB4;GNAQ;GNAS;RAF1;SOS1
Circadian entrainment	30/97	6.020410077159918E-4	0.0020797780266552444	2.174896558994316	16.12726033177153	CAMK2B;CAMK2D;ITPR1;CACNA1D;ADCY1;GNAI1;GNAI2;GNG3;GNG2;GNG5;GNG4;MAPK1;PRKACA;MAPK3;KCNJ3;GUCY1A2;KCNJ6;PRKCA;FOS;GNG12;GNAO1;CREB1;PLCB4;GNB2;GNAQ;GNB1;GNAS;CALM3;GNB5;CALM1
Epithelial cell signaling in Helicobacter pylori infection	23/68	6.401130193735931E-4	0.002162159532106359	2.480802741067058	18.243490445069213	ATP6V1A;MAP2K4;ATP6V1G1;JUN;ATP6V0E1;ATP6AP1;CHUK;ADAM10;PTPN11;MAPK14;MAPK12;CDC42;TJP1;MAPK8;CASP3;CSK;RAC1;ATP6V0D1;ATP6V0E2;MET;GIT1;ATP6V1C1;ATP6V1F
Fc epsilon RI signaling pathway	23/68	6.401130193735931E-4	0.002162159532106359	2.480802741067058	18.243490445069213	MAP2K4;MAP2K2;PIK3R3;PRKCA;PIK3CB;PIK3R1;MAPK14;MAPK12;VAV2;NRAS;MAPK8;AKT2;AKT3;AKT1;RAC3;MAPK1;FYN;RAC1;RAF1;SOS1;MAP2K7;HRAS;MAPK3
Platelet activation	36/124	6.954722763726549E-4	0.0023233359562339242	1.9880467409948541	14.454927634759246	ROCK1;ROCK2;ITPR1;PIK3R3;PIK3R1;PIK3CB;ADCY1;ARHGAP35;ACTB;GNAI1;ACTG1;GNAI2;PPP1CB;RAP1B;GNA13;PPP1CC;RAP1A;AKT2;AKT3;AKT1;MAPK1;FYN;PRKACA;MAPK3;VASP;GUCY1A2;PRKCI;ARHGEF12;PPP1R12A;MAPK14;RHOA;MAPK12;PPP1CA;PLCB4;GNAQ;GNAS
TGF-beta signaling pathway	28/90	8.124825368294324E-4	0.0026743736803811553	2.1929791271347248	15.603959069591333	BMPR2;ROCK1;ACVR1B;PPP2CA;PPP2CB;ACVR1C;PPP2R1A;EP300;MAPK1;MAPK3;SMAD2;SMAD1;TGFB2;CREBBP;SMAD4;CDKN2B;SMAD9;INHBB;ACVR2B;SMAD5;RHOA;TGFBR1;RBX1;BMP2;TFDP1;RPS6KB2;ID4;BMPR1A
Oocyte meiosis	36/125	8.181472114323928E-4	0.0026743736803811553	1.9655898876404494	13.972333352993813	YWHAE;CAMK2B;CAMK2D;YWHAB;ITPR1;ADCY1;IGF1R;ANAPC11;PPP1CB;PPP2CA;PPP1CC;RPS6KA3;PPP2CB;RPS6KA6;PPP3CB;SLK;PPP2R1A;PPP2R5E;CDC26;CDC27;MAPK1;BTRC;PRKACA;YWHAG;MAPK3;FBXW11;PPP2R5B;PPP2R5C;YWHAZ;MAPK12;RBX1;PPP1CA;MAD2L2;CALM3;CALM1;CPEB4
Alcoholism	48/180	8.5039629769735E-4	0.0027427467082229103	1.7686928456159225	12.50431897901666	ATF2;SHC2;HDAC2;SHC1;ARAF;GNAI1;GNAI2;PPP1CB;PPP1CC;NRAS;GNG3;GNG2;GNG5;GNG4;CREB3L2;HIST1H2AE;MAPK1;PRKACA;HRAS;HIST1H2AC;MAPK3;H3F3B;H2AFY;H2AFZ;H3F3A;H2AFV;BRAF;GNG12;PPP1CA;GNAO1;CREB3;CREB1;HIST3H2A;H2AFY2;PKIA;GNB2;GNB1;GNAS;FOSB;CALM3;HIST1H2BG;GNB5;RAF1;CALM1;SOS1;SLC29A1;HIST1H2BD;ATF4
Biosynthesis of unsaturated fatty acids	12/27	8.571083463196595E-4	0.0027427467082229103	3.8775175644028104	27.382820515630897	FADS2;ELOVL1;SCP2;ELOVL4;ELOVL5;SCD;ACOX1;TECR;ELOVL6;HACD3;HACD2;FADS1
Choline metabolism in cancer	30/99	8.751022802076316E-4	0.0027711572206575	2.1116001740154053	14.868135347019967	SLC44A1;DGKB;PIK3R3;PIK3R1;PIK3CB;WASL;NRAS;MAPK8;AKT2;AKT3;AKT1;RAC3;MAPK1;RAC1;WASF1;RALGDS;HRAS;WASF2;WASF3;MAPK3;JUN;LYPLA1;MAP2K2;PCYT1A;PRKCA;FOS;RPS6KB2;RAF1;PLPP3;SOS1
Wnt signaling pathway	43/158	9.896248085965432E-4	0.003101504554776795	1.8178691156637339	12.576354244202474	CAMK2B;GSK3B;CAMK2D;CTBP2;CTBP1;ROCK2;CHD8;PRICKLE1;NLK;CXXC4;LRP6;PPP3CB;MAPK8;CCND2;EP300;DVL3;RAC3;RAC1;TBL1X;BTRC;PRKACA;FZD1;CREBBP;FZD3;SMAD4;JUN;CSNK2A1;FBXW11;CSNK1A1;CTNNBIP1;CSNK2A2;PRKCA;CSNK1E;SENP2;RHOA;RBX1;PLCB4;DAAM1;APC;TBL1XR1;CSNK2B;ROR1;LGR4
T cell receptor signaling pathway	30/101	0.0012505838462933772	0.00387936213544068	2.0518697825564334	13.714994654619812	GSK3B;PIK3R3;PIK3R1;PIK3CB;CDC42;PPP3CB;NRAS;AKT2;AKT3;NCK2;AKT1;MAPK1;FYN;MAP2K7;PAK3;HRAS;PAK2;PAK4;MAPK3;JUN;MAP2K2;CHUK;FOS;MAPK14;RHOA;MAPK12;VAV2;CDK4;RAF1;SOS1
Prostate cancer	29/97	0.0013362359980672548	0.004103189327398438	2.0707474516726374	13.703996607968572	RB1;GSK3B;GSTP1;ARAF;PTEN;PIK3R3;PIK3R1;PIK3CB;FOXO1;IGF1R;NRAS;AKT2;CREB3L2;AKT3;AKT1;EP300;MAPK1;HRAS;MAPK3;CREBBP;MAP2K2;CHUK;BAD;BRAF;CREB3;CREB1;RAF1;SOS1;ATF4
Arrhythmogenic right ventricular cardiomyopathy (ARVC)	23/72	0.0015478385602020292	0.004705429223014169	2.277736821600887	14.73899762905034	DSP;ITGB5;JUP;CACNA2D1;ITGA1;CACNA2D3;ATP2A2;CACNA1D;ACTB;ACTG1;CACNB2;SGCD;CDH2;SGCB;DAG1;PKP2;CTNNA1;ITGB8;ITGAV;DSG2;CTNNA2;EMD;CACNG4
Fluid shear stress and atherosclerosis	38/139	0.0017237861856940475	0.005188425747039509	1.8280265194661058	11.63215709531747	BMPR2;PRKAA2;GSTP1;PIK3R3;PIK3R1;TXN;PIK3CB;ACTB;TXN2;ACTG1;MAPK8;SUMO1;AKT2;SUMO3;AKT3;SUMO2;AKT1;RAC3;ITGAV;RAC1;MAP2K7;MAP2K4;GSTM3;JUN;CHUK;DUSP1;FOS;MAPK14;ACVR2B;PTK2;RHOA;MAPK12;VEGFA;GSTA4;CALM3;CALM1;SQSTM1;BMPR1A
Gastric cancer	40/149	0.0019171917072983286	0.0057139831276342345	1.7831959533377382	11.157267733353972	RB1;GSK3B;SHC2;SHC1;ARAF;PIK3R3;PIK3R1;PIK3CB;LRP6;NRAS;RXRA;CDH1;AKT2;AKT3;CTNNA1;AKT1;DVL3;MAPK1;POLK;CTNNA2;HRAS;MAPK3;FZD1;SMAD2;TGFB2;FZD3;SMAD4;CDKN2B;MAP2K2;JUP;GADD45A;CSNK1A1;BRAF;TGFBR1;APC;RPS6KB2;BAX;RAF1;SOS1;MET
Steroid biosynthesis	9/19	0.0022326498609880337	0.00658956852175109	4.359695817490494	26.614051383069196	SQLE;EBP;SOAT1;SC5D;DHCR24;MSMO1;LSS;TM7SF2;FDFT1
Acute myeloid leukemia	21/66	0.002563461557006196	0.007493195320479649	2.263751100675081	13.506437239633001	CEBPA;MAP2K2;CHUK;JUP;BAD;ARAF;PIK3R3;BRAF;PIK3CB;PIK3R1;NRAS;AKT2;AKT3;RPS6KB2;AKT1;MAPK1;RAF1;SOS1;HRAS;RUNX1T1;MAPK3
B cell receptor signaling pathway	22/71	0.0029746790839819738	0.008612404205052571	2.178065119177442	12.671153274817026	GSK3B;JUN;MAP2K2;CHUK;CD81;PIK3R3;PIK3CB;FOS;PIK3R1;VAV2;PPP3CB;NRAS;AKT2;AKT3;AKT1;RAC3;MAPK1;RAC1;RAF1;SOS1;HRAS;MAPK3
Hypertrophic cardiomyopathy (HCM)	25/85	0.0035305192793254944	0.010125262838820285	2.0217455186600057	11.415402574760233	PRKAA2;ITGB5;PRKAG2;ATP2A2;CACNA1D;ACTB;ACTG1;TTN;SGCD;SGCB;DAG1;ITGB8;ITGAV;EMD;CACNG4;PRKAB2;TGFB2;TPM4;TPM3;CACNA2D1;ITGA1;TPM1;CACNA2D3;AGT;CACNB2
Serotonergic synapse	31/113	0.004111001178934101	0.011679853816784734	1.835155840519253	10.082508937307242	GABRB3;ARAF;ITPR1;CACNA1A;CACNA1D;GNAI1;GNAI2;NRAS;GNG3;GNG2;GNG5;GNG4;CASP3;MAPK1;PRKACA;HRAS;MAPK3;KCNJ3;KCNJ6;DUSP1;PRKCA;BRAF;GNG12;GNAO1;PLCB4;GNB2;GNAQ;GNB1;GNAS;GNB5;RAF1
Insulin secretion	25/86	0.004182542004445192	0.011773081197697577	1.988481715747436	10.890588409699772	GLP1R;CAMK2B;ATF2;CAMK2D;RAB3A;CACNA1D;ADCY1;ATP1A1;RIMS2;PCLO;GNA11;CREB3L2;PRKACA;KCNJ11;PDX1;PRKCA;ATP1B1;GCK;CREB3;CREB1;PLCB4;GNAQ;KCNMA1;GNAS;ATF4
Vascular smooth muscle contraction	35/132	0.004392174537629465	0.012249734490269334	1.7520152162882343	9.509817417048867	RAMP2;ROCK1;ROCK2;ARAF;ITPR1;CACNA1D;MYL6B;ADCY1;PPP1CB;GNA13;PPP1CC;GNA11;GNA12;MAPK1;PRKACA;MAPK3;GUCY1A2;PLA2G12A;MAP2K2;ARHGEF12;PPP1R12A;PRKCA;BRAF;RHOA;AGT;PPP1CA;MYL6;PLCB4;GNAQ;KCNMA1;GNAS;CALM3;RAF1;CALM1;RAMP1
HIF-1 signaling pathway	28/100	0.004547691931253305	0.012568166791827316	1.8872549019607843	10.178221300946719	CAMK2B;CAMK2D;TFRC;PIK3R3;PIK3R1;PIK3CB;ENO2;IGF1R;AKT2;AKT3;MKNK2;AKT1;EP300;MAPK1;ELOB;VHL;MAPK3;CREBBP;MAP2K2;ANGPT2;IFNGR2;PRKCA;RBX1;VEGFA;PFKL;RPS6KB2;EIF4E2;GAPDH
Ferroptosis	14/40	0.004975793530025196	0.013627398496645581	2.60966157451219	13.83948006181766	PRNP;TFRC;GPX4;SLC40A1;ACSL4;ACSL3;SLC39A14;MAP1LC3A;PCBP1;FTH1;LPCAT3;PCBP2;GCLM;FTL
Melanogenesis	28/101	0.005283954258942747	0.014342161559987457	1.8612892828364223	9.758889634679532	CAMK2B;GSK3B;CAMK2D;ADCY1;GNAI1;GNAI2;NRAS;CREB3L2;EP300;DVL3;MAPK1;PRKACA;HRAS;MAPK3;FZD1;CREBBP;FZD3;MAP2K2;PRKCA;GNAO1;CREB3;CREB1;PLCB4;GNAQ;GNAS;CALM3;RAF1;CALM1
Bladder cancer	14/41	0.006384795255254623	0.01717679431502129	2.512855562064701	12.69955954185387	RB1;MAP2K2;DAPK1;DAPK3;ARAF;BRAF;VEGFA;NRAS;CDH1;CDK4;MAPK1;RAF1;HRAS;MAPK3
Thyroid cancer	13/37	0.006454125102391491	0.017211000273043973	2.624743777452416	13.236676840353272	MAP2K2;TPM3;GADD45A;BRAF;NRAS;RXRA;TFG;CDH1;MAPK1;BAX;POLK;HRAS;MAPK3
GABAergic synapse	25/89	0.006769752106601087	0.017895692525275914	1.894927270055833	9.4657127761804	GABRB3;CACNA1A;CACNA1D;ADCY1;GNAI1;GLS;GNAI2;GNG3;GNG2;GNG5;GNG4;PRKACA;GLUL;SLC38A2;GABRA2;GABBR2;GABARAPL1;KCNJ6;PLCL1;PRKCA;GNG12;GNAO1;GNB2;GNB1;GNB5
Cushing syndrome	39/155	0.007165960961242384	0.018779759760497283	1.632523071600818	8.06207333572549	RB1;CAMK2B;ATF2;SCARB1;GSK3B;CAMK2D;KMT2A;ITPR1;CACNA1D;AHR;ADCY1;GNAI1;GNAI2;RAP1B;RAP1A;GNA11;CREB3L2;DVL3;MAPK1;PRKACA;LDLR;MAPK3;FZD1;USP8;FZD3;CDKN2B;MAP2K2;BRAF;PBX1;AGT;CREB3;CDK6;CREB1;PLCB4;APC;CDK4;GNAQ;GNAS;ATF4
Hippo signaling pathway	40/160	0.007316671713891797	0.019010839324983816	1.6186540731995278	7.959892846769967	YWHAE;GSK3B;BMPR2;YWHAB;PPP2R2A;ACTB;ACTG1;PPP1CB;PPP2CA;PPP1CC;PPP2CB;CCND2;PPP2R1A;CDH1;RASSF4;RASSF6;CTNNA1;DVL3;CTNNA2;BTRC;TEAD1;YWHAG;FZD1;SMAD2;SMAD1;PRKCI;TGFB2;FZD3;SMAD4;FBXW11;CSNK1D;CSNK1E;YWHAZ;TGFBR1;PPP1CA;MOB1B;BMP2;APC;PPP2R2D;BMPR1A
RNA transport	41/165	0.007454518348712147	0.019204860830580445	1.6056839719230074	7.8661413137293925	CYFIP2;POM121;FXR2;POM121C;SUMO1;SUMO3;NUP62;SUMO2;EIF4EBP2;PAIP1;RANBP2;EIF5B;SEC13;UBE2I;EIF1AX;NCBP2;UPF3A;SENP2;RPP25L;EEF1A1;EIF2S3;EIF5;NUP50;EIF3I;EIF3G;STRAP;ACIN1;RNPS1;GEMIN7;PABPC1;EIF3F;EIF4E2;EIF1B;EIF4G3;KPNB1;EIF4G2;NUP58;RAN;EIF3A;EIF4G1;EIF3B
Progesterone-mediated oocyte maturation	27/99	0.007692559998908169	0.01965158184595028	1.8193178476918552	8.855532627580251	PDE3B;ARAF;PIK3R3;PIK3R1;PIK3CB;ADCY1;GNAI1;IGF1R;ANAPC11;GNAI2;RPS6KA3;RPS6KA6;MAPK8;CDC26;AKT2;AKT3;CDC27;AKT1;MAPK1;PRKACA;MAPK3;BRAF;MAPK14;MAPK12;MAD2L2;RAF1;CPEB4
Maturity onset diabetes of the young	10/26	0.007995414014456198	0.020255048836622366	3.02735517846694	14.61875651937579	NEUROD1;RFX6;PDX1;PAX4;PAX6;NKX6-1;MNX1;GCK;NKX2-2;FOXA2
Amphetamine addiction	20/68	0.008511625914689772	0.021384580810460255	2.0202464788732395	9.629145834337395	CAMK2B;ATF2;CAMK2D;JUN;PRKCA;CACNA1D;FOS;PPP1CA;PPP1CB;PPP1CC;CREB3;PPP3CB;CREB1;CREB3L2;GNAS;FOSB;CALM3;PRKACA;CALM1;ATF4
Glutamatergic synapse	30/114	0.008869123123295871	0.02210011007772086	1.7329521567308501	8.188509739026523	ITPR1;CACNA1A;CACNA1D;ADCY1;GNAI1;GLS;GNAI2;GRK3;PPP3CB;GNG3;GRK2;GNG2;GNG5;GNG4;SLC17A6;MAPK1;PRKACA;GLUL;SLC38A2;MAPK3;KCNJ3;PRKCA;GNG12;GNAO1;PLCB4;GNB2;GNAQ;GNB1;GNAS;GNB5
Dilated cardiomyopathy (DCM)	25/91	0.009137068312290131	0.022582672901920325	1.837282611599391	8.626805617171708	ITGB5;ATP2A2;CACNA1D;ADCY1;ACTB;ACTG1;TTN;SGCD;SGCB;DAG1;ITGB8;ITGAV;PRKACA;EMD;CACNG4;TGFB2;TPM4;TPM3;CACNA2D1;ITGA1;TPM1;CACNA2D3;AGT;CACNB2;GNAS
Sulfur metabolism	5/9	0.0100940534484612	0.024605377623055227	6.05024832018697	27.80578444793366	MPST;TST;IMPAD1;PAPSS2;PAPSS1
Synaptic vesicle cycle	22/78	0.01011734277263784	0.024605377623055227	1.9049995805720996	8.75062361526524	UNC13B;ATP6V1A;ATP6V1G1;RAB3A;UNC13A;ATP6V0E1;STXBP1;CLTC;CLTB;CACNA1A;AP2B1;CPLX2;AP2A2;AP2S1;SLC17A6;STX3;ATP6V0D1;STX2;ATP6V0E2;AP2M1;ATP6V1C1;ATP6V1F
Central carbon metabolism in cancer	19/65	0.010903050735711827	0.026305773203622186	2.002333975282819	9.047971853417357	MAP2K2;PGAM1;IDH1;PTEN;PIK3R3;PIK3CB;PIK3R1;GCK;GLS;NRAS;PFKL;AKT2;AKT3;AKT1;MAPK1;RAF1;HRAS;MET;MAPK3
RNA degradation	22/79	0.011806257630789251	0.028260648187086086	1.8714652161819698	8.30766911394467	TTC37;DDX6;BTG2;BTG1;CNOT6L;DIS3;LSM1;ENO2;TENT4B;LSM4;LSM2;CNOT4;EXOSC6;LSM8;CNOT6;PFKL;LSM7;CNOT7;CNOT1;DHX36;PABPC1;DCP1A
Small cell lung cancer	25/93	0.012138270386477848	0.028828392167884888	1.7830288154050924	7.8656390088705015	RB1;MAX;PTEN;PIK3R3;XIAP;PIK3CB;PIK3R1;RXRA;AKT2;CASP3;AKT3;AKT1;ITGAV;POLK;CDKN2B;CHUK;GADD45A;LAMB1;PTK2;CDK6;TRAF4;CDK4;BAX;CYCS;BCL2L1
Influenza A	41/171	0.013789087013376927	0.03249521280671772	1.5310167836297155	6.558688804381257	ATF2;GSK3B;PIK3R3;ADAR;FURIN;PIK3R1;PIK3CB;ACTB;ACTG1;MAPK8;PABPN1;AKT2;AKT3;TNFSF10;AKT1;EP300;MAPK1;KPNA2;MAP2K7;KPNA1;AGFG1;JAK1;MAPK3;IVNS1ABP;MAP2K4;FDPS;CREBBP;JUN;MAP2K2;STAT1;EIF2AK1;IFNGR2;EIF2AK2;PRKCA;MAPK14;MAPK12;MAVS;HNRNPUL1;CYCS;RAF1;SLC25A6
PI3K-Akt signaling pathway	77/354	0.0139845241114991	0.032702271768428666	1.3517329273981473	5.771634635196894	YWHAE;ATF2;GSK3B;ITGB5;YWHAB;PTEN;PPP2R2A;PIK3CB;IGF1R;CCND2;PPP2R1A;PPP2R5E;AKT2;CREB3L2;AKT3;MLST8;AKT1;TNR;ITGB8;ITGAV;RAC1;HRAS;YWHAG;JAK1;MAP2K2;CHUK;ITGA1;PPP2R5B;PRKCA;PPP2R5C;YWHAZ;PGF;CREB3;CREB1;RAF1;EIF4E2;SOS1;MET;ATF4;PRKAA2;PIK3R3;PIK3R1;FOXO3;PPP2CA;PPP2CB;VTN;NRAS;GNG3;RXRA;GNG2;GNG5;ERBB3;GNG4;MAPK1;MCL1;MAPK3;ANGPT2;BAD;IGF2;LAMB1;GNG12;PTK2;EPOR;VEGFA;EFNA3;G6PC3;CDK6;CDK4;GNB2…
Breast cancer	36/147	0.01453881151673632	0.033738921382349935	1.573909994900561	6.659108600679189	RB1;GSK3B;SHC2;SHC1;ARAF;PTEN;PIK3R3;PIK3R1;PIK3CB;IGF1R;LRP6;NRAS;AKT2;AKT3;AKT1;DVL3;MAPK1;POLK;HRAS;MAPK3;FZD1;NCOA1;FZD3;JUN;MAP2K2;GADD45A;CSNK1A1;BRAF;FOS;CDK6;APC;CDK4;RPS6KB2;BAX;RAF1;SOS1
Phagosome	37/152	0.014712393564568788	0.033883088209309936	1.561445257907761	6.587839100723746	ATP6V1A;SCARB1;STX12;RAB5B;RAB5C;TFRC;ITGB5;ACTB;ACTG1;TUBA1C;SEC61A1;TUBA1B;TUBA1A;SEC61G;ITGAV;SEC61B;CD36;RAC1;ATP6V0E2;ATP6V1C1;ATP6V1F;DYNC1H1;ATP6V1G1;ATP6V0E1;ATP6AP1;TUBB;M6PR;HLA-C;TUBB4A;HLA-E;DYNC1LI2;TUBB2B;TUBB2A;CANX;ATP6V0D1;VAMP3;RAB7A
Proteasome	14/45	0.015458061696573414	0.03533271244931066	2.1880870041763516	9.123501441272877	PSMD11;PSMD14;POMP;PSMA7;SEM1;PSMB7;PSMB4;PSMD7;PSMB5;PSMD4;PSMA2;PSME3;PSME4;PSMF1
N-Glycan biosynthesis	15/50	0.017526506505140517	0.03976162669822923	2.0765560252814868	8.3976774694556	ST6GAL1;RPN2;TUSC3;RPN1;ALG3;GANAB;MAN1A2;DAD1;MAN2A1;MGAT4A;MGAT4B;STT3A;MAN1A1;MGAT1;STT3B
Lysine degradation	17/59	0.01790995085352271	0.04003400779022724	1.9615110776060645	7.889979818467232	KMT2E;SETD2;ECHS1;KMT2A;KMT2C;SETD7;EHMT1;PRDM2;PLOD2;ASH1L;ACAT2;NSD3;HADHA;ALDH2;NSD1;NSD2;KMT5B
Viral myocarditis	17/59	0.01790995085352271	0.04003400779022724	1.9615110776060645	7.889979818467232	CXADR;HLA-C;ACTB;ACTG1;HLA-E;SGCD;SGCB;CASP3;DAG1;RAC3;ABL2;CYCS;FYN;RAC1;EIF4G3;EIF4G2;EIF4G1
Cardiac muscle contraction	21/78	0.01999307178655888	0.04436418848988248	1.7858742835956931	6.987000035317173	COX8A;TPM4;TPM3;CACNA2D1;TPM1;CACNA2D3;ATP2A2;UQCR11;CACNA1D;UQCR10;ATP1A1;ATP1B1;COX7C;COX5A;UQCRH;COX6B1;CACNB2;COX7A2L;UQCRQ;UQCRFS1;CACNG4

## Sheet: UpGeneSets_AdultBeta
Enriched gene sets in AdultBeta UPREGULATED genes			Enrichr
MSigDB_Hallmark_2020
Term	Overlap	P-value	Adjusted P-value	Odds Ratio	Combined Score	Genes
Pancreas Beta Cells	5/40	2.710259955218781E-6	1.1654117807440758E-4	26.757412398921833	342.98898117020235	PCSK1;ABCC8;GCG;IAPP;INS
Estrogen Response Late	7/200	1.2710940148194603E-4	0.0013664260659309198	6.868872060581905	61.616958641429406	BTG3;CCND1;TFF3;DNAJC12;CPE;HPRT1;DHRS2
mTORC1 Signaling	7/200	1.2710940148194603E-4	0.0013664260659309198	6.868872060581905	61.616958641429406	FKBP2;DDIT3;PRDX1;TCEA1;TRIB3;PHGDH;HPRT1
Myc Targets V1	7/200	1.2710940148194603E-4	0.0013664260659309198	6.868872060581905	61.616958641429406	PRDX3;XRCC6;HSP90AB1;SSB;HPRT1;CCT7;EIF3D
Epithelial Mesenchymal Transition	6/200	8.797280176321684E-4	0.007565660951636648	5.801178203240059	40.816496778541776	GREM1;SERPINE2;FLNA;TIMP1;PPIB;LOXL2
Fatty Acid Metabolism	5/158	0.001888875579384407	0.01259667436934236	6.084597360956962	38.16121684253967	ACADVL;HSP90AA1;ERP29;PSME1;HADH
Apoptosis	5/161	0.0020506214089627095	0.01259667436934236	5.9666787614900825	36.93142888140662	BTG3;CCND1;IFNGR1;DDIT3;TIMP1
Allograft Rejection	5/200	0.005182479661118708	0.027855828178513054	4.763909046927915	25.06993624638882	IFNGR1;FLNA;HLA-A;TIMP1;EIF3D
Adipogenesis	4/200	0.025385363310635112	0.10915706223573098	3.7560556933053597	13.798180534058353	PRDX3;IFNGR1;APOE;HADH
Oxidative Phosphorylation	4/200	0.025385363310635112	0.10915706223573098	3.7560556933053597	13.798180534058353	PRDX3;ACADVL;COX17;NDUFS4
TNF-alpha Signaling via NF-kB	3/200	0.10018457380636049	0.3104346102886658	2.7766497461928936	6.3883520697862	BTG3;CEBPB;CCND1
Estrogen Response Early	3/200	0.10018457380636049	0.3104346102886658	2.7766497461928936	6.3883520697862	CCND1;TFF3;DHRS2
p53 Pathway	3/200	0.10018457380636049	0.3104346102886658	2.7766497461928936	6.3883520697862	DDIT3;TRIB3;SLC3A2
Androgen Response	2/100	0.10655948968070973	0.3104346102886658	3.7054858640703987	8.296775020722748	XRCC6;CCND1
Pperoxisome	2/104	0.11370504195381827	0.3104346102886658	3.5594531390537867	7.738776267681015	ABCC8;PRDX1
PI3K/AKT/mTOR Signaling	2/105	0.11551055266555008	0.3104346102886658	3.5247171996080877	7.607726298641478	DDIT3;TRIB3
Unfolded Protein Response	2/113	0.13020886387236086	0.3293518321477363	3.2693611042234894	6.66497013267866	EIF4A2;CEBPB
Notch Signaling	1/32	0.16325235692734513	0.3899917415486578	5.8234604105571846	10.554777836218154	CCND1
Spermatogenesis	2/135	0.17253337650411515	0.39047027314089217	2.725529419879975	4.789203742679806	PEBP1;CLGN
Angiogenesis	1/36	0.18170470621693083	0.3906651183664013	5.156883116883117	8.794406152444553	TIMP1
DNA Repair	2/150	0.20252524754019346	0.41469455448706277	2.4474336722043146	3.908284121397504	COX17;HPRT1
UV Response Up	2/158	0.21876088004070868	0.4229694270287858	2.3209832980475182	3.527374753744203	BTG3;EPCAM
Reactive Oxygen Species Pathway	1/49	0.23893427059315248	0.4229694270287858	3.7577651515151516	5.379491770403333	PRDX1
IL-2/STAT5 Signaling	2/199	0.302883978716215	0.4229694270287858	1.8341172635402598	2.190679665284301	IFNGR1;HOPX
Hypoxia	2/200	0.30493144739284556	0.4229694270287858	1.8247613752200909	2.1672112226840037	ANXA2;DDIT3
Myogenesis	2/200	0.30493144739284556	0.4229694270287858	1.8247613752200909	2.1672112226840037	EIF4A2;IGFBP7
Interferon Gamma Response	2/200	0.30493144739284556	0.4229694270287858	1.8247613752200909	2.1672112226840037	PSME1;HLA-A
Apical Junction	2/200	0.30493144739284556	0.4229694270287858	1.8247613752200909	2.1672112226840037	CLDN9;HADH
Complement	2/200	0.30493144739284556	0.4229694270287858	1.8247613752200909	2.1672112226840037	CEBPB;TIMP1
Xenobiotic Metabolism	2/200	0.30493144739284556	0.4229694270287858	1.8247613752200909	2.1672112226840037	HPRT1;APOE
Glycolysis	2/200	0.30493144739284556	0.4229694270287858	1.8247613752200909	2.1672112226840037	CLDN9;TFF3
Cholesterol Homeostasis	1/74	0.33807211942604093	0.4542844104787425	2.4677459526774594	2.676260701501631	TRIB3
IL-6/JAK/STAT3 Signaling	1/87	0.38445109879852596	0.5009514317677762	2.093340380549683	2.001105038923384	IFNGR1
Protein Secretion	1/96	0.4146583051988673	0.5134477829553414	1.8941626794258373	1.667432275865109	CD63
Interferon Alpha Response	1/97	0.41792261403341746	0.5134477829553414	1.8743371212121211	1.6352822857274976	PSME1
Coagulation	1/138	0.5373024747244782	0.6417779559209046	1.3106834771068347	0.8141888107107751	TIMP1
UV Response Dn	1/144	0.5526040577654889	0.642215526592325	1.2553083280356008	0.7445403454911074	ANXA2
Mitotic Spindle	1/199	0.6714472314571767	0.6732890175997336	0.9040863177226813	0.3601155257332166	FLNA
G2-M Checkpoint	1/200	0.6732890175997336	0.6732890175997336	0.8994974874371859	0.35582375116165516	CCND1
E2F Targets	1/200	0.6732890175997336	0.6732890175997336	0.8994974874371859	0.35582375116165516	XRCC6
Inflammatory Response	1/200	0.6732890175997336	0.6732890175997336	0.8994974874371859	0.35582375116165516	TIMP1
heme Metabolism	1/200	0.6732890175997336	0.6732890175997336	0.8994974874371859	0.35582375116165516	TCEA1
KRAS Signaling Up	1/200	0.6732890175997336	0.6732890175997336	0.8994974874371859	0.35582375116165516	CPE
KEGG_2019_Human
Term	Overlap	P-value	Adjusted P-value	Odds Ratio	Combined Score	Genes
Antigen processing and presentation	5/77	6.913834980949653E-5	0.008902559351039676	12.982835429769391	124.36778658365553	PDIA3;HSP90AA1;HSP90AB1;PSME1;HLA-A
Insulin secretion	5/86	1.1713893882946941E-4	0.008902559351039676	11.535057069648264	104.41706473445846	ABCC8;FXYD2;GCG;STX1A;INS
Maturity onset diabetes of the young	3/26	3.9412943317919277E-4	0.01996922461441243	23.992753623188406	188.07514548358935	IAPP;MAFA;INS
Type I diabetes mellitus	3/43	0.0017469205497262674	0.04954639175109063	13.784027777777778	87.52720800686893	CPE;HLA-A;INS
Prostate cancer	4/97	0.0020947188269615983	0.04954639175109063	7.957391216963119	49.083862280689516	HSP90AA1;HSP90AB1;CCND1;INS
Type II diabetes mellitus	3/46	0.0021230410322542357	0.04954639175109063	12.820413436692506	78.90843662196517	ABCC8;MAFA;INS
Protein processing in endoplasmic reticulum	5/165	0.0022817417253791737	0.04954639175109063	5.816332547169812	35.37968191818272	PDIA3;HSP90AA1;HSP90AB1;DDIT3;ERP29
IL-17 signaling pathway	3/93	0.015042680537153071	0.25192313541112976	6.110802469135803	25.646205360851077	HSP90AA1;CEBPB;HSP90AB1
Progesterone-mediated oocyte maturation	3/99	0.01775456223909632	0.25192313541112976	5.727141203703703	23.08675203343523	HSP90AA1;HSP90AB1;INS
Aldosterone-regulated sodium reabsorption	2/37	0.017914816898120488	0.25192313541112976	10.408387942332897	41.86385971880738	FXYD2;INS
HIF-1 signaling pathway	3/100	0.01823127953633176	0.25192313541112976	5.6678121420389465	22.697414047031366	IFNGR1;TIMP1;INS
Th17 cell differentiation	3/107	0.02176707609079797	0.2757162971501076	5.284455128205129	20.225494856305147	HSP90AA1;HSP90AB1;IFNGR1
Fatty acid degradation	2/44	0.02481660900363774	0.29016342835022585	8.670598514635213	32.04863154017554	ACADVL;HADH
AMPK signaling pathway	3/120	0.029257781229912096	0.31765591049618846	4.694207027540361	16.578107146101956	CCND1;SCD5;INS
Mineral absorption	2/51	0.03262182724264117	0.33056784939209716	7.429320351994009	25.428882067008512	FXYD2;MT1X
Viral myocarditis	2/59	0.04254866658463779	0.404212332554059	6.38403347819089	20.155075263246566	CCND1;HLA-A
Non-alcoholic fatty liver disease (NAFLD)	3/149	0.05022966042282143	0.4491122578981681	3.7562785388127855	11.23559098007557	DDIT3;NDUFS4;INS
Prolactin signaling pathway	2/70	0.05776011052813745	0.48775204445982734	5.348354020507285	15.250600819372579	CCND1;INS
