# Supplementary material for: Functional, metabolic and transcriptional maturation of human pancreatic islets derived from stem cells
Source: Nat Biotechnol. 2022 Mar 3;40(7):1042–55. doi: 10.1038/s41587-022-01219-z (PMC9287162; doi:10.1038/s41587-022-01219-z)
Supplement: Supplementary file 6 — List of genes differentially expressed across beta cell maturation pseudotime. [file 41587_2022_1219_MOESM6_ESM.xlsx]

## Sheet: pseudotime_DEG_beta_cells
Genes differentially expressed along pseudotime
SAMD11
ACAP3
GNB1
TNFRSF14
GIPC3
RERE
ENO1
KIF1B
PGD
SRM
FBLIM1
RAX2
MATK
SPEN
UBR4
NMRK2
NBL1
CAMK2N1
EIF4G3
CDC42
ID3
RCAN3
SRRM1
STMN1
EBI3
YJU2
ZNF593
TMIGD2
ARID1A
STAP2
IFI6
PTPRU
CHAF1A
PUM1
FABP3
PLIN4
PLIN5
SERINC2
PTP4A2
KHDRBS1
CCDC28B
MYDGF
MARCKSL1
RBBP4
FNDC5
HPCA
ARRDC5
UHRF1
PHC2
SFPQ
ZNRF4
ZMYM4
AGO3
EVA1B
MANEAL
C1orf122
AKIRIN1
MACF1
CATSPERD
RIMS3
AC011499.1
YBX1
PRDX1
TSPAN1
CDKN2C
FUT5
AC024592.3
NDUFA11
AC104532.1
EPS15
RAB3B
TUT4
RFX2
ACSBG2
GPX7
TMEM59
SSBP3
DHCR24
TMEM61
JUN
HOOK1
SERBP1
WLS
SRSF11
ZRANB2
ST6GALNAC5
TNFSF9
CD70
SSX2IP
ZNF326
RPL5
FNBP1L
PLPPR5
SLC30A7
ADGRE1
MBD3L2B
MBD3L5
MBD3L4
MBD3L2
MBD3L3
CAPZA1
RHOC
AC119396.1
AC008878.3
TRIM33
NRAS
TEX45
AC008878.1
CSDE1
MAN1A2
AC008878.2
PHGDH
PDZK1
SV2A
PLEKHO1
MCL1
MLLT11
CELF3
RETN
MCEMP1
AC008763.3
S100A11
FCER2
CLEC4G
S100A13
UBE2Q1
ADAR
EFNA3
LRRC8E
ASH1L
SYT11
MEX3A
HDGF
CADM3
IGSF9
CCL25
COPA
APOA2
CD320
RGS4
PBX1
MPZL1
KANK3
PRRC2C
PAPPA2
TOR1AIP2
CEP350
XPR1
DHX9
SMG7
EDEM3
LINC01862
ACTL9
OR2Z1
CAMSAP2
MBD3L1
MUC16
OR1M1
NAV1
OR7G1
OR7G3
IPO9
OR7D2
OR7D4
OR7E24
KDM5B
CYB5R1
ZNF559-ZNF177
ATP2B4
SNRPE
ZNF560
PPP1R15B
MDM4
NFASC
NUCKS1
RAB29
PLXNA2
LPGAT1
PIN1
PROX1
TGFB2
RDH8
CAPN2
ANGPTL6
PPAN-P2RY11
ENAH
H3F3A
ACBD3
PARP1
HIST3H2A
RNF187
NTPCR
KCNK1
ICAM5
IRF2BP2
ERO1B
EDARADD
AC011511.4
CHML
ICAM3
CEP170
CDC37
HNRNPU
SMYD3
SH3YL1
SOX11
KIDINS220
ROCK2
AP1M2
MYCN
PUM2
RHOB
APOB
FKBP1B
C19orf38
TP53I3
YIPF2
TIMM29
POMC
DNMT3A
KIF3C
SELENOI
DPYSL5
ANGPTL8
OST4
PPM1G
PPP1CB
LBH
GALNT14
SPAST
BIRC6
EIF2AK2
QPCT
COX7A2L
ZFP36L2
AC008481.3
PREPL
SIX3
CALM2
NRXN1
PSME4
SPTBN1
ZNF823
CCDC88A
USP34
SLC1A4
ACTR2
CNRIP1
GFPT1
AC008770.2
AAK1
PCYOX1
ZNF433
AC008770.1
ZNF878
ZNF844
AC022415.2
ZNF20
ZNF638
MTHFD2
TMSB10
ZNF44
VAMP8
REEP1
ZNF799
AC008758.5
TMEM131
EIF5B
RPL31
AC008758.1
MAP4K4
AC010422.6
RANBP2
DPP10
AC010422.3
INHBB
AC010422.5
MAP3K2
PROC
MZT2B
LYPD1
GNG14
TMEM163
ZRANB3
R3HDM1
UBXN4
CXCR4
SPOPL
KIF5C
FMNL2
THSD8
ACVR1C
BAZ2B
GCG
FIGN
KLF1
SCN3A
SYCE2
CSRNP3
SCN9A
B3GALT1
CERS6
G6PC2
KLHL23
METTL5
DYNC1I2
HNRNPA3
SESTD1
DNAJC10
NCKAP1
GLS
STAT1
SLC39A10
PGAP1
SF3B1
C19orf57
PLCL1
PODNL1
SPATS2L
NBEAL1
IDH1
MAP2
XRCC5
RPL37A
C19orf67
IGFBP2
IGFBP5
ASF1B
GPBAR1
VIL1
FEV
CRYBA2
ASIC4
CUL3
AGFG1
TRIP12
NDUFB7
CLEC17A
ADGRE3
ZNF333
ADGRE2
SP100
OR7A5
OR7A10
NCL
OR7C2
LRRFIP1
CCDC105
CASP14
RAMP1
SYDE1
COPS9
KIF1A
MAB21L4
HDLBP
CNTN4
SETD5
SH3BP5
RPL15
PGLYRP2
CYP4F22
TOP2B
CYP4F3
CYP4F12
OR10H2
OR10H3
SLC4A7
STT3B
CYP4F2
CYP4F11
OR10H4
CLASP2
EPM2AIP1
ACVR2B
CTNNB1
TRAK1
SETD2
KLF2
SMARCC1
CALR3
AC008764.1
MAP4
SHISA5
PRKAR2A
WDR6
AC008764.4
KLHDC8B
RBM5
NWD1
GNAI2
MANF
RBM15B
PCBP4
WDR82
GLYCTK
NT5DC2
PBRM1
AC010646.1
CACNA2D3
BABAM1
AC010463.1
LRTM1
PTPRG
CADPS
PRICKLE2
FOXP1
RYBP
ROBO2
CCDC194
BST2
ROBO1
TMEM221
AC010319.2
NXNL1
MTRNR2L12
ALCAM
NIBAN3
PHLDB2
ATP6V1A
GAP43
LSAMP
B3GNT3
COX17
GSK3B
GOLGB1
SLC5A5
FAM162A
HACD2
KALRN
IL12RB1
SEC61A1
AC007192.1
CNBP
H1FX
CDV3
CLSTN2
DHX36
PDE4C
AC008397.1
KPNA4
PPM1L
LSM4
SERPINI1
GPR160
LRRC25
RPL22L1
TBL1XR1
DVL3
VWA5B2
KXD1
EIF4G1
IGF2BP2
DNAJB11
EIF4A2
ST6GAL1
LPP
COMP
CCDC50
FGF12
GDF1
ATP13A3
AC002985.1
UBXN7
PAK2
SENP5
ATP5ME
NSD2
C4orf48
MEF2B
BORCS8-MEF2B
MXD4
RGS12
CRMP1
KIAA0232
HS3ST1
LDB2
QDPR
LCORL
PCDH7
TSSK6
RELL1
AC011448.1
UBE2K
N4BP2
TMEM33
OCIAD2
SRP72
POLR2B
IGFBP7
ZNF14
ZNF506
ZNF253
YTHDC1
RUFY3
MOB1B
ZNF486
ANKRD17
RASSF6
G3BP2
ZNF85
SEPTIN11
HNRNPD
SCD5
SEC31A
SPP1
PKD2
AC010615.4
ZNF429
GPRIN3
CCSER1
SMARCAD1
TSPAN5
PPA2
ZNF729
HADH
ZNF492
MCUB
ANK2
ZNF728
SEC24D
PDE5A
AC092329.3
ANXA5
ANKRD50
PCDH10
MAML3
SMARCA5
SMAD1
ZNF827
TRIM2
FNIP2
FSTL5
MSMO1
CPE
SPOCK3
PALLD
CLCN3
HMGB2
GPM6A
ANKRD27
TENM3
CLPTM1L
LPCAT1
C5orf38
UBE2QL1
MARCH6
CTNND2
MARCH11
WDR88
MYO10
SLC7A10
BASP1
ZFR
TARS
RPL37
HMGCS1
HCN1
ISL1
ITGA1
AC092073.1
SNX18
PDE4D
WTIP
SHISAL2B
TRIM23
ZNF181
MARVELD2
BDP1
MAP1B
TNPO1
ENC1
HEXB
HMGCR
CERT1
LGI4
FXYD1
SCAMP1
VCAN
FAM187B
EDIL3
TTC37
HAMP
MAG
CD22
ELL2
PCSK1
PJA2
MAN2A1
NREP
APC
SBSN
GAPDHS
CCDC112
ATP4A
PMIS2
HAUS5
TNFAIP8
ETV2
ZNF608
ALDH7A1
ZBTB32
SLC12A2
KIF3A
AD000671.2
AFF4
HSPA4
AD000671.1
SKP1
DDX46
C5orf24
SMAD5
SMIM32
HNRNPA0
REEP2
CYSTM1
CD14
PCDHB2
ARHGAP26
NR3C1
KCTD16
CSNK1A1
ALKBH6
CD74
THAP8
WDR62
DCTN4
GPX3
ANXA6
LARP1
SGCD
ZNF565
EBF1
TENM2
PANK3
NPM1
FBXW11
UBTD2
NEURL1B
ZNF461
CPEB4
ZNF850
SFXN1
ARL10
ZNF829
SNCB
FGFR4
AC012309.1
F12
DBN1
ZNF383
PDLIM7
HNRNPAB
HNRNPH1
CANX
MGAT4B
RNF130
TUBB2B
PRPF4B
ZNF781
AC093227.2
SSR1
DSP
RNF182
JARID2
CDKAL1
SOX4
C6orf62
SCGN
YIF1B
HIST1H4C
HIST1H2AC
HIST1H2AE
HLA-A
HLA-E
ABCF1
PPP1R10
RASGRP4
IER3
MAP4K1
HLA-C
HLA-B
BAG6
LGALS7
LGALS7B
DDAH2
ECH1
AC008982.1
VARS
AGPAT1
PBX2
PSMB8
HMGA1
CDKN1A
AC011455.2
RNF8
KCNK17
APOBEC2
FOXP4
RRP36
VEGFA
SLC29A1
IFNL3
IFNL2
IFNL1
ELOVL5
GMFG
BMP5
DST
MED29
EEF1A1
SENP6
RPS16
ELOVL4
TENT5A
IBTK
MRAP2
SYNCRIP
ANKRD6
LGALS13
LGALS16
SIM1
CLC
LEUTX
LIN28B
CD24
FOXO3
WASF1
REV3L
FYN
MARCKS
HDAC2
HS3ST5
TSPYL4
GOPC
MAN1A1
PKIB
HIPK4
BCLAF1
IL20RA
ARFGEF3
CCDC28A
PHACTR2
PLAGL1
UTRN
SAMD5
CNKSR3
ARID1B
ZDHHC14
SYNJ2
MIA-RAB4B
MIA
RAB4B
RAB4B-EGLN2
EGLN2
AC008537.1
CYP2A6
CYP2A7
CYP2B6
CYP2A13
CYP2F1
TULP4
AXL
ACAT2
AGPAT4
AFDN
AC011462.1
EIF3B
TTYH3
SDK1
BCKDHA
B3GNT8
SLC29A4
ACTB
CEACAM21
CEACAM4
FSCN1
RAC1
AC243967.1
CEACAM6
CEACAM3
LYPD4
DMRTC2
RPA3
GLCCI1
NDUFA4
ERFL
PHF14
AC010616.1
ETV1
TMEM196
ITGB8
RAPGEF5
TOMM7
IGF2BP3
NPY
AC006486.1
CBX3
HIBADH
CREB5
SCRN1
GARS
PPP1R17
ADCY1
IGFBP3
DDC
SEC61G
CEACAM8
PSG3
PSG8
PSG1
PSG6
PSG7
PSG11
CHCHD2
NUPR2
SBDS
PSG9
AUTS2
TEX101
BAZ1B
GTF2I
CASTOR2
HSPB1
YWHAG
L34079.1
PINLYP
SEMA3C
CACNA2D1
SRRM5
SEMA3A
FZD1
AKAP9
IRGC
ANKIB1
KCNN4
CDK6
HEPACAM2
PEG10
PPP1R9A
PON3
SLC25A13
ASNS
ZNF222
AC067968.1
BRI3
NPTX2
ZNF224
ATP5MF
ZKSCAN1
GPC2
GNB2
VGF
NAT16
RASA4
AC245748.1
ZNF285
ZNF229
IMMP2L
CEACAM20
IGSF23
LRRN3
FOXP2
CEACAM16
TES
MET
WASL
PAX4
UBE2H
MKLN1
MTPN
APOC4
APOC4-APOC2
APOC2
TRIM24
KIAA1549
HIPK2
TMEM178B
FAM131B
TCAF1
PDIA4
NKPD1
TRAPPC6A
TMEM176A
EXOC3L2
KMT2C
KLC3
DPP6
MNX1
CLCN4
ARHGAP6
FRMPD4
SH3KBP1
MAP7D2
RPS6KA3
NR0B1
GPR4
EML2
DYNLT3
DDX3X
QPCTL
CASK
BHMG1
NDUFB11
CDK16
AC011530.1
EBP
RSPH6A
SYP
CLCN5
MAGED1
HUWE1
TSR2
MTRNR2L10
RPS4X
PGLYRP1
NEXMIF
IGFL3
ATRX
IGFL1
MAGT1
COX7B
ITM2A
RPS6KA6
APOOL
ZNF711
CHM
TCEAL6
TMSB15A
TCEAL7
DCX
PGRMC1
SEPTIN6
RPL39
STAG2
SMARCA1
RBMX2
HS6ST2
GPC3
HPRT1
HTATSF1
TMEM185A
PNMA3
L1CAM
IRAK1
FAM50A
ANGPT2
AGPAT5
CTSB
SLC7A2
PCM1
ZNF541
PSD3
CSGALNACT1
LZTS1
DMTN
TPRX1
LOXL2
SULT2A1
BSPH1
ELSPBP1
CABP5
SLC25A37
STC1
NEFM
NEFL
DPYSL2
CCDC114
STMN4
FZD3
DUSP4
KDELR1
GRIN2D
ZNF703
RAB11FIP1
AC008403.1
CEBPD
RB1CC1
LYPLA1
IMPAD1
TOX
CHD7
ASPH
NKAIN3
GGH
NTN5
YTHDF3
KCNB2
TERF1
GDAP1
STMN2
ZBTB10
FABP5
RUNX1T1
GEM
TP53INP1
TULP2
UQCRB
SDC2
MTDH
YWHAZ
BAALC
RIMS2
LHB
AC008687.4
CGB3
AC008687.1
CGB2
CGB1
CGB5
CGB8
EIF3H
AC008687.8
NTF4
KCNA7
RAD21
MAL2
TMEM65
MTSS1
HRC
SQLE
ASAP1
CD37
PHF20L1
LY6E
CCDC155
PTH2
LY6H
SLC17A7
PIH1D1
MAFA
AC010619.1
ZC3H3
SLC39A4
SMARCA2
VLDLR
RCN3
RFX3
PLIN2
RPS6
MLLT3
KLHL9
CDKN2A
BCL2L12
ELAVL2
AQP3
UBE2R2
TSKS
ENHO
FUZ
SIGMAR1
VCP
PNKP
UNC13B
CD72
IL4I1
GBA2
AC011452.1
IGFBPL1
C9orf135
NMRK1
GCNT1
VPS13A
GNAQ
TLE4
GOLM1
NAPSA
SPIN1
AC020909.1
CTSV
TMOD1
GABBR2
TGFBR1
SEC61B
GRIN3A
SMC2
ZNF462
PALM2-AKAP2
PTGR1
PTBP3
GPR32
AMBP
KIF12
BRINP1
KLK1
KLK15
KLK3
KLK2
KLK4
KLK5
KLK6
KLK7
KLK8
AC011473.4
KLK9
GSN
KLK11
STRBP
HSPA5
KLK14
PBX3
SIGLEC9
SIGLEC7
LMX1B
SIGLECL1
C9orf16
SPTAN1
SET
AC008750.8
PRRC2B
NKG7
LIM2
C19orf84
NTNG2
SIGLEC8
CEACAM18
SIGLEC12
VAV2
BRD3
SIGLEC5
AC018755.2
SIGLEC14
EGFL7
HAS1
FPR1
FPR2
FPR3
DIPK1B
RABL6
ZNF613
CEND1
AP2A2
DUSP8
IGF2
INS
ASCL2
CD81
PHLDA2
TAF10
MTRNR2L8
EIF4G2
USP47
DKK3
TEAD1
ZNF578
SPON1
ZNF701
COPB1
PDE3B
ZNF600
CALCA
USH1C
TPH1
NAV2
SLC17A6
LGR4
ERVV-1
ERVV-2
RCN1
ZNF415
QSER1
KIAA1549L
LMO2
CAPRIN1
VN1R4
FJX1
TRIM44
TP53I11
MAPK8IP1
MDK
CELF1
RTN4RL2
ZFP91
STX3
TMEM109
TMEM132A
CD5
CACNG8
DDB1
VSTM1
FADS2
OSCAR
FADS1
FTH1
PRPF31
SCGB2A1
GNG3
PLAAT3
MARK2
VEGFB
FKBP2
PPP1R14B
LILRA6
LILRB5
LILRB2
TM7SF2
LILRA4
LAIR1
FAM89B
CFL1
SF3B2
CDC42EP5
CNIH2
CTSF
LILRA1
KMT5B
STARD10
KIR3DL3
KIR2DL3
KIR2DL1
KIR2DL4
KIR3DL1
KIR3DL2
FCAR
NCR1
NLRP7
PGM2L1
GP6
ARRB1
MAP6
PRSS23
FAT3
SMCO4
AC010327.2
SESN3
GRIA4
AASDHPPT
GUCY1A2
ACAT1
DIXDC1
NCAM1
REXO2
APOC3
PAFAH1B2
AC020922.1
FAM71E2
IL11
SIDT2
BACE1
FXYD2
FXYD6
KMT2A
ARCN1
C19orf85
DDX6
RPS25
HYOU1
SBK2
SBK3
SCN3B
NTM
ZNF524
OPCML
ZMYND11
KLF6
CELF2
CAMK1D
VIM
ARL5B
NLRP9
RFPL4A
RFPL4AL1
PLXDC2
NLRP4
NLRP13
NEBL
NLRP5
GAD2
WAC
GALP
ZSCAN5B
ZSCAN5C
KIF5B
EDDM13
ZNF582
ITGB1
ZNF667
CCNY
RET
CXCL12
DEPP1
PTPN20
A1CF
FAM13C
JMJD1C
REEP3
ZIM3
DUXA
DNAJC12
CCAR1
DDX21
EIF4EBP2
SGPL1
PSAP
ZNF547
SPOCK2
AC003002.1
DDIT4
AC003002.3
AC003002.2
ANXA7
ZNF503
AC004076.1
KCNMA1
DLG5
ZNF419
AC003005.1
ANXA11
PRXL2A
TNKS2
ZNF416
FFAR4
RBP4
TM9SF3
LCOR
ZSCAN4
LOXL4
AC003006.1
SCD
INA
ATP5MD
SH3PXD2A
GSTO1
AC010522.1
GSTO2
SHOC2
ADRA2A
AC010326.2
ABLIM1
EIF3A
PRDX3
GRK5
INPP5F
TACC2
PLEKHA1
ZRANB1
CTBP2
MGMT
CALY
AC020915.4
KDM5A
WNK1
ERC1
CD9
LTBR
CHD4
PIANP
RNF225
PTMS
C12orf57
CLSTN3
DUSP16
ATF7IP
MGST1
PLEKHA5
IAPP
ETNK1
TMTC1
FGD4
KIF21A
ANO6
SLC38A1
TGIF2LY
PCDH11Y
TSPY2
AMELY
SLC38A2
AMIGO2
TSPY4
TSPY8
TSPY3
TSPY1
TSPY9P
TSPY10
TUBA1B
TUBA1A
ASIC1
LIMA1
VCY
VCY1B
LARP4
CDY2B
CDY2A
HSFY1
HSFY2
SLC4A8
KRT8
PRR13
CBX5
RBMY1B
RBMY1A1
RBMY1D
RBMY1E
PRY2
RBMY1F
RBMY1J
PRY
BPY2
DAZ1
DAZ2
PRYP3
CDY1B
BPY2B
DAZ3
DAZ4
BPY2C
CDY1
OR11H1
POTEH
CCT8L2
XKR3
IGKV1OR22-5
IGKV2OR22-4
IGKV2OR22-3
IGKV3OR22-2
IGKV1OR22-1
GAB4
IL17RA
PPP1R1A
CD63
GDF11
MYL6B
SLC25A18
NACA
MARS
KIF5A
GNS
TMBIM4
CAND1
RAP1B
GGTLC3
CCT2
RIMBP3
AC023490.5
ATXN7L3B
PHLDA1
OSBPL8
ATP2B1
BTG1
TSSK2
GSC2
NUDT4
SOCS2
PLXNC1
TMCC3
ANKS1B
SCYL2
GAS2L3
ASCL1
SEPTIN5
AC000093.1
GP1BB
HSP90B1
TDG
ISCU
TXNRD2
ATP2A2
PPP1CC
HECTD4
PTPN11
HRK
PEBP1
SRRM4
CCDC188
TMEM233
MSI1
SPPL3
DENR
SCARF2
AC007731.4
ZNF664
BRI3BP
TMEM132B
RIMBP2
ZMYM2
CRYL1
SAP18
SHISA2
SLC7A1
HSPH1
FRY
N4BP2L2
GGT2
AP000552.4
RIMBP3B
NBEA
TMEM191C
RIMBP3C
DCLK1
SMAD9
CCDC116
LHFPL6
FOXO1
AKAP11
ZC3H13
ESD
FNDC3A
IGLVI-70
IGLV4-69
IGLVI-68
IGLV10-54
IGLV10-67
IGLVIV-66-1
IGLVV-66
IGLVIV-65
IGLVIV-64
IGLVI-63
IGLV1-62
IGLV8-61
IGLV4-60
IGLVIV-59
IGLVV-58
IGLV6-57
IGLVI-56
IGLV11-55
IGLVIV-53
VPREB1
IGLV5-52
IGLV1-51
IGLV1-50
IGLV9-49
IGLV5-48
IGLV1-47
KPNA3
IGLV5-45
IGLV1-44
TBC1D4
IGLVI-42
IGLVVII-41-1
IGLV1-41
IGLV1-40
IGLVI-38
IGLV5-37
IGLV1-36
IGLV7-35
KCTD12
ZNF280A
PRAME
IGLV2-34
IGLV2-33
IGLV3-32
IGLV3-31
IGLV3-30
GGTLC2
IGLV3-29
IGLV2-28
IGLV3-27
IGLV3-26
IGLVVI-25-1
IGLV3-25
IGLV3-24
IGLV2-23
IGLVVI-22-1
IGLV3-22
IGLV3-21
IGLVI-20
IGLV3-19
IGLV2-18
IGLV3-17
IGLV3-16
IGLV3-15
IGLV2-14
IGLV3-13
IGLV3-12
IGLV2-11
IGLV3-10
IGLV3-9
IGLV2-8
IGLV3-7
IGLV3-6
IGLV2-5
IGLV3-4
IGLV4-3
IGLV3-2
IGLV3-1
IGLL5
IGLJ1
IGLC1
IGLJ2
IGLC2
IGLJ3
IGLC3
IGLJ4
IGLC4
IGLJ5
IGLC5
IGLJ6
IGLC6
IGLJ7
IGLC7
MYCBP2
RBM26
GPC6
RAP2A
IGLL1
FARP1
TM9SF2
TMTC4
ARGLU1
C22orf15
ARHGEF7
ATP11A
F10
CHD8
SLC7A8
AP000350.4
PABPN1
NOVA1
DDTL
STRN3
HECTD1
GSTT4
ARHGAP5
FOXA1
SSTR1
PNN
SPECC1L-ADORA2A
ADORA2A
RPS29
RPL36AL
GPR137C
GGT1
GCH1
GGT1.1
PIWIL3
KTN1
EXOC5
DAAM1
CRYBB3
RTN1
PCNX4
IGLVIVOR22-1
DHRS7
MYO18B
PPP2R5E
RAB15
RBM25
SYNDIG1L
IRF2BPL
TPST2
TMED8
SEL1L
MN1
PPP4R3A
NDUFB1
CPSF2
CHGA
DICER1
TUNAR
C14orf132
C22orf31
EVL
YY1
DLK1
RTL1
DYNC1H1
AMN
CDC42BPB
RFPL1
CKB
KLC1
ATP5MPL
TDRD9
AKT1
CRIP2
MAGEL2
NDN
UBE3A
HORMAD2
GABRB3
OSM
CASTOR1
AC004997.1
TBC1D10A
SCG5
NOP10
MEIS2
SPINT1
AC004832.3
CHP1
RTF1
SEC14L4
TP53BP1
B2M
SORD
C15orf48
MYEF2
DUT
LYSMD2
TMOD2
MAPK6
FAM214A
LIPC
ADAM10
ANXA2
VPS13C
PPIB
IGDCC3
HACD3
RAB11A
RPL4
FEM1B
TLE3
DEPDC5
Z82190.2
PKM
PARP6
ARIH1
RFPL2
IGLCOR22-1
SLC5A4
RFPL3
IGLCOR22-2
IGLVIVOR22-2
NPTN
CD276
LOXL1
STRA6
COX5A
SCAMP5
LINGO1
HMGXB4
IREB2
CHRNA5
CHRNA3
CHRNB4
RPS17
HDGFL3
APOL5
IDH2
APOL3
NR2F2
ARRDC4
IGF1R
TMEM8A
NME4
PGP
SRRM2
CACNG2
FLYWCH2
PVALB
TNFRSF12A
CSF2RB
TEX33
SMIM22
UBN1
RBFOX1
C16orf72
IL2RB
GSPT1
PDXDC1
ANKS4B
SBK1
QPRT
MAZ
SEZ6L2
TLCD3B
ALDOA
FUS
VPS35
Z83844.3
NETO2
LGALS1
NOL12
Z83844.1
PHKB
SALL1
TOX3
CHD9
ANKRD54
GNAO1
MT2A
C22orf23
MT1E
MT1X
DOK4
MMP15
CDH8
DYNC1LI2
TPPP3
CDH1
EXOSC6
TPTEP2-CSNK1E
VAC14
CALB2
AP1G1
DMC1
ZFHX3
GLG1
ZNRF1
MAF
CMIP
COTL1
FAM92B
GSE1
ANKRD11
APOBEC3A
DPEP1
DBNDD1
AL022318.4
YWHAE
GLTPD2
RABEP1
APOBEC3H
CTDNEP1
EIF5A
EIF4A1
KDM6B
MYH10
ZNF286A
CENPV
AL022312.1
RASD1
PEMT
CACNA1I
ENTHD1
MFAP4
USP22
MTRNR2L1
LYRM9
TMEM97
VTN
TRAF4
NUFIP2
TAOK1
ANKRD13B
CPD
NF1
DNAJB7
SUZ12
TMEM98
AP2B1
DDX52
LASP1
CDK12
PNMT
MSL1
KRT19
JUP
FKBP10
NT5C3B
ACLY
RAMP2
VAT1
PPY
MEI1
PYY
RUNDC3A
SHISA8
TNFRSF13C
C1QL1
NMT1
KANSL1
KPNB1
NAGA
PHETA2
IGF2BP1
LUC7L3
SPAG9
NME1
MTMR4
RRP7A
DHX40
CLTC
NACA2
MED13
TLK2
KCNH6
PACSIN2
TTLL1
BIK
DCAF7
LIMD2
CACNG4
SCUBE1
BPTF
KPNA2
WIPI1
MAP2K6
KIF19
BTBD17
SLC9A3R1
PARVG
JPT1
EXOC7
SEPTIN9
PRR5-ARHGAP8
ARHGAP8
TBC1D16
ACTG1
P4HB
MAFG
PYCR1
SMC1B
RIBC2
RAC3
ATXN10
WNT7B
FASN
ADCYAP1
AKAIN1
RNMT
GTSE1
ABHD3
MIB1
RIOK3
CHST9
CDH2
TTR
DTNA
GALNT1
SLC39A6
CELF4
IER3IP1
IL17REL
TTLL8
MLC1
MOV10L1
SKOR2
RPL17
DCC
ONECUT2
LMAN1
CCBE1
PMAIP1
NETO1
TSHZ1
HSBP1L1
FKBP1A
LZTS3
C20orf27
CHGB
PLCB4
SNAP25
BTBD3
DSTN
KLHDC7B
RRBP1
NAA20
CHKB-CPT1B
INSM1
XRN2
FOXA2
HM13
ACR
ID1
FP565260.4
FP565260.3
GATD3B
FP565260.2
AHCY
MMP24OS
CU639417.1
ERGIC3
CPNE1
RBM39
CRYAA2
SCAND1
FAM243B
SMIM34B
KCNE1B
TPTE
IGHV1OR21-1
POTED
LIPI
DLGAP4
GHRH
NNAT
MAFB
TOP1
SRSF6
GDAP1L1
HNF4A
RIMS4
TMPRSS15
STAU1
B4GALT5
ADNP
ATP9A
PFDN4
GNAS
CTSZ
ATP5F1E
EDN3
N6AMT1
CDH4
PSMA7
EEF1A2
SHC2
TPGS1
CDC34
PTBP1
CLDN17
CLDN8
KRTAP24-1
KRTAP25-1
KRTAP26-1
KRTAP27-1
KRTAP23-1
KRTAP13-2
[truncated: 219 more rows]

## Sheet: pseudotime_clusters_onlybeta202
Clustered differentially expressed genes along pseudotime
Gene	Cluster	-
RPS17	1
CNBP	1
HSPB1	1
COX7A2L	1
C15orf48	1
PON3	1
MCUB	1
SHISAL2B	1
DSTN	1
MEIS2	1
ID1	1
NPM1	1
TMEM59	1
MMP24OS	1
SDC2	1
LYSMD2	1
MAFA	1
PKIB	1
RPL4	1
FTH1	1
MTRNR2L10	1
CTSB	1
MTRNR2L8	1
METTL5	1
ISCU	1
B2M	1
IL20RA	1
GAD2	1
SMCO4	1
NACA	1
GPX4	1
SYNGR4	1
TPPP3	1
RPL17	1
NTPCR	1
ATP6V1E1	1
CALM2	1
EIF3H	1
CD14	1
ANXA2	1
CHGB	1
PRR13	1
NUPR2	1
RPS6	1
ADCYAP1	1
IAPP	1
SH3YL1	1
SOD1	1
AQP3	1
RPL15	1
SAMD11	1
NACA2	1
CRIP2	1
GNG7	1
RPA3	1
TBC1D22A	1
SBDS	1
PPA2	1
RTBDN	1
CRYL1	1
RPL31	1
RPS25	1
HIBADH	1
HLA-C	1
ANXA7	1
CHCHD2	1
DYNLT3	1
BMP5	1
PEBP1	1
FKBP2	1
ID3	1
NBEAL1	1
ACAT1	1
SKP1	1
SMIM22	1
ZC3H3	1
RPS4X	1
CTSV	1
IGFBP7	1
PRDX1	1
COX17	1
SIX3	1
TUBA1B	1
NPTX2	1
SNAP25	1
GSTO2	1
NAA20	1
GSN	1
CNRIP1	1
HLA-A	1
SCGN	1
HEXB	1
CYYR1	1
CD9	1
DNAJC12	1
SCGB2A1	1
ALDOA	1
TNFRSF12A	1
RPL36AL	1
EEF1A1	1
NAPA	1
TMBIM4	1
PRDX3	1
PSAP	1
RBP4	1
RPL5	1
FFAR4	1
TSR2	1
SAP18	1
JUNB	1
HADH	1
HPRT1	1
ABHD3	1
PRSS23	1
RASD1	1
DUT	1
COX7A1	1
TSPAN1	1
SOCS2	1
IER3IP1	1
PEMT	1
HLA-B	1
GCG	1
GSTO1	1
EIF4A2	1
CIRBP	1
GPX3	1
RNF130	1
MIF	1
ST13	1
OAZ1	1
CDKN2A	1
TOMM7	1
BTG3	1
ANXA11	1
SNCB	1
AKAIN1	1
APOBEC2	1
LTBR	1
IER3	1
CEBPD	1
TCEAL6	1
SPP1	1
NPY	1
TDRD9	1
CD72	1
PSMB8	1
CTSF	1
C9orf135	1
GPM6A	1
CCDC28A	1
GADD45B	1
PPY	1
SLC39A4	1
MT1E	1
FXYD5	1
EMP3	1
SCN1B	1
TNFRSF14	1
IMMP2L	1
CDKN1A	1
CDKN2C	1
HSBP1L1	1
VGF	1
POMC	1
TMEM61	1
MT2A	1
DEPP1	1
NMRK1	1
MTRNR2L1	1
MRAP2	1
NR0B1	1
SCD5	1
PTPN20	1
EDN3	1
KCNK1	1
MT1X	1
MGMT	1
HMGB2	1
DDIT4	1
LYRM9	1
SP100	1
PLAAT3	1
PTGR1	1
NAT16	1
TNFAIP8	1
TMEM109	1
CD5	1
FAM162A	1
CRYBB2	1
GEM	1
IGF2BP3	2
IGF2BP2	2
EIF3B	2
EIF4G1	2
AKT1	2
RPS6KA3	2
FARP1	2
IRAK1	2
FAM214A	2
LCORL	2
CHD8	2
MSL1	2
DDB1	2
EP300	2
USP47	2
TRIM33	2
HCN1	2
CHD9	2
SLC4A8	2
MET	2
AGPAT1	2
PCSK1	2
OSBPL8	2
FRY	2
FADS1	2
CXADR	2
ELOVL5	2
CAND1	2
EIF4G3	2
UTRN	2
PPP1R15B	2
GRK5	2
A1CF	2
KPNA3	2
RHOC	2
SMYD3	2
BCLAF1	2
MGAT4B	2
CCNY	2
SRSF6	2
ATXN7L3B	2
LCOR	2
TMEM98	2
CCAR1	2
POLR2B	2
TRIM2	2
RFX3	2
SPPL3	2
PCDH7	2
QPRT	2
UBXN4	2
PPP1R9A	2
C1QL1	2
FUS	2
CLCN4	2
MMP15	2
TSPYL4	2
RGS4	2
SPTBN1	2
PRRC2B	2
TRIP12	2
UNC13B	2
NCAM1	2
DYNC1H1	2
TMEM33	2
ARIH1	2
WDR6	2
NEBL	2
UBXN7	2
CDH8	2
SLC9A3R1	2
MT-ND2	2
ASH1L	2
SH3PXD2A	2
KLHL9	2
C6orf62	2
PROX1	2
SCN3A	2
FSTL5	2
MANF	2
HDGFL3	2
RELL1	2
ITGB1	2
SCRN1	2
RBM26	2
RIMBP2	2
SET	2
ZNF827	2
SPAG9	2
USP9Y	2
ABHD17A	2
RAB15	2
PHGDH	2
EPS15	2
BDP1	2
KALRN	2
GNS	2
NF1	2
CTNNB1	2
NAV2	2
ATP6V1A	2
FGF12	2
ANKRD17	2
DNMT3A	2
RUNX1T1	2
KDM6B	2
SLC30A7	2
TOX	2
ACLY	2
CUL3	2
PDE4D	2
ZKSCAN1	2
SF3B2	2
RCN1	2
UBE2K	2
HS3ST5	2
FLYWCH2	2
GAL3ST1	2
FGFR4	2
SREBF2	2
VAT1	2
TMEM132A	2
MAPK8IP2	2
ARID1B	2
VCP	2
KIF1B	2
GSK3B	2
KIF5C	2
PANK3	2
GLTPD2	2
ARGLU1	2
SAMD5	2
STAT1	2
MAN1A2	2
SEC61A1	2
REEP1	2
DPP6	2
ADCY1	2
SPAST	2
TP53I3	2
TNRC6B	2
RERE	2
TBC1D16	2
TRIM24	2
PABPN1	2
ZNF608	2
GBA2	2
SYP	2
HMGCR	2
VIL1	2
DCTN4	2
VPS35	2
BRI3BP	2
EIF2AK2	2
ZNF664	2
VAC14	2
TMEM178B	2
HNRNPH1	2
KPNA4	2
MAN1A1	2
FOXP2	2
RB1CC1	2
HNRNPD	2
SLC29A4	2
MAB21L4	2
PUM2	2
HECTD1	2
SSBP3	2
INSM1	2
SFXN1	2
KIDINS220	2
PLCB4	2
MAPK1	2
ATP9A	2
G3BP2	2
CHD7	2
BIRC6	2
TUT4	2
CAPNS1	2
SNX18	2
EIF3A	2
KIF12	2
NBEA	2
TMED8	2
TNPO1	2
PGAP1	2
TMEM196	2
BAZ2B	2
CLSTN3	2
TENM3	2
CLPTM1L	2
MARK2	2
CD74	2
HM13	2
TBL1XR1	2
PHACTR2	2
PDE5A	2
SYNCRIP	2
MED13	2
CPEB4	2
CAMSAP2	2
AFDN	2
UBE2H	2
C16orf72	2
NT5DC2	2
PPP1CB	2
RBM5	2
NCL	2
SUZ12	2
VARS	2
ZBTB10	2
STRA6	2
SELENOI	2
GALNT14	2
TRIM28	2
ADAR	2
TM9SF2	2
SLC29A1	2
TP53I11	2
PDXDC1	2
SSR1	2
RAB11FIP1	2
MSMO1	2
LUC7L3	2
DPEP1	2
ISX	2
ASIC4	2
GABRB3	2
ZMYM4	2
RAP2A	2
ERO1B	2
SMG7	2
JUP	2
KIF3A	2
SLC39A10	2
ZMYM2	2
EID2	2
GTF2I	2
SLC7A1	2
CPNE1	2
TRAK1	2
AGPAT5	2
CTDNEP1	2
PREPL	2
IDH1	2
XRCC5	2
DLG5	2
SMARCAD1	2
RNMT	2
RUFY3	2
ARHGAP35	2
GNB1	2
ADNP	2
PTPRU	2
DMWD	2
ST6GAL1	2
HMGCS1	2
UBE3A	2
TOP2B	2
TLK2	2
SDF2L1	2
EXOC7	2
GSE1	2
CERS6	2
APC	2
PNMA3	2
RBM25	2
ARCN1	2
PLEKHA5	2
B4GALT5	2
AKAP11	2
MAGED1	2
ETV1	2
PHLDB2	2
HNRNPU	2
SESTD1	2
EPM2AIP1	2
LPCAT1	2
HACD2	2
DTNA	2
PBX2	2
UBR4	2
KMT2C	2
EVL	2
ARID1A	2
ERC1	2
ABLIM1	2
AGO3	2
STT3B	2
CPSF2	2
PSD3	2
CERS4	2
ACTR2	2
DUSP8	2
SENP5	2
SCN3B	2
FAM50A	2
WLS	2
MAP4	2
LPP	2
ATRX	2
DHCR24	2
WASL	2
MACF1	2
CTNND2	2
NUFIP2	2
AGFG1	2
SETD2	2
AP1G1	2
SMARCC1	2
DSP	2
TRIM23	2
DPYSL2	2
GOLM1	2
EXOC5	2
IRF2BP2	2
PAX4	2
GNAI2	2
FASN	2
AMBP	2
SFPQ	2
GPX7	2
PKD2	2
CMIP	2
SEPTIN11	2
PRKAR2A	2
YTHDF3	2
DICER1	2
CAMSAP3	2
LPGAT1	2
CNTN4	2
SLC25A1	2
ATP11A	2
ARL5B	2
SGPL1	2
REEP3	2
BTBD17	2
SEMA3A	2
MXD4	2
COPA	2
ARFGEF3	2
ARID3A	2
FEM1B	2
CCSER1	2
PPP6R1	2
TTYH3	2
SUPT5H	2
SPOPL	2
NTNG2	2
DYNC1LI2	2
NRIP1	2
N4BP2	2
CDH2	2
SPTAN1	2
ISOC2	2
CHGA	2
HSPA4	2
DHX40	2
TMPRSS6	2
MYO10	2
FADS2	2
PLXNC1	2
AHCY	2
NRAS	2
SLC12A2	2
IREB2	2
KIAA1549L	2
ZFP36L2	2
PBRM1	2
HECTD4	2
PLAGL1	2
EGFL7	2
KLF6	2
MAP2K6	2
ASPH	2
TARS	2
TM7SF2	2
YY1	2
ADGRL1	2
PRPF4B	2
RASA4	2
MTHFD2	2
SIM1	2
ANXA6	2
RRP36	2
LIMA1	2
SLC25A13	2
AFF4	2
KLHDC8B	2
SPOCK3	2
SMARCA5	2
GAS2L3	2
SENP6	2
FKBP10	2
VLDLR	2
LARP1	2
MAP2K2	2
CALR	2
CADPS	2
RTN4RL2	2
PCDHB2	2
KIF21A	2
LZTS1	2
REV3L	2
ZRANB1	2
MAML3	2
SCD	2
PHC2	2
SLC38A2	2
SYNJ2	2
ROBO1	2
MPZL1	2
MYH10	2
ANKRD11	2
PCNX4	2
PCYOX1	2
SEZ6L2	2
SIPA1L3	2
ADAM10	2
SPEN	2
RNF187	2
TGFBR1	2
KANSL1	2
CDC42	2
ACVR1C	2
LINGO1	2
TULP4	2
PRRC2C	2
PLEKHA1	2
MAN2A1	2
PPIB	2
KCNH6	2
ALDH7A1	2
PPP1R10	2
RCAN3	2
SLC4A7	2
MANEAL	2
TP53BP1	2
VPS13A	2
TES	2
MLLT3	2
CSNK1A1	2
GLYCTK	2
CHODL	2
SPIN1	2
MCL1	2
SLC7A8	2
ZRANB2	2
CLASP2	2
MAZ	2
TLE5	2
PSME4	2
PTBP1	2
ELOVL4	2
CSRNP3	2
ATF7IP	2
LSS	2
DYRK1B	2
PARP1	2
BAG6	2
DHX9	2
SLC7A2	2
NCKAP1	2
XPR1	2
FAM92B	2
FOXP4	2
SMC2	2
SCYL2	2
SESN3	2
MARCKS	2
PGRMC1	2
CHM	2
BACE1	2
ZFP91	2
UBE2R2	2
CNIH2	2
BPTF	2
HACD3	2
STARD10	2
PLXDC2	2
CAPRIN1	2
GUCY1A2	2
CHST9	2
CLCN5	2
EVA1B	2
KMT5B	2
RAB3B	2
SYMPK	2
CYB5R1	2
RAB3D	2
SDK1	2
SLC1A4	2
CDH1	2
MYCBP2	2
FNDC5	2
TP53INP1	2
GNAQ	2
TMEM190	2
SPOCK2	2
MARCH6	2
DDX6	2
RAB29	2
FNDC3A	2
AKAP9	2
SF3B1	2
ANKRD50	2
PCM1	2
USP34	2
SPINT1	2
ASNS	2
PPM1L	2
PPP4R3A	2
TMEM131	2
CD81	2
CHD4	2
SIDT2	2
MAP2	2
KHSRP	2
CAMK1D	2
KMT2A	2
PKN1	2
JMJD1C	2
LRRN3	2
ACVR2B	2
ROBO2	2
MAGEL2	2
CTBP2	2
MBD3	2
PHF20L1	2
PKM	2
FAM227A	2
CDV3	2
HNRNPA3	2
QSER1	2
CANX	2
HIPK2	2
VWA5B2	2
CDC42BPB	2
RIMS2	2
CDC34	2
ANKIB1	2
PLD3	2
FOXP1	2
GPRIN3	2
ZFHX3	2
RAD21	2
MARS	2
SMARCA2	2
P4HB	2
TMEM132B	2
ELL2	2
CBX5	2
EXOSC6	2
PPP2R5E	2
FZD1	2
MAP4K4	2
KPNB1	2
FOXO3	2
GPC6	2
WNK1	2
IGFBPL1	2
RANBP2	2
ADAMTS5	2
ATP2A2	2
ONECUT2	2
LGR4	2
PNN	2
DDX3X	2
MARVELD2	2
TAOK1	2
UBE2Q1	2
CASK	2
RASSF6	2
WAC	2
DPP10	2
GCNT1	2
ANO6	2
MIB1	2
MAL2	2
SEMA3C	2
ATP2B1	2
ZNF358	2
SMAD5	2
GARS	2
MDM4	2
ZNRF1	2
NDN	2
PUM1	2
CCDC88A	2
TOP1	2
ZNF638	2
ANKRD13B	2
PYY	2
ZNF711	2
ARHGAP26	2
CHML	2
MTMR4	2
ABCF1	2
PTPRG	2
NEURL1B	2
TLE4	2
CACNG4	2
ANK2	2
MFAP4	2
IFI6	2
PCDH10	2
HNF4A	2
KCTD12	2
PEG10	2
FOXO1	3
IGF1R	3
IGF2BP1	3
IGF2	3
KCNMA1	3
WASF1	3
CADM4	3
FNBP1L	3
TMCC3	3
CCDC28B	3
FXYD6	3
CASTOR2	3
IPO9	3
BAZ1B	3
ISL1	3
CHRNA5	3
CEP170	3
APOE	3
QDPR	3
FOXA2	3
SRSF11	3
SON	3
ALCAM	3
XRN2	3
C14orf132	3
TOX3	3
CELF1	3
SRP72	3
PTMS	3
SMAD9	3
DLGAP4	3
CLSTN2	3
ENHO	3
IGDCC3	3
PBX1	3
LOXL1	3
YWHAZ	3
GNAO1	3
RPS6KA6	3
DCX	3
BRD4	3
AKIRIN1	3
NTM	3
ASAP1	3
FYN	3
ASCL2	3
KRT8	3
ACAP3	3
TSHZ1	3
ZNF593	3
LHFPL6	3
SQLE	3
EIF5A	3
NEFL	3
TPGS1	3
IGFBP2	3
AP2B1	3
GCH1	3
CALB2	3
TMOD2	3
RPL39	3
SPATS2L	3
CDK16	3
RABL6	3
MAP6	3
FIGN	3
EPN1	3
LZTS3	3
WDR82	3
LRRFIP1	3
IGFBP5	3
IRF2BPL	3
LSAMP	3
UBE2QL1	3
EBP	3
PLPPR5	3
SRRM1	3
DNAJB11	3
PTTG1IP	3
GGH	3
KDM5B	3
NUCKS1	3
YWHAG	3
CD276	3
CSNK1E	3
TUBB2B	3
UBN1	3
RTN2	3
TLE3	3
DKK3	3
PPP1R14B	3
CAPN2	3
GPBAR1	3
SMARCA4	3
SEC61G	3
MTDH	3
MYCN	3
GSPT1	3
GDF11	3
SYT11	3
ATP2B4	3
STAU1	3
HTATSF1	3
CELF2	3
SHOC2	3
CRMP1	3
MAFB	3
RAC3	3
SGCD	3
KRT19	3
KIF1A	3
RGS12	3
MAFG	3
RAPGEF5	3
MARCKSL1	3
TMEM59L	3
LIPC	3
NREP	3
PPP1R1A	3
PPM1G	3
FZD3	3
NMT1	3
RBM39	3
RNF8	3
RBM15B	3
RIMS4	3
CLEC11A	3
GRIA4	3
DLK1	3
ZNF703	3
R3HDM1	3
BRD3	3
AUTS2	3
ACTG1	3
AP2A2	3
SRRM2	3
AAK1	3
ZNF503	3
APOC1	3
RYBP	3
MAPK8IP1	3
EIF4EBP2	3
SLC25A37	3
USF2	3
NETO2	3
SOX4	3
C5orf24	3
ST6GALNAC5	3
CCDC50	3
NSD2	3
BASP1	3
TCAF1	3
ARHGEF7	3
LYPLA1	3
PTOV1	3
CDK12	3
ZRANB3	3
KLHL23	3
SEPTIN6	3
FBLIM1	3
C5orf38	3
HIST1H2AE	3
FAM89B	3
CNKSR3	3
NOVA2	3
KIF5B	3
CCT2	3
CSDE1	3
IDH2	3
DCLK1	3
MYEF2	3
NEFM	3
NIPSNAP1	3
FGD4	3
TENM2	3
RET	3
ENAH	3
SCAND1	3
NR3C1	3
SERINC2	3
PPP1CC	3
AASDHPPT	3
KCNB2	3
CRYBA2	3
ARL10	3
RAMP1	3
SH3KBP1	3
SPON1	3
RIMS3	3
UQCRB	3
KCNK17	3
GDAP1	3
LMO2	3
RBBP4	3
ASIC1	3
C1orf122	3
HS6ST2	3
DDX52	3
DPYSL5	3
TAFA5	3
KIF5A	3
PARP6	3
AGPAT4	3
MIDN	3
SETD5	3
EBF1	3
SEPTIN9	3
PYCR1	3
ARRB1	3
HNRNPUL1	3
SCAMP5	3
DCAF7	3
ESD	3
FKBP1B	3
VAV2	3
DDX46	3
BRINP1	3
CELF3	3
GOPC	3
ILF3	3
C12orf57	3
DYNC1I2	3
PRXL2A	3
LASP1	3
ATF4	3
SIGMAR1	3
PRICKLE2	3
L1CAM	3
ZC3H13	3
PGP	3
BTBD3	3
ZNF580	3
UBE2S	3
PLXNA2	3
CD24	3
CAPZA1	3
NFASC	3
MAPK6	3
DENR	3
INA	3
ZNF286A	3
TRAF4	3
HNRNPAB	3
STRBP	3
NAV1	3
JARID2	3
KIAA1549	3
HDAC2	3
PAFAH1B2	3
SORD	3
RABEP1	3
DBN1	3
H1FX	3
SCAMP1	3
AP3D1	3
FAT3	3
FBXW11	3
PHF14	3
ZDHHC14	3
UBTD2	3
IRGQ	3
MAP1B	3
EDARADD	3
MTSS1	3
ARHGAP6	3
RAB11A	3
ZFR	3
ZNF462	3
USP22	3
KCTD16	3
LMX1B	3
TMTC4	3
SOX11	3
PGLS	3
HEPACAM2	3
DUSP16	3
RAMP2	3
F12	3
STRN4	3
HDGF	3
GSK3A	3
SPATC1L	3
DCC	3
EIF4G2	3
KHDRBS1	3
ASCL1	3
FAM131B	3
FMNL2	3
SERBP1	3
YTHDC1	3
KIF3C	3
TENT5A	3
PGD	3
RUNDC3A	3
DHX36	3
CELF4	3
CDKAL1	3
DAAM1	3
TUBB4A	3
SCN9A	3
PAK2	3
SHISA5	3
SLC39A6	3
MPST	3
CXCR4	3
ANKRD6	3
FABP5	3
MGST1	3
LRTM1	3
DOK4	3
LIN28B	3
IGSF9	3
FRMPD4	3
APOA2	3
STRN3	3
ITGB8	3
TCEAL7	3
SH3BP5	3
CHP1	3
CCBE1	3
TMTC1	3
BID	3
CALCA	3
MSI1	3
TPH1	3
DIPK1B	3
MEGF8	3
CACNA2D3	3
DVL3	3
GPR137C	3
CADM3	3
ZNF326	3
CDH4	3
EIF4A1	4
TACC2	4
SALL1	4
TMSB10	4
RTN1	4
C20orf27	4
COPS9	4
FEV	4
KPNA2	4
SRRM4	4
PLEKHO1	4
RTF1	4
DUSP4	4
HS3ST1	4
PCBP4	4
HPCA	4
C9orf16	4
TLCD3B	4
PHLDA1	4
NKAIN3	4
GDAP1L1	4
NT5C3B	4
PGM2L1	4
KIF19	4
PAFAH1B3	4
DIXDC1	4
HNRNPA0	4
ELAVL2	4
TUBA1A	4
NOP10	4
LIMD2	4
RPS29	4
TMEM176A	4
COX7B	4
GAP43	4
GPR160	4
PPP1R17	4
FSD1	4
ERGIC3	4
NME4	4
STMN1	4
FKBP8	4
GLCCI1	4
YBX1	4
H3F3A	4
EIF5B	4
TUNAR	4
MZT2B	4
UQCR10	4
GNG3	4
SYNDIG1L	4
NETO1	4
MEX3A	4
FSCN1	4
CSGALNACT1	4
SMAD1	4
CFL1	4
OPCML	4
RPL28	4
DBNDD1	4
PMAIP1	4
TMEM97	4
RBMX2	4
DDX21	4
SBK1	4
VCAN	4
NDUFB11	4
CBX3	4
CHRNA3	4
RPL37A	4
SV2A	4
PLEKHJ1	4
SRM	4
NOVA1	4
ATP5MPL	4
NUDT4	4
GABBR2	4
PFDN4	4
IGFBP3	4
TERF1	4
MYL6B	4
OST4	4
BAALC	4
MLLT11	4
SEC61B	4
STMN2	4
LBH	4
NME1	4
REEP2	4
NDUFB1	4
COX5A	4
TGFB2	4
RAC1	4
JPT1	4
RTL1	4
PDLIM7	4
HRK	4
BTG1	4
YWHAE	4
PNMT	4
CKB	4
NNAT	4
CTXN1	4
RPL22L1	4
C4orf48	4
HIST3H2A	4
SNRPE	4
CDK6	4
ANKS1B	4
VIM	4
NDUFA4	4
DDAH2	4
PAPPA2	4
MAP7D2	4
ATP5MF	4
GNB2	4
INHBB	4
ATP5ME	4
TSPAN5	4
LYPD1	4
CREB5	4
ANGPT2	4
DLL3	4
FAM13C	4
ATP5F1E	4
COTL1	4
OCIAD2	4
TMSB15A	4
LOXL2	4
RAP1B	4
PLCL1	4
TDG	4
WIPI1	4
ACAT2	4
CXCL12	4
MDK	4
LDB2	4
PSMA7	4
RPS19	4
LY6H	4
GPC2	4
ACTB	4
TMEM163	4
CENPV	4
TMOD1	4
KLC1	4
SLC38A1	4
LY6E	4
PCP4	4
EFNA3	4
SHISA2	4
ENC1	4
STMN4	4
TMEM185A	4
HMGA1	4
REXO2	4
B3GALT1	4
HIST1H4C	4
FJX1	4
CCDC112	4
RPL37	4
FKBP1A	4
ELAVL3	4
ATP5MD	4
RBFOX1	4
ADRA2A	4
PIANP	4
POU2F2	4
NR2F2	4
GRIN3A	4
CEND1	4
PHLDA2	4
LOXL4	4
NBL1	4
MARCH11	4
TMEM233	4
SKOR2	4
CHRNB4	4
FABP3	4
STC1	4
HSPBP1	4
LMAN1	5
CACNA2D1	5
ANKS4B	5
TTC37	5
TEAD1	5
PALLD	5
ROCK2	5
MT-ATP6	5
ACBD3	5
CEP350	5
GNAS	5
MT-ND4L	5
DMTN	5
N4BP2L2	5
HYOU1	5
PLIN2	5
PTP4A2	5
BCAM	5
TAF10	5
KDM5A	5
GLG1	5
PJA2	5
CBX6	5
MOB1B	5
RNF182	5
TMEM238	5
JUND	5
TNKS2	5
TTC3	5
CPD	5
PLIN3	5
MKLN1	5
IMPAD1	5
VEGFA	5
NRXN1	5
MT-ND6	5
SMARCA1	5
PROC	5
EEF1A2	5
INPP5F	5
SHC2	5
GFPT1	5
FCGRT	5
GOLGB1	5
FNIP2	5
PTBP3	5
SERPINI1	5
SLC17A6	5
APOOL	5
F10	5
HIST1H2AC	5
ARHGAP5	5
MT-ND5	5
CLCN3	5
MTPN	5
DDX17	5
GLS	5
TM9SF3	5
GPC3	5
MAF	5
HOOK1	5
NEXMIF	5
CERT1	5
SMIM32	5
LARP4	5
GALNT1	5
TCN2	5
AMIGO2	5
KTN1	5
PHKB	5
EDEM3	5
VEGFB	5
HDLBP	5
PDE3B	5
SEC24D	5
STAG2	5
PTPN11	5
APOC3	5
ATP13A3	5
APOB	5
ITGA1	5
MT-CYB	5
TMEM8A	5
MAGT1	5
HUWE1	5
UBE2M	5
VTN	5
CALY	5
RRBP1	5
LENG8	5
RIOK3	5
CAMK2N1	5
ARRDC4	5
CLTC	5
PBX3	5
SEC31A	5
SEL1L	5
STX3	5
TBC1D4	5
EDIL3	5
TMEM65	5
TTR	5
MAP3K2	5
FOXA1	5
BRI3	5
HSPA5	5
RHOB	5
MT-ND3	5
HSP90B1	5
TRIM44	5
DDC	5
IBTK	5
DST	5
SSTR1	5
HSPH1	5
COPB1	5
ZMYND11	5
AMN	5
TOR1AIP2	5
PDZK1	5
NPTN	5
SSX2IP	5
CTSZ	5
ETNK1	5
FTCD	5
VPS13C	5
PDIA4	5
JUN	5
USH1C	5
S100A13	5
MNX1	5
DNAJC10	5
ITM2A	5
GHRH	5
DHRS7	6
CYSTM1	6
FXYD2	6
G6PC2	6
BLVRB	6
INS	6
ENO1	6
CPE	6
VAMP8	6
HLA-E	6
QPCT	6
FFAR1	6
S100A11	6
ANXA5	6
CD63	6
MTRNR2L12	6
SCG5	6

## Sheet: GeneSets_Downregulated
Enriched gene sets in DOWNREGULATED genes along pseudotime						Significance test performed using Monocle2
MSigDB_Hallmark_2020
Downregulated genes
Term	Overlap	P-value	Adjusted P-value			Odds Ratio	Combined Score	Genes
mTORC1 Signaling	37/200	2.71801210225254E-9	1.35900605112627E-7			2.9435163086714398	58.0560467412924	GSK3B;TES;STC1;CXCR4;ATP2A2;SLC1A4;TMEM97;VLDLR;HMGCR;TM7SF2;HSP90B1;FADS2;SLC9A3R1;EBP;SSR1;PHGDH;FADS1;ACTR2;SDF2L1;IGFBP5;HSPA5;HMGCS1;ELOVL5;HSPA4;IDH1;SORD;ASNS;DHCR24;MLLT11;QDPR;SQLE;ACLY;MTHFD2;SCD;CANX;NMT1;CALR
Cholesterol Homeostasis	18/74	5.185422890964966E-7	1.2963557227412415E-5			3.8702186673547057	56.01074986317456	HMGCS1;TMEM97;HMGCR;LSS;SREBF2;ACAT2;TM7SF2;ACTG1;FADS2;SQLE;EBP;ALCAM;FABP5;SCD;FASN;TP53INP1;MAL2;CTNNB1
Androgen Response	19/100	1.2934744200537097E-5	2.155790700089516E-4			3.0230708035003975	34.02645614118781	HMGCS1;XRCC5;ELOVL5;KRT8;ZBTB10;SORD;DHCR24;HMGCR;ELL2;RPS6KA3;LMAN1;KRT19;MAF;CDK6;SCD;AKT1;SEC24D;SLC38A2;FADS1
G2-M Checkpoint	29/200	2.1929662294538845E-5	2.7412077868173556E-4			2.307080350039777	24.749597569774664	JPT1;YTHDC1;CUL3;HNRNPU;SLC7A1;GSPT1;SMC2;SYNCRIP;RAD21;KIF5B;STMN1;NSD2;KPNA2;SLC12A2;TLE3;SMARCC1;SLC38A1;ATRX;HMGA1;PRPF4B;SQLE;ILF3;SFPQ;MARCKS;UBE2S;NCL;HNRNPD;TOP1;KPNB1
Protein Secretion	18/96	2.6160784470445092E-5	2.616078447044509E-4			2.983293556085919	31.477473282883516	DST;COPB1;CLTC;ADAM10;AP2B1;SCAMP1;CLCN3;ARCN1;RPS6KA3;LMAN1;SCRN1;AP1G1;GNAS;MAPK1;KIF1B;ERGIC3;SEC24D;SEC31A
Mitotic Spindle	28/199	5.225740556035576E-5	4.354783796696313E-4			2.2387194524731853	22.072271495152783	YWHAE;STAU1;WASL;ARHGAP5;KLC1;PKD2;CDC42;FGD4;PCM1;KIF5B;KIF1B;KIF3C;WASF1;SPTAN1;MYH10;SPTBN1;FARP1;DYNC1H1;DST;SEPTIN9;CCDC88A;MARCKS;APC;PALLD;FSCN1;NF1;ARHGEF7;RAPGEF5
Unfolded Protein Response	19/113	7.57622377892098E-5	5.411588413514986E-4			2.675283896903007	25.382854367591925	EIF4A1;TTC37;HSPA5;FUS;ASNS;SLC1A4;WIPI1;YWHAZ;HSP90B1;VEGFA;MTHFD2;KHSRP;KIF5B;SSR1;HYOU1;CALR;ATF4;SEC31A;EIF4G1
Pancreas Beta Cells	10/40	1.385659204273583E-4	8.660370026709894E-4			3.977724741447892	35.338760484508676	CHGA;PCSK1;MAFB;LMO2;PAX4;DCX;INSM1;ISL1;FOXO1;FOXA2
UV Response Dn	21/144	2.6295304564893023E-4	0.001460850253605168			2.32033943251127	19.12779949869351	IGFBP5;YTHDC1;CELF2;ATRX;GCNT1;ATP2B4;SYNJ2;VLDLR;ATP2B1;NR3C1;KALRN;SLC7A1;IGF1R;VAV2;RGS4;PLCB4;GRK5;MAP1B;KCNMA1;FYN;MET
Hedgehog Signaling	9/36	2.980295788383714E-4	0.001490147894191857			3.977724741447892	32.29243364573477	TLE3;RTN1;CDK6;DPYSL2;NF1;CRMP1;VLDLR;L1CAM;VEGFA
Apical Junction	26/200	3.4509546727036505E-4	0.001568615760319841			2.0684168655529036	16.48877693115688	ITGB1;AMIGO2;WASL;ACTB;CDH8;GNAI2;ACTG1;CALB2;LIMA1;ADAMTS5;CDH4;CDH1;MDK;SYMPK;MYH10;MPZL1;CD276;CADM3;JUP;PBX2;VAV2;VCAN;NFASC;FSCN1;NF1;EVL
Myc Targets V1	26/200	3.4509546727036505E-4	0.0014378977802931875			2.0684168655529036	16.48877693115688	YWHAE;EIF4A1;HDAC2;SET;HNRNPU;DDX21;COX5A;GSPT1;PSMA7;SRM;PPM1G;SYNCRIP;TRIM28;KPNA2;CCT2;SMARCC1;HNRNPA3;CBX3;NME1;CANX;SERBP1;HNRNPD;HDGF;KPNB1;EIF4G2;EIF3B
Estrogen Response Early	25/200	7.968213023267977E-4	0.0030646973166415297			1.988862370723946	14.190294584732234	RET;SLC1A4;ADCY1;SLC7A2;IGF1R;CALB2;SLC9A3R1;ABLIM1;INPP5F;NRIP1;SLC39A6;SH3BP5;PMAIP1;FARP1;ELOVL5;KRT8;INHBB;PDZK1;NAV2;REEP1;TUBB2B;KRT19;CXCL12;FASN;NBL1
Estrogen Response Late	23/200	0.0037345020070666786	0.013337507168095281			1.8297533810660302	10.228579030767408	UNC13B;RET;FARP1;ELOVL5;IDH2;SORD;ATP2B4;SLC1A4;PDZK1;ASCL1;SLC9A3R1;KRT19;PCP4;CXCL12;RABEP1;FABP5;CDH1;MDK;DLG5;NRIP1;CKB;SLC29A1;NBL1
PI3K/AKT/mTOR Signaling	14/105	0.006006159080372295	0.020020530267907653			2.1214531954388756	10.851169075286759	GSK3B;ACTR2;CLTC;CXCR4;PTPN11;HSP90B1;RPS6KA3;PRKAR2A;CFL1;AKT1;MAPK1;CALR;RAC1;MAP2K6
TGF-beta Signaling	9/54	0.006097359098530284	0.019054247182907137			2.6518164942985942	13.523997709396202	FKBP1A;SMAD1;APC;CDH1;CTNNB1;TGFBR1;SPTBN1;TRIM33;HIPK2
UV Response Up	18/158	0.010496463464514735	0.030871951366219813			1.8126340593939758	8.259660236469392	RET;BTG1;CHRNA5;GCH1;PLCL1;IGFBP2;SIGMAR1;HNRNPU;ASNS;GGH;DDX21;MAPK8IP2;GLS;RHOB;CYB5R1;CDC34;BID;MARK2
Epithelial Mesenchymal Transition	21/200	0.014633312329797915	0.04064808980499421			1.6706443914081144	7.057561522730392	ITGB1;JUN;COPA;DST;IGFBP3;NTM;IGFBP2;GPX7;LOXL1;RHOB;VEGFA;LOXL2;RGS4;VCAN;CXCL12;SGCD;CDH2;BASP1;VIM;PPIB;EDIL3
heme Metabolism	21/200	0.014633312329797915	0.03850871665736294			1.6706443914081144	7.057561522730392	DMTN;RIOK3;LMO2;ASNS;NR3C1;FOXO3;CLCN3;ELL2;FTCD;NUDT4;AGPAT4;SLC25A37;BCAM;DAAM1;TSPAN5;HDGF;PGLS;TOP1;RBM5;SIDT2;TNRC6B
Hypoxia	20/200	0.0270107620371881	0.06752690509297024			1.5910898965791567	5.7462528216791595	SLC25A1;JUN;TES;DTNA;BTG1;HSPA5;IGFBP3;HDLBP;STC1;CXCR4;VLDLR;NR3C1;FOXO3;HS3ST1;VEGFA;EFNA3;KLF6;KIF5A;GPC3;PLIN2
Glycolysis	20/200	0.0270107620371881	0.06431133818378118			1.5910898965791567	5.7462528216791595	GAL3ST1;HSPA5;IGFBP3;IDH1;GFPT1;HDLBP;STC1;CXCR4;VLDLR;HS6ST2;VEGFA;EFNA3;VCAN;PKM;STMN1;GPC3;PGLS;ALDH7A1;MET;SLC25A13
Xenobiotic Metabolism	19/200	0.04751817971137647	0.10799586298040108			1.5115354017501987	4.605108615558528	TGFB2;DDC;AHCY;JUP;GCH1;F10;ELOVL5;IDH1;PYCR1;ATP2A2;TMEM97;PGD;VTN;PGRMC1;DDAH2;HNF4A;NMT1;MAN1A1;APOE
Angiogenesis	5/36	0.07279457118127006	0.15824906778536968			2.209847078582162	5.790051043591341	VTN;VCAN;STC1;VEGFA;VAV2
Coagulation	13/138	0.09401968823115016	0.19587435048156285			1.4988528011252926	3.543664337897707	F10;TMPRSS6;F12;APOC3;PROC;MMP15;GNB2;HNF4A;APOC1;CAPN2;S100A13;FYN;RAC1
DNA Repair	13/150	0.14969098036897285	0.2993819607379457			1.378944577035269	2.618867051681157	RNMT;DCTN4;TAF10;NME4;SUPT5H;SMAD5;NME1;DDB1;SEC61A1;BCAM;REV3L;STX3;SRSF6
IL-2/STAT5 Signaling	16/199	0.1868450935706017	0.3593174876357725			1.279268258556106	2.14594101076439	AHCY;CD81;CTSZ;HUWE1;RHOB;HIPK2;IGF1R;KLF6;ALCAM;SYT11;PLAGL1;SCN9A;MAP6;PLIN2;PHLDA1;WLS
TNF-alpha Signaling via NF-kB	16/200	0.19206516736233653	0.35567623585617875			1.2728719172633254	2.100137535333692	DUSP4;KDM6B;JUN;BTG1;GCH1;ZBTB10;ATP2B1;RHOB;VEGFA;KLF6;MARCKS;PHLDA2;FJX1;PHLDA1;MCL1;B4GALT5
Myogenesis	16/200	0.19206516736233653	0.3429735131470295			1.2728719172633254	2.100137535333692	ITGB1;DTNA;IGFBP3;MYL6B;NAV2;REEP1;GNAO1;FABP3;ABLIM1;SGCD;SCD;FKBP1B;NCAM1;CKB;SPTAN1;PDLIM7
KRAS Signaling Up	16/200	0.19206516736233653	0.33114684027989055			1.2728719172633254	2.100137535333692	SPON1;ST6GAL1;TPH1;JUP;IGFBP3;TMEM176A;IGF2;USH1C;CXCR4;TOR1AIP2;ETV1;PCP4;MYCN;MAFB;KIF5C;BTBD3
Wnt-beta Catenin Signaling	4/42	0.269872091535712	0.4497868192261867			1.5153237110277682	1.9847818574604428	FZD1;HDAC2;CTNNB1;CSNK1E
E2F Targets	15/200	0.27639245543641694	0.4457942829619628			1.1933174224343674	1.5345268296865235	JPT1;CBX5;HMGA1;GSPT1;NME1;PNN;SYNCRIP;ILF3;MTHFD2;UBE2S;RAD21;STMN1;HNRNPD;LUC7L3;KPNA2
Notch Signaling	3/32	0.32634810068707953	0.5099189073235618			1.4916467780429594	1.6703321506306352	FZD1;FBXW11;ARRB1
Pperoxisome	8/104	0.330066134630032	0.500100203984897			1.2239153050608897	1.3566638964944764	SMARCC1;TTR;SEMA3C;ELOVL5;IDH1;IDH2;DHCR24;FADS1
Adipogenesis	14/200	0.37792532801187567	0.5557725411939348			1.1137629276054097	1.0837566483269285	SLC25A1;PPP1R15B;COX7B;RIOK3;IDH1;VEGFB;UQCR10;QDPR;ACLY;NMT1;G3BP2;PLIN2;APOE;YWHAG
Inflammatory Response	13/200	0.4913168519662218	0.7018812170946026			1.0342084327764518	0.7349768110732152	GCH1;PCDH7;EIF2AK2;ATP2A2;ATP2B1;SLC7A1;SLC7A2;KLF6;GPC3;ITGB8;KIF1B;MET;LY6E
Allograft Rejection	13/200	0.4913168519662218	0.6823845166197525			1.0342084327764518	0.7349768110732152	EIF5A;CD74;TGFB2;STAT1;GALNT1;GCNT1;INHBB;NME1;RPS19;AKT1;RPL39;EIF4G3;EIF3A
Myc Targets V2	4/58	0.4989695925266802	0.6742832331441624			1.0973033769511424	0.762856414459849	CBX3;SORD;TMEM97;SRM
Bile Acid Metabolism	7/112	0.5615492960726006	0.7388806527271061			0.994431185361973	0.573842198804158	FADS2;TTR;IDH1;IDH2;DHCR24;SLC29A1;FADS1
Apoptosis	10/161	0.5619011654960198	0.7203861096102817			0.9882545941485444	0.5696589105093225	EBP;JUN;TGFB2;GCH1;PMAIP1;CTNNB1;BID;SPTAN1;MCL1;RHOB
Complement	11/200	0.7186761638662515	0.8983452048328144			0.8750994431185362	0.28908421857563044	F10;HSPA5;MMP15;TMPRSS6;HNF4A;GNB2;SPOCK2;APOC1;S100A13;FYN;GNAI2
Oxidative Phosphorylation	11/200	0.7186761638662515	0.8764343461783556			0.8750994431185362	0.28908421857563044	COX7B;UQCRB;NDUFA4;IDH1;IDH2;NDUFB1;UQCR10;COX5A;ATP5F1E;ATP5MF;ATP5ME
Interferon Alpha Response	5/97	0.7371049219367825	0.8775058594485505			0.8201494312263694	0.2501661076322632	CD74;EIF2AK2;ADAR;TENT5A;LY6E
Spermatogenesis	7/135	0.7517151974994717	0.874087438952874			0.8250095760040072	0.23545587960489403	TLE4;SLC12A2;DCC;PRKAR2A;STRBP;CNIH2;AGFG1
Fatty Acid Metabolism	8/158	0.7832196852859882	0.8900223696431684			0.8056151375084337	0.1968456571512842	HSPH1;HMGCS1;ELOVL5;IDH1;FASN;DHCR24;ACAT2;PTPRG
p53 Pathway	10/200	0.8138578698575429	0.9042865220639366			0.7955449482895783	0.16385802329339597	SEC61A1;JUN;BTG1;TCN2;IRAK1;TRAF4;CD81;INHBB;FOXO3;MXD4
Interferon Gamma Response	9/200	0.8879410163322994	0.9651532786220646			0.7159904534606205	0.0850954376457908	CD74;BTG1;GCH1;AUTS2;MTHFD2;STAT1;EIF2AK2;ADAR;LY6E
KRAS Signaling Dn	9/200	0.8879410163322994	0.9446181024811696			0.7159904534606205	0.0850954376457908	PNMT;TENM2;TGFB2;CAMK1D;CLSTN3;DCC;IGFBP2;PAX4;CDKAL1
IL-6/JAK/STAT3 Signaling	3/87	0.9170077342120792	0.955216389804249			0.5486516884755712	0.04753483801386667	JUN;STAT1;PTPN11
Apical Surface	1/44	0.9426895984522814	0.9619281616860014			0.36161134013162655	0.021341655610189844	ADAM10
Reactive Oxygen Species Pathway	1/49	0.9586048566594448	0.9586048566594448			0.3247122237916646	0.013727639783960034	MGST1
KEGG_2019_Human
Downregulated genes
Term	Overlap	P-value	Adjusted P-value			Odds Ratio	Combined Score	Genes
Protein processing in endoplasmic reticulum	30/165	1.2635719761986893E-7	3.891801686691963E-5			2.8928907210530124	45.95111893832535	ERO1B;VCP;SEL1L;RRBP1;HSPBP1;HSP90B1;SEC61A1;LMAN1;HSPH1;MAN1A2;SEC61G;CAPN2;SSR1;MAN1A1;SEC61B;SEC31A;EDEM3;HSPA5;EIF2AK2;MARCH6;PDIA4;DNAJB11;DNAJC10;CANX;HYOU1;STT3B;CALR;P4HB;SEC24D;ATF4
Axon guidance	31/181	3.149468023659867E-7	4.850180756436195E-5			2.725071093588611	40.796663537808655	ITGB1;ROBO2;GSK3B;SEMA3C;ROCK2;SEMA3A;CXCR4;ROBO1;GNAI2;CDC42;NRAS;ABLIM1;DPYSL5;DPYSL2;CFL1;PLXNA2;RAC3;MAPK1;FYN;PLXNC1;RAC1;PAK2;NTNG2;FZD3;DCC;PTPN11;L1CAM;ENAH;EFNA3;CXCL12;MET
Adherens junction	17/72	1.6725031289343874E-6	1.7171032123726375E-4			3.7567400335896752	49.96910986481499	WASL;ACTB;TGFBR1;ACTG1;IGF1R;CDC42;AFDN;CDH1;EP300;RAC3;MAPK1;CTNNB1;FYN;RAC1;WASF1;MET;SSX2IP
MAPK signaling pathway	40/295	3.6716964469215066E-6	2.82720626412956E-4			2.1574100292598732	26.999677479246532	ARRB1;DUSP16;IGF1R;RAP1B;CDC42;RPS6KA3;RPS6KA6;NRAS;IRAK1;STMN1;AKT1;RAC3;MAPK1;RAC1;PAK2;CACNG4;MAP4K4;MAP2K6;DUSP4;MAP3K2;JUN;TGFB2;JUND;MAP2K2;ANGPT2;CACNA2D1;CACNA2D3;IGF2;VEGFB;MAPK8IP2;DUSP8;TGFBR1;MAPK8IP1;VEGFA;EFNA3;TAOK1;NF1;FGFR4;MET;ATF4
Pathogenic Escherichia coli infection	14/55	5.324830134970839E-6	3.280095363142037E-4			4.050047009474216	49.18024631511971	ITGB1;ROCK2;WASL;YWHAZ;TUBB4A;ACTB;ACTG1;CDC42;TUBB2B;TUBA1A;CDH1;NCL;CTNNB1;FYN
Rap1 signaling pathway	31/206	5.3750191548425776E-6	2.7591764994858565E-4			2.3943585822307694	29.05254466469115	ITGB1;ADCY1;SIPA1L3;ACTB;GNAI2;ACTG1;IGF1R;RAP1B;CDC42;NRAS;CDH1;AKT1;RAC3;MAPK1;RAC1;MAP2K6;MAP2K2;ANGPT2;VEGFB;VAV2;VEGFA;GNAO1;AFDN;EFNA3;PLCB4;GNAQ;GNAS;CTNNB1;RAPGEF5;FGFR4;MET
Hepatocellular carcinoma	27/168	6.196746305354143E-6	2.726568374355823E-4			2.557108762359359	30.663534418144618	GSK3B;SHC2;MGST1;ACTB;ACTG1;IGF1R;NRAS;AKT1;DVL3;MAPK1;FZD1;SMARCC1;TGFB2;FZD3;PBRM1;MAP2K2;CSNK1A1;IGF2;ARID1A;SMARCA2;ARID1B;TGFBR1;SMARCA4;CDK6;APC;CTNNB1;MET
Focal adhesion	29/199	1.992273830459241E-5	7.670254247268078E-4			2.3186737186329416	25.096510128589944	ITGB1;GSK3B;SHC2;ROCK2;ARHGAP5;ACTB;ARHGAP35;ACTG1;IGF1R;PPP1CB;RAP1B;CDC42;PPP1CC;VTN;CAPN2;AKT1;RAC3;ITGB8;MAPK1;FYN;RAC1;PAK2;JUN;ITGA1;VEGFB;VAV2;VEGFA;CTNNB1;MET
Dopaminergic synapse	22/131	2.1648311265504057E-5	7.408533188639166E-4			2.6720593683008738	28.699475715150076	GSK3B;GSK3A;DDC;GNAI2;PPP1CB;GNAO1;PPP1CC;GNG3;PLCB4;CALY;KIF5C;PPP2R5E;KIF5B;GNB2;GNAQ;KIF5A;GNB1;GNAS;AKT1;ATF4;GRIA4;CREB5
Signaling pathways regulating pluripotency of stem cells	22/139	5.5239481420786744E-5	0.0017013760277602315			2.5182717787583773	24.688715003604667	FZD1;SMAD1;GSK3B;FZD3;ZFHX3;MAP2K2;SMAD9;INHBB;ISL1;SMAD5;ACVR2B;IGF1R;NRAS;ACVR1C;APC;AKT1;SMARCAD1;DVL3;MAPK1;CTNNB1;FGFR4;JARID2
Long-term potentiation	14/67	5.896549200495182E-5	0.0016510337761386508			3.324665455538536	32.377447922716875	MAP2K2;ADCY1;PPP1CB;RAP1B;PPP1CC;RPS6KA3;RPS6KA6;NRAS;PLCB4;PPP1R1A;GNAQ;EP300;MAPK1;ATF4
Renal cell carcinoma	14/69	8.280968466497954E-5	0.0021254485730678083			3.2282983408852455	30.34266485513929	TGFB2;JUN;MAP2K2;PTPN11;VEGFA;RAP1B;CDC42;NRAS;AKT1;EP300;MAPK1;RAC1;MET;PAK2
Arrhythmogenic right ventricular cardiomyopathy (ARVC)	14/72	1.3417570027838188E-4	0.0031789319758262786			3.093785910015027	27.585310238403075	ITGB1;DSP;JUP;CACNA2D1;ITGA1;CACNA2D3;ATP2A2;ACTB;ACTG1;SGCD;CDH2;ITGB8;CTNNB1;CACNG4
Neurotrophin signaling pathway	19/119	1.5416859693178907E-4	0.0033917091324993593			2.540395633193611	22.298230629586705	YWHAE;GSK3B;SHC2;JUN;MAP2K2;MAGED1;KIDINS220;PTPN11;FOXO3;RAP1B;CDC42;RPS6KA3;RPS6KA6;NRAS;IRAK1;AKT1;MAPK1;RAC1;ATF4
Relaxin signaling pathway	20/130	1.7603821015796584E-4	0.0036146512485768986			2.4478306101217795	21.161029271940134	SHC2;JUN;MAP2K2;VEGFB;ARRB1;ADCY1;TGFBR1;GNAI2;VEGFA;GNAO1;NRAS;GNG3;PLCB4;GNB2;GNB1;GNAS;AKT1;MAPK1;ATF4;CREB5
Regulation of actin cytoskeleton	28/214	1.8677463172268375E-4	0.0035954116606616623			2.0817998646830085	17.87351725176232	ITGB1;NCKAP1;ROCK2;CXCR4;WASL;ACTB;ARHGAP35;ACTG1;PPP1CB;CDC42;PPP1CC;NRAS;CFL1;RAC3;ITGB8;MAPK1;RAC1;WASF1;PAK2;MYH10;MAP2K2;ITGA1;VAV2;ENAH;CXCL12;APC;ARHGEF7;FGFR4
Salmonella infection	15/86	2.776698967254742E-4	0.00503072518773212			2.7751567963589943	22.72597427892643	DYNC1I2;DYNC1H1;JUN;ROCK2;WASL;KLC1;ACTB;ACTG1;CDC42;DYNC1LI2;MAPK1;RAC1;PKN1;WASF1;MYH10
Chemokine signaling pathway	25/190	3.697619078346087E-4	0.0063270370896144155			2.0935393376041533	16.544511266999447	GSK3B;SHC2;GSK3A;ROCK2;CXCR4;ARRB1;WASL;ADCY1;FOXO3;GNAI2;RAP1B;CDC42;NRAS;GNG3;GRK5;AKT1;RAC3;MAPK1;RAC1;STAT1;VAV2;CXCL12;PLCB4;GNB2;GNB1
Hippo signaling pathway	22/160	4.4118299060683325E-4	0.00715180847931077			2.1877486077963404	16.90265693374327	FZD1;YWHAE;SMAD1;GSK3B;TGFB2;FZD3;FBXW11;CSNK1E;YWHAZ;ACTB;TGFBR1;ACTG1;PPP1CB;MOB1B;PPP1CC;APC;CDH1;RASSF6;DVL3;CTNNB1;TEAD1;YWHAG
Oxytocin signaling pathway	21/153	6.030597275929222E-4	0.009287119804931002			2.1838488776576663	16.189951240224723	GUCY1A2;JUN;MAP2K2;CAMK1D;ROCK2;CACNA2D1;CACNA2D3;MYL6B;ADCY1;ACTB;ACTG1;GNAI2;PPP1CB;GNAO1;PPP1CC;NRAS;PLCB4;GNAQ;GNAS;MAPK1;CACNG4
Steroid biosynthesis	6/19	8.118960538316528E-4	0.011907808789530908			5.024494410249968	35.75499680200725	SQLE;EBP;DHCR24;MSMO1;LSS;TM7SF2
cAMP signaling pathway	26/212	8.432314193277071E-4	0.0118052398705879			1.9513366656159468	13.81208606072928	ROCK2;PDE3B;ATP2A2;ADCY1;GNAI2;PPP1CB;RAP1B;PPP1CC;AKT1;RAC3;EP300;MAPK1;RAC1;GRIA4;GABBR2;JUN;MAP2K2;PDE4D;ATP2B4;SSTR1;ATP2B1;VAV2;AFDN;GRIN3A;GNAS;CREB5
Proteoglycans in cancer	25/201	8.56994527551695E-4	0.011476274542866175			1.9789675330586527	13.975625106318386	ITGB1;ROCK2;ACTB;ACTG1;IGF1R;PPP1CB;CDC42;PPP1CC;VTN;NRAS;GPC3;AKT1;MAPK1;RAC1;FZD1;FZD3;TGFB2;MAP2K2;IGF2;ANK2;PTPN11;VAV2;VEGFA;CTNNB1;MET
Colorectal cancer	14/86	8.97170859546266E-4	0.011513692697510415			2.590146343268395	18.173151152141827	GSK3B;TGFB2;JUN;MAP2K2;DCC;TGFBR1;NRAS;APC;AKT1;RAC3;MAPK1;PMAIP1;CTNNB1;RAC1
Wnt signaling pathway	21/158	9.222138920784502E-4	0.011361675150406507			2.1147397359596383	14.779352170538145	FZD1;GSK3B;FZD3;JUN;CTBP2;FBXW11;ROCK2;CSNK1A1;CHD8;PRICKLE2;CSNK1E;PLCB4;DAAM1;APC;TBL1XR1;EP300;DVL3;RAC3;CTNNB1;RAC1;LGR4
Human cytomegalovirus infection	27/225	9.453835995595828E-4	0.011199159564013518			1.909307875894988	13.29626689713815	GSK3B;ROCK2;CXCR4;ADCY1;GNAI2;NRAS;GNG3;AKT1;RAC3;MAPK1;RAC1;BID;MAP2K6;MAP2K2;VEGFA;GNAO1;PLCB4;CXCL12;CDK6;GNB2;GNAQ;GNB1;GNAS;CTNNB1;CALR;ATF4;CREB5
Viral myocarditis	11/59	9.928214703605668E-4	0.011325518995224241			2.966438790232326	20.51280468175075	SGCD;CXADR;RAC3;FYN;RAC1;BID;EIF4G3;ACTB;EIF4G2;ACTG1;EIF4G1
Biosynthesis of unsaturated fatty acids	7/27	0.0011105157442797481	0.012215673187077229			4.125047880020036	28.062415014918347	FADS2;ELOVL4;ELOVL5;SCD;HACD3;HACD2;FADS1
Long-term depression	11/60	0.001147808669856838	0.012190519666065727			2.9169981437284536	19.747787655127954	GNAO1;GUCY1A2;PPP1R17;NRAS;MAP2K2;PLCB4;GNAQ;GNAS;MAPK1;IGF1R;GNAI2
Ras signaling pathway	27/232	0.0014937259353364344	0.01533558626945406			1.8516994486050529	12.048048488569504	SHC2;IGF1R;RAP1B;CDC42;NRAS;GNG3;AKT1;RAC3;MAPK1;SHOC2;RAC1;PAK2;MAP2K2;ANGPT2;IGF2;VEGFB;PTPN11;VEGFA;AFDN;EFNA3;RASA4;GNB2;GNB1;NF1;RAPGEF5;FGFR4;MET
Melanogenesis	15/101	0.0015721010653474876	0.015619584778291168			2.3630047968997374	15.254004811333393	FZD1;GSK3B;FZD3;MAP2K2;ADCY1;GNAI2;GNAO1;NRAS;PLCB4;GNAQ;GNAS;EP300;DVL3;MAPK1;CTNNB1
Pathways in cancer	51/530	0.0016422805844627827	0.015806950625454282			1.5310487684063583	9.816578542666793	RET;ITGB1;GSK3B;IGF1R;CDH1;AKT1;RAC3;EP300;RAC1;MAP2K2;DCC;TGFBR1;PLCB4;TRAF4;MET;HDAC2;CTBP2;ROCK2;MGST1;CXCR4;ADCY1;FOXO1;HSP90B1;GNAI2;DLL3;CDC42;NRAS;GNG3;DVL3;PMAIP1;MAPK1;BID;RUNX1T1;FZD1;FZD3;JUN;TGFB2;JUP;STAT1;IGF2;VEGFB;VEGFA;CXCL12;CDK6;APC;GNB2;GNAQ;GNB1;GNAS;CTNNB1;FGFR4
Cholinergic synapse	16/112	0.0016927723519330592	0.015799208618041887			2.272985566541652	14.504802021085196	CHRNB4;CHRNA3;ADCY1;GNAI2;GNAO1;NRAS;GNG3;PLCB4;GNB2;GNAQ;GNB1;AKT1;MAPK1;FYN;ATF4;CREB5
Leukocyte transendothelial migration	16/112	0.0016927723519330592	0.01533452601162889			2.272985566541652	14.504802021085196	ITGB1;ROCK2;CXCR4;PTPN11;ARHGAP5;ARHGAP35;ACTB;ACTG1;VAV2;GNAI2;RAP1B;CDC42;AFDN;CXCL12;CTNNB1;RAC1
cGMP-PKG signaling pathway	21/166	0.0017331557810678236	0.015251770873396847			2.0128245679615837	12.797158946764362	GUCY1A2;MAP2K2;ROCK2;PDE3B;ATP2B4;ATP2A2;ADCY1;ATP2B1;ADRA2A;GNAI2;PPP1CB;PPP1CC;PLCB4;GNAQ;KCNMA1;AKT1;MAPK1;PDE5A;GTF2I;ATF4;CREB5
Adrenergic signaling in cardiomyocytes	19/145	0.0018677370444879302	0.015979528047285627			2.084876416207171	13.09933631071621	CACNA2D1;CACNA2D3;ATP2B4;ATP2A2;ADCY1;ATP2B1;GNAI2;PPP1CB;PPP1CC;PLCB4;PPP1R1A;PPP2R5E;GNAQ;GNAS;AKT1;MAPK1;CACNG4;ATF4;CREB5
Platelet activation	17/124	0.0019444918419574918	0.016186580738456958			2.1813329227294886	13.617526137112947	ITGB1;GUCY1A2;ROCK2;ADCY1;ARHGAP35;ACTB;ACTG1;GNAI2;PPP1CB;RAP1B;PPP1CC;PLCB4;GNAQ;GNAS;AKT1;MAPK1;FYN
Glutamatergic synapse	16/114	0.002039859454994112	0.016533597687847013			2.2331086267777636	13.833827393231076	SLC38A1;ADCY1;GLS;GNAI2;GNAO1;GNG3;GRIN3A;PLCB4;GNB2;GNAQ;GNB1;GNAS;SLC17A6;MAPK1;SLC38A2;GRIA4
Bacterial invasion of epithelial cells	12/74	0.002109496441342691	0.016659612921373045			2.5801457782364703	15.897067698815723	ITGB1;CDC42;SHC2;CDH1;CLTC;CTNNB1;WASL;RAC1;WASF1;MET;ACTB;ACTG1
Thyroid hormone synthesis	12/74	0.002109496441342691	0.016243122598338718			2.5801457782364703	15.897067698815723	PLCB4;TTR;HSPA5;GNAQ;CANX;GNAS;GPX7;ADCY1;PDIA4;CREB5;ATF4;HSP90B1
Alcoholism	22/180	0.002126273986700194	0.01597298507082097			1.9446654291523024	11.966273395924029	SHC2;DDC;HDAC2;H3F3A;GNAI2;PPP1CB;GNAO1;PPP1CC;NRAS;GNG3;GRIN3A;HIST3H2A;GNB2;GNB1;HIST1H2AE;GNAS;MAPK1;HIST1H4C;SLC29A1;HIST1H2AC;ATF4;CREB5
Thyroid hormone signaling pathway	16/116	0.0024444273359852386	0.01792580046389175			2.194606753902285	13.198243002001837	GSK3B;HDAC2;MAP2K2;STAT1;ATP2A2;ACTB;FOXO1;ACTG1;NRAS;MED13;PLCB4;TBC1D4;AKT1;EP300;MAPK1;CTNNB1
Sphingolipid signaling pathway	16/119	0.003174637314427096	0.022739262624268505			2.139280533215673	12.306343656354365	CERS4;MAP2K2;CERS6;ROCK2;GNAI2;SGPL1;NRAS;PLCB4;PPP2R5E;GNAQ;AKT1;RAC3;MAPK1;FYN;RAC1;BID
Transcriptional misregulation in cancer	22/186	0.003201626596970407	0.02241138617879285			1.881934286276422	10.810011745745092	SMAD1;HDAC2;KMT2A;JUP;FUS;IGFBP3;LMO2;H3F3A;PBX3;JMJD1C;ETV1;MLLT3;FOXO1;PBX1;IGF1R;MYCN;MAF;SPINT1;FEV;NSD2;MET;RUNX1T1
Gap junction	13/88	0.003293456974106565	0.02254188328944049			2.350473710855572	13.434878802352921	MAP3K2;GUCY1A2;MAP2K2;ADCY1;TUBB4A;GNAI2;TUBB2B;NRAS;TUBA1A;PLCB4;GNAQ;GNAS;MAPK1
Vibrio cholerae infection	9/50	0.0035952029876973224	0.024072228700234243			2.863961813842482	16.11882050265279	ATP6V1A;SLC12A2;SEC61A1;SEC61G;GNAS;SEC61B;ACTB;ACTG1;PDIA4
Apoptosis	18/143	0.0037655935150217503	0.02467665537503615			2.002770499190547	11.179164090409383	HRK;JUN;MAP2K2;PARP1;CTSZ;ACTB;ACTG1;NRAS;TUBA1A;CAPN2;AKT1;PMAIP1;MAPK1;BIRC6;BID;SPTAN1;ATF4;MCL1
Viral carcinogenesis	23/201	0.003973357296993917	0.025495709322377633			1.8206501304139604	10.064815866799478	YWHAE;VAC14;JUN;HDAC2;DDX3X;UBR4;EIF2AK2;UBE3A;CHD4;YWHAZ;DDB1;CDC42;NRAS;CDK6;PKM;EP300;PMAIP1;MAPK1;RAC1;HIST1H4C;YWHAG;ATF4;CREB5
Cushing syndrome	19/155	0.003989910392658108	0.025079436753850964			1.9503682603228372	10.77380795236446	FZD1;GSK3B;FZD3;MAP2K2;KMT2A;ADCY1;PBX1;GNAI2;RAP1B;CDK6;PLCB4;APC;GNAQ;GNAS;DVL3;MAPK1;CTNNB1;ATF4;CREB5
Dilated cardiomyopathy (DCM)	13/91	0.004422355749991107	0.027241711419945216			2.272985566541652	12.322042845237432	ITGB1;TGFB2;CACNA2D1;ITGA1;CACNA2D3;ATP2A2;ADCY1;ACTB;ACTG1;SGCD;GNAS;ITGB8;CACNG4
Morphine addiction	13/91	0.004422355749991107	0.026707560215632566			2.272985566541652	12.322042845237432	GABRB3;GABBR2;PDE4D;PDE3B;ARRB1;ADCY1;GNAI2;GNAO1;GNG3;GRK5;GNB2;GNB1;GNAS
mRNA surveillance pathway	13/91	0.004422355749991107	0.026193953288408862			2.272985566541652	12.322042845237432	RNMT;CPSF2;MSI1;SMG7;GSPT1;SRRM1;PPP1CB;PNN;PPP1CC;PABPN1;PPP2R5E;WDR82;SYMPK
Estrogen signaling pathway	17/137	0.00553004168066319	0.03213684599328798			1.9743451271420192	10.261777113491096	GABBR2;SHC2;JUN;MAP2K2;ADCY1;HSP90B1;GNAI2;GNAO1;NRAS;KRT19;PLCB4;GNAQ;GNAS;AKT1;MAPK1;ATF4;CREB5
Human papillomavirus infection	33/330	0.005717648686213969	0.03261177398803523			1.5910898965791567	8.216702668171997	ATP6V1A;ITGB1;GSK3B;HDAC2;UBR4;UBE3A;CHD4;FOXO1;CDC42;SLC9A3R1;VTN;NRAS;PPP2R5E;AKT1;EP300;DVL3;ITGB8;MAPK1;FZD1;FZD3;MAP2K2;CSNK1A1;STAT1;ITGA1;EIF2AK2;VEGFA;CDK6;PKM;APC;GNAS;CTNNB1;MAML3;CREB5
Parathyroid hormone synthesis, secretion and action	14/106	0.006530961335073456	0.036573383476411356			2.101439486047943	10.572764713247036	JUND;PDE4D;ARRB1;ADCY1;GNAI2;SLC9A3R1;MAFB;PLCB4;MMP15;GNAQ;GNAS;MAPK1;ATF4;CREB5
Shigellosis	10/65	0.00704355081691246	0.03873952949301853			2.4478306101217795	12.130574282027721	ITGB1;CDC42;FBXW11;ROCK2;MAPK1;WASL;RAC1;WASF1;ACTB;ACTG1
Human immunodeficiency virus 1 infection	23/212	0.007552249681262155	0.04080864740050428			1.726182434967953	8.433971656743822	JUN;MAP2K2;FBXW11;CXCR4;GNAI2;DDB1;GNAO1;NRAS;GNG3;IRAK1;AP1G1;GNB2;GNAQ;CFL1;GNB1;AKT1;RAC3;MAPK1;CALR;RAC1;BID;PAK2;MAP2K6
Prostate cancer	13/97	0.007608117685389458	0.04040172839827506			2.1323885211885605	10.402941598452108	GSK3B;MAP2K2;FOXO1;IGF1R;HSP90B1;NRAS;SPINT1;AKT1;EP300;MAPK1;CTNNB1;ATF4;CREB5
Chronic myeloid leukemia	11/76	0.007687326786765378	0.04013045170040232			2.302893271364569	11.210903981277156	SHC2;HDAC2;NRAS;TGFB2;MAP2K2;CDK6;CTBP2;AKT1;MAPK1;PTPN11;TGFBR1
Pancreatic secretion	13/98	0.008281457895687377	0.042511483864528535			2.11062945464582	10.11780093069605	SLC12A2;RAB3D;ATP2B4;ATP2A2;ADCY1;ATP2B1;RAB11A;RAP1B;PLCB4;GNAQ;KCNMA1;GNAS;RAC1
Hedgehog signaling pathway	8/47	0.008356748149260613	0.042194728360201134			2.7082381218368625	12.958068768714474	GSK3B;KIF3A;CSNK1A1;FBXW11;CUL3;SPOPL;ARRB1;CSNK1E
Endocrine and other factor-regulated calcium reabsorption	8/48	0.009489483157506797	0.04714130342761441			2.6518164942985942	12.35102394496043	PLCB4;GNAQ;CLTC;GNAS;AP2B1;ATP2B1;AP2A2;RAB11A
GABAergic synapse	12/89	0.009649107269494679	0.04717341331752954			2.1452897481966158	9.956053479593116	GABRB3;GNAO1;GABBR2;SLC38A1;GNG3;PLCL1;GNB2;GNB1;ADCY1;SLC38A2;GLS;GNAI2
Endometrial cancer	9/58	0.009763656383875236	0.046987596347399574			2.468932598140071	11.428907050986332	GSK3B;NRAS;MAP2K2;APC;CDH1;AKT1;MAPK1;CTNNB1;FOXO3
AGE-RAGE signaling pathway in diabetic complications	13/100	0.009768177735572536	0.046286134500866785			2.0684168655529036	9.573926731319634	TGFB2;JUN;STAT1;VEGFB;FOXO1;TGFBR1;VEGFA;CDC42;NRAS;PLCB4;AKT1;MAPK1;RAC1
VEGF signaling pathway	9/59	0.010896289753991763	0.0508493521852949			2.4270862829173576	10.96881097989907	CDC42;SHC2;NRAS;MAP2K2;AKT1;RAC3;MAPK1;RAC1;VEGFA
Endocytosis	25/244	0.011111383263662409	0.05107919470459735			1.6302150579704475	7.335617553015597	SH3KBP1;CLTC;CXCR4;ARRB1;ASAP1;WASL;AP2A2;IGF1R;CDC42;RAB11FIP1;GRK5;KIF5C;KIF5B;KIF5A;PSD3;VPS35;EPS15;AP2B1;RAB11A;TGFBR1;EPN1;ACAP3;RABEP1;CAPZA1;FGFR4
Fc gamma R-mediated phagocytosis	12/91	0.01144133473306203	0.05182251614386919			2.098140522961525	9.379784683292467	CDC42;MARCKSL1;MARCKS;MYO10;CFL1;AKT1;MAPK1;ASAP1;WASL;RAC1;WASF1;VAV2
Longevity regulating pathway	13/102	0.011455439725733905	0.0511344266018267			2.0278596721106896	9.063094123195386	HDAC2;ADCY1;FOXO3;FOXO1;IGF1R;NRAS;SESN3;RB1CC1;AKT1;EIF4EBP2;ATF4;CREB5;FOXA2
Cellular senescence	18/160	0.011863967201996721	0.05220145568878557			1.7899761336515512	7.9372006658381435	TGFB2;MAP2K2;FBXW11;IGFBP3;FOXO3;FOXO1;ZFP36L2;TGFBR1;HIPK2;PPP1CB;PPP1CC;NRAS;CDK6;RBBP4;CAPN2;AKT1;MAPK1;MAP2K6
Ubiquitin mediated proteolysis	16/137	0.012222907792162183	0.0530233183096613			1.8582071784866063	8.184368343142197	UBE2H;FBXW11;CUL3;HUWE1;UBE2QL1;UBE3A;DDB1;KLHL9;CDC34;UBE2Q1;UBE2R2;UBE2S;BIRC6;TRIP12;UBE2K;UBE2M
Chagas disease (American trypanosomiasis)	13/103	0.01237952584350651	0.052956860552777846			2.0081717141290327	8.819310434705443	TGFB2;JUN;ADCY1;TGFBR1;GNAI2;GNAO1;PLCB4;IRAK1;GNAQ;GNAS;AKT1;MAPK1;CALR
Gastric cancer	17/149	0.012466881067523191	0.05259999135338552			1.815337465895682	7.959673272638654	FZD1;GSK3B;SHC2;TGFB2;FZD3;MAP2K2;JUP;CSNK1A1;TGFBR1;NRAS;APC;CDH1;AKT1;DVL3;MAPK1;CTNNB1;MET
Protein export	5/23	0.01265510520174005	0.052672600028863995			3.4588910795199057	15.114297575186985	SEC61A1;HSPA5;SRP72;SEC61G;SEC61B
B cell receptor signaling pathway	10/71	0.012959387886847808	0.05321988625532166			2.240971685322756	9.73911687816179	GSK3B;NRAS;JUN;MAP2K2;CD81;AKT1;RAC3;MAPK1;RAC1;VAV2
GnRH signaling pathway	12/93	0.013479283887974543	0.054626571546002096			2.0530192213924603	8.841535245611118	CDC42;MAP3K2;NRAS;JUN;MAP2K2;PLCB4;GNAQ;GNAS;MAPK1;ADCY1;ATF4;MAP2K6
Hypertrophic cardiomyopathy (HCM)	11/85	0.017199480656238907	0.06879792262495563			2.0590575132200852	8.36569553844473	ITGB1;TGFB2;SGCD;CACNA2D1;ITGA1;CACNA2D3;ATP2A2;ITGB8;ACTB;CACNG4;ACTG1
Circadian entrainment	12/97	0.018372389759203987	0.07254738520301061			1.9683586349432867	7.86734502452028	GNAO1;GUCY1A2;GNG3;PLCB4;GNB2;GNAQ;GNB1;GNAS;MAPK1;ADCY1;GRIA4;GNAI2
Pancreatic cancer	10/75	0.018591349270397	0.07248272880104147			2.1214531954388756	8.454115936232682	CDC42;TGFB2;CDK6;STAT1;AKT1;RAC3;MAPK1;RAC1;TGFBR1;VEGFA
Vascular smooth muscle contraction	15/132	0.018784449697917024	0.07232013133698054			1.8080567006581325	7.186529787998438	GUCY1A2;CALCA;RAMP2;MAP2K2;ROCK2;MYL6B;ADCY1;PPP1CB;PPP1CC;PLCB4;GNAQ;KCNMA1;GNAS;MAPK1;RAMP1
Vasopressin-regulated water reabsorption	7/44	0.01893703611243578	0.07200749534111382			2.5312793809213856	10.040663138091688	DYNC1I2;DYNC1H1;DYNC1LI2;DCTN4;GNAS;RAB11A;CREB5
Thermogenesis	23/231	0.01963046155267071	0.07373392875881193			1.5842020615290304	6.226979886979197	SMARCC1;COX7B;UQCRB;NDUFB11;NDUFA4;NDUFB1;ADCY1;UQCR10;ARID1A;SMARCA2;COX5A;ARID1B;ACTB;ATP5F1E;SMARCA4;ACTG1;RPS6KA3;RPS6KA6;NRAS;GNAS;ATP5MF;ATP5ME;CREB5
Central carbon metabolism in cancer	9/65	0.019860441339775315	0.07369898714037104			2.2030475491096015	8.63379929810634	RET;NRAS;MAP2K2;PKM;IDH1;AKT1;MAPK1;MET;GLS
Cell adhesion molecules (CAMs)	16/145	0.0200802081562456	0.07362742990623386			1.755685403121828	6.861254753885512	ITGB1;NTNG2;CADM3;NRXN1;L1CAM;GLG1;CDH4;VCAN;NFASC;ALCAM;CDH2;CDH1;ITGB8;NCAM1;MPZL1;CD276
Alzheimer disease	18/171	0.02208039625286555	0.08000896524567752			1.6748314700833227	6.386241446216005	GSK3B;COX7B;UQCRB;NDUFB11;NDUFA4;ADAM10;ATP2A2;NDUFB1;UQCR10;COX5A;ATP5F1E;BACE1;PLCB4;GNAQ;CAPN2;MAPK1;APOE;BID
Breast cancer	16/147	0.022542024966721433	0.0807319033691884			1.7317985268888778	6.5676275950808325	FZD1;GSK3B;SHC2;FZD3;JUN;MAP2K2;CSNK1A1;IGF1R;DLL3;NRAS;CDK6;APC;AKT1;DVL3;MAPK1;CTNNB1
PI3K-Akt signaling pathway	32/354	0.02487212913967316	0.0880530548852797			1.4382733528399156	5.3129924288475525	YWHAE;ITGB1;GSK3B;FOXO3;IGF1R;HSP90B1;VTN;NRAS;GNG3;PPP2R5E;AKT1;ITGB8;MAPK1;RAC1;YWHAG;MCL1;MAP2K2;ANGPT2;ITGA1;IGF2;VEGFB;YWHAZ;VEGFA;EFNA3;CDK6;GNB2;GNB1;PKN1;FGFR4;MET;ATF4;CREB5
Serotonergic synapse	13/113	0.025075900936523107	0.08776565327783087			1.8304574031441625	6.746787787948535	GABRB3;TPH1;DDC;GNAI2;GNAO1;NRAS;GNG3;PLCB4;GNB2;GNAQ;GNB1;GNAS;MAPK1
Kaposi sarcoma-associated herpesvirus infection	19/186	0.02521249442090975	0.08725222788359778			1.6253068836023643	5.981804804296475	GSK3B;JUN;MAP2K2;ANGPT2;STAT1;EIF2AK2;VEGFA;NRAS;GNG3;CDK6;GNB2;GNB1;AKT1;EP300;MAPK1;CTNNB1;RAC1;BID;MAP2K6
TGF-beta signaling pathway	11/90	0.025305762601667985	0.08660194312570821			1.9446654291523024	7.149996379747791	SMAD1;TGFB2;ACVR1C;EP300;MAPK1;SMAD9;INHBB;NBL1;ACVR2B;SMAD5;TGFBR1
Amphetamine addiction	9/68	0.025935062925919336	0.08778021298003467			2.105854274884178	7.6909155795766875	PPP1CB;PPP1CC;DDC;JUN;GRIN3A;GNAS;CREB5;ATF4;GRIA4
Fc epsilon RI signaling pathway	9/68	0.025935062925919336	0.08682608023025169			2.105854274884178	7.6909155795766875	NRAS;MAP2K2;AKT1;RAC3;MAPK1;FYN;RAC1;VAV2;MAP2K6
Thyroid cancer	6/37	0.026528711661443542	0.08785852894327538			2.5801457782364703	9.364710503994257	RET;NRAS;MAP2K2;CDH1;MAPK1;CTNNB1
Hepatitis B	17/163	0.027683007637461933	0.09070602502487526			1.6594189105426786	5.952230253560763	TGFB2;JUN;MAP2K2;DDX3X;STAT1;YWHAZ;TGFBR1;DDB1;NRAS;IRAK1;AKT1;EP300;MAPK1;BID;ATF4;MAP2K6;CREB5
Glucagon signaling pathway	12/103	0.02805023058261292	0.09094180020468189			1.8536969668883378	6.624665155841622	PKM;PLCB4;GNAQ;PDE3B;GNAS;AKT1;EP300;PPP4R3A;PHKB;FOXO1;ATF4;CREB5
Phagosome	16/152	0.029689592849654427	0.0952541103926413			1.6748314700833227	5.890313115912812	ATP6V1A;ITGB1;DYNC1I2;DYNC1H1;TUBB4A;ACTB;ACTG1;SEC61A1;DYNC1LI2;TUBB2B;TUBA1A;SEC61G;CANX;CALR;SEC61B;RAC1
Lysine degradation	8/59	0.0305068001058957	0.09686695291356573			2.1574100292598732	7.5289417438404005	SETD2;KMT2A;KMT2C;NSD2;KMT5B;ASH1L;ALDH7A1;ACAT2
Cocaine addiction	7/49	0.0324314500708555	0.10192741450840301			2.272985566541652	7.793218878942971	DDC;JUN;GRIN3A;GNAS;CREB5;ATF4;GNAI2
Tight junction	17/170	0.03916876397597671	0.12185837681414978			1.5910898965791567	5.154933472039592	ITGB1;ACTR2;JUN;HSPA4;ROCK2;MYL6B;WASL;ACTB;ACTG1;CDC42;SLC9A3R1;AFDN;TUBA1A;MARVELD2;SYMPK;RAC1;MYH10
Retrograde endocannabinoid signaling	15/148	0.045753861052716706	0.14092189204236746			1.612591111397794	4.974003573867525	GABRB3;NDUFB11;NDUFA4;NDUFB1;ADCY1;GNAI2;GNAO1;GNG3;PLCB4;GNB2;GNAQ;GNB1;SLC17A6;MAPK1;GRIA4
Terpenoid backbone biosynthesis	4/22	0.0458647110083499	0.13986466327298783			2.8928907210530124	8.916060695622688	HMGCS1;HMGCR;ACAT2;PCYOX1
Non-alcoholic fatty liver disease (NAFLD)	15/149	0.04805183127125926	0.14509768658380248			1.6017683522608959	4.862127841148274	GSK3B;JUN;GSK3A;COX7B;UQCRB;NDUFB11;NDUFA4;NDUFB1;UQCR10;COX5A;CDC42;AKT1;RAC1;BID;ATF4
Apelin signaling pathway	14/137	0.04942706877379683	0.14780133186727595			1.6259312811757805	4.889593314589522	MAP2K2;PDE3B;ADCY1;TGFBR1;GNAI2;NRAS;GNG3;PLCB4;CDH1;GNB2;GNAQ;GNB1;AKT1;MAPK1
Insulin signaling pathway	14/137	0.04942706877379683	0.14638016521470598			1.6259312811757805	4.889593314589522	GSK3B;SHC2;MAP2K2;EXOC7;PDE3B;PHKB;FOXO1;PPP1CB;PPP1CC;NRAS;PRKAR2A;FASN;AKT1;MAPK1
Oocyte meiosis	13/125	0.05063936318096462	0.14854213199749622			1.654733492442323	4.936113157846149	YWHAE;FBXW11;ADCY1;YWHAZ;IGF1R;PPP1CB;PPP1CC;RPS6KA3;RPS6KA6;PPP2R5E;MAPK1;YWHAG;CPEB4
Huntington disease	18/193	0.060847481458433786	0.17680211593582648			1.4839180382603534	4.154057674575138	COX7B;HDAC2;UQCRB;NDUFB11;NDUFA4;DCTN4;CLTC;NDUFB1;UQCR10;AP2B1;AP2A2;COX5A;ATP5F1E;PLCB4;POLR2B;GNAQ;EP300;CREB5
Prion diseases	5/35	0.06593880935379236	0.18980517085016865			2.272985566541652	6.180311621799377	MAP2K2;HSPA5;MAPK1;NCAM1;FYN
Prolactin signaling pathway	8/70	0.07162662894230278	0.20426853439101164			1.8183884532333219	4.793796316046627	GSK3B;SHC2;NRAS;MAP2K2;STAT1;AKT1;MAPK1;FOXO3
Influenza A	16/171	0.07222811710471287	0.20409412906652813			1.4887390845185091	3.912295961790994	GSK3B;JUN;MAP2K2;STAT1;EIF2AK2;ADAR;ACTB;ACTG1;HNRNPUL1;PABPN1;AKT1;EP300;MAPK1;KPNA2;AGFG1;MAP2K6
Ether lipid metabolism	6/47	0.07259066881314102	0.20325387267679487			2.0311785913776466	5.327616704730669	GAL3ST1;LPCAT1;PAFAH1B3;PLD3;SELENOI;PAFAH1B2
Insulin resistance	11/108	0.0768776561828423	0.2133181811199588			1.6205545242935855	4.157597456655281	PPP1CB;PPP1CC;RPS6KA3;GSK3B;RPS6KA6;TBC1D4;GFPT1;AKT1;PTPN11;FOXO1;CREB5
Folate biosynthesis	4/26	0.07706204998006193	0.2119206374451703			2.4478306101217795	6.274143168103321	QDPR;TPH1;GCH1;GGH
Maturity onset diabetes of the young	4/26	0.07706204998006193	0.21004523357397412			2.4478306101217795	6.274143168103321	HNF4A;PAX4;MNX1;FOXA2
Notch signaling pathway	6/48	0.0787705382624629	0.21281864723542607			1.988862370723946	5.0541293395919045	HDAC2;CTBP2;EP300;DVL3;MAML3;DLL3
Melanoma	8/72	0.08157558655072847	0.21848070137064668			1.7678776628657296	4.430699630874237	NRAS;MAP2K2;CDK6;CDH1;AKT1;MAPK1;MET;IGF1R
p53 signaling pathway	8/72	0.08157558655072847	0.21659724704848593			1.7678776628657296	4.430699630874237	CDK6;TP53I3;SESN3;IGFBP3;SHISA5;PMAIP1;MDM4;BID
Fatty acid elongation	4/27	0.08617142011358087	0.2268444221793411			2.357170217154306	5.778406457456317	ELOVL4;ELOVL5;HACD3;HACD2
Cholesterol metabolism	6/50	0.09198564033482791	0.24009811206039827			1.909307875894988	4.555843049990364	LIPC;APOC1;APOA2;APOC3;APOE;APOB
N-Glycan biosynthesis	6/50	0.09198564033482791	0.2380804808666134			1.909307875894988	4.555843049990364	ST6GAL1;MAN1A2;MAN2A1;MGAT4B;MAN1A1;STT3B
Choline metabolism in cancer	10/99	0.09261988445876626	0.23772437011083342			1.6071615116961178	3.823841317561262	JUN;LYPLA1;NRAS;MAP2K2;AKT1;RAC3;MAPK1;WASL;RAC1;WASF1
mTOR signaling pathway	14/152	0.09730411522391738	0.24768320238815333			1.4654775363229073	3.414436623438686	ATP6V1A;FZD1;GSK3B;FZD3;MAP2K2;IGF1R;RPS6KA3;RPS6KA6;NRAS;CASTOR2;AKT1;DVL3;MAPK1;FNIP2
Glioma	8/75	0.09795206442141018	0.24728881837536337			1.6971625563511006	3.94297883177664	SHC2;NRAS;CAMK1D;MAP2K2;CDK6;AKT1;MAPK1;IGF1R
T cell receptor signaling pathway	10/101	0.10241054882540093	0.256442675107508			1.5753365312664918	3.589822626258409	CDC42;GSK3B;JUN;NRAS;MAP2K2;AKT1;MAPK1;FYN;PAK2;VAV2
Sulfur metabolism	2/9	0.10588863928909706	0.26301371694388626			3.535755325731459	7.939069424035337	MPST;IMPAD1
Hepatitis C	14/155	0.10945441609121312	0.2696956812487491			1.437113454974722	3.179250084353108	YWHAE;GSK3B;MAP2K2;CD81;STAT1;EIF2AK2;YWHAZ;NRAS;CDK6;AKT1;MAPK1;CTNNB1;BID;YWHAG
Salivary secretion	9/90	0.11193779532874605	0.27362572191471257			1.5910898965791567	3.4841876862825734	SLC12A2;GUCY1A2;PLCB4;GNAQ;KCNMA1;ATP2B4;GNAS;ADCY1;ATP2B1
Bladder cancer	5/41	0.11254600423905269	0.2729462150049467			1.9403535324136056	4.238495089655952	NRAS;MAP2K2;CDH1;MAPK1;VEGFA
Cortisol synthesis and secretion	7/65	0.11256924965685401	0.270869756986805			1.7134814270852456	3.7425633338104625	PLCB4;GNAQ;GNAS;ADCY1;PBX1;CREB5;ATF4
Cardiac muscle contraction	8/78	0.1160457877858109	0.277070563085502			1.6318870734145197	3.514710145795482	COX7B;UQCRB;CACNA2D1;CACNA2D3;ATP2A2;UQCR10;COX5A;CACNG4
Synthesis and degradation of ketone bodies	2/10	0.12703852200112714	0.30098357520267044			3.1821797931583133	6.565679922587425	HMGCS1;ACAT2
Mucin type O-glycan biosynthesis	4/31	0.12737700721637374	0.29948181849345884			2.0530192213924603	4.230459679709608	GALNT14;GALNT1;GCNT1;B4GALT5
MicroRNAs in cancer	24/299	0.1305854519998259	0.3046993879995938			1.2771290139765805	2.5998866061592873	FZD3;TGFB2;MAP2K2;DNMT3A;DICER1;SLC7A1;GLS;VEGFA;FOXP1;NRAS;EFNA3;MARCKS;CDK6;APC;STMN1;FSCN1;IGF2BP1;EP300;MAPK1;MDM4;VIM;MET;SOX4;MCL1
Epithelial cell signaling in Helicobacter pylori infection	7/68	0.1340387922190708	0.31040562408626926			1.6378866582432494	3.291539657279436	ATP6V1A;CDC42;JUN;ADAM10;PTPN11;RAC1;MET
Glutathione metabolism	6/56	0.13817689260945745	0.3176006188336783			1.7047391749062393	3.3740548656068143	IDH1;IDH2;MGST1;GPX7;PGD;SRM
Phospholipase D signaling pathway	13/148	0.13938936311661856	0.3180142506660631			1.3975789632114215	2.7539071091871197	AGPAT5;SHC2;MAP2K2;PTPN11;ADCY1;AGPAT1;AGPAT4;NRAS;PLCB4;GNAS;AKT1;MAPK1;FYN
Renin secretion	7/69	0.14161406112009575	0.32071419724256983			1.6141491704426227	3.155096354720601	GUCY1A2;PLCB4;GNAQ;PDE3B;KCNMA1;GNAS;GNAI2
Glycerophospholipid metabolism	9/97	0.15568529717512986	0.35000782138642333			1.476268976207465	2.745740179232037	AGPAT5;LYPLA1;LPGAT1;ETNK1;LPCAT1;AGPAT1;PLD3;SELENOI;AGPAT4
Aldosterone synthesis and secretion	9/98	0.1625357095363761	0.36276085896524524			1.461205007062491	2.6548013497067466	CAMK1D;PLCB4;GNAQ;GNAS;ATP2B4;ADCY1;ATP2B1;ATF4;CREB5
ErbB signaling pathway	8/85	0.16457895158494693	0.3646785402026162			1.497496373250971	2.7020298564397485	GSK3B;SHC2;NRAS;JUN;MAP2K2;AKT1;MAPK1;PAK2
Fluid shear stress and atherosclerosis	12/139	0.1646410249862764	0.3622102549698081			1.3736027884136606	2.4779626466503863	JUN;MGST1;AKT1;RAC3;CTNNB1;RAC1;ACVR2B;ACTB;ACTG1;HSP90B1;MAP2K6;VEGFA
Progesterone-mediated oocyte maturation	9/99	0.16952729316799606	0.3703149382676793			1.4464453605265062	2.5670663824171984	RPS6KA3;RPS6KA6;PDE3B;AKT1;MAPK1;ADCY1;IGF1R;CPEB4;GNAI2
Sphingolipid metabolism	5/47	0.17107875251071972	0.3710722237556456			1.692648826148039	2.988593726193018	CERS4;SGPL1;GAL3ST1;CERS6;GBA2
Insulin secretion	8/86	0.1721825983692159	0.3708548272567727			1.4800836247247968	2.60376273794948	RIMS2;PLCB4;GNAQ;KCNMA1;GNAS;ADCY1;CREB5;ATF4
Inflammatory mediator regulation of TRP channels	9/100	0.17665653215558724	0.37784869377722824			1.431980906921241	2.4824075339950973	PPP1CB;PPP1CC;ASIC4;PLCB4;GNAQ;GNAS;ADCY1;MAP2K6;ASIC1
Leishmaniasis	7/74	0.18239131652630922	0.3874243137248499			1.5050850373046076	2.561053917450729	ITGB1;TGFB2;JUN;MARCKSL1;IRAK1;STAT1;MAPK1
PPAR signaling pathway	7/74	0.18239131652630922	0.3847707225349537			1.5050850373046076	2.561053917450729	FADS2;FABP3;FABP5;SCD;APOA2;APOC3;PLIN2
Glycerolipid metabolism	6/61	0.18339964912631662	0.3842659315027587			1.5650064556516294	2.6543880939353848	AGPAT5;LIPC;GLYCTK;AGPAT1;ALDH7A1;AGPAT4
Basal cell carcinoma	6/63	0.20294435104488617	0.42234364947179015			1.5153237110277682	2.416673819457395	FZD1;GSK3B;FZD3;APC;DVL3;CTNNB1
FoxO signaling pathway	11/132	0.20794539086212627	0.42984684822506636			1.3259082471492971	2.0823120892118743	TGFB2;NRAS;MAP2K2;AKT1;EP300;MAPK1;CSNK1E;FOXO3;FOXO1;TGFBR1;IGF1R
Oxidative phosphorylation	11/133	0.21481428672535152	0.44108533540938843			1.315939012208325	2.0238897332624237	ATP6V1A;COX7B;UQCRB;NDUFB11;NDUFA4;NDUFB1;UQCR10;COX5A;ATP5MF;ATP5F1E;ATP5ME
Amyotrophic lateral sclerosis (ALS)	5/51	0.21539697106452546	0.4393527621713499			1.5598920554697613	2.394859494702606	NEFL;NEFM;RAC1;BID;MAP2K6
Synaptic vesicle cycle	7/78	0.2181098211942161	0.44195937452512213			1.4279011892377047	2.1743459259256874	UNC13B;ATP6V1A;CLTC;SLC17A6;STX3;AP2B1;AP2A2
AMPK signaling pathway	10/120	0.22230199232673648	0.4475098930499009			1.3259082471492971	1.9937927548642933	PPP2R5E;SCD;FASN;HNF4A;AKT1;HMGCR;FOXO3;FOXO1;IGF1R;CREB5
Acute myeloid leukemia	6/66	0.23357013133124763	0.46714026266249525			1.4464453605265062	2.103526287198982	NRAS;MAP2K2;JUP;AKT1;MAPK1;RUNX1T1
Non-small cell lung cancer	6/66	0.23357013133124763	0.46412645451628565			1.4464453605265062	2.103526287198982	NRAS;MAP2K2;CDK6;AKT1;MAPK1;FOXO3
RNA transport	13/165	0.2385762099730405	0.4710350812288235			1.2535859791229718	1.796472047763184	RANBP2;EIF4A1;EIF5B;SRRM1;PNN;EEF1A2;EIF4EBP2;EIF4G3;KPNB1;EIF4G2;EIF3A;EIF4G1;EIF3B
Nicotine addiction	4/40	0.24177421174435276	0.4743086446959277			1.5910898965791567	2.2589514680515883	GABRB3;GRIN3A;SLC17A6;GRIA4
Cell cycle	10/124	0.2527707708662043	0.4927430216885501			1.2831370133702875	1.7646627209788832	YWHAE;GSK3B;TGFB2;HDAC2;STAG2;CDK6;RAD21;EP300;YWHAZ;YWHAG
Regulation of lipolysis in adipocytes	5/55	0.2628169558584024	0.5091045434238235			1.4464453605265062	1.9328812821926178	PDE3B;GNAS;AKT1;ADCY1;GNAI2
Tryptophan metabolism	4/42	0.269872091535712	0.5195037762062455			1.5153237110277682	1.9847818574604428	TPH1;DDC;ALDH7A1;ACAT2
Osteoclast differentiation	10/127	0.27649951461673616	0.5289555931798431			1.2528266902198084	1.6105666077539078	TGFB2;JUN;JUND;STAT1;AKT1;MAPK1;FYN;RAC1;TGFBR1;MAP2K6
D-Glutamine and D-glutamate metabolism	1/5	0.27717817620200724	0.5269807300630754			3.1821797931583133	4.083038167687196	GLS
Toxoplasmosis	9/113	0.27997363309163475	0.5290299324676289			1.2672397406382663	1.6132720313136673	GNAO1;ITGB1;TGFB2;IRAK1;STAT1;AKT1;MAPK1;MAP2K6;GNAI2
Citrate cycle (TCA cycle)	3/30	0.291208997253505	0.5469047021590216			1.5910898965791567	1.9629499856406554	ACLY;IDH1;IDH2
Glyoxylate and dicarboxylate metabolism	3/30	0.291208997253505	0.5435901282065427			1.5910898965791567	1.9629499856406554	GLYCTK;PGP;ACAT2
Pentose phosphate pathway	3/30	0.291208997253505	0.5403154888799973			1.5910898965791567	1.9629499856406554	GLYCTK;PGLS;PGD
Natural killer cell mediated cytotoxicity	10/131	0.30909420272448834	0.5700659547254037			1.2145724401367608	1.4260406582492955	SHC2;NRAS;MAP2K2;RAC3;MAPK1;FYN;PTPN11;RAC1;BID;VAV2
Phosphonate and phosphinate metabolism	1/6	0.3226188223016066	0.5914678408862788			2.6518164942985942	2.9999569593180224	SELENOI
Toll-like receptor signaling pathway	8/104	0.330066134630032	0.6015406477281056			1.2239153050608897	1.3566638964944764	JUN;MAP2K2;IRAK1;STAT1;AKT1;MAPK1;RAC1;MAP2K6
Gastric acid secretion	6/75	0.33212588543123334	0.6017339571342345			1.2728719172633254	1.4030118809201797	PLCB4;GNAQ;GNAS;ADCY1;ACTB;GNAI2
Pantothenate and CoA biosynthesis	2/19	0.3374880842250675	0.6078732745106479			1.6748314700833227	1.8192439396937135	PANK3;AASDHPPT
Cysteine and methionine metabolism	4/47	0.34200134115580705	0.6124210062557475			1.3541190609184313	1.4528893453430334	MPST;AHCY;DNMT3A;SRM
Pertussis	6/76	0.3434561886880749	0.6114711336180756			1.256123602562492	1.3424139169734208	ITGB1;JUN;IRAK1;CFL1;MAPK1;GNAI2
One carbon pool by folate	2/20	0.3608314165843912	0.6387130822298419			1.5910898965791567	1.6218686074686024	MTHFD2;FTCD
IL-17 signaling pathway	7/93	0.3678626360650555	0.6474382394744976			1.1975945458122685	1.1976492543966404	GSK3B;JUN;JUND;TRAF4;MAPK1;MAPK6;HSP90B1
Arginine and proline metabolism	4/49	0.37112195021763833	0.6494634128808671			1.2988488951666584	1.287450929295023	PYCR1;CKB;ALDH7A1;SRM
RNA degradation	6/79	0.3776243118792541	0.6571089720836738			1.2084227062626507	1.1768290523065597	TTC37;DDX6;EXOSC6;BTG1;XRN2;DHX36
Alanine, aspartate and glutamate metabolism	3/35	0.3789317457813943	0.6556796500037609			1.3637913399249915	1.3234219985059283	GFPT1;ASNS;GLS
Sulfur relay system	1/8	0.4051157106552194	0.6970706082782546			1.988862370723946	1.7971013272873144	MPST
Purine metabolism	9/129	0.42294153010560326	0.7236999515140323			1.1100627185435976	0.9552326538166747	GUCY1A2;NT5C3B;PKM;PDE4D;PDE3B;NME4;PDE5A;ADCY1;NME1
Histidine metabolism	2/23	0.42876974979370164	0.7296192427428735			1.3835564318079623	1.1716443124127227	ALDH7A1;FTCD
Glycosaminoglycan biosynthesis	4/53	0.4289244915603346	0.7258722164867201			1.2008225634559673	1.016465541969805	CSGALNACT1;HS3ST5;HS6ST2;HS3ST1
HIF-1 signaling pathway	7/100	0.44091055130375	0.742078960664235			1.1137629276054097	0.9120752250332671	MAP2K2;ANGPT2;AKT1;EP300;MAPK1;IGF1R;VEGFA
Pyruvate metabolism	3/39	0.4474677499619337	0.7490221031971499			1.2239153050608897	0.9842124851457773	PKM;ALDH7A1;ACAT2
Vitamin digestion and absorption	2/24	0.4505686059031948	0.7501358411793729			1.3259082471492971	1.057073621287543	TCN2;APOB
Glycine, serine and threonine metabolism	3/40	0.46414559759217333	0.7685851831096203			1.1933174224343674	0.9159391265666422	GLYCTK;PHGDH;ALDH7A1
Fat digestion and absorption	3/41	0.48059828265000254	0.7915736420117688			1.1642121194481634	0.8530456127038423	AGPAT1;APOB;ACAT2
Inositol phosphate metabolism	5/74	0.5004214108581274	0.8198393326824641			1.0750607409318627	0.7442696185883093	PLCB4;INPP5F;IMPAD1;SYNJ2;MTMR4
Measles	9/138	0.5038567946404372	0.821099961636268			1.0376673238559717	0.7112827528314722	GSK3B;JUN;CDK6;IRAK1;STAT1;AKT1;EIF2AK2;ADAR;BID
Human T-cell leukemia virus 1 infection	14/219	0.5134600859693175	0.8323458235713147			1.0171350937035704	0.678004943860853	VAC14;JUN;TGFB2;MAP2K2;ADCY1;TGFBR1;NRAS;CANX;AKT1;EP300;MAPK1;CALR;ATF4;CREB5
Th1 and Th2 cell differentiation	6/92	0.5232398486721067	0.8437584994293659			1.0376673238559717	0.6721130210390281	JUN;MAF;STAT1;MAPK1;MAML3;DLL3
Butanoate metabolism	2/28	0.5327198129902971	0.854571366671935			1.136492783270826	0.7157173226806779	HMGCS1;ACAT2
Antigen processing and presentation	5/77	0.5361151745200587	0.8555620401667259			1.0331752575189328	0.6440879264775337	CD74;HSPA5;HSPA4;CANX;CALR
Parkinson disease	9/142	0.5388067259466672	0.8554251112967706			1.0084372583952401	0.6236159380079462	COX7B;UQCRB;NDUFB11;NDUFA4;NDUFB1;UQCR10;COX5A;ATP5F1E;GNAI2
Autophagy	8/128	0.5584526111194751	0.8820687396143504			0.994431185361973	0.5793412036111169	NRAS;MAP2K2;RB1CC1;AKT1;MAPK1;WIPI1;MTMR4;IGF1R
Fatty acid biosynthesis	1/13	0.5700623185181743	0.895812214814274			1.2239153050608897	0.687852142948499	FASN
Non-homologous end-joining	1/13	0.5700623185181743	0.8912649446883132			1.2239153050608897	0.687852142948499	XRCC5
Nicotinate and nicotinamide metabolism	2/30	0.5705254587904892	0.8874840470074277			1.0607265977194378	0.5952770992055791	NT5C3B;QPRT
Valine, leucine and isoleucine degradation	3/48	0.588191391987098	0.9103665765428453			0.994431185361973	0.5277475014611487	HMGCS1;ALDH7A1;ACAT2
Circadian rhythm	2/31	0.5885780693781724	0.9064102268423855			1.0265096106962301	0.5440970080667752	FBXW11;CSNK1E
beta-Alanine metabolism	2/31	0.5885780693781724	0.9019007232262543			1.0265096106962301	0.5440970080667752	ALDH7A1;SRM
Inflammatory bowel disease (IBD)	4/65	0.5900828695805542	0.8997303159941124			0.9791322440487118	0.5164847145504704	TGFB2;JUN;MAF;STAT1
Mitophagy	4/65	0.5900828695805542	0.8952981469498064			0.9791322440487118	0.5164847145504704	NRAS;JUN;FOXO3;ATF4
ECM-receptor interaction	5/82	0.592823228548903	0.8950468352601084			0.9701767662068028	0.5072656744729404	ITGB1;VTN;SV2A;ITGA1;ITGB8
Aminoacyl-tRNA biosynthesis	4/66	0.6022828016933139	0.9048931849831253			0.9642969070176707	0.48892569969493793	VARS;MARS;TARS;GARS
Malaria	3/49	0.6023480847519295	0.9005981072990012			0.9741366713749938	0.4938091538657741	TGFB2;CD81;MET
Ovarian steroidogenesis	3/49	0.6023480847519295	0.8962473918048032			0.9741366713749938	0.4938091538657741	GNAS;ADCY1;IGF1R
Spliceosome	8/134	0.6109271702630127	0.9046421559663842			0.9499044158681532	0.46809154658277563	RBM25;SF3B2;HNRNPA3;DDX46;HNRNPU;SNRPE;SRSF6;SF3B1
Epstein-Barr virus infection	12/201	0.6151343385817499	0.9065137621204735			0.9499044158681532	0.46157242267056403	JUN;HDAC2;CDK6;IRAK1;STAT1;AKT1;EIF2AK2;CALR;RAC1;VIM;BID;MAP2K6
Base excision repair	2/33	0.6229717773439364	0.91369194010444			0.9642969070176707	0.45635742863903966	PARP1;TDG
C-type lectin receptor signaling pathway	6/104	0.6440107574364882	0.9400725748362007			0.9179364787956673	0.4039286294504953	JUN;NRAS;STAT1;AKT1;MAPK1;PTPN11
Phenylalanine metabolism	1/17	0.6684433117787819	0.9711346227729474			0.9359352332818568	0.37699816104637285	DDC
Selenocompound metabolism	1/17	0.6684433117787819	0.9665753052951401			0.9359352332818568	0.37699816104637285	MARS
Tyrosine metabolism	2/36	0.6703204670037136	0.9647602983044102			0.8839388314328648	0.35357497745039074	PNMT;DDC
Rheumatoid arthritis	5/91	0.6843689848078977	0.980398359631779			0.8742252179006355	0.33155695606816427	ATP6V1A;TGFB2;JUN;CXCL12;VEGFA
African trypanosomiasis	2/37	0.6849948917753036	0.9767519753092292			0.8600485927454902	0.3253941370573849	PLCB4;GNAQ
Other glycan degradation	1/18	0.689299294443094	0.9783602888869721			0.8839388314328648	0.3288957064224472	GBA2
TNF signaling pathway	6/110	0.6969334628404145	0.9846582869488424			0.8678672163159036	0.3133567671835924	JUN;AKT1;MAPK1;ATF4;MAP2K6;CREB5
Pyrimidine metabolism	3/57	0.7036800634985009	0.9896505002627319			0.8374157350416613	0.2942942522949323	NT5C3B;NME4;NME1
Glycosaminoglycan degradation	1/19	0.7088443397844866	0.9923820756982812			0.8374157350416613	0.28817093792108545	GNS
Amoebiasis	5/96	0.7287870304345	1.0			0.8286926544683108	0.2621765852692893	TGFB2;PLCB4;GNAQ;GNAS;ADCY1
Complement and coagulation cascades	4/79	0.7396525793529611	1.0			0.8056151375084337	0.2429531356663808	VTN;PROC;F10;F12
Arginine biosynthesis	1/21	0.7443258082876673	1.0			0.7576618555138841	0.22371968454022273	GLS
Calcium signaling pathway	10/188	0.7507119313894203	1.0			0.8463244130740195	0.24266937561939328	CAMK1D;PLCB4;GNAQ;GNAS;ATP2B4;ATP2A2;CXCR4;PHKB;ADCY1;ATP2B1
Phosphatidylinositol signaling system	5/99	0.7531774878143216	1.0			0.8035807558480589	0.22777847799247228	PLCB4;INPP5F;IMPAD1;SYNJ2;MTMR4
Other types of O-glycan biosynthesis	1/22	0.760411731147949	1.0			0.7232226802632531	0.19808725022468485	ST6GAL1
Fatty acid degradation	2/44	0.7731907361864897	1.0			0.7232226802632531	0.1860342177295457	ALDH7A1;ACAT2
Proximal tubule bicarbonate reclamation	1/23	0.7754863437074732	1.0			0.6917782159039811	0.1758949231656731	GLS
Basal transcription factors	2/45	0.7838587245247871	1.0			0.7071510651462919	0.1722100049002853	TAF10;GTF2I
Glycosphingolipid biosynthesis	2/45	0.7838587245247871	1.0			0.7071510651462919	0.1722100049002853	B3GALT1;ST6GALNAC5
Proteasome	2/45	0.7838587245247871	1.0			0.7071510651462919	0.1722100049002853	PSME4;PSMA7
Type II diabetes mellitus	2/46	0.7940829919750227	1.0			0.6917782159039811	0.15950143495502045	PKM;MAPK1
Glycosylphosphatidylinositol (GPI)-anchor biosynthesis	1/25	0.8028517808602714	1.0			0.6364359586316627	0.1397518942344031	PGAP1
alpha-Linolenic acid metabolism	1/25	0.8028517808602714	1.0			0.6364359586316627	0.1397518942344031	FADS2
Necroptosis	8/162	0.80555262935943	1.0			0.785723405718102	0.16989441134235886	HIST3H2A;PARP1;STAT1;HIST1H2AE;CAPN2;EIF2AK2;BID;HIST1H2AC
Amino sugar and nucleotide sugar metabolism	2/48	0.8132547464368971	1.0			0.6629541235746486	0.1370398284703313	CYB5R1;GFPT1
Intestinal immune network for IgA production	2/48	0.8132547464368971	1.0			0.6629541235746486	0.1370398284703313	CXCL12;CXCR4
Ascorbate and aldarate metabolism	1/27	0.826884007991183	1.0			0.5892925542885765	0.11201912263425365	ALDH7A1
Collecting duct acid secretion	1/27	0.826884007991183	1.0			0.5892925542885765	0.11201912263425365	ATP6V1A
Phototransduction	1/28	0.8377789547809095	1.0			0.568246391635413	0.10058017411435483	GNB1
Bile secretion	3/72	0.8387121408004876	1.0			0.6629541235746486	0.11660549546519741	GNAS;ADCY1;HMGCR
Small cell lung cancer	4/93	0.8438441482003284	1.0			0.6843397404641535	0.11619230628862517	ITGB1;CDK6;TRAF4;AKT1
Ribosome	7/153	0.8532294021876474	1.0			0.7279496258858886	0.11554513790367466	RPS19;RPS29;RPL37A;RPL22L1;RPL37;RPL39;RPL28
NF-kappa B signaling pathway	4/95	0.8554120296132297	1.0			0.6699325880333291	0.10462472563372224	CXCL12;PARP1;IRAK1;ERC1
RNA polymerase	1/31	0.8665223349131418	1.0			0.5132548053481151	0.07353267849622587	POLR2B
Legionellosis	2/55	0.8683663360194098	1.0			0.5785781442106024	0.08166144919527461	VCP;EEF1A2
Propanoate metabolism	1/32	0.8749243205556663	1.0			0.4972155926809865	0.06643689695634011	ACAT2
Tuberculosis	8/179	0.8813414689818149	1.0			0.7111016297560477	0.08981934331730748	CD74;TGFB2;IRAK1;STAT1;AKT1;EP300;MAPK1;BID
Fructose and mannose metabolism	1/33	0.88279781417242	1.0			0.48214845350883534	0.06010418293645922	SORD
Pentose and glucuronate interconversions	1/34	0.890176033442898	1.0			0.4679676166409284	0.054441501908658464	SORD
SNARE interactions in vesicular transport	1/34	0.890176033442898	1.0			0.4679676166409284	0.054441501908658464	STX3
Lysosome	5/123	0.8923703248064212	1.0			0.6467845108045353	0.07365198480000086	AP1G1;CTSZ;CLTC;AP3D1;GNS
Taste transduction	3/83	0.9004643067610516	1.0			0.5750927337033096	0.0602954552062889	GABBR2;SCN9A;SCN3A
Starch and sucrose metabolism	1/36	0.9035692192905341	1.0			0.4419694157164324	0.044816829973779206	PGM2L1
Aldosterone-regulated sodium reabsorption	1/37	0.9096407053786068	1.0			0.4300242963727451	0.04072570327941361	MAPK1
Th17 cell differentiation	4/107	0.910502566482614	1.0			0.5947999613380024	0.05576758849160367	JUN;STAT1;MAPK1;TGFBR1
Systemic lupus erythematosus	5/133	0.926397506525198	1.0			0.5981540964583295	0.045729995478988886	HIST3H2A;H3F3A;HIST1H2AE;HIST1H4C;HIST1H2AC
Glycolysis / Gluconeogenesis	2/68	0.9329975308024803	1.0			0.4679676166409284	0.03245482926306797	PKM;ALDH7A1
Adipocytokine signaling pathway	2/69	0.9364624287392938	1.0			0.4611854772693208	0.030274924980151236	AKT1;PTPN11
Carbohydrate digestion and absorption	1/44	0.9426895984522814	1.0			0.36161134013162655	0.021341655610189844	AKT1
Nucleotide excision repair	1/47	0.952851582074966	1.0			0.3385297652296078	0.016349675874047946	DDB1
Ribosome biogenesis in eukaryotes	3/101	0.9570280908242038	1.0			0.4726009593799475	0.020757832158900726	XRN2;REXO2;NOP10
Mineral absorption	1/51	0.9636565422281476	1.0			0.3119784110939523	0.011549544309205288	ATP2B1
Drug metabolism	3/108	0.9694215955708619	1.0			0.4419694157164324	0.013725660109668133	MGST1;NME4;NME1
Fanconi anemia pathway	1/54	0.970102730575995	1.0			0.29464627714428826	0.008943488400436243	REV3L
Peroxisome	2/83	0.9702037497739453	1.0			0.38339515580220646	0.011597388400015804	IDH1;IDH2
JAK-STAT signaling pathway	5/162	0.9776283077155536	1.0			0.49107712857381375	0.011110980802085536	STAT1;AKT1;EP300;PTPN11;MCL1
Protein digestion and absorption	2/90	0.9797645807679048	1.0			0.35357553257314595	0.007228130427676208	SLC7A8;SLC38A2
Neuroactive ligand-receptor interaction	13/338	0.9818614670924827	1.0			0.6119576525304449	0.011201917132696113	GABRB3;GABBR2;CHRNB4;CHRNA3;CALCA;CHRNA5;SSTR1;NR3C1;ADRA2A;PYY;GRIN3A;GHRH;GRIA4
Arachidonic acid metabolism	1/63	0.9833590463032003	1.0			0.25255395183796137	0.004238100257690692	GPX7
Cytosolic DNA-sensing pathway	1/63	0.9833590463032003	1.0			0.25255395183796137	0.004238100257690692	ADAR
Hematopoietic cell lineage	2/97	0.9863207058915148	1.0			0.32805977249054774	0.0045186027081500525	ITGA1;CD24
NOD-like receptor signaling pathway	5/178	0.9889288556072237	1.0			0.44693536420762825	0.004975680294724931	JUN;PLCB4;STAT1;MAPK1;TP53BP1
RIG-I-like receptor signaling pathway	1/70	0.9894511715805294	1.0			0.22729855665416523	0.002410469761434521	DDX3X
Metabolism of xenobiotics by cytochrome P450	1/74	0.9918706844564266	1.0			0.21501214818637254	0.0017550449602272027	MGST1
Chemical carcinogenesis	1/82	0.9951725591122753	1.0			0.19403535324136056	9.389624185816022E-4	MGST1
Cytokine-cytokine receptor interaction	8/294	0.998426480411916	1.0			0.43294963172221945	6.817912729151477E-4	GDF11;TGFB2;CXCL12;ACVR1C;CXCR4;INHBB;ACVR2B;TGFBR1
Herpes simplex virus 1 infection	13/492	0.9999409590271199	1.0			0.4204099320229479	2.4822144164080878E-5	CD74;STAT1;EIF2AK2;PTPN11;POU2F2;PPP1CB;PPP1CC;IRAK1;AKT1;CALR;BID;SRSF6;ZNF286A
Olfactory transduction	2/444	0.9999953641850292	1.0			0.07167071606212418	3.322529486200924E-7	GNB1;ARRB1

## Sheet: GeneSets_Upregulated
Enriched gene sets in UPREGULATED genes along pseudotime									Enriched gene sets in DOWNREGULATED genes along pseudotime	Enriched gene sets in DOWNREGULATED genes along pseudotime	Enriched gene sets in DOWNREGULATED genes along pseudotime	Enriched gene sets in DOWNREGULATED genes along pseudotime	Enriched gene sets in DOWNREGULATED genes along pseudotime	Enriched gene sets in DOWNREGULATED genes along pseudotime	Enriched gene sets in DOWNREGULATED genes along pseudotime	Enriched gene sets in DOWNREGULATED genes along pseudotime	Enriched gene sets in DOWNREGULATED genes along pseudotime	Enriched gene sets in DOWNREGULATED genes along pseudotime	Enriched gene sets in DOWNREGULATED genes along pseudotime	Enriched gene sets in DOWNREGULATED genes along pseudotime	Enriched gene sets in DOWNREGULATED genes along pseudotime	Enriched gene sets in DOWNREGULATED genes along pseudotime	Enriched gene sets in DOWNREGULATED genes along pseudotime	Enriched gene sets in DOWNREGULATED genes along pseudotime	Enriched gene sets in DOWNREGULATED genes along pseudotime	Enriched gene sets in DOWNREGULATED genes along pseudotime	Enriched gene sets in DOWNREGULATED genes along pseudotime	Enriched gene sets in DOWNREGULATED genes along pseudotime	Enriched gene sets in DOWNREGULATED genes along pseudotime	Enriched gene sets in DOWNREGULATED genes along pseudotime	Enriched gene sets in DOWNREGULATED genes along pseudotime	Enriched gene sets in DOWNREGULATED genes along pseudotime	Enriched gene sets in DOWNREGULATED genes along pseudotime	Enriched gene sets in DOWNREGULATED genes along pseudotime	Enriched gene sets in DOWNREGULATED genes along pseudotime	Enriched gene sets in DOWNREGULATED genes along pseudotime	Enriched gene sets in DOWNREGULATED genes along pseudotime	Enriched gene sets in DOWNREGULATED genes along pseudotime	Enriched gene sets in DOWNREGULATED genes along pseudotime	Enriched gene sets in DOWNREGULATED genes along pseudotime	Enriched gene sets in DOWNREGULATED genes along pseudotime	Enriched gene sets in DOWNREGULATED genes along pseudotime	Enriched gene sets in DOWNREGULATED genes along pseudotime	Enriched gene sets in DOWNREGULATED genes along pseudotime	Enriched gene sets in DOWNREGULATED genes along pseudotime	Enriched gene sets in DOWNREGULATED genes along pseudotime	Enriched gene sets in DOWNREGULATED genes along pseudotime	Enriched gene sets in DOWNREGULATED genes along pseudotime	Enriched gene sets in DOWNREGULATED genes along pseudotime
						Significance test performed using Monocle2			Downregulated genes	Downregulated genes	Downregulated genes	Downregulated genes	Downregulated genes	Downregulated genes	Downregulated genes	Downregulated genes	Downregulated genes	Downregulated genes	Downregulated genes	Downregulated genes	Downregulated genes	Downregulated genes	Downregulated genes	Downregulated genes	Downregulated genes	Downregulated genes	Downregulated genes	Downregulated genes	Downregulated genes	Downregulated genes	Downregulated genes	Downregulated genes	Downregulated genes	Downregulated genes	Downregulated genes	Downregulated genes	Downregulated genes	Downregulated genes	Downregulated genes	Downregulated genes	Downregulated genes	Downregulated genes	Downregulated genes	Downregulated genes	Downregulated genes	Downregulated genes	Downregulated genes	Downregulated genes	Downregulated genes
MSigDB_Hallmark_2020
Upregulated genes
Term	Overlap	P-value	Adjusted P-value			Odds Ratio	Combined Score	Genes
Apoptosis	13/161	1.4138398676529399E-8	7.069199338264699E-7			7.763975155279503	140.32897073494718	BTG3;CDKN1A;GSN;GADD45B;TNFRSF12A;GPX4;GPX3;MGMT;HMGB2;HSPB1;SOD1;CD14;IER3
Hypoxia	11/200	8.261434663488663E-6	2.0653586658721658E-4			5.288461538461538	61.89569003453702	MT2A;CDKN1A;ANXA2;FAM162A;SDC2;DDIT4;ENO1;MIF;ALDOA;IER3;MT1E
Pancreas Beta Cells	5/40	5.6737280661245725E-5	9.456213443540954E-4			12.01923076923077	117.51296942356669	SCGN;G6PC2;GCG;IAPP;INS
Reactive Oxygen Species Pathway	5/49	1.5241543564631133E-4	0.0019051929455788917			9.811616954474099	86.23332649207356	GPX4;GPX3;PRDX1;JUNB;SOD1
Adipogenesis	9/200	2.5439637681101305E-4	0.0025439637681101304			4.326923076923077	35.812284960698655	PRDX3;DHRS7;CDKN2C;GPX4;GPX3;PEMT;ALDOA;HADH;SOD1
Estrogen Response Late	9/200	2.5439637681101305E-4	0.002119969806758442			4.326923076923077	35.812284960698655	BTG3;DYNLT3;DNAJC12;CPE;BLVRB;CD9;PLAAT3;HPRT1;PRSS23
Coagulation	7/138	6.106323133963105E-4	0.0043616593814022175			4.877369007803791	36.0974839105021	GSN;CD9;CRIP2;CTSV;PRSS23;ISCU;CTSB
TNF-alpha Signaling via NF-kB	8/200	0.0012015041451903974	0.007509400907439984			3.8461538461538463	25.86223481838803	BTG3;CDKN1A;TNFAIP8;GADD45B;CEBPD;JUNB;GEM;IER3
Interferon Gamma Response	8/200	0.0012015041451903974	0.006675023028835541			3.8461538461538463	25.86223481838803	VAMP8;MT2A;CDKN1A;HLA-B;LYSMD2;HLA-A;B2M;PSMB8
mTORC1 Signaling	8/200	0.0012015041451903974	0.006007520725951987			3.8461538461538463	25.86223481838803	CDKN1A;FKBP2;PRDX1;DDIT4;CD9;ENO1;HPRT1;ALDOA
Xenobiotic Metabolism	8/200	0.0012015041451903974	0.0054613824781381696			3.8461538461538463	25.86223481838803	MT2A;RBP4;DHRS7;GSTO1;PEMT;BLVRB;HPRT1;PTGR1
Glycolysis	8/200	0.0012015041451903974	0.005006267271626656			3.8461538461538463	25.86223481838803	FAM162A;SDC2;DDIT4;ENO1;MIF;ALDOA;IER3;SOD1
p53 Pathway	8/200	0.0012015041451903974	0.004621169789193836			3.8461538461538463	25.86223481838803	VAMP8;CDKN1A;CDKN2A;FAM162A;DDIT4;CTSF;ISCU;IER3
KRAS Signaling Up	8/200	0.0012015041451903974	0.004291086232822848			3.8461538461538463	25.86223481838803	SNAP25;RBP4;SPP1;SCG5;CPE;TSPAN1;SCN1B;PSMB8
UV Response Up	7/158	0.0013500424249086474	0.0045001414163621575			4.259980525803311	28.14832937449566	BTG3;GPX3;CTSV;NPTX2;ALDOA;AQP3;JUNB
Myogenesis	7/200	0.0050297138001585435	0.01571785562549545			3.365384615384616	17.810935271857087	EIF4A2;CDKN1A;GSN;GADD45B;GPX3;IGFBP7;COX7A1
Oxidative Phosphorylation	7/200	0.0050297138001585435	0.014793275882819246			3.365384615384616	17.810935271857087	PRDX3;COX7A2L;GPX4;COX17;ATP6V1E1;ISCU;ACAT1
Cholesterol Homeostasis	4/74	0.007416361158584462	0.020601003218290174			5.1975051975051985	25.488912432366877	TNFRSF12A;ANXA5;CD9;S100A11
IL-6/JAK/STAT3 Signaling	4/87	0.012931528124085588	0.034030337168646285			4.420866489832007	19.222311709980364	TNFRSF12A;CD9;CD14;LTBR
UV Response Dn	5/144	0.01743965610780807	0.04359914026952018			3.338675213675214	13.518324583616135	ANXA2;MGMT;SDC2;ID1;MT1E
E2F Targets	6/200	0.018431945781242617	0.04388558519343481			2.8846153846153846	11.520201738544703	CDKN1A;DUT;CDKN2C;CDKN2A;RPA3;HMGB2
Myc Targets V1	6/200	0.018431945781242617	0.04189078586646049			2.8846153846153846	11.520201738544703	PRDX3;NPM1;DUT;CNBP;RPS6;HPRT1
TGF-beta Signaling	3/54	0.018644625464902982	0.040531794488919526			5.3418803418803416	21.272421758810825	ID1;ID3;JUNB
DNA Repair	5/150	0.020418177281614186	0.042537869336696225			3.2051282051282053	12.472210678394013	DUT;GPX4;RPA3;COX17;HPRT1
Spermatogenesis	4/135	0.05262043121683249	0.10524086243366498			2.8490028490028494	8.389318542680538	POMC;ADCYAP1;SCG5;PEBP1
IL-2/STAT5 Signaling	5/199	0.05724839368773101	0.1100930647840981			2.415925782759954	6.91040707092589	SOCS2;GADD45B;GPX4;GSTO1;SPP1
Estrogen Response Early	5/200	0.058243688100902295	0.10785868166833758			2.403846153846154	6.834421998053745	DYNLT3;BLVRB;PLAAT3;AQP3;PRSS23
Epithelial Mesenchymal Transition	5/200	0.058243688100902295	0.10400658589446839			2.403846153846154	6.834421998053745	GADD45B;TNFRSF12A;SPP1;EMP3;GEM
Allograft Rejection	5/200	0.058243688100902295	0.10042015189810741			2.403846153846154	6.834421998053745	NPM1;CDKN2A;HLA-A;B2M;HLA-E
Protein Secretion	3/96	0.07859570092875627	0.13099283488126046			3.0048076923076925	7.642542898454719	NAPA;CD63;SOD1
Interferon Alpha Response	3/97	0.08051078514995255	0.12985610508056863			2.9738302934179224	7.492161359576808	HLA-C;B2M;PSMB8
Fatty Acid Metabolism	4/158	0.08308924887186826	0.12982695136229416			2.4342745861733204	6.056085592211043	GAD2;MIF;HADH;ALDOA
Pperoxisome	3/104	0.09446951537366381	0.14313562935403606			2.7736686390532546	6.544410369352327	PRDX1;CNBP;SOD1
Unfolded Protein Response	3/113	0.11375002379878105	0.1672794467629133			2.5527569775357386	5.549060615889327	EIF4A2;NPM1;DDIT4
Inflammatory Response	4/200	0.1558067839928103	0.22258111998972901			1.9230769230769231	3.5752665452610617	CDKN1A;CD14;EMP3;SCN1B
heme Metabolism	4/200	0.1558067839928103	0.21639831110112542			1.9230769230769231	3.5752665452610617	BLVRB;AQP3;CTSB;CCDC28A
Androgen Response	2/100	0.2790523269897138	0.3770977391752889			1.9230769230769231	2.454530697715344	TNFAIP8;B2M
Notch Signaling	1/32	0.284520879860185	0.37436957876340127			3.0048076923076925	3.7768889323454626	SKP1
Angiogenesis	1/36	0.3138720549400061	0.4024000704359052			2.6709401709401708	3.095004926430547	SPP1
G2-M Checkpoint	3/200	0.3451690561383724	0.43146132017296546			1.4423076923076923	1.5342129291027486	MT2A;CDKN2C;MEIS2
Complement	3/200	0.3451690561383724	0.4209378733394785			1.4423076923076923	1.5342129291027486	ANXA5;CTSV;CTSB
Apical Surface	1/44	0.36902753917523823	0.4393184990181408			2.1853146853146854	2.1785052574633252	HSPB1
Myc Targets V2	1/58	0.4551406790659608	0.5292333477511172			1.6578249336870028	1.3049547796064183	NPM1
PI3K/AKT/mTOR Signaling	1/105	0.6673267655264942	0.7583258699164707			0.9157509157509158	0.37039876345412337	CDKN1A
Bile Acid Metabolism	1/112	0.6909260960929224	0.7676956623254694			0.8585164835164835	0.3174127859228214	SOD1
Mitotic Spindle	1/199	0.8764176805660943	0.9526279136587981			0.48318515655199074	0.06373816069849315	GSN
Apical Junction	1/200	0.8777158345777357	0.9337402495507827			0.4807692307692308	0.06270787911340187	HADH
KRAS Signaling Dn	1/200	0.8777158345777357	0.9142873276851414			0.4807692307692308	0.06270787911340187	SNCB
KEGG_2019_Human
Upregulated genes
Term	Overlap	P-value	Adjusted P-value			Odds Ratio	Combined Score	Genes
Type I diabetes mellitus	7/43	2.790028035326709E-7	8.593286348806264E-5			15.65295169946333	236.23503588260144	HLA-B;GAD2;HLA-C;CPE;HLA-A;INS;HLA-E
Ribosome	10/153	4.701252571004388E-6	7.239928959346757E-4			6.284565108094521	77.09704361667454	RPL4;RPS4X;RPL5;RPS25;RPS17;RPL31;RPL36AL;RPS6;RPL15;RPL17
Mineral absorption	6/51	1.4353620115659022E-5	0.0014736383318743262			11.312217194570136	126.14828478174061	MT2A;FTH1;FXYD2;MT1X;SLC39A4;MT1E
Antigen processing and presentation	6/77	1.5101572374353743E-4	0.011628210728252382			7.492507492507492	65.92002943920087	HLA-B;HLA-C;HLA-A;B2M;CTSB;HLA-E
Viral carcinogenesis	9/201	2.6396305792690533E-4	0.01626012436829737			4.305396096440872	35.475178229209625	CDKN1A;SP100;GSN;CDKN2A;HLA-B;HLA-C;HLA-A;LTBR;HLA-E
Cellular senescence	8/160	2.765064579661702E-4	0.014193998175596736			4.807692307692308	39.390751832491766	CDKN1A;GADD45B;CDKN2A;HLA-B;HLA-C;HLA-A;CALM2;HLA-E
Insulin secretion	6/86	2.771641015763821E-4	0.012195220469360812			6.7084078711985695	54.94790341722423	SNAP25;ADCYAP1;FXYD2;GCG;FFAR1;INS
Human T-cell leukemia virus 1 infection	9/219	4.941663312548329E-4	0.019025403753311066			3.951527924130664	30.081553192188075	CDKN1A;CDKN2C;CDKN2A;HLA-B;HLA-C;HLA-A;LTBR;B2M;HLA-E
Human cytomegalovirus infection	9/225	6.002570954903352E-4	0.020542131712335918			3.8461538461538463	28.531355777080478	CDKN1A;CDKN2A;GNG7;HLA-B;HLA-C;HLA-A;B2M;CALM2;HLA-E
HIF-1 signaling pathway	6/100	6.231839953655012E-4	0.019194067057257437			5.769230769230769	42.58078122181773	CDKN1A;RPS6;ENO1;LTBR;ALDOA;INS
Allograft rejection	4/38	6.35926337152642E-4	0.017805937440273978			10.121457489878543	74.49825732205555	HLA-B;HLA-C;HLA-A;HLA-E
Graft-versus-host disease	4/41	8.514986387749119E-4	0.021855131728556073			9.380863039399626	66.3087491227298	HLA-B;HLA-C;HLA-A;HLA-E
Phagosome	7/152	0.0010787883690277834	0.02555898597388902			4.428137651821863	30.25266778661696	TUBA1B;HLA-B;HLA-C;HLA-A;CD14;ATP6V1E1;HLA-E
Human immunodeficiency virus 1 infection	8/212	0.001737633812956217	0.03822794388503677			3.6284470246734397	23.059618899999066	GNG7;HLA-B;HLA-C;HLA-A;B2M;CALM2;SKP1;HLA-E
Lysosome	6/123	0.0018247824023526129	0.03746886532830698			4.690431519699813	29.57924263904289	CD63;HEXB;PSAP;CTSV;CTSF;CTSB
Autoimmune thyroid disease	4/53	0.0022344973484606434	0.04301407395786738			7.256894049346879	44.2941870553557	HLA-B;HLA-C;HLA-A;HLA-E
Maturity onset diabetes of the young	3/26	0.0024163279126137856	0.04377817629912035			11.094674556213018	66.85103124297135	IAPP;MAFA;INS
Glutathione metabolism	4/56	0.0027357380217745415	0.04681151726147549			6.868131868131868	40.53127772034177	GPX4;GSTO2;GPX3;GSTO1
Butanoate metabolism	3/28	0.002998471866220646	0.04860680709452416			10.302197802197803	59.85218919660873	GAD2;HADH;ACAT1
Viral myocarditis	4/59	0.003309036377361474	0.050959160211366705			6.51890482398957	37.230105975504465	HLA-B;HLA-C;HLA-A;HLA-E
Kaposi sarcoma-associated herpesvirus infection	7/186	0.003387790262811827	0.049687590521240124			3.6186931348221676	20.58159732736659	CDKN1A;GNG7;HLA-B;HLA-C;HLA-A;CALM2;HLA-E
Epstein-Barr virus infection	7/201	0.005166443168686442	0.07233020436161018			3.348641408342901	17.632508427257914	CDKN1A;GADD45B;HLA-B;HLA-C;HLA-A;B2M;HLA-E
Renin secretion	4/69	0.005800016101624499	0.07766978083914546			5.574136008918618	28.706212850008153	ADCYAP1;EDN3;CALM2;CTSB
cAMP signaling pathway	7/212	0.006861338430695756	0.08805384319392888			3.17489114658926	15.816840188823521	POMC;ADCYAP1;EDN3;FXYD2;NPY;GCG;CALM2
Glioma	4/75	0.007771701524057854	0.09574736277639277			5.128205128205129	24.909057190827504	CDKN1A;GADD45B;CDKN2A;CALM2
Cell cycle	5/124	0.00962582611042065	0.1140290170003677			3.8771712158808933	18.002890713544314	CDKN1A;CDKN2C;GADD45B;CDKN2A;SKP1
Type II diabetes mellitus	3/46	0.012119772133688773	0.13825517841393117			6.270903010033445	27.672975121457785	SOCS2;MAFA;INS
Oxidative phosphorylation	5/133	0.012757173262706855	0.1403289058897754			3.6148062463851938	15.766561439932643	COX7A2L;PPA2;COX17;ATP6V1E1;COX7A1
Valine, leucine and isoleucine degradation	3/48	0.013602231573818617	0.14446508016331497			6.009615384615385	25.82645080162635	HIBADH;HADH;ACAT1
Insulin signaling pathway	5/137	0.014347024931313245	0.1472961226281493			3.5092644581695676	14.894064711294071	SOCS2;G6PC2;RPS6;CALM2;INS
TGF-beta signaling pathway	4/90	0.014494010426828874	0.14400500682139655			4.273504273504273	18.094101661991374	ID1;ID3;SKP1;BMP5
Apoptosis	5/143	0.016973047509331225	0.16336558227731304			3.362022592791824	13.704036557606475	TUBA1B;GADD45B;CTSV;CTSF;CTSB
Cell adhesion molecules (CAMs)	5/145	0.017914689695968457	0.16720377049570562			3.3156498673740056	13.335988890189853	SDC2;HLA-B;HLA-C;HLA-A;HLA-E
Circadian entrainment	4/97	0.018589780886056888	0.16840154449722122			3.965107057890563	15.801519682691048	ADCYAP1;RASD1;GNG7;CALM2
Cushing syndrome	5/155	0.023140337491768512	0.2036349699275629			3.101736972704715	11.681693463228045	POMC;CDKN1A;RASD1;CDKN2C;CDKN2A
Drug metabolism	4/108	0.026352647559606514	0.22546154023218903			3.561253561253561	12.949382237880332	DUT;GSTO2;GSTO1;HPRT1
Hepatocellular carcinoma	5/168	0.03128257717210804	0.2604063180813318			2.8617216117216118	9.914989629940102	CDKN1A;GADD45B;GSTO2;GSTO1;CDKN2A
Non-small cell lung cancer	3/66	0.03143724942377217	0.2548071795400481			4.370629370629371	15.12133654619555	CDKN1A;GADD45B;CDKN2A
Glycolysis / Gluconeogenesis	3/68	0.033919376211903975	0.2678760993145237			4.242081447963801	14.354223097596629	G6PC2;ENO1;ALDOA
Adipocytokine signaling pathway	3/69	0.03519753096362459	0.27102098841990935			4.1806020066889635	13.991552432763687	POMC;G6PC2;NPY
Melanoma	3/72	0.039179308817124094	0.29432261257742004			4.006410256410256	12.979192739736352	CDKN1A;GADD45B;CDKN2A
p53 signaling pathway	3/72	0.039179308817124094	0.2873149313255767			4.006410256410256	12.979192739736352	CDKN1A;GADD45B;CDKN2A
Pancreatic cancer	3/75	0.04337991365684378	0.3107212420071601			3.8461538461538463	12.068302938370254	CDKN1A;GADD45B;CDKN2A
Autophagy	4/128	0.044812558654137025	0.3136879105789592			3.0048076923076925	9.330729722789139	VAMP8;DDIT4;CTSB;INS
Chronic myeloid leukemia	3/76	0.044828211064962833	0.30682420017796785			3.7955465587044532	11.78485941222667	CDKN1A;GADD45B;CDKN2A
Cardiac muscle contraction	3/78	0.047796188981724955	0.3200266566602453			3.6982248520710064	11.24559678653477	COX7A2L;FXYD2;COX7A1
Synaptic vesicle cycle	3/78	0.047796188981724955	0.3132175788589635			3.6982248520710064	11.24559678653477	NAPA;SNAP25;ATP6V1E1
Natural killer cell mediated cytotoxicity	4/131	0.04807340577387529	0.30847102038236646			2.935995302407516	8.910822516990553	HLA-B;HLA-C;HLA-A;HLA-E
FoxO signaling pathway	4/132	0.0491888502657826	0.3091870588134906			2.913752913752914	8.776481065793652	G6PC2;CDKN1A;GADD45B;INS
Apelin signaling pathway	4/137	0.054978971102207064	0.3386704619895955			2.807411566535654	8.143752134918165	GNG7;RPS6;SPP1;CALM2
Aldosterone-regulated sodium reabsorption	2/37	0.056522936320417196	0.34135420366055874			5.1975051975051985	14.932997768359872	FXYD2;INS
Thyroid cancer	2/37	0.056522936320417196	0.3347896997440095			5.1975051975051985	14.932997768359872	CDKN1A;GADD45B
Fluid shear stress and atherosclerosis	4/139	0.05739392065083075	0.3335344822727523			2.7670171555063643	7.907628370979861	GSTO2;GSTO1;SDC2;CALM2
Human papillomavirus infection	7/330	0.057630267279097265	0.3287059689252214			2.0396270396270397	5.820498726656264	CDKN1A;HLA-B;SPP1;HLA-C;HLA-A;ATP6V1E1;HLA-E
Neuroactive ligand-receptor interaction	7/338	0.06381023655551644	0.3573373247108921			1.9913518434228497	5.479884950347551	POMC;ADCYAP1;EDN3;NPY;PPY;GCG;IAPP
Ferroptosis	2/40	0.06488474384517323	0.3568660911484528			4.807692307692308	13.149724781869443	GPX4;FTH1
Bladder cancer	2/41	0.06775888543279072	0.36613573181227266			4.690431519699813	12.625702052168302	CDKN1A;CDKN2A
Tryptophan metabolism	2/42	0.07067447467488358	0.37530583103214044			4.5787545787545785	12.132192346151855	HADH;ACAT1
mTOR signaling pathway	4/152	0.0744459205826905	0.3886329413469267			2.5303643724696356	6.573082781900868	RPS6;DDIT4;ATP6V1E1;INS
Carbohydrate digestion and absorption	2/44	0.07662536242289665	0.3933435271042028			4.370629370629371	11.227391411325245	G6PC2;FXYD2
Fatty acid degradation	2/44	0.07662536242289665	0.38689527256151096			4.370629370629371	11.227391411325245	HADH;ACAT1
NF-kappa B signaling pathway	3/95	0.07670100001094364	0.38103077424791354			3.036437246963563	7.7970866378793255	GADD45B;CD14;LTBR
PI3K-Akt signaling pathway	7/354	0.07733889397287737	0.378101259422956			1.9013472403302913	4.86660909828089	CDKN1A;G6PC2;GNG7;DDIT4;RPS6;SPP1;INS
Riboflavin metabolism	1/8	0.08024694526730178	0.3861884240988898			12.01923076923077	30.32027142910424	BLVRB
Hematopoietic cell lineage	3/97	0.08051078514995255	0.38149725886439056			2.9738302934179224	7.492161359576808	CD5;CD9;CD14
Glucagon signaling pathway	3/103	0.09241764037387437	0.43128232174474707			2.8005974607916357	6.669447550650459	G6PC2;GCG;CALM2
RNA transport	4/165	0.09376693218547277	0.4310479867630689			2.331002331002331	5.517349698044894	EIF4A2;EEF1A1;SAP18;EIF3H
Thermogenesis	5/231	0.09394660757066806	0.4255228695847906			2.081252081252081	4.9222208263719605	COX7A2L;RPS6;COX17;GCG;COX7A1
Synthesis and degradation of ketone bodies	1/10	0.09928634446988793	0.44319121879312295			9.615384615384617	22.2091080318661	ACAT1
Taurine and hypotaurine metabolism	1/11	0.10865843710367488	0.4780971232561695			8.741258741258742	19.401625186417274	GAD2
Legionellosis	2/55	0.11184538301979333	0.485188422114033			3.4965034965034967	7.659572972793696	EEF1A1;CD14
Pathogenic Escherichia coli infection	2/55	0.11184538301979333	0.4784496940291159			3.4965034965034967	7.659572972793696	TUBA1B;CD14
Regulation of lipolysis in adipocytes	2/55	0.11184538301979333	0.4718955886314568			3.4965034965034967	7.659572972793696	NPY;INS
Endometrial cancer	2/58	0.12206891451448418	0.5080706171683936			3.3156498673740056	6.973373742241631	CDKN1A;GADD45B
Lysine degradation	2/59	0.12552622915880687	0.5154943810788335			3.259452411994785	6.764147799758338	HADH;ACAT1
Transcriptional misregulation in cancer	4/186	0.12938313976183458	0.5243421979821716			2.06782464846981	4.228654261596631	CDKN1A;CDKN2C;GADD45B;CD14
AMPK signaling pathway	3/120	0.12968630932998468	0.5187452373199387			2.403846153846154	4.910184494397269	G6PC2;SCD5;INS
Basal cell carcinoma	2/63	0.13957982026687157	0.5511613415666211			3.0525030525030523	6.010740699221715	CDKN1A;GADD45B
Oocyte meiosis	3/125	0.1415244934944898	0.5517663797000363			2.307692307692308	4.512190333794791	CALM2;SKP1;INS
Thiamine metabolism	1/15	0.14518621913170746	0.5589669436570737			6.410256410256411	12.370115965749246	NTPCR
Cortisol synthesis and secretion	2/65	0.14672965551166195	0.5579349863900231			2.958579881656805	5.677998412827902	POMC;NR0B1
Proteoglycans in cancer	4/201	0.15776735113800938	0.5925895628110597			1.9135093761959434	3.533551075857781	CD63;CDKN1A;SDC2;RPS6
Phenylalanine metabolism	1/17	0.1628875101470454	0.6044500376540961			5.656108597285068	10.264114469549252	MIF
Prolactin signaling pathway	2/70	0.16491289880539392	0.604680628953111			2.7472527472527473	4.9514775562921844	SOCS2;INS
Other glycan degradation	1/18	0.17160087383276076	0.6218008134175331			5.3418803418803416	9.415512818780636	HEXB
Metabolism of xenobiotics by cytochrome P450	2/74	0.1797287228794467	0.643679612172902			2.5987525987525992	4.4602563929737125	GSTO2;GSTO1
Thyroid hormone synthesis	2/74	0.1797287228794467	0.6362809959410296			2.5987525987525992	4.4602563929737125	GPX3;FXYD2
Glycosaminoglycan degradation	1/19	0.1802239731395512	0.6307839059884293			5.060728744939271	8.671836570677756	HEXB
Pertussis	2/76	0.18721123082076668	0.6478770684583836			2.5303643724696356	4.239670351815584	CD14;CALM2
Pathways in cancer	8/530	0.1885142424656801	0.6451376297714386			1.451378809869376	2.4217441481875723	CDKN1A;GADD45B;GSTO2;GSTO1;CDKN2A;GNG7;CALM2;SKP1
Adrenergic signaling in cardiomyocytes	3/145	0.19204791805253352	0.6500083380239596			1.9893899204244032	3.2825139885323966	FXYD2;CALM2;SCN1B
Cytokine-cytokine receptor interaction	5/294	0.19244101166285904	0.6442590390452237			1.6352694924123499	2.6948678786215856	TNFRSF12A;IL20RA;TNFRSF14;LTBR;BMP5
RNA degradation	2/79	0.19851372741003268	0.6574433122826888			2.4342745861733204	3.935971337702019	BTG3;ENO1
Non-alcoholic fatty liver disease (NAFLD)	3/149	0.2026545740183913	0.6640171148687715			1.9359834796076407	3.090318188829396	COX7A2L;COX7A1;INS
Terpenoid backbone biosynthesis	1/22	0.20556094309655468	0.6664502155130404			4.370629370629371	6.914391297773332	ACAT1
Chemical carcinogenesis	2/82	0.20989608079280403	0.6734165925435796			2.3452157598499066	3.661216519963894	GSTO2;GSTO1
Peroxisome	2/83	0.2137052204364494	0.6785691535507878			2.3169601482854496	3.5754348659559136	PRDX1;SOD1
Mismatch repair	1/23	0.213832195816452	0.6720440439945634			4.1806020066889635	6.448844913257418	RPA3
Protein export	1/23	0.213832195816452	0.6652557203178506			4.1806020066889635	6.448844913257418	IMMP2L
Proximal tubule bicarbonate reclamation	1/23	0.213832195816452	0.6586031631146722			4.1806020066889635	6.448844913257418	FXYD2
Colorectal cancer	2/86	0.22516991706628664	0.6866567767962009			2.23613595706619	3.333855042098915	CDKN1A;GADD45B
GABAergic synapse	2/89	0.23667940317273067	0.714678982129422			2.16076058772688	3.1137614149527244	GNG7;GAD2
JAK-STAT signaling pathway	3/162	0.23797902465213078	0.7116265979888959			1.7806267806267806	2.556219267998978	SOCS2;CDKN1A;IL20RA
Salivary secretion	2/90	0.24052347445351335	0.7123195204969435			2.1367521367521367	3.044738434453519	FXYD2;CALM2
Biosynthesis of unsaturated fatty acids	1/27	0.24606894023320064	0.7218022246840552			3.561253561253561	4.993388666170293	SCD5
Collecting duct acid secretion	1/27	0.24606894023320064	0.7149927697342056			3.561253561253561	4.993388666170293	ATP6V1E1
Fatty acid elongation	1/27	0.24606894023320064	0.7083105943161289			3.561253561253561	4.993388666170293	HADH
cGMP-PKG signaling pathway	3/166	0.24906021909781445	0.7102828470567302			1.7377201112140872	2.4155362048029354	FXYD2;CALM2;INS
Endocytosis	4/244	0.2493336741109708	0.704539189231			1.5762925598991175	2.1894123942646173	HLA-B;HLA-C;HLA-A;HLA-E
Small cell lung cancer	2/93	0.2520716298304474	0.7058005635252528			2.06782464846981	2.849549186314835	CDKN1A;GADD45B
Herpes simplex virus 1 infection	7/492	0.2527057080372174	0.70120142410327			1.3680425265791119	1.881783094224367	SP100;HLA-B;HLA-C;TNFRSF14;HLA-A;B2M;HLA-E
Phototransduction	1/28	0.25392041122972053	0.6982811308817315			3.434065934065934	4.707192316897717	CALM2
Alzheimer disease	3/171	0.26301862553079697	0.7169003244556236			1.6869095816464237	2.252919078615421	COX7A2L;COX7A1;CALM2
Amoebiasis	2/96	0.2636340170242897	0.712274361784923			2.003205128205128	2.670659929462951	HSPB1;CD14
Prostate cancer	2/97	0.26748924318750045	0.7164059730586969			1.9825535289452816	2.6143456103048996	CDKN1A;INS
Glyoxylate and dicarboxylate metabolism	1/30	0.2693800627271472	0.7152505113789771			3.2051282051282053	4.203948794724417	ACAT1
Nicotinate and nicotinamide metabolism	1/30	0.2693800627271472	0.7091372591449687			3.2051282051282053	4.203948794724417	NMRK1
Pentose phosphate pathway	1/30	0.2693800627271472	0.7031276213556046			3.2051282051282053	4.203948794724417	ALDOA
Aldosterone synthesis and secretion	2/98	0.2713443099479057	0.7023029198651677			1.9623233908948194	2.559589380126572	POMC;CALM2
Circadian rhythm	1/31	0.27698991338733187	0.7109407776941518			3.101736972704715	3.981929861110238	SKP1
Galactose metabolism	1/31	0.27698991338733187	0.7050652340768447			3.101736972704715	3.981929861110238	G6PC2
beta-Alanine metabolism	1/31	0.27698991338733187	0.6992860108467066			3.101736972704715	3.981929861110238	GAD2
Melanogenesis	2/101	0.28290447912686595	0.7084112160249977			1.904036557501904	2.404124082067551	POMC;CALM2
Propanoate metabolism	1/32	0.284520879860185	0.7067131532011046			3.0048076923076925	3.7768889323454626	ACAT1
Longevity regulating pathway	2/102	0.2867548754829732	0.7065640131900459			1.885369532428356	2.3550669693835946	INS;SOD1
Alcoholism	3/180	0.2883705715222359	0.7049058414987989			1.6025641025641026	1.9928027552393943	GNG7;NPY;CALM2
Fructose and mannose metabolism	1/33	0.29197377594247076	0.7080938818132362			2.913752913752914	3.587095830894722	ALDOA
Toll-like receptor signaling pathway	2/104	0.29444889477359737	0.7085176530489686			1.8491124260355032	2.260816980634031	SPP1;CD14
Pentose and glucuronate interconversions	1/34	0.29934940707478147	0.7147257161165325			2.828054298642534	3.411040164936846	CRYL1
SNARE interactions in vesicular transport	1/34	0.29934940707478147	0.7092278259925592			2.828054298642534	3.411040164936846	VAMP8
Parathyroid hormone synthesis, secretion and action	2/106	0.3021314518850922	0.71035486397411			1.8142235123367199	2.171431576864263	CDKN1A;NACA
Alanine, aspartate and glutamate metabolism	1/35	0.3066485704235622	0.7155133309883118			2.7472527472527473	3.247398101199652	GAD2
Prion diseases	1/35	0.3066485704235622	0.7101335315071967			2.7472527472527473	3.247398101199652	SOD1
Insulin resistance	2/108	0.3097997377359018	0.7120770091243116			1.7806267806267806	2.0865904514941493	G6PC2;INS
DNA replication	1/36	0.3138720549400061	0.716093280900162			2.6709401709401708	3.095004926430547	RPA3
Starch and sucrose metabolism	1/36	0.3138720549400061	0.7108278891288373			2.6709401709401708	3.095004926430547	G6PC2
Tyrosine metabolism	1/36	0.3138720549400061	0.7056393643906705			2.6709401709401708	3.095004926430547	MIF
Huntington disease	3/193	0.32527297220931745	0.7259715611628245			1.4946193702670387	1.6785928677156996	COX7A2L;COX7A1;SOD1
Pyruvate metabolism	1/39	0.3350962049257545	0.7425153317779307			2.465483234714004	2.695605546109921	ACAT1
Homologous recombination	1/41	0.3488813484094796	0.7675389665008551			2.3452157598499066	2.4695670508646566	RPA3
Porphyrin and chlorophyll metabolism	1/42	0.3556668812862156	0.7769177264975489			2.2893772893772892	2.366668298808987	BLVRB
Rap1 signaling pathway	3/206	0.36218538075382495	0.7855851920575921			1.4002987303958179	1.422142125708135	ID1;CALM2;INS
MAPK signaling pathway	4/295	0.36816853461457444	0.7929783822467757			1.303780964797914	1.3027568072430142	GADD45B;HSPB1;CD14;INS
Vasopressin-regulated water reabsorption	1/44	0.36902753917523823	0.7893089032359262			2.1853146853146854	2.1785052574633252	AQP3
Glycosphingolipid biosynthesis	1/45	0.3756041097137737	0.7978349364954642			2.1367521367521367	2.0923495512348875	HEXB
Proteasome	1/45	0.3756041097137737	0.7923703136427556			2.1367521367521367	2.0923495512348875	PSMB8
Nucleotide excision repair	1/47	0.3885532919453152	0.8141116593139938			2.0458265139116203	1.9339708366969286	RPA3
Purine metabolism	2/129	0.38884459250836007	0.8092171249498303			1.4907573047107932	1.4081328567486864	HPRT1;NTPCR
Amino sugar and nucleotide sugar metabolism	1/48	0.3949273050242082	0.8163597983050747			2.003205128205128	1.8610848736607912	HEXB
Endocrine and other factor-regulated calcium reabsorption	1/48	0.3949273050242082	0.8109173996497075			2.003205128205128	1.8610848736607912	FXYD2
Intestinal immune network for IgA production	1/48	0.3949273050242082	0.8055470857447425			2.003205128205128	1.8610848736607912	LTBR
Dopaminergic synapse	2/131	0.3961826790988379	0.802791218173961			1.467997651203758	1.3591894645377947	GNG7;CALM2
Vascular smooth muscle contraction	2/132	0.39983667428614866	0.8048999717655804			1.456876456876457	1.3355173798685307	EDN3;CALM2
Malaria	1/49	0.4012351883218207	0.8024703766436414			1.9623233908948194	1.7920084753903909	SDC2
Ovarian steroidogenesis	1/49	0.4012351883218207	0.7972931484072308			1.9623233908948194	1.7920084753903909	INS
Vibrio cholerae infection	1/50	0.4074776246816245	0.8045071051406433			1.9230769230769231	1.7264793395490583	ATP6V1E1
Amyotrophic lateral sclerosis (ALS)	1/51	0.413655289830869	0.8115020972478195			1.885369532428356	1.6642577022006044	SOD1
Estrogen signaling pathway	2/137	0.4179488575580732	0.8147357476448517			1.403705783267827	1.22458759725201	POMC;CALM2
Signaling pathways regulating pluripotency of stem cells	2/139	0.42511690588437695	0.8234968994489817			1.3835085777531821	1.1834408898922915	ID1;ID3
Fanconi anemia pathway	1/54	0.43180631245931217	0.8312271514841759			1.7806267806267806	1.495331449547584	RPA3
Ras signaling pathway	3/232	0.43480741073876683	0.8318054814132931			1.243368700265252	1.0355422080523797	GNG7;CALM2;INS
Parkinson disease	2/142	0.435782711845223	0.8285251558538808			1.3542795232936078	1.1248801830807755	COX7A2L;COX7A1
Pyrimidine metabolism	1/57	0.4493980644301434	0.8491693487391666			1.6869095816464237	1.3492682629035258	DUT
Breast cancer	2/147	0.45331955493501147	0.8513562373169727			1.3082155939298796	1.0350052105020298	CDKN1A;GADD45B
Gastric cancer	2/149	0.4602474451202573	0.8591285642244803			1.2906556530717606	1.0015371837298255	CDKN1A;GADD45B
VEGF signaling pathway	1/59	0.4608236847303921	0.8550222584154262			1.6297262059973925	1.2626137088768745	HSPB1
Oxytocin signaling pathway	2/153	0.4739492449928454	0.8741099847772239			1.2569130216189042	0.9384804438090658	CDKN1A;CALM2
Arachidonic acid metabolism	1/63	0.4829718389984912	0.8854483714972339			1.5262515262515262	1.1108011773203281	GPX3
Mitophagy	1/65	0.4937039751886149	0.8997681914680082			1.4792899408284026	1.0441112158571662	TOMM7
Hippo signaling pathway	2/160	0.49741675165997173	0.901202114772184			1.201923076923077	0.8393354203510417	ID1;BMP5
Acute myeloid leukemia	1/66	0.4989866101313608	0.8987595083067785			1.456876456876457	1.0127855725447659	CD14
Long-term potentiation	1/67	0.5042143887488442	0.9028955333409535			1.4351320321469576	0.9827120075418755	CALM2
Amphetamine addiction	1/68	0.5093878779754569	0.9068870891123741			1.414027149321267	0.953825669388553	CALM2
Epithelial cell signaling in Helicobacter pylori infection	1/68	0.5093878779754569	0.9016750943473605			1.414027149321267	0.953825669388553	ATP6V1E1
Renal cell carcinoma	1/69	0.5145076388383618	0.9055334443555167			1.3935340022296545	0.9260658816997372	CDKN1A
B cell receptor signaling pathway	1/71	0.5245881911158076	0.9180293344526632			1.3542795232936078	0.87370222381656	CD72
Bile secretion	1/72	0.5295500760966589	0.9214769685749772			1.3354700854700854	0.8489951201814335	FXYD2
PPAR signaling pathway	1/74	0.539319755592976	0.9332049703518909			1.2993762993762996	0.8022955371525891	SCD5
Gastric acid secretion	1/75	0.5441286103236409	0.9362659887133039			1.2820512820512822	0.7802174923486629	CALM2
Tuberculosis	2/179	0.5576549085120062	0.9542095101205439			1.0743446497636442	0.6274333384645221	CD14;CALM2
ECM-receptor interaction	1/82	0.576420297205493	0.9808698980071373			1.1726078799249533	0.6460110245388975	SPP1
ErbB signaling pathway	1/85	0.5895529101361378	0.9977049248457716			1.1312217194570136	0.5977271592450321	CDKN1A
Salmonella infection	1/86	0.5938397658627472	0.9994680212334762			1.118067978533095	0.5826763757262803	CD14
Gap junction	1/88	0.602280256449006	1.0			1.0926573426573427	0.5540126745305984	TUBA1B
MicroRNAs in cancer	3/299	0.6039571471594543	1.0			0.9647543092359147	0.48647932078959927	CDKN1A;CDKN2A;DDIT4
Protein digestion and absorption	1/90	0.6105461687401127	1.0			1.0683760683760684	0.5271382092081568	FXYD2
Fc gamma R-mediated phagocytosis	1/91	0.614614783938285	1.0			1.0566356720202876	0.5143275306485318	GSN
Morphine addiction	1/91	0.614614783938285	1.0			1.0566356720202876	0.5143275306485318	GNG7
Rheumatoid arthritis	1/91	0.614614783938285	1.0			1.0566356720202876	0.5143275306485318	ATP6V1E1
mRNA surveillance pathway	1/91	0.614614783938285	0.996322912910483			1.0566356720202876	0.5143275306485318	SAP18
GnRH signaling pathway	1/93	0.6226255440609698	1.0			1.033912324234905	0.4898779919055119	CALM2
Glycerophospholipid metabolism	1/97	0.6381532825913775	1.0			0.9912767644726408	0.44525849489343916	PEMT
Pancreatic secretion	1/98	0.6419348151471109	1.0			0.9811616954474097	0.4349180872114142	FXYD2
Phosphatidylinositol signaling system	1/99	0.6456770161216537	1.0			0.9712509712509714	0.4248794437379694	CALM2
Progesterone-mediated oocyte maturation	1/99	0.6456770161216537	1.0			0.9712509712509714	0.4248794437379694	INS
Inflammatory mediator regulation of TRP channels	1/100	0.6493802925715624	1.0			0.9615384615384616	0.41513150664162196	CALM2
Ribosome biogenesis in eukaryotes	1/101	0.6530450474148094	1.0			0.952018278750952	0.4056637155024591	SBDS
Regulation of actin cytoskeleton	2/214	0.6547430700394006	1.0			0.8986340762041697	0.3805826561669585	GSN;INS
C-type lectin receptor signaling pathway	1/104	0.6638121499666576	1.0			0.9245562130177516	0.3788425260799434	CALM2
TNF signaling pathway	1/110	0.6843588337456281	1.0			0.8741258741258742	0.3315322449129981	JUNB
Cholinergic synapse	1/112	0.6909260960929224	1.0			0.8585164835164835	0.3174127859228214	GNG7
Serotonergic synapse	1/113	0.6941585520391756	1.0			0.8509189925119129	0.3106321336087963	GNG7
Glutamatergic synapse	1/114	0.6973573617901229	1.0			0.8434547908232118	0.3040294242789005	GNG7
Thyroid hormone signaling pathway	1/116	0.7036554338408139	1.0			0.8289124668435014	0.29133494960730383	FXYD2
Neurotrophin signaling pathway	1/119	0.712858793828655	1.0			0.8080155138978669	0.273490565047242	CALM2
Platelet activation	1/124	0.7275698554357117	1.0			0.7754342431761787	0.24662318806510417	VAMP8
Osteoclast differentiation	1/127	0.7360338875541582	1.0			0.7571168988491823	0.23204051971585687	JUNB
Relaxin signaling pathway	1/130	0.7442361768645619	1.0			0.7396449704142013	0.21848879622843423	GNG7
Ubiquitin mediated proteolysis	1/137	0.7624017569088051	1.0			0.7018528916339135	0.19039979098812637	SKP1
Measles	1/138	0.76488980606814	1.0			0.6967670011148273	0.18674993024411804	EIF3H
Phospholipase D signaling pathway	1/148	0.7883876058530951	1.0			0.6496881496881498	0.15447337867720196	INS
Retrograde endocannabinoid signaling	1/148	0.7883876058530951	1.0			0.6496881496881498	0.15447337867720196	GNG7
Hepatitis C	1/155	0.8034305166393463	1.0			0.620347394540943	0.1357720678738921	CDKN1A
Wnt signaling pathway	1/158	0.8095470845249184	1.0			0.6085686465433301	0.1285785921425052	SKP1
Necroptosis	1/162	0.8174088353176859	1.0			0.5935422602089269	0.11966755630348605	FTH1
Hepatitis B	1/163	0.8193232734016276	1.0			0.589900896649363	0.11755341894249123	CDKN1A
Protein processing in endoplasmic reticulum	1/165	0.8230924250885574	1.0			0.5827505827505828	0.11345383563595297	SKP1
Tight junction	1/170	0.832176444768613	1.0			0.5656108597285068	0.10390881651925246	TUBA1B
NOD-like receptor signaling pathway	1/178	0.8457549422529353	1.0			0.54019014693172	0.09049569344479698	CTSB
Calcium signaling pathway	1/188	0.8612003622955113	1.0			0.5114566284779051	0.07642598854601682	CALM2
Chemokine signaling pathway	1/190	0.8640995275504715	1.0			0.5060728744939271	0.0739207099636818	GNG7
Focal adhesion	1/199	0.8764176805660943	1.0			0.48318515655199074	0.06373816069849315	SPP1
Olfactory transduction	2/444	0.9471877763819534	1.0			0.43312543312543317	0.02350048507355629	GNG7;CALM2
[truncated: 5,000 more columns]
