# Supplementary material for: Functional, metabolic and transcriptional maturation of human pancreatic islets derived from stem cells
Source: Nat Biotechnol. 2022 Mar 3;40(7):1042–55. doi: 10.1038/s41587-022-01219-z (PMC9287162; doi:10.1038/s41587-022-01219-z)
Supplement: Supplementary file 7 — Differentially expressed genes between in vitro and in vivo SC-islet beta cells. [file 41587_2022_1219_MOESM7_ESM.xlsx]

## Sheet: SC-beta_markers_time
Marker genes in SC-islet beta cells from in vitro and in vivo samples					Significance test performed using MAST
Column1	p_val	avg_logFC	pct,1	pct,2	p_val_adj	cluster	gene
TMSB10	0	1.70183	0.984	0.941	0	S7w0	TMSB10
CRYBA2	0	1.64788	0.97	0.684	0	S7w0	CRYBA2
PCP4	0	1.52176	0.847	0.802	0	S7w0	PCP4
NEFL	0	1.49887	0.51	0.246	0	S7w0	NEFL
BAALC	0	1.46429	0.858	0.351	0	S7w0	BAALC
MDK	0	1.45217	0.844	0.582	0	S7w0	MDK
C9orf16	0	1.28666	0.945	0.949	0	S7w0	C9orf16
IGFBP5	0	1.26023	0.806	0.658	0	S7w0	IGFBP5
RPS19	0	1.25213	0.981	0.998	0	S7w0	RPS19
MARCKSL1	0	1.24413	0.957	0.795	0	S7w0	MARCKSL1
DLK1	0	1.21746	0.939	0.823	0	S7w0	DLK1
TMSB4X	0	1.21514	0.914	0.824	0	S7w0	TMSB4X
RPL31	0	1.20501	0.972	0.98	0	S7w0	RPL31
PLXNA2	0	1.2032	0.908	0.659	0	S7w0	PLXNA2
STMN4	0	1.19062	0.627	0.026	0	S7w0	STMN4
C4orf48	0	1.17611	0.976	0.98	0	S7w0	C4orf48
CHRNA3	0	1.1622	0.668	0.123	0	S7w0	CHRNA3
RPS17	0	1.14265	0.933	0.697	0	S7w0	RPS17
STMN2	0	1.14253	0.97	0.822	0	S7w0	STMN2
LMO2	0	1.13953	0.873	0.645	0	S7w0	LMO2
RPL37A	0	1.13582	0.988	0.998	0	S7w0	RPL37A
RPLP2	0	1.1146	0.977	0.996	0	S7w0	RPLP2
FEV	0	1.1134	0.651	0.088	0	S7w0	FEV
CXCL12	0	1.10525	0.706	0.139	0	S7w0	CXCL12
CALB2	0	1.07827	0.911	0.725	0	S7w0	CALB2
TUBB	0	1.078	0.946	0.877	0	S7w0	TUBB
RPL39	0	1.06452	0.974	0.996	0	S7w0	RPL39
ELAVL2	0	1.0505	0.685	0.235	0	S7w0	ELAVL2
RPL36A	0	1.04594	0.928	0.795	0	S7w0	RPL36A
RPS29	0	1.03771	0.974	0.99	0	S7w0	RPS29
ACTB	0	1.03513	0.994	0.984	0	S7w0	ACTB
JPT1	0	1.02807	0.908	0.698	0	S7w0	JPT1
RPL38	0	1.0258	0.97	0.982	0	S7w0	RPL38
BASP1	0	1.01285	0.93	0.791	0	S7w0	BASP1
STMN1	0	1.00247	0.935	0.879	0	S7w0	STMN1
RPL27	0	0.992047	0.967	0.989	0	S7w0	RPL27
CD99	0	0.990142	0.989	0.987	0	S7w0	CD99
ATP5F1E	0	0.981739	0.983	0.997	0	S7w0	ATP5F1E
TUBB2B	0	0.980224	0.908	0.785	0	S7w0	TUBB2B
RPS2	0	0.964515	0.99	0.999	0	S7w0	RPS2
SOX11	0	0.951391	0.611	0.329	0	S7w0	SOX11
RPL26	0	0.94828	0.973	0.993	0	S7w0	RPL26
RPS27	0	0.947426	0.98	0.998	0	S7w0	RPS27
RPS15A	0	0.938031	0.974	0.996	0	S7w0	RPS15A
BTBD17	0	0.92172	0.719	0.45	0	S7w0	BTBD17
RPL7	0	0.91979	0.975	0.995	0	S7w0	RPL7
RPL23A	0	0.910361	0.977	0.997	0	S7w0	RPL23A
RPL13A	0	0.905473	0.985	1	0	S7w0	RPL13A
RPL37	0	0.904576	0.974	0.995	0	S7w0	RPL37
TUBA1A	0	0.904139	0.976	0.946	0	S7w0	TUBA1A
RAP1B	0	0.893593	0.857	0.838	0	S7w0	RAP1B
DCX	0	0.882034	0.877	0.791	0	S7w0	DCX
RPL35	0	0.879346	0.976	0.994	0	S7w0	RPL35
RPS20	0	0.878299	0.967	0.99	0	S7w0	RPS20
RPL35A	0	0.877889	0.976	0.996	0	S7w0	RPL35A
RPS16	0	0.877047	0.974	0.994	0	S7w0	RPS16
RPL36	0	0.876091	0.976	0.997	0	S7w0	RPL36
RPL18A	0	0.873057	0.975	0.998	0	S7w0	RPL18A
RPS18	0	0.872182	0.989	0.999	0	S7w0	RPS18
SERINC2	0	0.86829	0.874	0.677	0	S7w0	SERINC2
RPS28	0	0.867013	0.975	0.998	0	S7w0	RPS28
RPL27A	0	0.860111	0.974	0.996	0	S7w0	RPL27A
RPL41	0	0.85379	0.991	0.999	0	S7w0	RPL41
RBMX2	0	0.840379	0.711	0.524	0	S7w0	RBMX2
ATP5MG	0	0.8384	0.973	0.985	0	S7w0	ATP5MG
OCIAD2	0	0.838157	0.957	0.95	0	S7w0	OCIAD2
UQCR11	0	0.83285	0.958	0.969	0	S7w0	UQCR11
YBX1	0	0.830817	0.966	0.985	0	S7w0	YBX1
RPS15	0	0.826361	0.984	0.998	0	S7w0	RPS15
RPL32	0	0.815743	0.975	0.998	0	S7w0	RPL32
NR3C1	0	0.81406	0.845	0.869	0	S7w0	NR3C1
RPL34	0	0.807698	0.977	0.997	0	S7w0	RPL34
MLLT11	0	0.805106	0.882	0.82	0	S7w0	MLLT11
REXO2	0	0.800784	0.739	0.654	0	S7w0	REXO2
RPS21	0	0.798901	0.984	0.985	0	S7w0	RPS21
H3F3B	0	0.792159	0.968	0.955	0	S7w0	H3F3B
TMOD1	0	0.791634	0.835	0.634	0	S7w0	TMOD1
TMEM147	0	0.787887	0.884	0.835	0	S7w0	TMEM147
RPS13	0	0.787218	0.973	0.997	0	S7w0	RPS13
CD24	0	0.777916	0.96	0.961	0	S7w0	CD24
APOC1	0	0.768477	0.647	0.262	0	S7w0	APOC1
GNG3	0	0.768151	0.435	0.133	0	S7w0	GNG3
KCNK17	0	0.767478	0.783	0.583	0	S7w0	KCNK17
COTL1	0	0.765648	0.68	0.257	0	S7w0	COTL1
ISL1	0	0.764824	0.947	0.945	0	S7w0	ISL1
SQLE	0	0.761396	0.882	0.782	0	S7w0	SQLE
RPS7	0	0.759525	0.979	0.993	0	S7w0	RPS7
OST4	0	0.757553	0.939	0.938	0	S7w0	OST4
RPL29	0	0.754312	0.971	0.996	0	S7w0	RPL29
COX5A	0	0.75126	0.939	0.942	0	S7w0	COX5A
RPS25	0	0.749895	0.973	0.995	0	S7w0	RPS25
RPS8	0	0.745782	0.982	0.998	0	S7w0	RPS8
PSMA7	0	0.745307	0.945	0.918	0	S7w0	PSMA7
FXYD6	0	0.745253	0.87	0.75	0	S7w0	FXYD6
NTM	0	0.744205	0.732	0.61	0	S7w0	NTM
ATP5MD	0	0.743699	0.95	0.961	0	S7w0	ATP5MD
COX7C	0	0.721892	0.974	0.991	0	S7w0	COX7C
RBP1	0	0.721071	0.791	0.536	0	S7w0	RBP1
SLC25A6	0	0.720566	0.947	0.976	0	S7w0	SLC25A6
RPL19	0	0.715877	0.981	0.998	0	S7w0	RPL19
SNRPE	0	0.71297	0.909	0.847	0	S7w0	SNRPE
RPL23	0	0.711304	0.968	0.988	0	S7w0	RPL23
TMA7	0	0.710228	0.956	0.974	0	S7w0	TMA7
GSTP1	0	0.706886	0.689	0.404	0	S7w0	GSTP1
RPS5	0	0.705087	0.971	0.996	0	S7w0	RPS5
LBH	0	0.702502	0.63	0.407	0	S7w0	LBH
TMEM258	0	0.701946	0.933	0.922	0	S7w0	TMEM258
ATP5ME	0	0.698687	0.944	0.932	0	S7w0	ATP5ME
TBCA	0	0.697402	0.938	0.951	0	S7w0	TBCA
PCBP4	0	0.695737	0.784	0.576	0	S7w0	PCBP4
TERF1	0	0.692861	0.684	0.573	0	S7w0	TERF1
NDUFB1	0	0.691689	0.915	0.892	0	S7w0	NDUFB1
RPL11	0	0.684996	0.986	0.998	0	S7w0	RPL11
PTMA	0	0.678634	0.977	0.992	0	S7w0	PTMA
RPS26	0	0.678202	0.954	0.979	0	S7w0	RPS26
RPL21	0	0.676046	0.978	0.998	0	S7w0	RPL21
ST6GALNAC5	0	0.675133	0.845	0.73	0	S7w0	ST6GALNAC5
ATP5MF	0	0.674607	0.943	0.951	0	S7w0	ATP5MF
RPS11	0	0.674204	0.968	0.996	0	S7w0	RPS11
RPL8	0	0.674007	0.98	0.998	0	S7w0	RPL8
POLR2L	0	0.673093	0.943	0.954	0	S7w0	POLR2L
UBA52	0	0.669473	0.971	0.994	0	S7w0	UBA52
PPDPF	0	0.669227	0.96	0.991	0	S7w0	PPDPF
SLIRP	0	0.668895	0.896	0.875	0	S7w0	SLIRP
RPL7A	0	0.661929	0.981	0.998	0	S7w0	RPL7A
RPL15	0	0.661619	0.978	0.996	0	S7w0	RPL15
IGDCC3	0	0.660076	0.621	0.393	0	S7w0	IGDCC3
RNF8	0	0.657765	0.809	0.725	0	S7w0	RNF8
ATP5MPL	0	0.657676	0.936	0.941	0	S7w0	ATP5MPL
LIMD2	0	0.656593	0.647	0.171	0	S7w0	LIMD2
RPLP1	0	0.655508	0.985	0.999	0	S7w0	RPLP1
RPS10	0	0.653983	0.953	0.981	0	S7w0	RPS10
NDUFA4	0	0.653037	0.868	0.829	0	S7w0	NDUFA4
COX6B1	0	0.65162	0.954	0.966	0	S7w0	COX6B1
RPS12	0	0.649533	0.976	0.998	0	S7w0	RPS12
MZT2B	0	0.647852	0.94	0.956	0	S7w0	MZT2B
RPL10	0	0.645003	0.984	0.998	0	S7w0	RPL10
RPLP0	0	0.642752	0.977	0.999	0	S7w0	RPLP0
MAP1B	0	0.64222	0.979	0.968	0	S7w0	MAP1B
H3F3A	0	0.640326	0.979	0.993	0	S7w0	H3F3A
UQCRQ	0	0.640262	0.955	0.972	0	S7w0	UQCRQ
TUNAR	0	0.640114	0.685	0.478	0	S7w0	TUNAR
RPL10A	0	0.639896	0.965	0.991	0	S7w0	RPL10A
COPS9	0	0.639355	0.922	0.937	0	S7w0	COPS9
ATP5PO	0	0.639234	0.905	0.892	0	S7w0	ATP5PO
LY6E	0	0.63716	0.623	0.335	0	S7w0	LY6E
PFDN4	0	0.636779	0.769	0.61	0	S7w0	PFDN4
SNRPG	0	0.632396	0.874	0.829	0	S7w0	SNRPG
RPL18	0	0.632289	0.977	0.997	0	S7w0	RPL18
BTG1	0	0.631407	0.898	0.9	0	S7w0	BTG1
COX7A2	0	0.631382	0.961	0.976	0	S7w0	COX7A2
RPL9	0	0.629859	0.975	0.997	0	S7w0	RPL9
H2AFZ	0	0.628125	0.906	0.899	0	S7w0	H2AFZ
PAFAH1B3	0	0.62769	0.826	0.765	0	S7w0	PAFAH1B3
RPL6	0	0.624932	0.98	0.997	0	S7w0	RPL6
ENC1	0	0.624352	0.393	0.157	0	S7w0	ENC1
C20orf27	0	0.621299	0.664	0.507	0	S7w0	C20orf27
MYL6B	0	0.618957	0.901	0.908	0	S7w0	MYL6B
PCSK2	0	0.618166	0.667	0.502	0	S7w0	PCSK2
NME4	0	0.617661	0.821	0.776	0	S7w0	NME4
EEF1B2	0	0.61682	0.936	0.968	0	S7w0	EEF1B2
CKB	0	0.614159	0.857	0.776	0	S7w0	CKB
ANGPT2	0	0.613914	0.449	0.085	0	S7w0	ANGPT2
SURF4	0	0.613605	0.905	0.918	0	S7w0	SURF4
RPS3	0	0.613248	0.983	0.998	0	S7w0	RPS3
OTULINL	0	0.61167	0.669	0.504	0	S7w0	OTULINL
NOP10	0	0.610869	0.925	0.933	0	S7w0	NOP10
TMEM59L	0	0.61005	0.692	0.405	0	S7w0	TMEM59L
HNRNPA0	0	0.608672	0.88	0.855	0	S7w0	HNRNPA0
SERF2	0	0.60815	0.967	0.994	0	S7w0	SERF2
SNRPD2	0	0.607803	0.903	0.899	0	S7w0	SNRPD2
NDUFA3	0	0.605902	0.893	0.866	0	S7w0	NDUFA3
C19orf53	0	0.604819	0.921	0.947	0	S7w0	C19orf53
RPS23	0	0.603272	0.976	0.998	0	S7w0	RPS23
HEPACAM2	0	0.600511	0.79	0.775	0	S7w0	HEPACAM2
SYT11	0	0.599557	0.766	0.619	0	S7w0	SYT11
CFL1	0	0.598185	0.978	0.987	0	S7w0	CFL1
CCNI	0	0.59426	0.957	0.989	0	S7w0	CCNI
RPSA	0	0.59407	0.97	0.995	0	S7w0	RPSA
RPL12	0	0.593882	0.974	0.999	0	S7w0	RPL12
COX6A1	0	0.592816	0.967	0.972	0	S7w0	COX6A1
FKBP8	0	0.590247	0.913	0.919	0	S7w0	FKBP8
PFDN2	0	0.590169	0.844	0.79	0	S7w0	PFDN2
UQCR10	0	0.589804	0.943	0.963	0	S7w0	UQCR10
ACVR1C	0	0.588242	0.953	0.893	0	S7w0	ACVR1C
RPS6	0	0.586348	0.976	0.996	0	S7w0	RPS6
FAU	0	0.585633	0.978	0.995	0	S7w0	FAU
CNPY2	0	0.583328	0.911	0.921	0	S7w0	CNPY2
SVIP	0	0.582188	0.649	0.821	0	S7w0	SVIP
PRXL2A	0	0.579738	0.931	0.914	0	S7w0	PRXL2A
BTBD3	0	0.576639	0.701	0.714	0	S7w0	BTBD3
RPL28	0	0.57413	0.98	0.999	0	S7w0	RPL28
NAV1	0	0.572102	0.816	0.744	0	S7w0	NAV1
KRT19	0	0.571295	0.628	0.519	0	S7w0	KRT19
PFN1	0	0.570735	0.951	0.968	0	S7w0	PFN1
TMEM256	0	0.570503	0.778	0.686	0	S7w0	TMEM256
RACK1	0	0.570163	0.977	0.997	0	S7w0	RACK1
NHP2	0	0.569845	0.826	0.766	0	S7w0	NHP2
COX4I1	0	0.568457	0.975	0.982	0	S7w0	COX4I1
UQCRH	0	0.567675	0.946	0.973	0	S7w0	UQCRH
COMMD6	0	0.567032	0.932	0.954	0	S7w0	COMMD6
TGFB2	0	0.566529	0.354	0.047	0	S7w0	TGFB2
RPL4	0	0.566054	0.965	0.994	0	S7w0	RPL4
HMGA1	0	0.565415	0.724	0.588	0	S7w0	HMGA1
RPS14	0	0.564654	0.972	0.998	0	S7w0	RPS14
RTN1	0	0.563928	0.651	0.563	0	S7w0	RTN1
BRK1	0	0.562811	0.94	0.97	0	S7w0	BRK1
SRP14	0	0.561937	0.966	0.978	0	S7w0	SRP14
PPIB	0	0.558399	0.965	0.976	0	S7w0	PPIB
BTF3	0	0.55804	0.945	0.965	0	S7w0	BTF3
KIF5C	0	0.556979	0.948	0.931	0	S7w0	KIF5C
EIF4A1	0	0.552554	0.873	0.843	0	S7w0	EIF4A1
TLCD3B	0	0.551869	0.494	0.082	0	S7w0	TLCD3B
HPCA	0	0.551724	0.736	0.719	0	S7w0	HPCA
CDK6	0	0.551333	0.434	0.228	0	S7w0	CDK6
RPS4X	0	0.549648	0.974	0.997	0	S7w0	RPS4X
LSM4	0	0.548801	0.832	0.791	0	S7w0	LSM4
BEX3	0	0.547466	0.964	0.976	0	S7w0	BEX3
SLC30A8	0	0.547188	0.839	0.884	0	S7w0	SLC30A8
EIF5B	0	0.545425	0.859	0.826	0	S7w0	EIF5B
GAPDH	0	0.54232	0.986	0.997	0	S7w0	GAPDH
SNRPN	0	0.54192	0.925	0.946	0	S7w0	SNRPN
UBL5	0	0.53891	0.942	0.955	0	S7w0	UBL5
SUB1	0	0.538203	0.922	0.947	0	S7w0	SUB1
LSAMP	0	0.537333	0.765	0.681	0	S7w0	LSAMP
RPS19BP1	0	0.534052	0.84	0.835	0	S7w0	RPS19BP1
RPS4Y1	0	0.533272	0.841	0.865	0	S7w0	RPS4Y1
RPL24	0	0.533209	0.978	0.997	0	S7w0	RPL24
CACNA1A	0	0.533145	0.574	0.469	0	S7w0	CACNA1A
ZNF703	0	0.528063	0.685	0.516	0	S7w0	ZNF703
HDAC2	0	0.526556	0.823	0.803	0	S7w0	HDAC2
NDUFA13	0	0.525862	0.939	0.939	0	S7w0	NDUFA13
SGCD	0	0.525256	0.641	0.442	0	S7w0	SGCD
HNRNPA1	0	0.524346	0.951	0.981	0	S7w0	HNRNPA1
PGAM1	0	0.521471	0.826	0.788	0	S7w0	PGAM1
MAP1LC3A	0	0.520354	0.872	0.881	0	S7w0	MAP1LC3A
MRPS21	0	0.520176	0.879	0.887	0	S7w0	MRPS21
HMGN1	0	0.519421	0.919	0.947	0	S7w0	HMGN1
SEM1	0	0.518947	0.906	0.93	0	S7w0	SEM1
NME1	0	0.518316	0.808	0.785	0	S7w0	NME1
NSG1	0	0.518138	0.527	0.246	0	S7w0	NSG1
NDUFB9	0	0.517964	0.911	0.919	0	S7w0	NDUFB9
COX7B	0	0.516821	0.929	0.946	0	S7w0	COX7B
NDUFS5	0	0.515443	0.948	0.97	0	S7w0	NDUFS5
GNB2	0	0.515235	0.893	0.898	0	S7w0	GNB2
FKBP1A	0	0.51498	0.904	0.928	0	S7w0	FKBP1A
GDAP1L1	0	0.513923	0.636	0.435	0	S7w0	GDAP1L1
TNFRSF21	0	0.51275	0.638	0.529	0	S7w0	TNFRSF21
MAFB	0	0.51208	0.958	0.954	0	S7w0	MAFB
RPL22	0	0.510807	0.953	0.986	0	S7w0	RPL22
EIF4EBP1	0	0.509154	0.758	0.643	0	S7w0	EIF4EBP1
NUDT4	0	0.50655	0.546	0.449	0	S7w0	NUDT4
PHF14	0	0.506394	0.792	0.723	0	S7w0	PHF14
RPL13	0	0.505831	0.98	0.999	0	S7w0	RPL13
DAAM1	0	0.505301	0.876	0.867	0	S7w0	DAAM1
DUSP23	0	0.505057	0.622	0.539	0	S7w0	DUSP23
NT5C3B	0	0.503072	0.714	0.594	0	S7w0	NT5C3B
KLC1	0	0.502134	0.685	0.558	0	S7w0	KLC1
GADD45GIP1	0	0.501489	0.889	0.897	0	S7w0	GADD45GIP1
VLDLR	0	0.501191	0.815	0.769	0	S7w0	VLDLR
ELAVL3	0	0.500091	0.423	0.14	0	S7w0	ELAVL3
SMAD1	0	0.499709	0.433	0.266	0	S7w0	SMAD1
TDG	0	0.499165	0.725	0.645	0	S7w0	TDG
DCC	0	0.497053	0.464	0.159	0	S7w0	DCC
HINT1	0	0.496075	0.971	0.991	0	S7w0	HINT1
LOXL2	0	0.495644	0.384	0.055	0	S7w0	LOXL2
ERGIC3	0	0.494882	0.81	0.791	0	S7w0	ERGIC3
ANAPC11	0	0.494243	0.894	0.928	0	S7w0	ANAPC11
RPIA	0	0.493947	0.551	0.304	0	S7w0	RPIA
PLCL1	0	0.493344	0.542	0.292	0	S7w0	PLCL1
NDUFA2	0	0.491931	0.862	0.868	0	S7w0	NDUFA2
ASAP1	0	0.491276	0.79	0.806	0	S7w0	ASAP1
IGF1R	0	0.490632	0.765	0.743	0	S7w0	IGF1R
NDUFA6	0	0.490132	0.814	0.779	0	S7w0	NDUFA6
RPS27L	0	0.489405	0.794	0.842	0	S7w0	RPS27L
BEX5	0	0.488981	0.628	0.477	0	S7w0	BEX5
NDUFA11	0	0.487041	0.914	0.943	0	S7w0	NDUFA11
PCBP2	0	0.486859	0.92	0.96	0	S7w0	PCBP2
FAM13C	0	0.486035	0.508	0.199	0	S7w0	FAM13C
PET100	0	0.48541	0.761	0.698	0	S7w0	PET100
PLPPR5	0	0.484766	0.706	0.647	0	S7w0	PLPPR5
GCH1	0	0.484593	0.708	0.712	0	S7w0	GCH1
SON	0	0.482071	0.91	0.925	0	S7w0	SON
RPS9	0	0.481336	0.983	0.998	0	S7w0	RPS9
QDPR	0	0.481064	0.919	0.942	0	S7w0	QDPR
DLL3	0	0.479485	0.542	0.277	0	S7w0	DLL3
MRPL41	0	0.47804	0.88	0.91	0	S7w0	MRPL41
STOML2	0	0.477941	0.765	0.707	0	S7w0	STOML2
HNRNPDL	0	0.47754	0.888	0.905	0	S7w0	HNRNPDL
TAGLN3	0	0.476665	0.611	0.516	0	S7w0	TAGLN3
RAN	0	0.476266	0.931	0.955	0	S7w0	RAN
SRRM2	0	0.475607	0.879	0.882	0	S7w0	SRRM2
SMARCA4	0	0.475549	0.725	0.657	0	S7w0	SMARCA4
TMCC3	0	0.474961	0.726	0.734	0	S7w0	TMCC3
SNRPB2	0	0.474442	0.771	0.739	0	S7w0	SNRPB2
RHBDD2	0	0.474439	0.846	0.845	0	S7w0	RHBDD2
TMEM9	0	0.474439	0.786	0.749	0	S7w0	TMEM9
TBCB	0	0.473568	0.869	0.913	0	S7w0	TBCB
PRDX2	0	0.472166	0.965	0.97	0	S7w0	PRDX2
NDUFB11	0	0.471768	0.956	0.977	0	S7w0	NDUFB11
LSM7	0	0.471292	0.867	0.88	0	S7w0	LSM7
PRELID1	0	0.470819	0.842	0.862	0	S7w0	PRELID1
SMARCA2	0	0.469653	0.833	0.855	0	S7w0	SMARCA2
CELF4	0	0.469002	0.787	0.779	0	S7w0	CELF4
IRF2BP2	0	0.468604	0.823	0.817	0	S7w0	IRF2BP2
COX5B	0	0.467979	0.947	0.965	0	S7w0	COX5B
EIF5A	0	0.467769	0.832	0.886	0	S7w0	EIF5A
TIMM8B	0	0.467761	0.858	0.873	0	S7w0	TIMM8B
SEC61G	0	0.466917	0.931	0.96	0	S7w0	SEC61G
MRPL22	0	0.466729	0.677	0.609	0	S7w0	MRPL22
NDUFB8	0	0.4667	0.937	0.945	0	S7w0	NDUFB8
BSG	0	0.464968	0.959	0.955	0	S7w0	BSG
DYNLT1	0	0.464306	0.881	0.904	0	S7w0	DYNLT1
PTOV1	0	0.463165	0.855	0.865	0	S7w0	PTOV1
PPIA	0	0.460833	0.956	0.982	0	S7w0	PPIA
RBX1	0	0.46052	0.902	0.921	0	S7w0	RBX1
COX6C	0	0.460511	0.951	0.971	0	S7w0	COX6C
SSR2	0	0.45937	0.923	0.951	0	S7w0	SSR2
OAZ2	0	0.458289	0.793	0.774	0	S7w0	OAZ2
TUBA1B	0	0.457453	0.828	0.857	0	S7w0	TUBA1B
NDUFAF8	0	0.457198	0.801	0.805	0	S7w0	NDUFAF8
POLR2I	0	0.456907	0.84	0.866	0	S7w0	POLR2I
RPAIN	0	0.456588	0.817	0.811	0	S7w0	RPAIN
CSNK2B	0	0.455848	0.777	0.77	0	S7w0	CSNK2B
ACAT2	0	0.455791	0.562	0.505	0	S7w0	ACAT2
KDM5B	0	0.454759	0.82	0.81	0	S7w0	KDM5B
LHFPL6	0	0.454605	0.529	0.476	0	S7w0	LHFPL6
YWHAE	0	0.453471	0.956	0.977	0	S7w0	YWHAE
LDB2	0	0.452184	0.362	0.066	0	S7w0	LDB2
PDLIM1	0	0.451966	0.386	0.366	0	S7w0	PDLIM1
OAZ1	0	0.449649	0.957	0.987	0	S7w0	OAZ1
BEX1	0	0.449402	0.97	0.98	0	S7w0	BEX1
SEC61B	0	0.449136	0.953	0.982	0	S7w0	SEC61B
SELENOK	0	0.448987	0.886	0.916	0	S7w0	SELENOK
NDUFB4	0	0.448687	0.906	0.915	0	S7w0	NDUFB4
SCAND1	0	0.448398	0.922	0.95	0	S7w0	SCAND1
RAC1	0	0.447829	0.921	0.956	0	S7w0	RAC1
RANBP1	0	0.447324	0.752	0.71	0	S7w0	RANBP1
FTH1	0	0.446478	0.977	0.998	0	S7w0	FTH1
RPS27A	0	0.445745	0.979	0.998	0	S7w0	RPS27A
DDAH2	0	0.444535	0.59	0.494	0	S7w0	DDAH2
ATP6V0E2	0	0.444409	0.814	0.826	0	S7w0	ATP6V0E2
ATP5MC1	0	0.444373	0.872	0.902	0	S7w0	ATP5MC1
IDH2	0	0.444339	0.731	0.646	0	S7w0	IDH2
TIMM13	0	0.441597	0.898	0.922	0	S7w0	TIMM13
ASCL2	0	0.439315	0.822	0.859	0	S7w0	ASCL2
RPS24	0	0.439117	0.974	0.998	0	S7w0	RPS24
EIF4G2	0	0.439114	0.946	0.964	0	S7w0	EIF4G2
ACTG1	0	0.438447	0.989	0.997	0	S7w0	ACTG1
SUMO2	0	0.438383	0.931	0.961	0	S7w0	SUMO2
RPL3	0	0.437822	0.996	1	0	S7w0	RPL3
TSPAN2	0	0.437816	0.559	0.334	0	S7w0	TSPAN2
GPC2	0	0.437362	0.378	0.053	0	S7w0	GPC2
ROMO1	0	0.437182	0.885	0.911	0	S7w0	ROMO1
POLR2J3.1	0	0.436986	0.761	0.737	0	S7w0	POLR2J3.1
ERH	0	0.436865	0.89	0.915	0	S7w0	ERH
NIPSNAP1	0	0.436471	0.78	0.758	0	S7w0	NIPSNAP1
SLC38A1	0	0.435813	0.501	0.15	0	S7w0	SLC38A1
TRAPPC1	0	0.435405	0.859	0.89	0	S7w0	TRAPPC1
RGS9	0	0.43499	0.554	0.427	0	S7w0	RGS9
SRM	0	0.434619	0.653	0.576	0	S7w0	SRM
CCDC28B	0	0.434366	0.844	0.809	0	S7w0	CCDC28B
PSMB5	0	0.434171	0.936	0.953	0	S7w0	PSMB5
HIST3H2A	0	0.43244	0.775	0.743	0	S7w0	HIST3H2A
EMC4	0	0.432282	0.756	0.75	0	S7w0	EMC4
TAGLN2	0	0.432272	0.898	0.911	0	S7w0	TAGLN2
CAPZB	0	0.432243	0.87	0.896	0	S7w0	CAPZB
MAPRE1	0	0.431517	0.806	0.815	0	S7w0	MAPRE1
RPL30	0	0.431087	0.977	0.996	0	S7w0	RPL30
ASIC1	0	0.430876	0.405	0.274	0	S7w0	ASIC1
SH3KBP1	0	0.430098	0.726	0.736	0	S7w0	SH3KBP1
SHISA5	0	0.429415	0.753	0.717	0	S7w0	SHISA5
SRRM4	0	0.428304	0.36	0.1	0	S7w0	SRRM4
CHCHD10	0	0.428061	0.825	0.854	0	S7w0	CHCHD10
TMEM183A	0	0.42723	0.751	0.732	0	S7w0	TMEM183A
DMKN	0	0.426975	0.52	0.29	0	S7w0	DMKN
RPS3A	0	0.426824	0.976	0.998	0	S7w0	RPS3A
LAMTOR2	0	0.42573	0.791	0.798	0	S7w0	LAMTOR2
CRMP1	0	0.425433	0.69	0.659	0	S7w0	CRMP1
ADIPOR1	0	0.425389	0.743	0.722	0	S7w0	ADIPOR1
YWHAZ	0	0.42508	0.877	0.883	0	S7w0	YWHAZ
TSPAN7	0	0.424543	0.798	0.836	0	S7w0	TSPAN7
SNRPD1	0	0.422815	0.792	0.806	0	S7w0	SNRPD1
UBE2I	0	0.422493	0.729	0.677	0	S7w0	UBE2I
TRIR	0	0.422363	0.89	0.915	0	S7w0	TRIR
C1orf43	0	0.422211	0.839	0.875	0	S7w0	C1orf43
SNRPF	0	0.42214	0.78	0.765	0	S7w0	SNRPF
EIF1	0	0.421465	0.967	0.995	0	S7w0	EIF1
CDC42EP3	0	0.420985	0.64	0.6	0	S7w0	CDC42EP3
DPYSL2	0	0.41999	0.86	0.886	0	S7w0	DPYSL2
ELOB	0	0.419675	0.962	0.988	0	S7w0	ELOB
RTF1	0	0.419307	0.689	0.644	0	S7w0	RTF1
ZDHHC14	0	0.419049	0.685	0.674	0	S7w0	ZDHHC14
EIF1B	0	0.418723	0.864	0.906	0	S7w0	EIF1B
CYCS	0	0.418655	0.875	0.914	0	S7w0	CYCS
NEDD8	0	0.418542	0.899	0.925	0	S7w0	NEDD8
MRFAP1	0	0.418212	0.906	0.934	0	S7w0	MRFAP1
FNBP1L	0	0.41805	0.79	0.787	0	S7w0	FNBP1L
RNPS1	0	0.417742	0.742	0.712	0	S7w0	RNPS1
CCT2	0	0.416245	0.799	0.805	0	S7w0	CCT2
AUTS2	0	0.415899	0.526	0.358	0	S7w0	AUTS2
RPL5	0	0.415284	0.976	0.996	0	S7w0	RPL5
CFC1	0	0.414765	0.61	0.578	0	S7w0	CFC1
TXN	0	0.414686	0.902	0.936	0	S7w0	TXN
TMSB15A	0	0.414189	0.329	0.042	0	S7w0	TMSB15A
RAB11A	0	0.41389	0.927	0.959	0	S7w0	RAB11A
VDAC2	0	0.412837	0.849	0.868	0	S7w0	VDAC2
PODXL2	0	0.412661	0.721	0.654	0	S7w0	PODXL2
ATP6V1G1	0	0.412123	0.953	0.978	0	S7w0	ATP6V1G1
SELENOW	0	0.411778	0.856	0.881	0	S7w0	SELENOW
DYNC1I2	0	0.410272	0.786	0.796	0	S7w0	DYNC1I2
SH3BGRL3	0	0.409904	0.815	0.857	0	S7w0	SH3BGRL3
PTTG1IP	0	0.409654	0.757	0.781	0	S7w0	PTTG1IP
CTXN1	0	0.409159	0.528	0.334	0	S7w0	CTXN1
ERG28	0	0.40824	0.721	0.739	0	S7w0	ERG28
RPL14	0	0.407513	0.969	0.996	0	S7w0	RPL14
MRPL12	0	0.407145	0.712	0.679	0	S7w0	MRPL12
NKAIN3	0	0.406488	0.312	0.029	0	S7w0	NKAIN3
SPATC1L	0	0.406218	0.672	0.585	0	S7w0	SPATC1L
TRMT112	0	0.405382	0.87	0.896	0	S7w0	TRMT112
ATP6V1F	0	0.405325	0.907	0.934	0	S7w0	ATP6V1F
ANAPC16	0	0.405268	0.878	0.916	0	S7w0	ANAPC16
GLRX3	0	0.404756	0.608	0.572	0	S7w0	GLRX3
PIN1	0	0.4044	0.843	0.866	0	S7w0	PIN1
POLR2F	0	0.40367	0.738	0.73	0	S7w0	POLR2F
PPA1	0	0.403307	0.88	0.914	0	S7w0	PPA1
CDH1	0	0.40278	0.734	0.799	0	S7w0	CDH1
BUD31	0	0.401531	0.773	0.786	0	S7w0	BUD31
NUTF2	0	0.39887	0.733	0.714	0	S7w0	NUTF2
FAM32A	0	0.398412	0.689	0.615	0	S7w0	FAM32A
RBMX	0	0.398318	0.805	0.817	0	S7w0	RBMX
CAMLG	0	0.398254	0.793	0.815	0	S7w0	CAMLG
IMMP1L	0	0.397539	0.724	0.715	0	S7w0	IMMP1L
SLC25A39	0	0.397421	0.762	0.784	0	S7w0	SLC25A39
FOXA2	0	0.397415	0.778	0.792	0	S7w0	FOXA2
UQCRB	0	0.39726	0.958	0.988	0	S7w0	UQCRB
MAD2L2	0	0.397068	0.486	0.255	0	S7w0	MAD2L2
PRDX5	0	0.39685	0.965	0.982	0	S7w0	PRDX5
CHD7	0	0.396735	0.714	0.693	0	S7w0	CHD7
VKORC1	0	0.396573	0.897	0.933	0	S7w0	VKORC1
CYC1	0	0.396446	0.714	0.697	0	S7w0	CYC1
CSGALNACT1	0	0.396115	0.328	0.035	0	S7w0	CSGALNACT1
MRPL33	0	0.394979	0.829	0.85	0	S7w0	MRPL33
TSPAN5	0	0.393484	0.522	0.388	0	S7w0	TSPAN5
TUFM	0	0.392589	0.78	0.803	0	S7w0	TUFM
REEP2	0	0.39212	0.65	0.52	0	S7w0	REEP2
ACTR1B	0	0.39109	0.584	0.455	0	S7w0	ACTR1B
NAP1L1	0	0.39087	0.927	0.966	0	S7w0	NAP1L1
FUS	0	0.39047	0.841	0.867	0	S7w0	FUS
RPL22L1	0	0.390176	0.618	0.685	0	S7w0	RPL22L1
ATOX1	0	0.389266	0.827	0.857	0	S7w0	ATOX1
NOVA1	0	0.389172	0.729	0.717	0	S7w0	NOVA1
COX8A	0	0.389172	0.947	0.985	0	S7w0	COX8A
KIF1A	0	0.389078	0.826	0.855	0	S7w0	KIF1A
CENPV	0	0.388592	0.425	0.19	0	S7w0	CENPV
MEX3A	0	0.388215	0.385	0.081	0	S7w0	MEX3A
CIRBP	0	0.387974	0.944	0.97	0	S7w0	CIRBP
DBN1	0	0.387873	0.611	0.523	0	S7w0	DBN1
RBM7	0	0.386181	0.56	0.483	0	S7w0	RBM7
GRIA4	0	0.385817	0.685	0.65	0	S7w0	GRIA4
CCT7	0	0.385691	0.75	0.777	0	S7w0	CCT7
PSMB7	0	0.385276	0.821	0.855	0	S7w0	PSMB7
WIPI1	0	0.385202	0.529	0.419	0	S7w0	WIPI1
ZNF428	0	0.383096	0.806	0.852	0	S7w0	ZNF428
CIAO2B	0	0.383039	0.799	0.827	0	S7w0	CIAO2B
CHMP4B	0	0.382597	0.743	0.752	0	S7w0	CHMP4B
UQCC2	0	0.380209	0.815	0.85	0	S7w0	UQCC2
BTF3L4	0	0.380139	0.821	0.846	0	S7w0	BTF3L4
POLR2K	0	0.379949	0.755	0.75	0	S7w0	POLR2K
NUDC	0	0.378722	0.821	0.888	0	S7w0	NUDC
PLEKHO1	0	0.378382	0.411	0.091	0	S7w0	PLEKHO1
H2AFY2	0	0.377156	0.568	0.487	0	S7w0	H2AFY2
KPNA2	0	0.375277	0.612	0.543	0	S7w0	KPNA2
RCN2	0	0.374998	0.632	0.604	0	S7w0	RCN2
JARID2	0	0.374146	0.586	0.519	0	S7w0	JARID2
PSENEN	0	0.372698	0.688	0.656	0	S7w0	PSENEN
TRAF4	0	0.372529	0.598	0.51	0	S7w0	TRAF4
C11orf58	0	0.37243	0.904	0.943	0	S7w0	C11orf58
GNG4	0	0.37137	0.759	0.798	0	S7w0	GNG4
STMP1	0	0.370273	0.872	0.923	0	S7w0	STMP1
CHRNA5	0	0.369553	0.495	0.435	0	S7w0	CHRNA5
EDF1	0	0.368945	0.948	0.974	0	S7w0	EDF1
SSU72	0	0.368378	0.866	0.914	0	S7w0	SSU72
NDUFV3	0	0.368208	0.745	0.778	0	S7w0	NDUFV3
ACAP3	0	0.368154	0.707	0.674	0	S7w0	ACAP3
TIMM17B	0	0.367964	0.767	0.791	0	S7w0	TIMM17B
SURF2	0	0.367907	0.683	0.661	0	S7w0	SURF2
NDUFB7	0	0.367383	0.91	0.956	0	S7w0	NDUFB7
PIN4	0	0.367382	0.649	0.594	0	S7w0	PIN4
PERP	0	0.367241	0.864	0.923	0	S7w0	PERP
MICOS10	0	0.367047	0.843	0.88	0	S7w0	MICOS10
STRAP	0	0.366135	0.84	0.87	0	S7w0	STRAP
HSPBP1	0	0.365839	0.578	0.488	0	S7w0	HSPBP1
RYBP	0	0.36573	0.699	0.756	0	S7w0	RYBP
OPCML	0	0.365723	0.36	0.106	0	S7w0	OPCML
NDUFB2	0	0.36529	0.942	0.973	0	S7w0	NDUFB2
MPST	0	0.365074	0.634	0.557	0	S7w0	MPST
HNRNPC	0	0.364371	0.914	0.948	0	S7w0	HNRNPC
ATP5F1A	0	0.364351	0.937	0.965	0	S7w0	ATP5F1A
TPI1	0	0.364006	0.933	0.959	0	S7w0	TPI1
NDUFA1	0	0.363873	0.896	0.925	0	S7w0	NDUFA1
ATP5MC3	0	0.363638	0.922	0.958	0	S7w0	ATP5MC3
AURKAIP1	0	0.362954	0.869	0.915	0	S7w0	AURKAIP1
APEX1	0	0.362628	0.745	0.759	0	S7w0	APEX1
TMEM196	0	0.36188	0.724	0.751	0	S7w0	TMEM196
HMGB3	0	0.361467	0.448	0.309	0	S7w0	HMGB3
EEF1D	0	0.360697	0.872	0.914	0	S7w0	EEF1D
PRAF2	0	0.360439	0.686	0.649	0	S7w0	PRAF2
SEPTIN6	0	0.359297	0.494	0.386	0	S7w0	SEPTIN6
GABARAPL2	0	0.359009	0.921	0.956	0	S7w0	GABARAPL2
SEC11A	0	0.358601	0.889	0.938	0	S7w0	SEC11A
ATP5PB	0	0.358434	0.828	0.871	0	S7w0	ATP5PB
EMC6	0	0.357797	0.671	0.641	0	S7w0	EMC6
SRSF9	0	0.356681	0.856	0.899	0	S7w0	SRSF9
KIF19	0	0.356538	0.354	0.084	0	S7w0	KIF19
NDUFS8	0	0.355747	0.862	0.918	0	S7w0	NDUFS8
H2AFY	0	0.355497	0.876	0.919	0	S7w0	H2AFY
TOMM22	0	0.355495	0.732	0.734	0	S7w0	TOMM22
NKX2-2	0	0.354783	0.765	0.797	0	S7w0	NKX2-2
DGUOK	0	0.354555	0.766	0.776	0	S7w0	DGUOK
TPM1	0	0.354373	0.774	0.811	0	S7w0	TPM1
SMARCB1	0	0.353973	0.656	0.653	0	S7w0	SMARCB1
NAXE	0	0.352792	0.765	0.781	0	S7w0	NAXE
EIF3J	0	0.352433	0.676	0.669	0	S7w0	EIF3J
BRD3	0	0.352334	0.651	0.627	0	S7w0	BRD3
FSD1	0	0.351165	0.402	0.093	0	S7w0	FSD1
NETO1	0	0.350806	0.348	0.061	0	S7w0	NETO1
ATP5F1D	0	0.350521	0.912	0.963	0	S7w0	ATP5F1D
ARID3A	0	0.350012	0.784	0.817	0	S7w0	ARID3A
AL360181.3	0	0.349413	0.512	0.419	0	S7w0	AL360181.3
MYDGF	0	0.348957	0.768	0.848	0	S7w0	MYDGF
METTL26	0	0.348436	0.718	0.723	0	S7w0	METTL26
SREK1IP1	0	0.348085	0.684	0.694	0	S7w0	SREK1IP1
KIF5B	0	0.348055	0.851	0.891	0	S7w0	KIF5B
KIF9	0	0.347871	0.521	0.403	0	S7w0	KIF9
HIGD2A	0	0.347817	0.834	0.882	0	S7w0	HIGD2A
SNU13	0	0.34707	0.87	0.928	0	S7w0	SNU13
EIF3I	0	0.346986	0.737	0.744	0	S7w0	EIF3I
PDAP1	0	0.34686	0.778	0.82	0	S7w0	PDAP1
MRPS34	0	0.346068	0.827	0.873	0	S7w0	MRPS34
MED28	0	0.34568	0.691	0.691	0	S7w0	MED28
PA2G4	0	0.344982	0.707	0.741	0	S7w0	PA2G4
UBE2D3	0	0.344826	0.907	0.953	0	S7w0	UBE2D3
SRSF3	0	0.343569	0.812	0.873	0	S7w0	SRSF3
AP2S1	0	0.343476	0.835	0.887	0	S7w0	AP2S1
NDUFS6	0	0.343001	0.906	0.951	0	S7w0	NDUFS6
IP6K2	0	0.342726	0.692	0.7	0	S7w0	IP6K2
CAMTA1	0	0.342386	0.765	0.799	0	S7w0	CAMTA1
DHX36	0	0.342088	0.767	0.795	0	S7w0	DHX36
MDH2	0	0.341533	0.829	0.884	0	S7w0	MDH2
SELENOH	0	0.341382	0.829	0.866	0	S7w0	SELENOH
PSMA2	0	0.340065	0.743	0.75	0	S7w0	PSMA2
C3orf14	0	0.340055	0.704	0.749	0	S7w0	C3orf14
DDX21	0	0.339392	0.669	0.672	0	S7w0	DDX21
PFDN1	0	0.338821	0.615	0.58	0	S7w0	PFDN1
SUMO1	0	0.337958	0.83	0.878	0	S7w0	SUMO1
TBCC	0	0.337832	0.64	0.649	0	S7w0	TBCC
NOP53	0	0.337425	0.852	0.908	0	S7w0	NOP53
ARPC1A	0	0.337172	0.722	0.752	0	S7w0	ARPC1A
HSPE1	0	0.336714	0.899	0.949	0	S7w0	HSPE1
NDUFC1	0	0.33667	0.8	0.839	0	S7w0	NDUFC1
RPL26L1	0	0.336605	0.619	0.567	0	S7w0	RPL26L1
CETN2	0	0.335611	0.608	0.591	0	S7w0	CETN2
MRPS11	0	0.335539	0.683	0.671	0	S7w0	MRPS11
NPDC1	0	0.335143	0.884	0.932	0	S7w0	NPDC1
POLR2J	0	0.334837	0.779	0.815	0	S7w0	POLR2J
MTDH	0	0.334442	0.832	0.864	0	S7w0	MTDH
ANKRD11	0	0.334334	0.766	0.807	0	S7w0	ANKRD11
NDUFA12	0	0.332887	0.79	0.816	0	S7w0	NDUFA12
SV2A	0	0.332522	0.539	0.455	0	S7w0	SV2A
SIGMAR1	0	0.33232	0.558	0.496	0	S7w0	SIGMAR1
CNOT7	0	0.331711	0.78	0.83	0	S7w0	CNOT7
NDUFB10	0	0.331648	0.866	0.908	0	S7w0	NDUFB10
YWHAG	0	0.331192	0.759	0.794	0	S7w0	YWHAG
HIKESHI	0	0.330959	0.578	0.492	0	S7w0	HIKESHI
TMEM219	0	0.330916	0.718	0.739	0	S7w0	TMEM219
TIMM17A	0	0.330684	0.66	0.656	0	S7w0	TIMM17A
SPCS1	0	0.330154	0.884	0.933	0	S7w0	SPCS1
POMP	0	0.329879	0.871	0.912	0	S7w0	POMP
EIF3L	0	0.329505	0.863	0.933	0	S7w0	EIF3L
DPY30	0	0.328951	0.743	0.763	0	S7w0	DPY30
RUNDC3A	0	0.328075	0.749	0.781	0	S7w0	RUNDC3A
POLD2	0	0.327229	0.65	0.64	0	S7w0	POLD2
MTSS1	0	0.326852	0.645	0.654	0	S7w0	MTSS1
LYRM4	0	0.326838	0.555	0.455	0	S7w0	LYRM4
FIBP	0	0.326709	0.753	0.795	0	S7w0	FIBP
PLEKHJ1	0	0.326136	0.641	0.639	0	S7w0	PLEKHJ1
ZNHIT1	0	0.325946	0.867	0.924	0	S7w0	ZNHIT1
BAD	0	0.32582	0.706	0.711	0	S7w0	BAD
EIF3K	0	0.325355	0.882	0.93	0	S7w0	EIF3K
UQCRFS1	0	0.32534	0.846	0.904	0	S7w0	UQCRFS1
CCDC124	0	0.32495	0.655	0.641	0	S7w0	CCDC124
MRPL20	0	0.324327	0.829	0.882	0	S7w0	MRPL20
BANF1	0	0.323958	0.82	0.873	0	S7w0	BANF1
ENO2	0	0.323911	0.579	0.53	0	S7w0	ENO2
RSL24D1	0	0.323633	0.749	0.783	0	S7w0	RSL24D1
GOPC	0	0.323545	0.659	0.676	0	S7w0	GOPC
MRPL52	0	0.323161	0.728	0.763	0	S7w0	MRPL52
GET1	0	0.323056	0.581	0.529	0	S7w0	GET1
CBFA2T2	0	0.323031	0.487	0.414	0	S7w0	CBFA2T2
DCTN2	0	0.322742	0.765	0.824	0	S7w0	DCTN2
IRF2BPL	0	0.322525	0.604	0.629	0	S7w0	IRF2BPL
RABGGTB	0	0.322428	0.666	0.7	0	S7w0	RABGGTB
AP2M1	0	0.322282	0.893	0.934	0	S7w0	AP2M1
PPP1CA	0	0.321415	0.703	0.748	0	S7w0	PPP1CA
CUEDC2	0	0.321005	0.647	0.657	0	S7w0	CUEDC2
ARL6IP4	0	0.320628	0.924	0.97	0	S7w0	ARL6IP4
RAB3A	0	0.319694	0.406	0.243	0	S7w0	RAB3A
AUP1	0	0.319436	0.596	0.582	0	S7w0	AUP1
CCT8	0	0.318998	0.729	0.788	0	S7w0	CCT8
HTATSF1	0	0.316879	0.64	0.708	0	S7w0	HTATSF1
PBX1	0	0.316841	0.617	0.659	0	S7w0	PBX1
UBE2D2	0	0.315328	0.805	0.86	0	S7w0	UBE2D2
ZNF593	0	0.314924	0.671	0.701	0	S7w0	ZNF593
MRPS36	0	0.314631	0.687	0.706	0	S7w0	MRPS36
DLGAP4	0	0.314561	0.681	0.693	0	S7w0	DLGAP4
LSM10	0	0.314324	0.706	0.734	0	S7w0	LSM10
COA1	0	0.314217	0.546	0.459	0	S7w0	COA1
ENSA	0	0.31408	0.811	0.877	0	S7w0	ENSA
RAB11B	0	0.31387	0.703	0.712	0	S7w0	RAB11B
ATP5PF	0	0.313718	0.914	0.961	0	S7w0	ATP5PF
YIPF3	0	0.313055	0.817	0.875	0	S7w0	YIPF3
DTD1	0	0.312922	0.574	0.559	0	S7w0	DTD1
HSBP1	0	0.312851	0.903	0.955	0	S7w0	HSBP1
CCT6A	0	0.312776	0.817	0.872	0	S7w0	CCT6A
ILF3	0	0.312375	0.669	0.698	0	S7w0	ILF3
FKBP3	0	0.311867	0.739	0.775	0	S7w0	FKBP3
METAP2	0	0.311769	0.733	0.769	0	S7w0	METAP2
TAF11	0	0.311167	0.542	0.461	0	S7w0	TAF11
PHB	0	0.310858	0.713	0.759	0	S7w0	PHB
FLOT1	0	0.310093	0.696	0.736	0	S7w0	FLOT1
PGD	0	0.309206	0.674	0.686	0	S7w0	PGD
RBM17	0	0.308966	0.61	0.598	0	S7w0	RBM17
SMDT1	0	0.308898	0.897	0.951	0	S7w0	SMDT1
YTHDF2	0	0.308522	0.69	0.729	0	S7w0	YTHDF2
SERBP1	0	0.307917	0.882	0.932	0	S7w0	SERBP1
GRINA	0	0.307618	0.67	0.649	0	S7w0	GRINA
SNX3	0	0.307096	0.831	0.9	0	S7w0	SNX3
EIF1AX	0	0.306804	0.818	0.881	0	S7w0	EIF1AX
LYRM1	0	0.306623	0.582	0.548	0	S7w0	LYRM1
COX7A2L	0	0.306312	0.868	0.931	0	S7w0	COX7A2L
DNAJB6	0	0.305811	0.725	0.771	0	S7w0	DNAJB6
GGH	0	0.305657	0.531	0.518	0	S7w0	GGH
DIXDC1	0	0.305342	0.397	0.31	0	S7w0	DIXDC1
CCT4	0	0.304854	0.734	0.793	0	S7w0	CCT4
AAK1	0	0.30476	0.639	0.67	0	S7w0	AAK1
BAX	0	0.304313	0.743	0.801	0	S7w0	BAX
MRPL21	0	0.304067	0.665	0.673	0	S7w0	MRPL21
MRPL9	0	0.303743	0.524	0.465	0	S7w0	MRPL9
ICA1	0	0.302786	0.665	0.753	0	S7w0	ICA1
FAM89B	0	0.301765	0.624	0.598	0	S7w0	FAM89B
SVBP	0	0.301073	0.648	0.668	0	S7w0	SVBP
POLR2E	0	0.300938	0.656	0.674	0	S7w0	POLR2E
MRPS5	0	0.300212	0.58	0.561	0	S7w0	MRPS5
SNF8	0	0.300131	0.767	0.839	0	S7w0	SNF8
ZNF580	0	0.300014	0.766	0.816	0	S7w0	ZNF580
GUK1	0	0.299844	0.909	0.968	0	S7w0	GUK1
C1QBP	0	0.299544	0.717	0.748	0	S7w0	C1QBP
HS6ST1	0	0.299529	0.485	0.438	0	S7w0	HS6ST1
CELF1	0	0.299319	0.709	0.734	0	S7w0	CELF1
UBXN1	0	0.299187	0.787	0.84	0	S7w0	UBXN1
SELENOT	0	0.298659	0.832	0.9	0	S7w0	SELENOT
UBE2N	0	0.298498	0.658	0.667	0	S7w0	UBE2N
GDAP1	0	0.298494	0.648	0.699	0	S7w0	GDAP1
LSM1	0	0.29805	0.653	0.645	0	S7w0	LSM1
TMEM178B	0	0.297914	0.532	0.504	0	S7w0	TMEM178B
TPM4	0	0.297376	0.556	0.555	0	S7w0	TPM4
CCT5	0	0.296734	0.736	0.79	0	S7w0	CCT5
ATP5F1C	0	0.296254	0.799	0.855	0	S7w0	ATP5F1C
SNRPB	0	0.295389	0.75	0.802	0	S7w0	SNRPB
LYPLA1	0	0.29518	0.705	0.758	0	S7w0	LYPLA1
TCTEX1D2	0	0.294601	0.483	0.368	0	S7w0	TCTEX1D2
NOSIP	0	0.294049	0.669	0.72	0	S7w0	NOSIP
KHDRBS1	0	0.293895	0.782	0.843	0	S7w0	KHDRBS1
USP22	0	0.293754	0.686	0.749	0	S7w0	USP22
PSMA4	0	0.293227	0.756	0.832	0	S7w0	PSMA4
NDUFS7	0	0.293033	0.826	0.885	0	S7w0	NDUFS7
LDOC1	0	0.292855	0.648	0.668	0	S7w0	LDOC1
NAA10	0	0.292208	0.73	0.785	0	S7w0	NAA10
TMEM242	0	0.291911	0.547	0.542	0	S7w0	TMEM242
RNF5	0	0.291469	0.604	0.599	0	S7w0	RNF5
C12orf10	0	0.291446	0.685	0.732	0	S7w0	C12orf10
PFDN5	0	0.291444	0.96	0.994	0	S7w0	PFDN5
SMS	0	0.291131	0.662	0.696	0	S7w0	SMS
ITGAE	0	0.291114	0.562	0.517	0	S7w0	ITGAE
COA8	0	0.290902	0.63	0.66	0	S7w0	COA8
VASP	0	0.290377	0.536	0.498	0	S7w0	VASP
ARPC4	0	0.290214	0.69	0.735	0	S7w0	ARPC4
CLPP	0	0.289934	0.653	0.658	0	S7w0	CLPP
WDR45B	0	0.28979	0.591	0.578	0	S7w0	WDR45B
SINHCAF	0	0.2896	0.584	0.565	0	S7w0	SINHCAF
STK25	0	0.28912	0.569	0.519	0	S7w0	STK25
NFASC	0	0.288088	0.584	0.627	0	S7w0	NFASC
SLC39A6	0	0.286057	0.63	0.673	0	S7w0	SLC39A6
XRN2	0	0.285758	0.605	0.632	0	S7w0	XRN2
UBE2E1	0	0.285717	0.529	0.47	0	S7w0	UBE2E1
CAP1	0	0.284858	0.752	0.809	0	S7w0	CAP1
PTGES2	0	0.284553	0.64	0.667	0	S7w0	PTGES2
PCBP1	0	0.284299	0.867	0.922	0	S7w0	PCBP1
CCDC112	0	0.283386	0.439	0.347	0	S7w0	CCDC112
RTL8C	0	0.283359	0.749	0.8	0	S7w0	RTL8C
LASP1	0	0.283053	0.609	0.655	0	S7w0	LASP1
GDI1	0	0.281737	0.711	0.771	0	S7w0	GDI1
CBX1	0	0.280608	0.527	0.523	0	S7w0	CBX1
TAF9	0	0.280015	0.693	0.754	0	S7w0	TAF9
ZDHHC12	0	0.279753	0.554	0.557	0	S7w0	ZDHHC12
MAPK6	0	0.279739	0.603	0.614	0	S7w0	MAPK6
NPM3	0	0.279701	0.456	0.323	0	S7w0	NPM3
ELOF1	0	0.279578	0.619	0.629	0	S7w0	ELOF1
MRPS26	0	0.278123	0.723	0.786	0	S7w0	MRPS26
TMEM179B	0	0.277796	0.638	0.735	0	S7w0	TMEM179B
GNAO1	0	0.277634	0.618	0.665	0	S7w0	GNAO1
LSM2	0	0.277616	0.639	0.676	0	S7w0	LSM2
NME3	0	0.277314	0.784	0.856	0	S7w0	NME3
PPM1G	0	0.277163	0.722	0.774	0	S7w0	PPM1G
CAPN2	0	0.277148	0.54	0.653	0	S7w0	CAPN2
TSC22D3	0	0.27692	0.508	0.604	0	S7w0	TSC22D3
C5orf24	0	0.276713	0.729	0.779	0	S7w0	C5orf24
RALY	0	0.276554	0.613	0.635	0	S7w0	RALY
DENR	0	0.276477	0.713	0.769	0	S7w0	DENR
CTBP2	0	0.275956	0.592	0.625	0	S7w0	CTBP2
SNRNP27	0	0.275752	0.524	0.487	0	S7w0	SNRNP27
NABP2	0	0.275635	0.555	0.492	0	S7w0	NABP2
MRPL51	0	0.27399	0.815	0.875	0	S7w0	MRPL51
RBM8A	0	0.273943	0.706	0.766	0	S7w0	RBM8A
COPS6	0	0.273777	0.718	0.799	0	S7w0	COPS6
PPP1CC	0	0.27345	0.767	0.854	0	S7w0	PPP1CC
MRPS15	0	0.273249	0.669	0.717	0	S7w0	MRPS15
NELFE	0	0.272619	0.549	0.546	0	S7w0	NELFE
SF3B6	0	0.272351	0.768	0.821	0	S7w0	SF3B6
MPLKIP	0	0.272296	0.624	0.641	0	S7w0	MPLKIP
INPP1	0	0.272048	0.482	0.449	0	S7w0	INPP1
ABHD14A	0	0.27195	0.767	0.842	0	S7w0	ABHD14A
MRPL14	0	0.271484	0.714	0.772	0	S7w0	MRPL14
SSB	0	0.271317	0.704	0.775	0	S7w0	SSB
C11orf71	0	0.27109	0.492	0.465	0	S7w0	C11orf71
AKR1B1	0	0.270243	0.513	0.498	0	S7w0	AKR1B1
HYAL2	0	0.270242	0.519	0.5	0	S7w0	HYAL2
ZC3H15	0	0.270055	0.728	0.803	0	S7w0	ZC3H15
TIMM10	0	0.269984	0.574	0.558	0	S7w0	TIMM10
NDUFS3	0	0.269607	0.711	0.783	0	S7w0	NDUFS3
HSF1	0	0.269434	0.54	0.513	0	S7w0	HSF1
DDX46	0	0.269232	0.699	0.756	0	S7w0	DDX46
STARD3NL	0	0.269164	0.641	0.683	0	S7w0	STARD3NL
AP3D1	0	0.26802	0.686	0.712	0	S7w0	AP3D1
POLR2H	0	0.267581	0.641	0.68	0	S7w0	POLR2H
PSMF1	0	0.267024	0.684	0.753	0	S7w0	PSMF1
GET3	0	0.26581	0.612	0.649	0	S7w0	GET3
KLHDC3	0	0.26578	0.578	0.587	0	S7w0	KLHDC3
FMC1	0	0.265531	0.6	0.615	0	S7w0	FMC1
SSRP1	0	0.265271	0.513	0.5	0	S7w0	SSRP1
CD320	0	0.265188	0.638	0.733	0	S7w0	CD320
PNKD	0	0.265167	0.683	0.723	0	S7w0	PNKD
SERP2	0	0.265031	0.448	0.369	0	S7w0	SERP2
PCNP	0	0.264826	0.708	0.76	0	S7w0	PCNP
NDUFA9	0	0.264647	0.622	0.697	0	S7w0	NDUFA9
MIEN1	0	0.264474	0.778	0.852	0	S7w0	MIEN1
BZW2	0	0.264222	0.475	0.435	0	S7w0	BZW2
MRPS14	0	0.263977	0.526	0.51	0	S7w0	MRPS14
UQCRC1	0	0.26383	0.68	0.754	0	S7w0	UQCRC1
TMEM230	0	0.263507	0.816	0.896	0	S7w0	TMEM230
UBE2D1	0	0.263276	0.513	0.488	0	S7w0	UBE2D1
ELOC	0	0.263178	0.703	0.782	0	S7w0	ELOC
ZNHIT3	0	0.263149	0.548	0.538	0	S7w0	ZNHIT3
UBE2V2	0	0.262905	0.665	0.699	0	S7w0	UBE2V2
RPL7L1	0	0.262712	0.778	0.857	0	S7w0	RPL7L1
LSM5	0	0.262018	0.656	0.7	0	S7w0	LSM5
SUMF2	0	0.261762	0.613	0.709	0	S7w0	SUMF2
NDUFAB1	0	0.261634	0.836	0.903	0	S7w0	NDUFAB1
BLVRA	0	0.26062	0.404	0.333	0	S7w0	BLVRA
IRGQ	0	0.260369	0.498	0.495	0	S7w0	IRGQ
POLR1D	0	0.260328	0.812	0.894	0	S7w0	POLR1D
IMPDH2	0	0.260217	0.623	0.686	0	S7w0	IMPDH2
CDK4	0	0.2602	0.709	0.763	0	S7w0	CDK4
VBP1	0	0.259833	0.595	0.638	0	S7w0	VBP1
AHCY	0	0.259713	0.703	0.773	0	S7w0	AHCY
EWSR1	0	0.259671	0.659	0.726	0	S7w0	EWSR1
CTNNBIP1	0	0.25919	0.628	0.649	0	S7w0	CTNNBIP1
ATF6B	0	0.259098	0.508	0.513	0	S7w0	ATF6B
DNAJC4	0	0.25888	0.615	0.656	0	S7w0	DNAJC4
EIF3F	0	0.258797	0.869	0.939	0	S7w0	EIF3F
OLA1	0	0.258474	0.708	0.78	0	S7w0	OLA1
DRAP1	0	0.258319	0.767	0.844	0	S7w0	DRAP1
PTS	0	0.258024	0.685	0.736	0	S7w0	PTS
HNRNPUL1	0	0.257971	0.655	0.684	0	S7w0	HNRNPUL1
AC011043.1	0	0.25763	0.596	0.634	0	S7w0	AC011043.1
YTHDC1	0	0.257098	0.594	0.633	0	S7w0	YTHDC1
CBX3	0	0.256802	0.649	0.698	0	S7w0	CBX3
HMG20B	0	0.256276	0.433	0.362	0	S7w0	HMG20B
RHEB	0	0.255891	0.724	0.805	0	S7w0	RHEB
EIF4H	0	0.255207	0.661	0.731	0	S7w0	EIF4H
PRKRA	0	0.255139	0.524	0.53	0	S7w0	PRKRA
PGP	0	0.254828	0.588	0.616	0	S7w0	PGP
EXOSC4	0	0.254429	0.491	0.461	0	S7w0	EXOSC4
CAPZA1	0	0.254272	0.57	0.584	0	S7w0	CAPZA1
TIMM44	0	0.254216	0.42	0.349	0	S7w0	TIMM44
TMEM160	0	0.254092	0.681	0.754	0	S7w0	TMEM160
HNRNPM	0	0.253946	0.643	0.741	0	S7w0	HNRNPM
AP3S1	0	0.253895	0.522	0.474	0	S7w0	AP3S1
MLST8	0	0.253751	0.558	0.555	0	S7w0	MLST8
TMEM14B	0	0.252877	0.734	0.81	0	S7w0	TMEM14B
FAAP20	0	0.252272	0.794	0.879	0	S7w0	FAAP20
PRRC2A	0	0.251036	0.538	0.557	0	S7w0	PRRC2A
MAP3K13	0	0.250809	0.694	0.762	0	S7w0	MAP3K13
KRTCAP2	0	0.249514	0.614	0.706	0	S7w0	KRTCAP2
RBM15B	0	0.248876	0.475	0.431	0	S7w0	RBM15B
TSEN34	0	0.248721	0.597	0.654	0	S7w0	TSEN34
BOD1	0	0.248628	0.566	0.599	0	S7w0	BOD1
ACP1	0	0.248391	0.742	0.839	0	S7w0	ACP1
USF2	0	0.248207	0.749	0.839	0	S7w0	USF2
GCSH	0	0.248132	0.664	0.722	0	S7w0	GCSH
KARS	0	0.247849	0.58	0.611	0	S7w0	KARS
RBFOX2	0	0.247435	0.579	0.645	0	S7w0	RBFOX2
RNF167	0	0.2465	0.627	0.688	0	S7w0	RNF167
GLO1	0	0.246449	0.556	0.571	0	S7w0	GLO1
C12orf76	0	0.246194	0.548	0.567	0	S7w0	C12orf76
BUD23	0	0.245236	0.619	0.711	0	S7w0	BUD23
POLR2G	0	0.244817	0.604	0.666	0	S7w0	POLR2G
UQCRC2	0	0.244781	0.653	0.732	0	S7w0	UQCRC2
A1BG	0	0.244374	0.76	0.835	0	S7w0	A1BG
PAK2	0	0.243759	0.647	0.716	0	S7w0	PAK2
CHID1	0	0.243749	0.677	0.763	0	S7w0	CHID1
ISCA1	0	0.243655	0.578	0.62	0	S7w0	ISCA1
HNRNPAB	0	0.241768	0.626	0.699	0	S7w0	HNRNPAB
UPF3A	0	0.240631	0.678	0.755	0	S7w0	UPF3A
MAF1	0	0.240258	0.601	0.632	0	S7w0	MAF1
HSD17B10	0	0.239844	0.669	0.752	0	S7w0	HSD17B10
MRPL37	0	0.239726	0.514	0.514	0	S7w0	MRPL37
SNRPC	0	0.239488	0.685	0.762	0	S7w0	SNRPC
CTNNB1	0	0.239001	0.556	0.795	0	S7w0	CTNNB1
GTF2A2	0	0.238112	0.715	0.792	0	S7w0	GTF2A2
MED19	0	0.237929	0.459	0.435	0	S7w0	MED19
CDK5	0	0.237537	0.464	0.442	0	S7w0	CDK5
HRAS	0	0.237432	0.669	0.741	0	S7w0	HRAS
POP7	0	0.23726	0.51	0.494	0	S7w0	POP7
TMEM200A	0	0.236772	0.423	0.407	0	S7w0	TMEM200A
JUP	0	0.23603	0.564	0.6	0	S7w0	JUP
EIF4E	0	0.235769	0.652	0.725	0	S7w0	EIF4E
RUVBL2	0	0.235458	0.461	0.437	0	S7w0	RUVBL2
CHIC2	0	0.23519	0.443	0.387	0	S7w0	CHIC2
CAPN1	0	0.235165	0.579	0.656	0	S7w0	CAPN1
MRPS7	0	0.235083	0.537	0.552	0	S7w0	MRPS7
RSBN1L	0	0.235023	0.569	0.612	0	S7w0	RSBN1L
ITGB1BP1	0	0.234525	0.599	0.638	0	S7w0	ITGB1BP1
TCEA2	0	0.234521	0.553	0.594	0	S7w0	TCEA2
CDK16	0	0.23443	0.537	0.551	0	S7w0	CDK16
DEF8	0	0.234424	0.478	0.452	0	S7w0	DEF8
MRPS33	0	0.234398	0.754	0.843	0	S7w0	MRPS33
PFDN6	0	0.234373	0.522	0.552	0	S7w0	PFDN6
MRPL34	0	0.234117	0.698	0.773	0	S7w0	MRPL34
FKBP4	0	0.233331	0.614	0.662	0	S7w0	FKBP4
DDX52	0	0.232914	0.504	0.512	0	S7w0	DDX52
FAM210B	0	0.232913	0.572	0.604	0	S7w0	FAM210B
CASTOR2	0	0.232541	0.504	0.533	0	S7w0	CASTOR2
BSDC1	0	0.232236	0.503	0.51	0	S7w0	BSDC1
GPRC5C	0	0.232146	0.548	0.618	0	S7w0	GPRC5C
PKIG	0	0.231802	0.462	0.442	0	S7w0	PKIG
MRPL32	0	0.230865	0.526	0.537	0	S7w0	MRPL32
RSL1D1	0	0.23024	0.684	0.758	0	S7w0	RSL1D1
DDX18	0	0.230109	0.539	0.565	0	S7w0	DDX18
ZDHHC4	0	0.229495	0.579	0.648	0	S7w0	ZDHHC4
MCTS1	0	0.229304	0.697	0.791	0	S7w0	MCTS1
THYN1	0	0.229296	0.484	0.488	0	S7w0	THYN1
FBL	0	0.229022	0.584	0.638	0	S7w0	FBL
RAB5IF	0	0.228851	0.567	0.59	0	S7w0	RAB5IF
NOP56	0	0.228836	0.582	0.673	0	S7w0	NOP56
SMIM29	0	0.228777	0.528	0.57	0	S7w0	SMIM29
SSNA1	0	0.227952	0.681	0.755	0	S7w0	SSNA1
CD200	0	0.22759	0.595	0.704	0	S7w0	CD200
LCMT1	0	0.227572	0.562	0.606	0	S7w0	LCMT1
ANAPC13	0	0.227331	0.726	0.816	0	S7w0	ANAPC13
NFU1	0	0.22705	0.601	0.659	0	S7w0	NFU1
MRPL47	0	0.227036	0.572	0.63	0	S7w0	MRPL47
TRAP1	0	0.225915	0.567	0.644	0	S7w0	TRAP1
UXT	0	0.225711	0.733	0.818	0	S7w0	UXT
ERGIC1	0	0.225546	0.491	0.501	0	S7w0	ERGIC1
MRPS18B	0	0.224725	0.619	0.7	0	S7w0	MRPS18B
MPG	0	0.224689	0.529	0.557	0	S7w0	MPG
TSHZ1	0	0.22421	0.541	0.654	0	S7w0	TSHZ1
PTRHD1	0	0.223282	0.565	0.596	0	S7w0	PTRHD1
DCUN1D5	0	0.22284	0.536	0.558	0	S7w0	DCUN1D5
PRR7	0	0.222792	0.447	0.42	0	S7w0	PRR7
MAFG	0	0.222504	0.499	0.535	0	S7w0	MAFG
SPNS1	0	0.222291	0.505	0.539	0	S7w0	SPNS1
MRPL27	0	0.222006	0.647	0.729	0	S7w0	MRPL27
ISCU	0	0.221245	0.655	0.726	0	S7w0	ISCU
TADA3	0	0.220467	0.575	0.639	0	S7w0	TADA3
TRIAP1	0	0.220197	0.426	0.409	0	S7w0	TRIAP1
YBEY	0	0.219644	0.452	0.432	0	S7w0	YBEY
ZCCHC17	0	0.219559	0.461	0.463	0	S7w0	ZCCHC17
MRPL55	0	0.219364	0.606	0.654	0	S7w0	MRPL55
TUSC2	0	0.218957	0.518	0.54	0	S7w0	TUSC2
NMT1	0	0.21858	0.503	0.561	0	S7w0	NMT1
TOMM40	0	0.218436	0.437	0.404	0	S7w0	TOMM40
BUB3	0	0.217679	0.518	0.577	0	S7w0	BUB3
MRPL42	0	0.21702	0.71	0.814	0	S7w0	MRPL42
AP2B1	0	0.216258	0.721	0.823	0	S7w0	AP2B1
BAG1	0	0.216002	0.695	0.794	0	S7w0	BAG1
SDHB	0	0.215965	0.492	0.521	0	S7w0	SDHB
UBALD1	0	0.215681	0.464	0.461	0	S7w0	UBALD1
DNAJC19	0	0.215451	0.575	0.626	0	S7w0	DNAJC19
MAP7D1	0	0.215261	0.478	0.507	0	S7w0	MAP7D1
FAM207A	0	0.215086	0.413	0.358	0	S7w0	FAM207A
MRPS12	0	0.214317	0.49	0.489	0	S7w0	MRPS12
TM2D1	0	0.213601	0.588	0.665	0	S7w0	TM2D1
VPS25	0	0.212796	0.632	0.714	0	S7w0	VPS25
LSM14A	0	0.212229	0.609	0.687	0	S7w0	LSM14A
TCP1	0	0.212165	0.609	0.713	0	S7w0	TCP1
GTF3A	0	0.21133	0.703	0.828	0	S7w0	GTF3A
EEF1E1	0	0.21118	0.549	0.605	0	S7w0	EEF1E1
CTBP1	0	0.211115	0.519	0.559	0	S7w0	CTBP1
BOLA3	0	0.211088	0.613	0.671	0	S7w0	BOLA3
ZNF22	0	0.210672	0.541	0.601	0	S7w0	ZNF22
EIF1AY	0	0.21051	0.562	0.628	0	S7w0	EIF1AY
CCZ1	0	0.209857	0.496	0.545	0	S7w0	CCZ1
CRIPT	0	0.209302	0.535	0.588	0	S7w0	CRIPT
STIP1	0	0.209131	0.512	0.579	0	S7w0	STIP1
DDA1	0	0.208508	0.458	0.464	0	S7w0	DDA1
ZBTB8OS	0	0.208178	0.597	0.682	0	S7w0	ZBTB8OS
TMEM134	0	0.208034	0.479	0.479	0	S7w0	TMEM134
SNX17	0	0.207633	0.633	0.731	0	S7w0	SNX17
RPP25L	0	0.207494	0.424	0.405	0	S7w0	RPP25L
CHTOP	0	0.205445	0.486	0.522	0	S7w0	CHTOP
FAHD1	0	0.2054	0.555	0.607	0	S7w0	FAHD1
CDIPT	0	0.205181	0.53	0.577	0	S7w0	CDIPT
KXD1	0	0.204848	0.48	0.476	0	S7w0	KXD1
MRPL50	0	0.204442	0.521	0.55	0	S7w0	MRPL50
PAIP1	0	0.20428	0.616	0.71	0	S7w0	PAIP1
MFSD3	0	0.202757	0.523	0.587	0	S7w0	MFSD3
MMADHC	0	0.201743	0.596	0.676	0	S7w0	MMADHC
TXN2	0	0.201641	0.615	0.696	0	S7w0	TXN2
CNBP	0	0.199428	0.707	0.824	0	S7w0	CNBP
GRHPR	0	0.199411	0.556	0.625	0	S7w0	GRHPR
PDCD2	0	0.198938	0.553	0.606	0	S7w0	PDCD2
FBXW11	0	0.19857	0.518	0.571	0	S7w0	FBXW11
WTAP	0	0.195778	0.508	0.605	0	S7w0	WTAP
UQCC3	0	0.194844	0.495	0.545	0	S7w0	UQCC3
EMC8	0	0.194136	0.466	0.497	0	S7w0	EMC8
POLDIP2	0	0.19213	0.524	0.58	0	S7w0	POLDIP2
WDR33	0	0.191863	0.511	0.596	0	S7w0	WDR33
MRPL4	0	0.19138	0.505	0.561	0	S7w0	MRPL4
SST	0	0.191147	0.432	0.094	0	S7w0	SST
TIMM22	0	0.190841	0.469	0.497	0	S7w0	TIMM22
CERK	0	0.190712	0.51	0.607	0	S7w0	CERK
TMEM11	0	0.190431	0.449	0.487	0	S7w0	TMEM11
NDUFA8	0	0.190093	0.599	0.689	0	S7w0	NDUFA8
H2AFV	0	0.189475	0.65	0.757	0	S7w0	H2AFV
CDC42SE1	0	0.188111	0.413	0.486	0	S7w0	CDC42SE1
NCBP2AS2	0	0.187767	0.498	0.549	0	S7w0	NCBP2AS2
ALDH2	0	0.186985	0.464	0.52	0	S7w0	ALDH2
SYNE4	0	0.186774	0.529	0.611	0	S7w0	SYNE4
RNF10	0	0.186344	0.568	0.653	0	S7w0	RNF10
VPS72	0	0.18613	0.477	0.537	0	S7w0	VPS72
APH1A	0	0.185435	0.574	0.655	0	S7w0	APH1A
FARSA	0	0.184612	0.442	0.497	0	S7w0	FARSA
RALA	0	0.183339	0.559	0.635	0	S7w0	RALA
GLRX5	0	0.178851	0.644	0.755	0	S7w0	GLRX5
MEA1	0	0.177439	0.529	0.597	0	S7w0	MEA1
MRPS16	0	0.177319	0.601	0.71	0	S7w0	MRPS16
SUCLG1	0	0.177	0.59	0.723	0	S7w0	SUCLG1
RETREG2	0	0.176289	0.6	0.705	0	S7w0	RETREG2
ARPC5L	0	0.176214	0.583	0.686	0	S7w0	ARPC5L
RAB5C	0	0.175727	0.638	0.763	0	S7w0	RAB5C
HERC2	0	0.172015	0.52	0.634	0	S7w0	HERC2
BLOC1S2	0	0.170299	0.562	0.686	0	S7w0	BLOC1S2
WBP2	0	0.169932	0.449	0.503	0	S7w0	WBP2
IMP3	0	0.169495	0.555	0.664	0	S7w0	IMP3
UBQLN1	0	0.168602	0.555	0.674	0	S7w0	UBQLN1
B4GALT3	0	0.164817	0.427	0.485	0	S7w0	B4GALT3
FUNDC2	0	0.16455	0.609	0.731	0	S7w0	FUNDC2
ISCA2	0	0.163625	0.502	0.594	0	S7w0	ISCA2
EMC3	0	0.162526	0.502	0.618	0	S7w0	EMC3
FAM136A	0	0.160309	0.551	0.659	0	S7w0	FAM136A
PRCC	0	0.157288	0.419	0.486	0	S7w0	PRCC
DRG1	0	0.156293	0.469	0.562	0	S7w0	DRG1
PPP6C	0	0.152008	0.492	0.583	0	S7w0	PPP6C
SUCLG2	0	-0.15113	0.098	0.439	0	S7w0	SUCLG2
HMGCLL1	0	-0.151141	0.211	0.583	0	S7w0	HMGCLL1
OGFRL1	0	-0.15602	0.099	0.433	0	S7w0	OGFRL1
SLK	0	-0.157868	0.198	0.59	0	S7w0	SLK
MISP	0	-0.158328	0.063	0.382	0	S7w0	MISP
CCDC198	0	-0.160169	0.032	0.341	0	S7w0	CCDC198
ECHDC2	0	-0.160241	0.19	0.599	0	S7w0	ECHDC2
EFR3A	0	-0.161705	0.283	0.674	0	S7w0	EFR3A
ANKH	0	-0.165402	0.309	0.688	0	S7w0	ANKH
VPS41	0	-0.16565	0.287	0.674	0	S7w0	VPS41
EPS8L2	0	-0.166706	0.362	0.734	0	S7w0	EPS8L2
PFKFB2	0	-0.169523	0.27	0.652	0	S7w0	PFKFB2
PDK3	0	-0.169648	0.108	0.451	0	S7w0	PDK3
DOCK10	0	-0.170098	0.074	0.458	0	S7w0	DOCK10
MTRNR2L1	0	-0.170952	0.226	0.609	0	S7w0	MTRNR2L1
SLC25A24	0	-0.171084	0.32	0.701	0	S7w0	SLC25A24
HOOK3	0	-0.171914	0.347	0.719	0	S7w0	HOOK3
ITPR1	0	-0.172535	0.128	0.498	0	S7w0	ITPR1
PGM3	0	-0.175009	0.247	0.622	0	S7w0	PGM3
PCMTD1	0	-0.177109	0.301	0.706	0	S7w0	PCMTD1
EFCAB14	0	-0.177155	0.202	0.593	0	S7w0	EFCAB14
NMRK1	0	-0.181401	0.267	0.65	0	S7w0	NMRK1
GNG12	0	-0.181434	0.17	0.568	0	S7w0	GNG12
ITGB5	0	-0.182683	0.05	0.409	0	S7w0	ITGB5
ANKS4B	0	-0.183836	0.192	0.565	0	S7w0	ANKS4B
SLC37A4	0	-0.18403	0.398	0.772	0	S7w0	SLC37A4
TSPAN33	0	-0.185915	0.105	0.495	0	S7w0	TSPAN33
ATP13A3	0	-0.186812	0.299	0.683	0	S7w0	ATP13A3
SLC16A10	0	-0.188025	0.112	0.486	0	S7w0	SLC16A10
ABCC6	0	-0.188239	0.158	0.548	0	S7w0	ABCC6
FURIN	0	-0.18899	0.232	0.645	0	S7w0	FURIN
ADAMTS2	0	-0.190456	0.13	0.516	0	S7w0	ADAMTS2
JAK1	0	-0.193556	0.339	0.731	0	S7w0	JAK1
RAB12	0	-0.194566	0.096	0.503	0	S7w0	RAB12
AMIGO2	0	-0.195702	0.207	0.579	0	S7w0	AMIGO2
AQP3	0	-0.196271	0.025	0.326	0	S7w0	AQP3
ADD3	0	-0.198937	0.174	0.587	0	S7w0	ADD3
ACSM3	0	-0.199068	0.031	0.371	0	S7w0	ACSM3
IQGAP1	0	-0.202122	0.233	0.66	0	S7w0	IQGAP1
GIPR	0	-0.202264	0.29	0.69	0	S7w0	GIPR
FNDC3B	0	-0.202571	0.186	0.577	0	S7w0	FNDC3B
HLA-E	0	-0.202939	0.092	0.447	0	S7w0	HLA-E
MAST4	0	-0.204409	0.283	0.683	0	S7w0	MAST4
CPQ	0	-0.204864	0.137	0.554	0	S7w0	CPQ
SOAT1	0	-0.205593	0.248	0.651	0	S7w0	SOAT1
TMEM263	0	-0.210508	0.429	0.798	0	S7w0	TMEM263
RASGRF1	0	-0.210872	0.09	0.507	0	S7w0	RASGRF1
WFS1	0	-0.213419	0.271	0.666	0	S7w0	WFS1
CAMK2D	0	-0.213676	0.308	0.721	0	S7w0	CAMK2D
RAB27B	0	-0.215039	0.043	0.404	0	S7w0	RAB27B
SLC4A10	0	-0.217683	0.138	0.576	0	S7w0	SLC4A10
KCNJ3	0	-0.218818	0.178	0.57	0	S7w0	KCNJ3
PBLD	0	-0.218936	0.089	0.491	0	S7w0	PBLD
NAGLU	0	-0.21907	0.146	0.574	0	S7w0	NAGLU
PLOD2	0	-0.219488	0.11	0.516	0	S7w0	PLOD2
TMED6	0	-0.219541	0.242	0.625	0	S7w0	TMED6
GALNT3	0	-0.220311	0.075	0.512	0	S7w0	GALNT3
CHL1	0	-0.220674	0.066	0.4	0	S7w0	CHL1
COBLL1	0	-0.22077	0.243	0.655	0	S7w0	COBLL1
TTC37	0	-0.22234	0.472	0.842	0	S7w0	TTC37
SKIL	0	-0.223164	0.236	0.653	0	S7w0	SKIL
SOX6	0	-0.225235	0.111	0.53	0	S7w0	SOX6
SH3YL1	0	-0.226322	0.25	0.667	0	S7w0	SH3YL1
COMTD1	0	-0.22867	0.416	0.793	0	S7w0	COMTD1
CDHR2	0	-0.232928	0.024	0.351	0	S7w0	CDHR2
RBM47	0	-0.234521	0.327	0.739	0	S7w0	RBM47
CAT	0	-0.234951	0.001	0.28	0	S7w0	CAT
NPTN	0	-0.238747	0.455	0.822	0	S7w0	NPTN
PURA	0	-0.24083	0.383	0.783	0	S7w0	PURA
MBD2	0	-0.242835	0.128	0.578	0	S7w0	MBD2
SYPL1	0	-0.245488	0.257	0.709	0	S7w0	SYPL1
CCPG1	0	-0.246364	0.3	0.728	0	S7w0	CCPG1
CD46	0	-0.249059	0.549	0.887	0	S7w0	CD46
SLC16A9	0	-0.249082	0.106	0.473	0	S7w0	SLC16A9
DNAJC3	0	-0.249732	0.459	0.828	0	S7w0	DNAJC3
GPD1	0	-0.250233	0.099	0.524	0	S7w0	GPD1
MRLN	0	-0.258015	0.03	0.363	0	S7w0	MRLN
ARL1	0	-0.26102	0.49	0.852	0	S7w0	ARL1
CTBS	0	-0.261032	0.173	0.645	0	S7w0	CTBS
MT-ATP8	0	-0.263944	0.165	0.603	0	S7w0	MT-ATP8
RNF128	0	-0.26674	0.177	0.554	0	S7w0	RNF128
MBNL1	0	-0.268661	0.267	0.727	0	S7w0	MBNL1
CACNA1D	0	-0.271872	0.311	0.751	0	S7w0	CACNA1D
ZBTB20	0	-0.271992	0.372	0.808	0	S7w0	ZBTB20
SELENOP	0	-0.272272	0.137	0.586	0	S7w0	SELENOP
EDEM3	0	-0.274667	0.372	0.769	0	S7w0	EDEM3
ENPP2	0	-0.276621	0.133	0.594	0	S7w0	ENPP2
SLC2A13	0	-0.279129	0.172	0.657	0	S7w0	SLC2A13
NRCAM	0	-0.28155	0.181	0.679	0	S7w0	NRCAM
CNTN1	0	-0.283515	0.172	0.64	0	S7w0	CNTN1
LAMP2	0	-0.289232	0.432	0.833	0	S7w0	LAMP2
CCND1	0	-0.291856	0.075	0.418	0	S7w0	CCND1
CPD	0	-0.294147	0.409	0.824	0	S7w0	CPD
SLC6A4	0	-0.299259	0.008	0.505	0	S7w0	SLC6A4
ADH5	0	-0.301328	0.455	0.838	0	S7w0	ADH5
HOOK1	0	-0.30539	0.418	0.828	0	S7w0	HOOK1
NFIC	0	-0.308953	0.273	0.742	0	S7w0	NFIC
TMBIM4	0	-0.309122	0.331	0.775	0	S7w0	TMBIM4
C1orf127	0	-0.312553	0.113	0.591	0	S7w0	C1orf127
NECTIN3	0	-0.315648	0.193	0.692	0	S7w0	NECTIN3
TRAM1	0	-0.316353	0.551	0.885	0	S7w0	TRAM1
ITGA1	0	-0.322557	0.25	0.704	0	S7w0	ITGA1
BLVRB	0	-0.325874	0.101	0.597	0	S7w0	BLVRB
DPP7	0	-0.329467	0.512	0.863	0	S7w0	DPP7
KIAA1324	0	-0.329952	0.524	0.89	0	S7w0	KIAA1324
SERPINI1	0	-0.333632	0.362	0.765	0	S7w0	SERPINI1
MIA2	0	-0.351752	0.333	0.827	0	S7w0	MIA2
PDE4DIP	0	-0.356417	0.324	0.809	0	S7w0	PDE4DIP
VAMP8	0	-0.357417	0.148	0.582	0	S7w0	VAMP8
MYH14	0	-0.35807	0.22	0.729	0	S7w0	MYH14
SH3BGRL	0	-0.359299	0.433	0.821	0	S7w0	SH3BGRL
SORL1	0	-0.363311	0.129	0.666	0	S7w0	SORL1
FFAR1	0	-0.368924	0.23	0.727	0	S7w0	FFAR1
GABRA2	0	-0.372716	0.057	0.542	0	S7w0	GABRA2
IGSF1	0	-0.387921	0.152	0.575	0	S7w0	IGSF1
GOLGA4	0	-0.387998	0.539	0.873	0	S7w0	GOLGA4
PDZK1	0	-0.388073	0.314	0.788	0	S7w0	PDZK1
ATP1A1	0	-0.397217	0.509	0.893	0	S7w0	ATP1A1
LIMS1	0	-0.39785	0.261	0.739	0	S7w0	LIMS1
TCN2	0	-0.420794	0.19	0.666	0	S7w0	TCN2
USH1C	0	-0.432754	0.311	0.802	0	S7w0	USH1C
SAMD11	0	-0.442008	0.042	0.527	0	S7w0	SAMD11
FOSB	0	-0.442646	0.036	0.431	0	S7w0	FOSB
CASR	0	-0.478309	0.148	0.734	0	S7w0	CASR
PDLIM2	0	-0.489783	0.135	0.647	0	S7w0	PDLIM2
JUNB	0	-0.492124	0.319	0.744	0	S7w0	JUNB
PLIN2	0	-0.50034	0.311	0.697	0	S7w0	PLIN2
MT-CO1	0	-0.530963	0.999	1	0	S7w0	MT-CO1
HIST1H1C	0	-0.532389	0.212	0.65	0	S7w0	HIST1H1C
QPCT	0	-0.539329	0.567	0.909	0	S7w0	QPCT
MT-ND4L	0	-0.544461	0.72	0.949	0	S7w0	MT-ND4L
IGFBP7	0	-0.544779	0.013	0.353	0	S7w0	IGFBP7
PARVB	0	-0.58125	0.541	0.938	0	S7w0	PARVB
GPC3	0	-0.584715	0.097	0.534	0	S7w0	GPC3
MT-CYB	0	-0.590719	0.999	1	0	S7w0	MT-CYB
CYSTM1	0	-0.595409	0.711	0.948	0	S7w0	CYSTM1
GC	0	-0.600293	0.043	0.366	0	S7w0	GC
MT-ND4	0	-0.61714	0.999	0.997	0	S7w0	MT-ND4
MT-CO2	0	-0.628658	1	0.999	0	S7w0	MT-CO2
CPE	0	-0.648282	0.895	0.989	0	S7w0	CPE
CAMK2N1	0	-0.673044	0.8	0.977	0	S7w0	CAMK2N1
ALDH1A1	0	-0.673351	0.533	0.893	0	S7w0	ALDH1A1
AMN	0	-0.687948	0.112	0.517	0	S7w0	AMN
TIMP1	0	-0.699014	0.726	0.932	0	S7w0	TIMP1
FOS	0	-0.717618	0.367	0.791	0	S7w0	FOS
GRN	0	-0.725232	0.56	0.915	0	S7w0	GRN
VEGFB	0	-0.726786	0.358	0.9	0	S7w0	VEGFB
TMEM238	0	-0.742038	0.031	0.764	0	S7w0	TMEM238
PTPRN	0	-0.763294	0.766	0.925	0	S7w0	PTPRN
ASB9	0	-0.775945	0.251	0.849	0	S7w0	ASB9
MT-ATP6	0	-0.779732	0.998	0.999	0	S7w0	MT-ATP6
SAT1	0	-0.803708	0.34	0.807	0	S7w0	SAT1
JUND	0	-0.846186	0.64	0.93	0	S7w0	JUND
MTRNR2L8	0	-0.860434	0.103	0.815	0	S7w0	MTRNR2L8
MT-CO3	0	-0.860578	0.998	0.999	0	S7w0	MT-CO3
MT-ND3	0	-0.877027	0.997	0.998	0	S7w0	MT-ND3
PCSK1N	0	-0.887493	0.991	0.999	0	S7w0	PCSK1N
DHRS2	0	-0.918168	0.218	0.648	0	S7w0	DHRS2
CLU	0	-1.03675	0.677	0.911	0	S7w0	CLU
FXYD2	0	-1.05066	0.233	0.835	0	S7w0	FXYD2
TTR	0	-1.09559	0.99	0.987	0	S7w0	TTR
G6PC2	0	-1.14239	0.166	0.795	0	S7w0	G6PC2
EEF1A2	0	-1.15437	0.422	0.883	0	S7w0	EEF1A2
MTRNR2L12	0	-1.28136	0.289	0.931	0	S7w0	MTRNR2L12
VTN	0	-1.28562	0.232	0.574	0	S7w0	VTN
RBP4	0	-1.34156	0.092	0.484	0	S7w0	RBP4
INS	0	-1.46519	0.989	0.977	0	S7w0	INS
ESD	4,94065645841247e-324	0.288554	0.834	0.891	1,01881276828923e-319	S7w0	ESD
PSMD4	4,94065645841247e-324	0.222978	0.695	0.794	1,01881276828923e-319	S7w0	PSMD4
SNRNP40	4,94065645841247e-324	0.170333	0.377	0.418	1,01881276828923e-319	S7w0	SNRNP40
ZNF286A	9,88131291682493e-324	0.266404	0.413	0.306	2,03762553657847e-319	S7w0	ZNF286A
MFSD10	9,88131291682493e-324	0.21963	0.528	0.57	2,03762553657847e-319	S7w0	MFSD10
PSMD6	1,48219693752374e-323	0.170261	0.514	0.616	3,0564383048677e-319	S7w0	PSMD6
LRRFIP1	1,97626258336499e-323	0.305153	0.648	0.655	4,07525107315694e-319	S7w0	LRRFIP1
OXA1L	1,97626258336499e-323	0.217941	0.646	0.718	4,07525107315694e-319	S7w0	OXA1L
MRPL18	1,97626258336499e-323	0.175178	0.52	0.595	4,07525107315694e-319	S7w0	MRPL18
TSN	2,47032822920623e-323	0.168618	0.471	0.558	5,09406384144617e-319	S7w0	TSN
TMEM163	2,96439387504748e-323	0.316986	0.372	0.269	6,11287660973541e-319	S7w0	TMEM163
CAPRIN1	3,45845952088873e-323	0.250491	0.747	0.818	7,13168937802464e-319	S7w0	CAPRIN1
TMEM14C	6,91691904177745e-323	0.229783	0.725	0.802	1,42633787560493e-318	S7w0	TMEM14C
FGD4	6,91691904177745e-323	0.21635	0.549	0.643	1,42633787560493e-318	S7w0	FGD4
RWDD1	7,4109846876187e-323	0.254792	0.766	0.827	1,52821915243385e-318	S7w0	RWDD1
KPNA6	1,08694442085074e-322	0.220419	0.627	0.701	2,24138809023632e-318	S7w0	KPNA6
COPS3	1,08694442085074e-322	0.155275	0.487	0.591	2,24138809023632e-318	S7w0	COPS3
AKIRIN1	1,13635098543487e-322	0.228325	0.684	0.755	2,34326936706524e-318	S7w0	AKIRIN1
GYG1	1,33397724377137e-322	0.216139	0.452	0.48	2,75079447438093e-318	S7w0	GYG1
SLC25A14	1,97626258336499e-322	0.266219	0.446	0.349	4,07525107315694e-318	S7w0	SLC25A14
AASDHPPT	2,27270197086973e-322	0.234104	0.631	0.708	4,68653873413048e-318	S7w0	AASDHPPT
MAPK1IP1L	4,24896455423472e-322	0.209133	0.647	0.726	8,76178980728742e-318	S7w0	MAPK1IP1L
KCNB2	4,29837111881884e-322	0.318196	0.453	0.309	8,86367108411634e-318	S7w0	KCNB2
VAC14	5,58294179800609e-322	0.336957	0.62	0.577	1,15125842816683e-317	S7w0	VAC14
TMEM123	7,46039125220282e-322	0.317047	0.569	0.478	1,53840728011674e-317	S7w0	TMEM123
LSR	1,05235982564186e-321	0.227488	0.474	0.495	2,17007119645607e-317	S7w0	LSR
HDGF	1,49701890689898e-321	0.190304	0.652	0.763	3,08700268791638e-317	S7w0	HDGF
ANXA4	1,60571334898405e-321	-0.195111	0.149	0.504	3,31114149694001e-317	S7w0	ANXA4
AKT1S1	2,34681181774592e-321	0.217446	0.523	0.539	4,83936064937386e-317	S7w0	AKT1S1
FARP1	3,39917164338778e-321	0.335156	0.805	0.831	7,00943184582993e-317	S7w0	FARP1
UBE2S	5,3112056927934e-321	0.244778	0.597	0.647	1,09522372591093e-316	S7w0	UBE2S
SDF4	5,34084963154388e-321	0.178114	0.55	0.664	1,10133660252066e-316	S7w0	SDF4
ACO2	5,4297814477953e-321	0.205666	0.452	0.468	1,11967523234987e-316	S7w0	ACO2
ARHGAP5	5,66199230134069e-321	-0.297387	0.521	0.865	1,16755943245946e-316	S7w0	ARHGAP5
HSD11B1L	9,33290004994115e-321	0.227195	0.57	0.611	1,92453731929836e-316	S7w0	HSD11B1L
PPP4C	9,40700989681733e-321	0.244638	0.698	0.777	1,9398195108227e-316	S7w0	PPP4C
TMEM176A	9,69356797140526e-321	0.633925	0.486	0.332	1,99891065138348e-316	S7w0	TMEM176A
ELAVL1	1,75986183048652e-320	0.193892	0.533	0.604	3,62901108064625e-316	S7w0	ELAVL1
SLC35B1	2,00096586565705e-320	0.205224	0.681	0.797	4,1261917115714e-316	S7w0	SLC35B1
CSNK1E	2,36311598405868e-320	0.25838	0.482	0.448	4,87298147072741e-316	S7w0	CSNK1E
IFT27	2,57062355531201e-320	0.21922	0.452	0.489	5,30088283340889e-316	S7w0	IFT27
NCOR1	2,60669034745842e-320	0.228451	0.655	0.725	5,375256165494e-316	S7w0	NCOR1
ATP2B4	3,20796823844721e-320	0.322641	0.461	0.36	6,615151304502e-316	S7w0	ATP2B4
FAM3C	3,22130801088493e-320	-0.213778	0.453	0.816	6,64265924924581e-316	S7w0	FAM3C
PHF3	3,97179372691778e-320	-0.1748	0.413	0.776	8,19023584427716e-316	S7w0	PHF3
GALNT14	4,23957730696374e-320	0.255299	0.5	0.516	8,74243236468992e-316	S7w0	GALNT14
FAM189B	5,4945040474005e-320	0.252444	0.443	0.341	1,13302167961446e-315	S7w0	FAM189B
NDUFA7	1,04914839894389e-319	0.284297	0.535	0.422	2,16344891346219e-315	S7w0	NDUFA7
PPP2CA	1,26312823015773e-319	0.213249	0.683	0.772	2,60469672340826e-315	S7w0	PPP2CA
FCGRT	1,63802524222207e-319	-0.459583	0.531	0.866	3,37777185198613e-315	S7w0	FCGRT
GSR	1,71485245015038e-319	-0.178898	0.201	0.565	3,5361972374551e-315	S7w0	GSR
BCAS2	2,0104519260572e-319	0.162563	0.495	0.606	4,14575291672255e-315	S7w0	BCAS2
MRPL36	2,01677596632397e-319	0.188785	0.561	0.64	4,15879372015666e-315	S7w0	MRPL36
CUTA	2,34552724706673e-319	0.329357	0.96	0.978	4,83671173617631e-315	S7w0	CUTA
UBE2L3	3,59946585621182e-319	0.203823	0.723	0.828	7,42245854209439e-315	S7w0	UBE2L3
BCL2L1	4,91397691353704e-319	0.209209	0.568	0.659	1,01331117934047e-314	S7w0	BCL2L1
TBPL1	5,30162081926408e-319	0.219362	0.448	0.427	1,09324722914045e-314	S7w0	TBPL1
HOPX	5,39475219350516e-319	-0.413153	0.464	0.822	1,1124518498227e-314	S7w0	HOPX
MLF2	7,09364632329487e-319	0.262866	0.819	0.897	1,46278080832663e-314	S7w0	MLF2
STMN3	8,59614935886268e-319	0.220113	0.472	0.477	1,77261195929107e-314	S7w0	STMN3
ARL6IP1	1,49776988668066e-318	0.249238	0.688	0.747	3,08855128332418e-314	S7w0	ARL6IP1
ANKRD65	1,63173578655051e-318	0.176416	0.499	0.574	3,36480236544581e-314	S7w0	ANKRD65
CENPX	2,00669702714881e-318	0.220663	0.499	0.51	4,13800993968355e-314	S7w0	CENPX
FAM114A1	4,12865462881592e-318	-0.178151	0.126	0.47	8,51369871008131e-314	S7w0	FAM114A1
RBBP4	4,29141961518186e-318	0.281615	0.788	0.843	8,84933638846651e-314	S7w0	RBBP4
TFDP1	5,38923842089757e-318	0.169131	0.462	0.52	1,11131485477329e-313	S7w0	TFDP1
WDR54	7,21552243681098e-318	0.260001	0.447	0.357	1,48791288169479e-313	S7w0	WDR54
MFF	8,23869286409654e-318	0.17534	0.583	0.685	1,69890085550535e-313	S7w0	MFF
GGCT	9,56382633280735e-318	0.20142	0.441	0.439	1,9721566280882e-313	S7w0	GGCT
EBF1	1,17370333639176e-317	0.369187	0.43	0.361	2,42029364997344e-313	S7w0	EBF1
METTL9	3,59670452331721e-317	0.212168	0.756	0.854	7,41676439753242e-313	S7w0	METTL9
MRPS18C	4,00453298693945e-317	0.202538	0.598	0.678	8,25774747236784e-313	S7w0	MRPS18C
EI24	4,19278978436822e-317	0.266832	0.851	0.924	8,6459518143457e-313	S7w0	EI24
ARL4C	7,48719085503019e-317	0.389626	0.406	0.185	1,54393362621578e-312	S7w0	ARL4C
ALCAM	1,06544559893104e-316	0.306073	0.726	0.841	2,1970553695557e-312	S7w0	ALCAM
CHCHD1	1,26689029301799e-316	0.220632	0.725	0.805	2,6124544732324e-312	S7w0	CHCHD1
CFAP65	1,97721563599581e-316	0.278682	0.44	0.29	4,07721636298697e-312	S7w0	CFAP65
R3HCC1	2,08826494316866e-316	0.209969	0.505	0.528	4,3062111393081e-312	S7w0	R3HCC1
UBN1	2,73407697274886e-316	0.220014	0.51	0.539	5,63794012550543e-312	S7w0	UBN1
PLS3	2,78144729518022e-316	-0.237347	0.14	0.497	5,73562246739112e-312	S7w0	PLS3
SPAG7	4,58002158994006e-316	0.21652	0.636	0.717	9,4444625206154e-312	S7w0	SPAG7
RET	4,90055428629052e-316	0.330339	0.424	0.301	1,01054329937597e-311	S7w0	RET
TSSC4	6,43597666880791e-316	0.197147	0.693	0.805	1,32716274887488e-311	S7w0	TSSC4
SRP9	8,13524618967533e-316	0.31891	0.926	0.964	1,67756911677295e-311	S7w0	SRP9
MOB4	1,11022255102475e-315	0.158401	0.475	0.581	2,28938992246814e-311	S7w0	MOB4
DMAC1	1,15175843248174e-315	0.195361	0.607	0.686	2,37504106362059e-311	S7w0	DMAC1
CYB5R3	1,25422396664015e-315	0.274199	0.777	0.824	2,58633524160866e-311	S7w0	CYB5R3
DCXR	2,33883471287867e-315	0.208769	0.65	0.745	4,82291106142711e-311	S7w0	DCXR
SUCO	4,61469375334402e-315	-0.152229	0.324	0.682	9,5159599887707e-311	S7w0	SUCO
EBPL	8,19209831366097e-315	0.172514	0.466	0.51	1,68929259326003e-310	S7w0	EBPL
SNRNP25	2,09388503969137e-314	0.2418	0.458	0.374	4,31780034034757e-310	S7w0	SNRNP25
KCNMA1	2,42590765209759e-314	0.463869	0.813	0.874	5,00246416939044e-310	S7w0	KCNMA1
FYN	4,75052393137202e-314	0.21707	0.429	0.446	9,79605539888224e-310	S7w0	FYN
RRBP1	1,65054103712359e-313	-0.304711	0.406	0.777	0	S7w0	RRBP1
MESD	1,78242645472055e-313	0.174289	0.543	0.68	0	S7w0	MESD
RTL8B	2,05173438256876e-313	0.177851	0.456	0.487	0	S7w0	RTL8B
SOX4	2,5221890116258e-313	0.890471	0.596	0.557	0	S7w0	SOX4
SF3B2	3,40709171845515e-313	0.294175	0.789	0.856	0	S7w0	SF3B2
CCDC50	3,63620506636631e-313	0.211828	0.503	0.534	0	S7w0	CCDC50
RAD23A	5,19850808183663e-313	0.228967	0.781	0.868	0	S7w0	RAD23A
CST3	1,53932829158255e-312	-0.380332	0.954	0.989	3.17425e-308	S7w0	CST3
AP2A2	2,06083049588724e-312	0.187029	0.519	0.599	4.24964e-308	S7w0	AP2A2
SEPTIN11	2,8028324164438e-312	0.166606	0.64	0.807	5.77972e-308	S7w0	SEPTIN11
UGT2B7	4,88745436841572e-312	-0.315963	0.004	0.236	1.00784e-307	S7w0	UGT2B7
MAP6	1,43372324849814e-311	0.18034	0.538	0.655	2.95648e-307	S7w0	MAP6
COX11	1,45748031890337e-311	0.179098	0.587	0.691	3.00547e-307	S7w0	COX11
FAM219B	1,66750761514131e-311	0.227776	0.522	0.542	3.43857e-307	S7w0	FAM219B
SRP72	2,38037531590513e-311	0.19405	0.678	0.765	4.90857e-307	S7w0	SRP72
IER3IP1	3,8847192428292e-311	0.169866	0.637	0.759	8.01068e-307	S7w0	IER3IP1
C14orf132	4,86636053407724e-311	0.311231	0.797	0.839	1.00349e-306	S7w0	C14orf132
C7orf50	5,07291598070225e-311	0.217375	0.696	0.771	1.04609e-306	S7w0	C7orf50
NRXN1	5,33467636742856e-311	-0.200949	0.452	0.808	1.10006e-306	S7w0	NRXN1
BABAM1	6,49429823424067e-311	0.160263	0.525	0.618	1.33919e-306	S7w0	BABAM1
EIF2S2	7,19974793286783e-311	0.260237	0.789	0.88	1.48466e-306	S7w0	EIF2S2
CCDC106	8,82825888903758e-311	0.186226	0.449	0.474	1.82048e-306	S7w0	CCDC106
C11orf49	1,59909326949682e-310	0.185406	0.475	0.546	3.29749e-306	S7w0	C11orf49
NR2F6	1,74837865313265e-310	-0.178132	0.412	0.772	3.60533e-306	S7w0	NR2F6
POLR2C	2,56333034721615e-310	0.168219	0.531	0.638	5.28584e-306	S7w0	POLR2C
SMIM24	4,49389155007548e-310	-0.387164	0.164	0.526	9.26685e-306	S7w0	SMIM24
TACC2	6,27302428048399e-310	0.266722	0.408	0.3	1.29356e-305	S7w0	TACC2
BCAP31	7,48600939868174e-310	0.274741	0.801	0.883	1.54369e-305	S7w0	BCAP31
HECTD4	0	0.257436	0.618	0.661	2.53832e-305	S7w0	HECTD4
PABPC1	0	0.291642	0.887	0.959	2.68997e-305	S7w0	PABPC1
NEURL1	0	0.225119	0.555	0.594	3.01498e-305	S7w0	NEURL1
ARL8A	0	0.155157	0.441	0.532	5.67615e-305	S7w0	ARL8A
MLXIPL	0	0.374192	0.649	0.602	5.8252e-305	S7w0	MLXIPL
NKX6-1	0	0.343084	0.747	0.798	6.67137e-305	S7w0	NKX6-1
ZFR	0	0.201588	0.638	0.733	7.68019e-305	S7w0	ZFR
GPX7	0	0.271804	0.617	0.655	8.45115e-305	S7w0	GPX7
LMX1B	0	0.284922	0.422	0.278	8.82316e-305	S7w0	LMX1B
PHB2	0	0.188203	0.705	0.811	8.95511e-305	S7w0	PHB2
PDX1	0	0.29394	0.779	0.857	1.08829e-304	S7w0	PDX1
GATAD1	0	-0.154348	0.312	0.669	1.12741e-304	S7w0	GATAD1
EIF3E	0	0.295172	0.91	0.967	2.48232e-304	S7w0	EIF3E
SAFB	0	0.198513	0.499	0.584	2.70873e-304	S7w0	SAFB
SEL1L	0	-0.232	0.317	0.691	2.88358e-304	S7w0	SEL1L
GOT2	0	0.178725	0.45	0.494	4.19643e-304	S7w0	GOT2
RPS6KB2	3.05834e-308	0.199053	0.505	0.541	6.3066e-304	S7w0	RPS6KB2
SURF1	4.4774e-308	0.183562	0.631	0.73	9.23284e-304	S7w0	SURF1
PQBP1	3.15371e-307	0.15519	0.583	0.705	6.50327e-303	S7w0	PQBP1
FOXO1	4.38049e-307	0.244439	0.478	0.503	9.03301e-303	S7w0	FOXO1
PARP6	4.95704e-307	0.222347	0.449	0.42	1.02219e-302	S7w0	PARP6
HAGH	5.3702e-307	0.22309	0.684	0.764	1.10739e-302	S7w0	HAGH
NONO	8.07954e-307	0.26136	0.829	0.896	1.66608e-302	S7w0	NONO
LYPLA2	2.81894e-306	0.203807	0.485	0.511	5.81294e-302	S7w0	LYPLA2
CEND1	3.34806e-306	0.215948	0.221	0.013	6.90404e-302	S7w0	CEND1
RPL17	4.05055e-306	0.331202	0.727	0.681	8.35264e-302	S7w0	RPL17
PPP2R5B	4.71439e-306	0.230579	0.4	0.336	9.72154e-302	S7w0	PPP2R5B
MIF	9.44753e-306	0.31722	0.87	0.916	1.94817e-301	S7w0	MIF
TM2D3	1.34749e-305	0.169955	0.527	0.631	2.77866e-301	S7w0	TM2D3
TRMT10C	1.67147e-305	0.180486	0.417	0.444	3.44674e-301	S7w0	TRMT10C
NMD3	2.04002e-305	0.157005	0.422	0.516	4.20672e-301	S7w0	NMD3
IGF2BP1	2.0818e-305	0.311722	0.475	0.317	4.29288e-301	S7w0	IGF2BP1
RBM42	2.23891e-305	0.161673	0.444	0.555	4.61686e-301	S7w0	RBM42
FBXW7	2.25561e-305	0.229311	0.439	0.429	4.6513e-301	S7w0	FBXW7
MEAF6	3.15665e-305	0.297599	0.832	0.884	6.50933e-301	S7w0	MEAF6
MRPL43	3.30095e-305	0.174211	0.625	0.728	6.80689e-301	S7w0	MRPL43
NKAP	3.56035e-305	0.166766	0.42	0.46	7.34179e-301	S7w0	NKAP
C22orf39	4.66238e-305	0.179715	0.492	0.545	9.6143e-301	S7w0	C22orf39
PABPN1	6.80188e-305	0.287252	0.76	0.821	1.40262e-300	S7w0	PABPN1
SCAMP5	6.98311e-305	0.234796	0.654	0.701	1.43999e-300	S7w0	SCAMP5
RNPEP	7.31479e-305	0.216954	0.46	0.465	1.50838e-300	S7w0	RNPEP
SAC3D1	9.27153e-305	0.204863	0.392	0.341	1.91188e-300	S7w0	SAC3D1
ECSIT	9.29484e-305	0.160553	0.46	0.506	1.91669e-300	S7w0	ECSIT
PDCD7	1.31527e-304	0.194182	0.48	0.524	2.71223e-300	S7w0	PDCD7
SRSF11	1.40276e-304	0.260717	0.776	0.869	2.89263e-300	S7w0	SRSF11
EZR	1.41931e-304	-0.196716	0.22	0.578	2.92677e-300	S7w0	EZR
CRELD2	2.22857e-304	0.219524	0.593	0.68	4.59552e-300	S7w0	CRELD2
PAFAH1B2	2.57832e-304	0.191542	0.632	0.738	5.31676e-300	S7w0	PAFAH1B2
SSBP3	5.57062e-304	0.213246	0.592	0.657	1.14872e-299	S7w0	SSBP3
WDR18	5.88719e-304	0.16883	0.446	0.521	1.214e-299	S7w0	WDR18
RRAGD	9.35491e-304	-0.274369	0.387	0.756	1.92908e-299	S7w0	RRAGD
CTDSPL	1.47858e-303	-0.152859	0.21	0.555	3.04898e-299	S7w0	CTDSPL
ALG5	1.69351e-303	0.191193	0.614	0.72	3.49219e-299	S7w0	ALG5
NPRL3	3.45444e-303	0.158586	0.394	0.417	7.12339e-299	S7w0	NPRL3
SRD5A1	4.06692e-303	0.24614	0.547	0.578	8.3864e-299	S7w0	SRD5A1
SMIM26	4.22072e-303	0.225334	0.723	0.794	8.70354e-299	S7w0	SMIM26
TOP1	5.01589e-303	0.261933	0.753	0.815	1.03433e-298	S7w0	TOP1
EIF4A2	5.16347e-303	0.336523	0.957	0.981	1.06476e-298	S7w0	EIF4A2
CSTF3	5.60089e-303	0.257487	0.528	0.529	1.15496e-298	S7w0	CSTF3
CLNS1A	8.34381e-303	0.159421	0.536	0.642	1.72058e-298	S7w0	CLNS1A
AAMP	1.22497e-302	0.156343	0.492	0.598	2.52601e-298	S7w0	AAMP
CHODL	1.24078e-302	0.732522	0.686	0.539	2.55861e-298	S7w0	CHODL
FAM204A	1.98891e-302	0.192779	0.502	0.547	4.10133e-298	S7w0	FAM204A
MCRIP2	2.37684e-302	0.159097	0.598	0.711	4.90128e-298	S7w0	MCRIP2
EIF4E2	2.9423e-302	0.159343	0.542	0.635	6.06731e-298	S7w0	EIF4E2
SNAPC3	2.98157e-302	0.180572	0.454	0.508	6.14829e-298	S7w0	SNAPC3
DCTPP1	3.09031e-302	0.169085	0.389	0.406	6.37254e-298	S7w0	DCTPP1
RTL8A	3.69541e-302	0.236551	0.686	0.754	7.6203e-298	S7w0	RTL8A
ZNF706	3.87189e-302	0.206377	0.741	0.835	7.98422e-298	S7w0	ZNF706
CELF3	4.21424e-302	0.277634	0.568	0.571	8.69018e-298	S7w0	CELF3
NCBP2	5.26426e-302	0.184932	0.545	0.602	1.08554e-297	S7w0	NCBP2
IFT22	5.50032e-302	0.229486	0.508	0.503	1.13422e-297	S7w0	IFT22
CWC15	5.5857e-302	0.174471	0.575	0.665	1.15183e-297	S7w0	CWC15
ZNF462	5.75646e-302	0.220875	0.497	0.541	1.18704e-297	S7w0	ZNF462
BRD4	5.82325e-302	0.208656	0.634	0.72	1.20081e-297	S7w0	BRD4
LMO1	6.61272e-302	0.292608	0.564	0.617	1.36361e-297	S7w0	LMO1
ABT1	6.74452e-302	0.156661	0.378	0.408	1.39079e-297	S7w0	ABT1
LOXL4	6.89066e-302	0.701158	0.337	0.151	1.42092e-297	S7w0	LOXL4
IDH3B	7.50987e-302	0.15455	0.447	0.545	1.54861e-297	S7w0	IDH3B
ADCY1	7.79469e-302	0.305532	0.443	0.459	1.60734e-297	S7w0	ADCY1
TMEM132A	8.85367e-302	0.42729	0.815	0.772	1.82572e-297	S7w0	TMEM132A
HNRNPH3	1.06609e-301	0.201768	0.644	0.754	2.19839e-297	S7w0	HNRNPH3
IPO9	1.22867e-301	0.276153	0.604	0.613	2.53365e-297	S7w0	IPO9
NACA	1.35742e-301	0.274264	0.944	0.986	2.79913e-297	S7w0	NACA
C12orf73	1.73301e-301	0.168198	0.423	0.446	3.57364e-297	S7w0	C12orf73
CCT3	2.04942e-301	0.298024	0.877	0.925	4.22611e-297	S7w0	CCT3
EXOC7	2.06374e-301	0.24316	0.598	0.682	4.25563e-297	S7w0	EXOC7
WDR82	2.80574e-301	0.167068	0.493	0.572	5.78571e-297	S7w0	WDR82
ARFIP2	3.18171e-301	0.168406	0.583	0.683	6.56101e-297	S7w0	ARFIP2
LMAN1	3.23727e-301	-0.349475	0.639	0.916	6.67558e-297	S7w0	LMAN1
MAL2	8.33904e-301	0.217766	0.67	0.817	1.71959e-296	S7w0	MAL2
VDAC3	9.30946e-301	0.238474	0.721	0.797	1.9197e-296	S7w0	VDAC3
TKT	1.38347e-300	0.213744	0.705	0.798	2.85284e-296	S7w0	TKT
REXO4	2.00162e-300	0.199662	0.38	0.356	4.12754e-296	S7w0	REXO4
EIF3H	2.28182e-300	0.220679	0.833	0.92	4.70534e-296	S7w0	EIF3H
NDUFB5	2.56819e-300	0.202394	0.74	0.841	5.29586e-296	S7w0	NDUFB5
PLCXD2	2.91071e-300	0.197382	0.502	0.547	6.00218e-296	S7w0	PLCXD2
CDS1	5.8472e-300	-0.157895	0.159	0.493	1.20575e-295	S7w0	CDS1
RIC3	8.33985e-300	0.169911	0.54	0.649	1.71976e-295	S7w0	RIC3
ZADH2	1.62841e-299	0.163994	0.42	0.521	3.35794e-295	S7w0	ZADH2
PRSS23	2.77446e-299	-0.296905	0.176	0.529	5.72121e-295	S7w0	PRSS23
GGA1	3.22405e-299	0.206284	0.433	0.446	6.64831e-295	S7w0	GGA1
NARF	3.44552e-299	0.209992	0.493	0.534	7.10502e-295	S7w0	NARF
RNF11	3.79972e-299	0.179796	0.663	0.786	7.8354e-295	S7w0	RNF11
PRODH2	4.37196e-299	-0.195999	0.057	0.354	9.01541e-295	S7w0	PRODH2
ETFA	5.98153e-299	0.169776	0.568	0.68	1.23345e-294	S7w0	ETFA
F10	8.94478e-299	-0.540657	0.524	0.828	1.8445e-294	S7w0	F10
CHN1	1.11142e-298	0.254181	0.432	0.38	2.29186e-294	S7w0	CHN1
TMEM181	1.27489e-298	-0.179259	0.339	0.698	2.62895e-294	S7w0	TMEM181
UPF3B	1.36129e-298	0.243451	0.4	0.335	2.80712e-294	S7w0	UPF3B
TGOLN2	1.84694e-298	-0.228402	0.433	0.79	3.80858e-294	S7w0	TGOLN2
GNAS	2.10987e-298	-0.600617	0.988	0.998	4.35075e-294	S7w0	GNAS
ARPP19	2.51648e-298	0.21461	0.802	0.912	5.18924e-294	S7w0	ARPP19
TMED5	3.95682e-298	-0.200576	0.416	0.773	8.15935e-294	S7w0	TMED5
SMARCD1	3.97822e-298	0.199902	0.388	0.369	8.20349e-294	S7w0	SMARCD1
GOLGA7	6.21278e-298	0.161518	0.568	0.672	1.28114e-293	S7w0	GOLGA7
PYM1	8.71507e-298	0.150254	0.404	0.461	1.79714e-293	S7w0	PYM1
AKIRIN2	1.25185e-297	0.210734	0.43	0.412	2.58144e-293	S7w0	AKIRIN2
SHOC2	1.3679e-297	0.166714	0.557	0.656	2.82075e-293	S7w0	SHOC2
MTA1	1.47755e-297	0.202306	0.406	0.382	3.04685e-293	S7w0	MTA1
MTIF3	1.61256e-297	0.155921	0.546	0.657	3.32527e-293	S7w0	MTIF3
GTPBP4	1.91138e-297	0.172366	0.425	0.466	3.94146e-293	S7w0	GTPBP4
C12orf57	2.79714e-297	0.28503	0.912	0.964	5.76798e-293	S7w0	C12orf57
MYEF2	5.57163e-297	0.244932	0.63	0.683	1.14893e-292	S7w0	MYEF2
ATRAID	6.42179e-297	0.225389	0.764	0.876	1.32424e-292	S7w0	ATRAID
QARS	7.38628e-297	0.159726	0.551	0.661	1.52313e-292	S7w0	QARS
HNRNPH2	7.68089e-297	0.151226	0.552	0.689	1.58388e-292	S7w0	HNRNPH2
TSG101	1.00691e-296	0.174287	0.576	0.683	2.07634e-292	S7w0	TSG101
ZC3H13	1.20929e-296	0.21464	0.523	0.574	2.49367e-292	S7w0	ZC3H13
FSCN1	1.21788e-296	0.264743	0.229	0.016	2.51139e-292	S7w0	FSCN1
CISD2	5.56562e-296	0.20057	0.727	0.825	1.14769e-291	S7w0	CISD2
SEC62	6.06269e-296	0.340659	0.913	0.936	1.25019e-291	S7w0	SEC62
SYF2	6.62347e-296	0.222528	0.59	0.646	1.36582e-291	S7w0	SYF2
DNALI1	6.85773e-296	0.17768	0.465	0.504	1.41413e-291	S7w0	DNALI1
SDHC	1.01593e-295	0.160082	0.676	0.803	2.09495e-291	S7w0	SDHC
SFSWAP	1.19232e-295	0.163332	0.44	0.526	2.45867e-291	S7w0	SFSWAP
EMC7	1.46925e-295	0.214809	0.677	0.81	3.02974e-291	S7w0	EMC7
HSPA5	4.29681e-295	-0.930233	0.841	0.957	8.86044e-291	S7w0	HSPA5
CDKN2AIPNL	4.94054e-295	0.18223	0.514	0.564	1.01879e-290	S7w0	CDKN2AIPNL
SUDS3	7.05689e-295	0.183345	0.426	0.465	1.4552e-290	S7w0	SUDS3
MYO10	9.14085e-295	0.183558	0.342	0.462	1.88493e-290	S7w0	MYO10
MYT1	9.31127e-295	0.23923	0.384	0.315	1.92008e-290	S7w0	MYT1
CNIH1	1.00613e-294	0.188436	0.743	0.844	2.07475e-290	S7w0	CNIH1
THOC7	1.09537e-294	0.177798	0.63	0.725	2.25877e-290	S7w0	THOC7
ZMAT2	1.17598e-294	0.157906	0.579	0.696	2.42499e-290	S7w0	ZMAT2
ARID4B	2.11021e-294	0.208456	0.629	0.724	4.35146e-290	S7w0	ARID4B
HOOK2	3.37609e-294	0.217167	0.642	0.755	6.96183e-290	S7w0	HOOK2
OXLD1	4.21069e-294	0.155677	0.456	0.523	8.68286e-290	S7w0	OXLD1
NUDT16L1	4.53667e-294	0.175157	0.519	0.594	9.35507e-290	S7w0	NUDT16L1
CDV3	4.56434e-294	0.229973	0.755	0.861	9.41213e-290	S7w0	CDV3
DPF2	6.16024e-294	0.162338	0.39	0.444	1.2703e-289	S7w0	DPF2
CXADR	8.28902e-294	0.227345	0.608	0.704	1.70928e-289	S7w0	CXADR
TMEM97	1.0382e-293	0.340349	0.397	0.227	2.14088e-289	S7w0	TMEM97
METRN	1.04797e-293	-0.262666	0.481	0.827	2.16102e-289	S7w0	METRN
MTCH2	1.1125e-293	0.204627	0.743	0.833	2.29409e-289	S7w0	MTCH2
ACTR10	1.64028e-293	0.156275	0.583	0.733	3.38242e-289	S7w0	ACTR10
GSPT1	2.63062e-293	0.155921	0.588	0.707	5.42461e-289	S7w0	GSPT1
PRELID3B	3.29157e-293	0.1705	0.518	0.588	6.78754e-289	S7w0	PRELID3B
TMEM14A	4.2462e-293	0.181746	0.535	0.659	8.75609e-289	S7w0	TMEM14A
BNIP3	5.25256e-293	0.250222	0.831	0.917	1.08313e-288	S7w0	BNIP3
MKRN1	5.36084e-293	0.159229	0.549	0.66	1.10546e-288	S7w0	MKRN1
ENAH	5.39253e-293	0.224508	0.516	0.55	1.11199e-288	S7w0	ENAH
STX1A	6.62678e-293	0.303357	0.722	0.789	1.36651e-288	S7w0	STX1A
EXOSC1	7.88463e-293	0.180013	0.439	0.472	1.62589e-288	S7w0	EXOSC1
DNPH1	1.14265e-292	0.206949	0.665	0.761	2.35626e-288	S7w0	DNPH1
PAIP2	1.74663e-292	0.19991	0.611	0.702	3.60173e-288	S7w0	PAIP2
DMAC2	1.90483e-292	0.203854	0.449	0.437	3.92795e-288	S7w0	DMAC2
CNOT4	2.54782e-292	0.167593	0.466	0.521	5.25386e-288	S7w0	CNOT4
CIAO2A	3.21049e-292	0.163996	0.504	0.576	6.62034e-288	S7w0	CIAO2A
NDUFS4	3.70293e-292	0.214394	0.63	0.716	7.63582e-288	S7w0	NDUFS4
CLSTN1	3.77065e-292	0.233758	0.483	0.479	7.77545e-288	S7w0	CLSTN1
STRBP	4.11296e-292	0.190754	0.518	0.585	8.48134e-288	S7w0	STRBP
MRPL1	4.37215e-292	0.167587	0.423	0.48	9.01581e-288	S7w0	MRPL1
DTX3	8.22168e-292	0.167855	0.39	0.43	1.69539e-287	S7w0	DTX3
LSM3	9.79022e-292	0.186504	0.662	0.762	2.01884e-287	S7w0	LSM3
PTPMT1	1.60254e-291	0.157736	0.44	0.491	3.3046e-287	S7w0	PTPMT1
KDF1	2.08857e-291	0.167155	0.369	0.376	4.30684e-287	S7w0	KDF1
ARF1	2.79798e-291	0.255192	0.852	0.921	5.76972e-287	S7w0	ARF1
HSPA1A	2.90274e-291	-0.156734	0.16	0.484	5.98575e-287	S7w0	HSPA1A
NEFM	3.15339e-291	1.15321	0.709	0.745	6.50261e-287	S7w0	NEFM
NSD1	1.11646e-290	0.205408	0.562	0.654	2.30225e-286	S7w0	NSD1
CIB1	1.66313e-290	-0.207377	0.364	0.724	3.42954e-286	S7w0	CIB1
SRRM1	3.66504e-290	0.244713	0.715	0.78	7.55768e-286	S7w0	SRRM1
SRI	3.82448e-290	0.178915	0.627	0.743	7.88645e-286	S7w0	SRI
RPUSD3	4.84154e-290	0.177694	0.409	0.418	9.98374e-286	S7w0	RPUSD3
EDARADD	5.68722e-290	0.264331	0.651	0.731	1.17276e-285	S7w0	EDARADD
PDZD8	6.21583e-290	-0.170999	0.353	0.706	1.28177e-285	S7w0	PDZD8
GEMIN7	6.24518e-290	0.16846	0.418	0.427	1.28782e-285	S7w0	GEMIN7
GPS1	6.65512e-290	0.179356	0.515	0.576	1.37235e-285	S7w0	GPS1
SRPK1	7.78043e-290	0.214769	0.413	0.378	1.6044e-285	S7w0	SRPK1
PLIN3	9.10796e-290	-0.436338	0.321	0.679	1.87815e-285	S7w0	PLIN3
TMEM106B	9.24395e-290	-0.172705	0.456	0.798	1.90619e-285	S7w0	TMEM106B
DPP6	9.70105e-290	0.21827	0.613	0.736	2.00045e-285	S7w0	DPP6
NAT14	1.31205e-289	0.162254	0.496	0.593	2.70557e-285	S7w0	NAT14
SETD5	2.9989e-289	0.202129	0.557	0.618	6.18403e-285	S7w0	SETD5
DNAJC15	3.12838e-289	0.213312	0.601	0.669	6.45103e-285	S7w0	DNAJC15
RFX6	3.49716e-289	0.236112	0.474	0.483	7.2115e-285	S7w0	RFX6
RTRAF	5.52784e-289	0.240067	0.834	0.902	1.13989e-284	S7w0	RTRAF
IGBP1	5.98629e-289	0.158957	0.569	0.674	1.23443e-284	S7w0	IGBP1
ISX	7.68909e-289	0.242941	0.454	0.4	1.58557e-284	S7w0	ISX
UNC80	8.91434e-289	-0.158841	0.237	0.582	1.83823e-284	S7w0	UNC80
TMTC4	1.00127e-288	0.245295	0.373	0.259	2.06471e-284	S7w0	TMTC4
NUBP2	1.51654e-288	0.168884	0.473	0.544	3.12726e-284	S7w0	NUBP2
CLINT1	1.55191e-288	-0.16265	0.392	0.739	3.20019e-284	S7w0	CLINT1
KMT2E	1.64683e-288	0.199525	0.632	0.732	3.39592e-284	S7w0	KMT2E
ENY2	1.74703e-288	0.179614	0.709	0.822	3.60254e-284	S7w0	ENY2
SALL1	2.05978e-288	0.318069	0.349	0.143	4.24746e-284	S7w0	SALL1
RAC3	3.68111e-288	0.237317	0.659	0.696	7.59083e-284	S7w0	RAC3
PRPF38B	3.79565e-288	0.191262	0.525	0.611	7.827e-284	S7w0	PRPF38B
TMEM246	4.24771e-288	0.154588	0.443	0.527	8.75921e-284	S7w0	TMEM246
GPBP1	8.55789e-288	0.173472	0.635	0.764	1.76472e-283	S7w0	GPBP1
RBM39	9.42269e-288	0.2905	0.834	0.891	1.94305e-283	S7w0	RBM39
NKIRAS2	2.35952e-287	0.150788	0.419	0.483	4.86556e-283	S7w0	NKIRAS2
CIZ1	3.98772e-287	0.171857	0.47	0.512	8.22308e-283	S7w0	CIZ1
TPGS2	4.88546e-287	0.181337	0.459	0.474	1.00743e-282	S7w0	TPGS2
RNF146	5.3258e-287	0.155422	0.396	0.464	1.09823e-282	S7w0	RNF146
RABEP1	5.61416e-287	0.178037	0.534	0.618	1.1577e-282	S7w0	RABEP1
NOC2L	5.65728e-287	0.167396	0.407	0.472	1.16659e-282	S7w0	NOC2L
FBLIM1	1.10823e-286	0.236291	0.433	0.413	2.28529e-282	S7w0	FBLIM1
PPP2R1A	1.16339e-286	0.305525	0.847	0.866	2.39902e-282	S7w0	PPP2R1A
TMEM50A	1.3048e-286	0.167444	0.616	0.729	2.69063e-282	S7w0	TMEM50A
NDUFB6	1.50028e-286	0.213183	0.692	0.777	3.09372e-282	S7w0	NDUFB6
SYMPK	1.6291e-286	0.187259	0.496	0.578	3.35937e-282	S7w0	SYMPK
ADAR	2.24684e-286	0.177025	0.617	0.743	4.63321e-282	S7w0	ADAR
NREP	3.18518e-286	0.441646	0.589	0.539	6.56815e-282	S7w0	NREP
NOL4	3.633e-286	0.217228	0.499	0.552	7.49161e-282	S7w0	NOL4
SEC31A	3.77859e-286	-0.320903	0.591	0.887	7.79183e-282	S7w0	SEC31A
SRP19	3.95802e-286	0.196628	0.672	0.771	8.16183e-282	S7w0	SRP19
KLHL23	7.77759e-286	0.208304	0.444	0.438	1.60382e-281	S7w0	KLHL23
SIRT2	7.8561e-286	0.17884	0.459	0.502	1.62001e-281	S7w0	SIRT2
YKT6	8.94482e-286	0.187981	0.436	0.43	1.84451e-281	S7w0	YKT6
HMGN3	1.43873e-285	0.281212	0.828	0.892	2.96681e-281	S7w0	HMGN3
SLC39A14	1.50824e-285	-0.152104	0.303	0.646	3.11015e-281	S7w0	SLC39A14
RABIF	2.17992e-285	0.168301	0.433	0.465	4.49521e-281	S7w0	RABIF
FZD1	3.48126e-285	0.163508	0.397	0.517	7.1787e-281	S7w0	FZD1
TPD52	3.48345e-285	0.28932	0.889	0.957	7.18321e-281	S7w0	TPD52
RNF114	4.99582e-285	0.152608	0.449	0.535	1.03019e-280	S7w0	RNF114
MTF2	6.19919e-285	0.200248	0.432	0.451	1.27833e-280	S7w0	MTF2
FDX2	1.14812e-284	0.188659	0.388	0.356	2.36754e-280	S7w0	FDX2
UBE2R2	1.72737e-284	0.17899	0.675	0.781	3.56201e-280	S7w0	UBE2R2
MRPL40	2.35561e-284	0.155698	0.589	0.703	4.85749e-280	S7w0	MRPL40
PYCR1	3.18277e-284	0.255457	0.52	0.482	6.56319e-280	S7w0	PYCR1
CYTH2	4.23087e-284	0.20406	0.47	0.508	8.72448e-280	S7w0	CYTH2
MRPL15	6.25418e-284	0.166244	0.445	0.481	1.28967e-279	S7w0	MRPL15
PSMA3	6.7446e-284	0.193916	0.638	0.736	1.3908e-279	S7w0	PSMA3
CLTB	1.202e-283	0.188103	0.751	0.856	2.47865e-279	S7w0	CLTB
ARHGDIA	2.06252e-283	0.218918	0.73	0.822	4.25313e-279	S7w0	ARHGDIA
PGLS	2.208e-283	0.236713	0.811	0.871	4.55312e-279	S7w0	PGLS
GLB1	3.27088e-283	-0.154781	0.408	0.751	6.74487e-279	S7w0	GLB1
TNFSF10	4.44846e-283	-0.263898	0.02	0.265	9.17317e-279	S7w0	TNFSF10
PWWP3A	4.57204e-283	0.220995	0.407	0.397	9.42799e-279	S7w0	PWWP3A
RIMS2	4.70651e-283	0.164639	0.543	0.651	9.7053e-279	S7w0	RIMS2
VAV2	5.43127e-283	0.23921	0.412	0.374	1.11998e-278	S7w0	VAV2
NDUFAF2	6.26408e-283	0.184916	0.486	0.521	1.29172e-278	S7w0	NDUFAF2
PAK3	6.52387e-283	0.33423	0.59	0.527	1.34529e-278	S7w0	PAK3
HRK	1.05958e-282	0.354403	0.308	0.094	2.18497e-278	S7w0	HRK
UBE2QL1	2.25037e-282	0.274183	0.557	0.578	4.64048e-278	S7w0	UBE2QL1
ENTPD3	2.55057e-282	0.333491	0.463	0.432	5.25953e-278	S7w0	ENTPD3
RPL36AL	2.75965e-282	0.278989	0.943	0.976	5.69068e-278	S7w0	RPL36AL
DBNDD1	3.21921e-282	0.252432	0.375	0.228	6.63834e-278	S7w0	DBNDD1
CCM2	5.26196e-282	0.161755	0.445	0.498	1.08507e-277	S7w0	CCM2
DNAJC7	1.47637e-281	0.192771	0.671	0.793	3.04442e-277	S7w0	DNAJC7
DHX30	2.87821e-281	0.161404	0.534	0.628	5.93517e-277	S7w0	DHX30
HAX1	4.11453e-281	0.171978	0.678	0.81	8.48458e-277	S7w0	HAX1
ARFGAP3	4.17162e-281	-0.153501	0.402	0.741	8.60231e-277	S7w0	ARFGAP3
GLCCI1	7.23608e-281	0.231224	0.345	0.33	1.49215e-276	S7w0	GLCCI1
SF3B5	1.00296e-280	0.290928	0.871	0.933	2.0682e-276	S7w0	SF3B5
KPNB1	1.09855e-280	0.264247	0.814	0.869	2.26531e-276	S7w0	KPNB1
DDX1	1.19064e-280	0.172228	0.629	0.759	2.45523e-276	S7w0	DDX1
SYNDIG1L	1.2188e-280	0.300659	0.326	0.104	2.51329e-276	S7w0	SYNDIG1L
MGRN1	1.26196e-280	0.209066	0.472	0.502	2.60228e-276	S7w0	MGRN1
CCNB1IP1	1.67944e-280	0.220429	0.58	0.619	3.46316e-276	S7w0	CCNB1IP1
TAF6	2.21952e-280	0.174099	0.385	0.366	4.57688e-276	S7w0	TAF6
GGNBP2	2.49531e-280	0.153124	0.607	0.745	5.14558e-276	S7w0	GGNBP2
ENDOV	3.20864e-280	0.226836	0.415	0.362	6.61654e-276	S7w0	ENDOV
BAZ2A	4.09155e-280	0.184118	0.524	0.583	8.43719e-276	S7w0	BAZ2A
CEP170	4.93749e-280	0.202816	0.471	0.512	1.01816e-275	S7w0	CEP170
MORF4L2	5.19394e-280	0.303186	0.887	0.928	1.07104e-275	S7w0	MORF4L2
DCAF7	6.16716e-280	0.241037	0.681	0.74	1.27173e-275	S7w0	DCAF7
SDR39U1	9.86461e-280	0.151202	0.481	0.553	2.03418e-275	S7w0	SDR39U1
ADRM1	2.33323e-279	0.176351	0.594	0.705	4.81135e-275	S7w0	ADRM1
PDCD5	2.5986e-279	0.312281	0.813	0.875	5.35857e-275	S7w0	PDCD5
EBP	3.75292e-279	0.258004	0.587	0.608	7.7389e-275	S7w0	EBP
ATG4D	4.14283e-279	0.212731	0.384	0.309	8.54294e-275	S7w0	ATG4D
MIDN	5.1114e-279	0.269861	0.587	0.603	1.05402e-274	S7w0	MIDN
ATP5PD	7.11639e-279	0.228785	0.763	0.834	1.46747e-274	S7w0	ATP5PD
EIF4EBP2	8.07877e-279	0.162405	0.53	0.606	1.66592e-274	S7w0	EIF4EBP2
SORD	1.71192e-278	0.283889	0.641	0.677	3.53016e-274	S7w0	SORD
CDK12	2.0512e-278	0.157441	0.458	0.532	4.22978e-274	S7w0	CDK12
B3GALT1	2.98757e-278	0.297079	0.322	0.138	6.16066e-274	S7w0	B3GALT1
C8orf33	3.44631e-278	0.214906	0.451	0.427	7.10664e-274	S7w0	C8orf33
HPS1	5.34027e-278	0.171269	0.471	0.555	1.10122e-273	S7w0	HPS1
MAGEF1	9.98452e-278	0.212958	0.663	0.742	2.05891e-273	S7w0	MAGEF1
TBC1D4	1.00088e-277	-0.158437	0.353	0.693	2.06392e-273	S7w0	TBC1D4
SLC35B2	1.17672e-277	0.172346	0.397	0.421	2.42652e-273	S7w0	SLC35B2
ARPC2	1.40243e-277	0.254454	0.873	0.931	2.89195e-273	S7w0	ARPC2
PGRMC2	1.40244e-277	-0.18005	0.516	0.84	2.89197e-273	S7w0	PGRMC2
RABL6	1.95991e-277	0.213657	0.693	0.762	4.04153e-273	S7w0	RABL6
SRPRA	2.38669e-277	-0.159989	0.427	0.765	4.9216e-273	S7w0	SRPRA
AHSA1	1.20597e-276	0.162255	0.504	0.591	2.48684e-272	S7w0	AHSA1
MRPL23	1.27703e-276	0.171484	0.581	0.661	2.63335e-272	S7w0	MRPL23
AFDN	1.46472e-276	0.156865	0.585	0.703	3.0204e-272	S7w0	AFDN
PSMB6	1.84829e-276	0.272869	0.821	0.885	3.81135e-272	S7w0	PSMB6
SELENOS	2.08079e-276	0.195341	0.62	0.733	4.2908e-272	S7w0	SELENOS
GBA2	2.9437e-276	0.226997	0.452	0.456	6.0702e-272	S7w0	GBA2
TOMM7	3.1217e-276	0.283158	0.916	0.966	6.43726e-272	S7w0	TOMM7
ZFP90	4.19142e-276	0.192271	0.399	0.394	8.64313e-272	S7w0	ZFP90
HCFC1R1	4.6604e-276	0.154798	0.679	0.824	9.61021e-272	S7w0	HCFC1R1
PLCXD3	7.29385e-276	-0.198015	0.349	0.697	1.50407e-271	S7w0	PLCXD3
UNC119	7.79068e-276	0.218341	0.446	0.409	1.60652e-271	S7w0	UNC119
DPYSL5	1.1912e-275	0.322161	0.408	0.206	2.45637e-271	S7w0	DPYSL5
PDHB	1.29045e-275	0.159959	0.599	0.726	2.66103e-271	S7w0	PDHB
SRSF8	1.56803e-275	0.186771	0.652	0.736	3.23344e-271	S7w0	SRSF8
GFPT1	3.23502e-275	-0.303196	0.589	0.885	6.67094e-271	S7w0	GFPT1
PLPP5	3.78419e-275	-0.171771	0.425	0.762	7.80338e-271	S7w0	PLPP5
PRDX6	3.86296e-275	0.183281	0.737	0.838	7.9658e-271	S7w0	PRDX6
ATP5IF1	4.41679e-275	0.269608	0.913	0.961	9.10786e-271	S7w0	ATP5IF1
TMEM141	4.71729e-275	-0.219843	0.513	0.84	9.72752e-271	S7w0	TMEM141
CLEC11A	1.03211e-274	0.185667	0.499	0.552	2.12832e-270	S7w0	CLEC11A
SRSF2	1.07479e-274	0.180159	0.639	0.762	2.21632e-270	S7w0	SRSF2
MCRIP1	1.64512e-274	0.231438	0.681	0.756	3.3924e-270	S7w0	MCRIP1
STAU1	2.12552e-274	0.178016	0.624	0.709	4.38302e-270	S7w0	STAU1
DPM1	2.19766e-274	0.156022	0.372	0.405	4.53179e-270	S7w0	DPM1
ORAI2	2.29711e-274	0.173985	0.585	0.704	4.73688e-270	S7w0	ORAI2
MRPL48	2.54641e-274	0.159441	0.397	0.426	5.25096e-270	S7w0	MRPL48
EHMT2	2.88115e-274	0.168639	0.399	0.466	5.94123e-270	S7w0	EHMT2
PFKL	3.92388e-274	-0.208198	0.37	0.72	8.09144e-270	S7w0	PFKL
CLDN6	4.67649e-274	0.20137	0.181	0.005	9.64339e-270	S7w0	CLDN6
RSBN1	4.95977e-274	0.152918	0.385	0.429	1.02275e-269	S7w0	RSBN1
MT-ND1	7.24668e-274	-0.447548	0.997	0.996	1.49434e-269	S7w0	MT-ND1
CD99L2	9.44485e-274	0.194838	0.332	0.269	1.94762e-269	S7w0	CD99L2
CLPTM1	1.3266e-273	0.151121	0.56	0.68	2.73558e-269	S7w0	CLPTM1
SLC25A37	1.40916e-273	0.265645	0.416	0.341	2.90582e-269	S7w0	SLC25A37
CEBPA	1.92445e-273	-0.156003	0.087	0.382	3.96842e-269	S7w0	CEBPA
PSPC1	2.1152e-273	0.176398	0.447	0.499	4.36175e-269	S7w0	PSPC1
AKR7A2	2.6368e-273	0.219975	0.665	0.754	5.43735e-269	S7w0	AKR7A2
PGAP1	3.28385e-273	0.190611	0.353	0.393	6.77164e-269	S7w0	PGAP1
PHC2	5.66109e-273	0.151184	0.54	0.659	1.16737e-268	S7w0	PHC2
ADRA2A	1.55687e-272	0.328664	0.345	0.237	3.21042e-268	S7w0	ADRA2A
GPC6	2.92268e-272	0.265931	0.47	0.463	6.02685e-268	S7w0	GPC6
MRPL45	4.02899e-272	0.159758	0.402	0.427	8.30818e-268	S7w0	MRPL45
DGCR2	5.10608e-272	0.200743	0.416	0.423	1.05292e-267	S7w0	DGCR2
NSD3	5.79702e-272	0.179622	0.627	0.736	1.1954e-267	S7w0	NSD3
DNAJB11	6.5397e-272	0.276267	0.62	0.63	1.34855e-267	S7w0	DNAJB11
HIPK2	1.19354e-271	0.237235	0.731	0.815	2.46119e-267	S7w0	HIPK2
DUSP4	1.25331e-271	0.362294	0.271	0.063	2.58446e-267	S7w0	DUSP4
MED21	1.39997e-271	0.162776	0.424	0.489	2.88687e-267	S7w0	MED21
ERO1A	2.23232e-271	-0.160039	0.391	0.729	4.60327e-267	S7w0	ERO1A
NAA20	3.32728e-271	0.224502	0.666	0.733	6.86118e-267	S7w0	NAA20
CRK	3.87894e-271	0.160388	0.385	0.403	7.99877e-267	S7w0	CRK
LUC7L	6.96953e-271	0.153131	0.384	0.454	1.43719e-266	S7w0	LUC7L
CD151	1.06426e-270	0.241456	0.618	0.688	2.19462e-266	S7w0	CD151
RERE	2.54606e-270	0.182715	0.611	0.733	5.25023e-266	S7w0	RERE
FAM241B	2.6784e-270	0.204171	0.321	0.274	5.52312e-266	S7w0	FAM241B
ERI3	4.21985e-270	0.178749	0.579	0.652	8.70174e-266	S7w0	ERI3
FOXP1	4.47291e-270	0.320324	0.741	0.781	9.22358e-266	S7w0	FOXP1
SYT13	4.67702e-270	0.189038	0.653	0.821	9.64449e-266	S7w0	SYT13
GCA	1.34355e-269	0.172967	0.423	0.497	2.77052e-265	S7w0	GCA
MRPL10	1.63396e-269	0.160571	0.35	0.332	3.36939e-265	S7w0	MRPL10
EPN1	2.25927e-269	0.183097	0.638	0.712	4.65884e-265	S7w0	EPN1
NDUFB3	3.81166e-269	0.212798	0.751	0.834	7.86002e-265	S7w0	NDUFB3
GHITM	4.08006e-269	0.228852	0.815	0.896	8.41349e-265	S7w0	GHITM
RAB3B	5.17452e-269	0.427464	0.939	0.957	1.06704e-264	S7w0	RAB3B
EEF1A1	7.08885e-269	0.311353	0.988	1	1.46179e-264	S7w0	EEF1A1
NDRG4	7.86047e-269	0.260173	0.441	0.365	1.62091e-264	S7w0	NDRG4
GLP1R	1.89109e-268	0.191333	0.431	0.49	3.89961e-264	S7w0	GLP1R
FBXL15	2.21365e-268	0.160199	0.663	0.78	4.56476e-264	S7w0	FBXL15
SPATS2	2.98795e-268	0.179167	0.378	0.393	6.16145e-264	S7w0	SPATS2
APOE	4.04993e-268	0.539282	0.477	0.253	8.35136e-264	S7w0	APOE
PLXNC1	7.91367e-268	0.206251	0.57	0.663	1.63188e-263	S7w0	PLXNC1
LSS	9.58509e-268	0.237877	0.495	0.519	1.97654e-263	S7w0	LSS
CAMK2B	1.25871e-267	0.190161	0.433	0.446	2.59559e-263	S7w0	CAMK2B
LGALS3BP	1.77404e-267	-0.380995	0.405	0.747	3.65825e-263	S7w0	LGALS3BP
IMPAD1	2.68362e-267	-0.175308	0.423	0.759	5.53389e-263	S7w0	IMPAD1
EIF2B4	5.25963e-267	0.178683	0.364	0.368	1.08459e-262	S7w0	EIF2B4
BRD2	5.86171e-267	0.180224	0.663	0.771	1.20874e-262	S7w0	BRD2
ANXA5	6.34356e-267	-0.247827	0.588	0.887	1.3081e-262	S7w0	ANXA5
AACS	1.15936e-266	0.171441	0.612	0.729	2.39073e-262	S7w0	AACS
FAM133B	1.28026e-266	0.16334	0.474	0.563	2.64002e-262	S7w0	FAM133B
RTN3	1.49776e-266	0.215678	0.824	0.917	3.08853e-262	S7w0	RTN3
MANEAL	1.67269e-266	0.150306	0.487	0.582	3.44925e-262	S7w0	MANEAL
SCNM1	3.20877e-266	0.163861	0.369	0.374	6.6168e-262	S7w0	SCNM1
CLSTN3	6.78034e-266	0.166101	0.458	0.549	1.39817e-261	S7w0	CLSTN3
WNT4	2.08874e-265	-0.152886	0.295	0.621	4.3072e-261	S7w0	WNT4
CFAP298	2.22808e-265	0.159053	0.391	0.461	4.59452e-261	S7w0	CFAP298
PRRC2B	3.30062e-265	0.189083	0.579	0.675	6.80621e-261	S7w0	PRRC2B
RAB1A	3.62968e-265	0.234127	0.838	0.915	7.48476e-261	S7w0	RAB1A
RAD21	9.79638e-265	0.256013	0.813	0.904	2.02011e-260	S7w0	RAD21
NAPB	1.27735e-264	0.205159	0.391	0.359	2.63402e-260	S7w0	NAPB
MAML3	1.27784e-264	0.170007	0.427	0.464	2.63504e-260	S7w0	MAML3
NBDY	1.3026e-264	0.219075	0.818	0.906	2.68608e-260	S7w0	NBDY
GPAA1	1.75243e-264	0.205095	0.613	0.698	3.61369e-260	S7w0	GPAA1
EFNA3	2.30661e-264	0.22274	0.318	0.185	4.75646e-260	S7w0	EFNA3
PLA1A	6.61542e-264	-0.156492	0.021	0.257	1.36417e-259	S7w0	PLA1A
OSBP2	1.13252e-263	-0.162813	0.146	0.46	2.33537e-259	S7w0	OSBP2
ROCK2	1.14247e-263	-0.153056	0.384	0.717	2.35588e-259	S7w0	ROCK2
PPL	1.14698e-263	0.157254	0.456	0.573	2.36518e-259	S7w0	PPL
GABBR2	1.48484e-263	0.258752	0.25	0.055	3.06189e-259	S7w0	GABBR2
SERPINA1	2.68561e-263	-0.821636	0.174	0.479	5.538e-259	S7w0	SERPINA1
GOT1	3.62703e-263	0.196571	0.345	0.326	7.4793e-259	S7w0	GOT1
TOR2A	6.75209e-263	0.171092	0.353	0.325	1.39235e-258	S7w0	TOR2A
IGF2BP2	1.18504e-262	0.210969	0.61	0.681	2.44366e-258	S7w0	IGF2BP2
VPS13C	1.50732e-262	-0.156495	0.459	0.785	3.10825e-258	S7w0	VPS13C
ANKRD50	1.72412e-262	0.174272	0.352	0.38	3.55531e-258	S7w0	ANKRD50
TMEM185A	1.81591e-262	0.304756	0.28	0.226	3.7446e-258	S7w0	TMEM185A
FZD3	2.40773e-262	0.169968	0.426	0.492	4.96497e-258	S7w0	FZD3
COPZ1	2.51414e-262	0.158112	0.715	0.847	5.18441e-258	S7w0	COPZ1
UBL7	5.60969e-262	0.173643	0.385	0.373	1.15677e-257	S7w0	UBL7
DYNLRB1	7.30046e-262	0.259109	0.903	0.959	1.50543e-257	S7w0	DYNLRB1
BAG6	8.94604e-262	0.194995	0.603	0.693	1.84476e-257	S7w0	BAG6
EIF3G	1.01876e-261	0.186444	0.78	0.876	2.10078e-257	S7w0	EIF3G
RAB6A	1.44573e-261	0.184771	0.611	0.714	2.98123e-257	S7w0	RAB6A
RAB6B	2.31593e-261	0.223667	0.405	0.346	4.77568e-257	S7w0	RAB6B
SNRNP70	3.04535e-261	0.189548	0.655	0.76	6.27982e-257	S7w0	SNRNP70
RAPGEF5	6.84675e-261	0.180406	0.353	0.368	1.41187e-256	S7w0	RAPGEF5
ABCD4	8.2511e-261	0.18047	0.414	0.459	1.70146e-256	S7w0	ABCD4
UROS	1.51675e-260	0.206016	0.703	0.789	3.1277e-256	S7w0	UROS
LRFN2	1.59829e-260	0.178082	0.38	0.402	3.29583e-256	S7w0	LRFN2
ENHO	2.18789e-260	0.237632	0.434	0.504	4.51165e-256	S7w0	ENHO
NDFIP1	3.89347e-260	0.243616	0.851	0.93	8.02872e-256	S7w0	NDFIP1
SNX18	4.64627e-260	0.204296	0.461	0.489	9.58108e-256	S7w0	SNX18
ANKS1B	2.00144e-259	0.309223	0.351	0.156	4.12716e-255	S7w0	ANKS1B
RSRC2	2.03385e-259	0.199642	0.661	0.742	4.194e-255	S7w0	RSRC2
TALDO1	2.04934e-259	0.153248	0.679	0.803	4.22594e-255	S7w0	TALDO1
SLC22A17	2.13613e-259	-0.204511	0.495	0.818	4.40491e-255	S7w0	SLC22A17
GREM1	2.92588e-259	-0.189059	0.02	0.251	6.03346e-255	S7w0	GREM1
DUT	3.03498e-259	0.162842	0.635	0.744	6.25843e-255	S7w0	DUT
JPT2	9.58208e-259	0.175658	0.391	0.381	1.97592e-254	S7w0	JPT2
SET	2.56825e-258	0.282138	0.898	0.96	5.29599e-254	S7w0	SET
SCOC	3.84045e-258	0.224488	0.825	0.913	7.9194e-254	S7w0	SCOC
PTBP3	3.96479e-258	-0.174551	0.459	0.784	8.1758e-254	S7w0	PTBP3
SEPTIN9	5.62814e-258	0.240569	0.465	0.405	1.16058e-253	S7w0	SEPTIN9
TMEM37	5.77019e-258	-0.178561	0.506	0.823	1.18987e-253	S7w0	TMEM37
CADM4	6.94018e-258	0.25827	0.368	0.272	1.43114e-253	S7w0	CADM4
THRAP3	3.13482e-257	0.156427	0.596	0.715	6.46432e-253	S7w0	THRAP3
LAMTOR5	3.60806e-257	0.22862	0.825	0.901	7.44017e-253	S7w0	LAMTOR5
GSN	8.20748e-257	-0.197545	0.11	0.403	1.69246e-252	S7w0	GSN
TMED9	1.17493e-256	0.192709	0.622	0.746	2.42282e-252	S7w0	TMED9
SCAMP1	1.56769e-256	0.150895	0.627	0.753	3.23273e-252	S7w0	SCAMP1
MAP7D2	2.31135e-256	0.321489	0.384	0.328	4.76624e-252	S7w0	MAP7D2
MAP2K7	7.49915e-256	0.175459	0.383	0.382	1.5464e-251	S7w0	MAP2K7
MAGT1	7.63828e-256	-0.150853	0.428	0.752	1.57509e-251	S7w0	MAGT1
ATP1B3	7.91328e-256	0.154882	0.562	0.682	1.6318e-251	S7w0	ATP1B3
NSA2	8.04912e-256	0.195867	0.766	0.845	1.65981e-251	S7w0	NSA2
BMERB1	1.33291e-255	0.154574	0.391	0.449	2.74859e-251	S7w0	BMERB1
ILF2	2.2586e-255	0.181232	0.722	0.837	4.65746e-251	S7w0	ILF2
PROX1	2.3187e-255	0.231668	0.641	0.729	4.78139e-251	S7w0	PROX1
ASRGL1	4.31059e-255	0.190275	0.338	0.294	8.88887e-251	S7w0	ASRGL1
RGS16	1.3129e-254	0.423597	0.364	0.175	2.70733e-250	S7w0	RGS16
R3HDM1	1.70169e-254	0.168467	0.462	0.525	3.50906e-250	S7w0	R3HDM1
PSMC5	2.08057e-254	0.202976	0.784	0.88	4.29035e-250	S7w0	PSMC5
CASP3	7.07489e-254	0.173797	0.343	0.365	1.45891e-249	S7w0	CASP3
VWA5A	1.05428e-253	0.162885	0.498	0.637	2.17403e-249	S7w0	VWA5A
REC8	1.08638e-253	0.231864	0.407	0.395	2.24023e-249	S7w0	REC8
CCDC58	1.17636e-253	0.156199	0.356	0.355	2.42578e-249	S7w0	CCDC58
MGAT4A	1.33199e-253	-0.159201	0.5	0.813	2.74669e-249	S7w0	MGAT4A
CPNE1	1.69168e-253	0.186242	0.64	0.735	3.48841e-249	S7w0	CPNE1
ATP5MC2	3.69613e-253	0.258179	0.937	0.98	7.62179e-249	S7w0	ATP5MC2
EFHC1	7.2814e-253	0.163423	0.391	0.461	1.5015e-248	S7w0	EFHC1
ZNF3	9.54037e-253	0.180389	0.383	0.407	1.96732e-248	S7w0	ZNF3
FKBP1B	1.16312e-252	0.248053	0.64	0.665	2.39847e-248	S7w0	FKBP1B
NNAT	1.54054e-252	0.38676	0.407	0.16	3.17675e-248	S7w0	NNAT
DUSP16	1.63273e-252	0.211327	0.369	0.309	3.36685e-248	S7w0	DUSP16
RBM6	1.82977e-252	0.151655	0.447	0.573	3.77318e-248	S7w0	RBM6
MARS	2.22383e-252	0.173597	0.455	0.546	4.58577e-248	S7w0	MARS
CHGB	2.78511e-252	-0.653273	0.584	0.869	5.74317e-248	S7w0	CHGB
ARHGEF7	5.41842e-252	0.155532	0.42	0.474	1.11733e-247	S7w0	ARHGEF7
CFDP1	7.39606e-252	0.170784	0.682	0.799	1.52514e-247	S7w0	CFDP1
CYB5R1	1.57263e-251	0.197123	0.616	0.741	3.24292e-247	S7w0	CYB5R1
MT-ND5	2.00838e-251	-0.301109	0.977	0.99	4.14148e-247	S7w0	MT-ND5
COPB2	3.60091e-251	-0.161824	0.478	0.796	7.42543e-247	S7w0	COPB2
CD276	4.30679e-251	0.171169	0.416	0.438	8.88103e-247	S7w0	CD276
GNG5	6.107e-251	0.234801	0.784	0.857	1.25932e-246	S7w0	GNG5
BAZ1B	6.85068e-251	0.173933	0.52	0.593	1.41268e-246	S7w0	BAZ1B
F12	7.1163e-251	0.196132	0.395	0.365	1.46745e-246	S7w0	F12
PNMT	7.97418e-251	0.316279	0.333	0.159	1.64436e-246	S7w0	PNMT
TM7SF2	8.32068e-251	0.293555	0.835	0.877	1.71581e-246	S7w0	TM7SF2
CARD19	8.72547e-251	0.163848	0.391	0.41	1.79928e-246	S7w0	CARD19
LAMTOR4	1.50553e-250	0.20037	0.848	0.932	3.10455e-246	S7w0	LAMTOR4
LUC7L3	1.75344e-250	0.249882	0.777	0.859	3.61577e-246	S7w0	LUC7L3
WLS	2.42752e-250	0.257992	0.531	0.678	5.00579e-246	S7w0	WLS
MDM4	2.42997e-250	0.203927	0.573	0.72	5.01085e-246	S7w0	MDM4
CLCN3	2.84163e-250	-0.177891	0.579	0.874	5.85973e-246	S7w0	CLCN3
ATP13A2	3.96209e-250	0.15901	0.336	0.357	8.17024e-246	S7w0	ATP13A2
UNK	4.5857e-250	0.163632	0.345	0.333	9.45618e-246	S7w0	UNK
STX10	4.89973e-250	0.16314	0.389	0.378	1.01037e-245	S7w0	STX10
SPHK2	9.08626e-250	0.174822	0.39	0.39	1.87368e-245	S7w0	SPHK2
EMC10	1.32852e-249	0.293714	0.9	0.932	2.73954e-245	S7w0	EMC10
HDLBP	2.73157e-249	-0.320748	0.745	0.946	5.63276e-245	S7w0	HDLBP
MARCH6	3.20849e-249	0.178316	0.702	0.825	6.61623e-245	S7w0	MARCH6
TNPO2	3.67547e-249	0.172325	0.349	0.344	7.57919e-245	S7w0	TNPO2
SLC25A3	3.76235e-249	0.249723	0.929	0.975	7.75835e-245	S7w0	SLC25A3
ARGLU1	6.98143e-249	0.216926	0.672	0.757	1.43964e-244	S7w0	ARGLU1
SAR1B	1.44607e-248	-0.152904	0.566	0.861	2.98194e-244	S7w0	SAR1B
ANKRD6	1.46107e-248	0.161805	0.395	0.443	3.01288e-244	S7w0	ANKRD6
AP1S2	1.77175e-248	0.182704	0.359	0.356	3.65353e-244	S7w0	AP1S2
MSL3	2.3469e-248	0.183244	0.344	0.294	4.83954e-244	S7w0	MSL3
PSMA1	2.35277e-248	0.173557	0.788	0.892	4.85165e-244	S7w0	PSMA1
TLE3	2.5748e-248	0.264774	0.35	0.245	5.30949e-244	S7w0	TLE3
NPM1	3.55757e-248	0.288815	0.946	0.979	7.33606e-244	S7w0	NPM1
MPP6	4.75389e-248	-0.160886	0.526	0.829	9.80299e-244	S7w0	MPP6
HS3ST1	5.41774e-248	0.306648	0.29	0.129	1.11719e-243	S7w0	HS3ST1
SYT5	8.84299e-248	0.275404	0.486	0.436	1.82351e-243	S7w0	SYT5
FDFT1	1.19787e-247	0.299819	0.716	0.735	2.47013e-243	S7w0	FDFT1
DPCD	1.29324e-247	0.200255	0.347	0.309	2.6668e-243	S7w0	DPCD
DNMT3A	2.26562e-247	0.179676	0.466	0.537	4.67194e-243	S7w0	DNMT3A
RNF7	3.83212e-247	0.208909	0.847	0.919	7.90222e-243	S7w0	RNF7
TMCO1	3.89459e-247	0.205645	0.813	0.913	8.03103e-243	S7w0	TMCO1
VAPA	7.3913e-247	0.244722	0.854	0.918	1.52416e-242	S7w0	VAPA
RAP1A	8.03297e-247	-0.173984	0.364	0.692	1.65648e-242	S7w0	RAP1A
ERICH1	1.68597e-246	0.170809	0.342	0.324	3.47664e-242	S7w0	ERICH1
CHMP5	8.80306e-246	0.153463	0.674	0.785	1.81528e-241	S7w0	CHMP5
HNRNPH1	1.93431e-245	0.234103	0.614	0.753	3.98874e-241	S7w0	HNRNPH1
AKAP17A	2.54823e-245	0.151699	0.322	0.374	5.25471e-241	S7w0	AKAP17A
SARAF	2.55902e-245	0.280579	0.942	0.971	5.27694e-241	S7w0	SARAF
GOLGB1	2.57008e-245	-0.246705	0.508	0.822	5.29976e-241	S7w0	GOLGB1
TAFA5	3.94338e-245	0.155939	0.257	0.296	8.13163e-241	S7w0	TAFA5
CCDC167	7.76837e-245	0.169881	0.512	0.583	1.60192e-240	S7w0	CCDC167
ELOVL4	1.74932e-244	0.197075	0.506	0.561	3.60728e-240	S7w0	ELOVL4
HDHD5	1.95768e-244	0.157628	0.317	0.301	4.03694e-240	S7w0	HDHD5
C1orf122	2.00194e-244	0.262808	0.895	0.964	4.1282e-240	S7w0	C1orf122
OTUB1	2.43986e-244	0.161209	0.609	0.706	5.03124e-240	S7w0	OTUB1
KMT2A	3.09559e-244	0.168398	0.537	0.626	6.38343e-240	S7w0	KMT2A
IK	3.36287e-244	0.150877	0.544	0.657	6.93458e-240	S7w0	IK
MAP1LC3B	5.64463e-244	0.202474	0.719	0.819	1.16398e-239	S7w0	MAP1LC3B
ODC1	5.74719e-244	0.176508	0.534	0.605	1.18513e-239	S7w0	ODC1
CMIP	6.32174e-244	0.176783	0.732	0.852	1.30361e-239	S7w0	CMIP
AGPAT4	7.74495e-244	0.200916	0.396	0.364	1.59709e-239	S7w0	AGPAT4
CHCHD6	7.77419e-244	0.174949	0.328	0.279	1.60312e-239	S7w0	CHCHD6
RAD23B	7.99781e-244	0.151718	0.715	0.84	1.64923e-239	S7w0	RAD23B
HNRNPK	8.31493e-244	0.268921	0.899	0.949	1.71462e-239	S7w0	HNRNPK
TXNL4A	1.0284e-243	0.164679	0.824	0.927	2.12066e-239	S7w0	TXNL4A
ATAT1	2.42257e-243	0.203991	0.328	0.271	4.99557e-239	S7w0	ATAT1
PROC	2.81013e-243	-0.30143	0.401	0.73	5.79477e-239	S7w0	PROC
FLNA	3.99209e-243	0.289327	0.285	0.088	8.23209e-239	S7w0	FLNA
TP53INP1	4.96358e-243	0.21872	0.465	0.493	1.02354e-238	S7w0	TP53INP1
PRMT1	5.28074e-243	0.172731	0.704	0.833	1.08894e-238	S7w0	PRMT1
TCF25	9.95568e-243	0.181057	0.764	0.871	2.05296e-238	S7w0	TCF25
CALM1	1.37248e-242	-0.306827	0.949	0.994	2.83019e-238	S7w0	CALM1
PARP1	1.4349e-242	0.161078	0.673	0.807	2.9589e-238	S7w0	PARP1
KDM6B	1.59463e-242	0.156752	0.45	0.545	3.28829e-238	S7w0	KDM6B
RAB32	2.16999e-242	-0.186692	0.19	0.508	4.47473e-238	S7w0	RAB32
ETNK1	2.39308e-242	-0.221431	0.59	0.878	4.93476e-238	S7w0	ETNK1
RNF157	2.43154e-242	0.205878	0.362	0.306	5.01407e-238	S7w0	RNF157
HEBP2	2.92594e-242	0.178595	0.651	0.745	6.03359e-238	S7w0	HEBP2
APBB1	3.23458e-242	0.177946	0.502	0.55	6.67002e-238	S7w0	APBB1
ARID1A	3.42703e-242	0.203763	0.649	0.729	7.06688e-238	S7w0	ARID1A
TPP1	5.12155e-242	-0.174346	0.337	0.665	1.05611e-237	S7w0	TPP1
FAM200B	8.54152e-242	0.161971	0.675	0.786	1.76135e-237	S7w0	FAM200B
TMEM198	9.25628e-242	0.159024	0.365	0.348	1.90874e-237	S7w0	TMEM198
ATP2B1	2.27237e-241	0.239892	0.812	0.911	4.68585e-237	S7w0	ATP2B1
NPW	5.37617e-241	-0.353712	0.034	0.269	1.10862e-236	S7w0	NPW
HIST1H2BD	1.33616e-240	0.206509	0.41	0.371	2.7553e-236	S7w0	HIST1H2BD
SDK1	1.45314e-240	0.151698	0.424	0.504	2.99651e-236	S7w0	SDK1
KLC2	1.96716e-240	0.15801	0.373	0.396	4.05649e-236	S7w0	KLC2
GPBAR1	2.36641e-240	0.388472	0.542	0.414	4.87976e-236	S7w0	GPBAR1
RBM4	8.5313e-240	0.169334	0.436	0.483	1.75924e-235	S7w0	RBM4
CTSA	1.04131e-239	-0.165403	0.437	0.755	2.14728e-235	S7w0	CTSA
COPB1	1.92174e-239	-0.174835	0.555	0.852	3.96282e-235	S7w0	COPB1
CRELD1	5.44918e-239	0.184526	0.519	0.596	1.12368e-234	S7w0	CRELD1
TENT5A	7.19607e-239	0.348939	0.712	0.77	1.4839e-234	S7w0	TENT5A
CORO1C	1.01698e-238	0.168334	0.31	0.289	2.09711e-234	S7w0	CORO1C
AP1S1	1.30661e-238	0.150133	0.681	0.801	2.69436e-234	S7w0	AP1S1
MVD	1.59717e-238	0.249984	0.419	0.415	3.29352e-234	S7w0	MVD
ADGRG1	2.52189e-238	0.297055	0.377	0.256	5.2004e-234	S7w0	ADGRG1
TARSL2	3.21148e-238	0.166917	0.328	0.302	6.62239e-234	S7w0	TARSL2
RBM25	5.42758e-238	0.182075	0.625	0.732	1.11922e-233	S7w0	RBM25
DHRS7	7.81223e-238	-0.246871	0.541	0.841	1.61096e-233	S7w0	DHRS7
TNFAIP1	1.11012e-237	0.163829	0.316	0.292	2.28918e-233	S7w0	TNFAIP1
PDLIM7	1.228e-237	0.234107	0.346	0.229	2.53226e-233	S7w0	PDLIM7
KCTD16	1.26706e-237	0.321908	0.416	0.297	2.6128e-233	S7w0	KCTD16
HMGN5	1.70971e-237	-0.153091	0.181	0.482	3.5256e-233	S7w0	HMGN5
GDF11	1.93564e-237	0.203673	0.402	0.378	3.99148e-233	S7w0	GDF11
CALM3	2.21982e-237	0.218839	0.819	0.891	4.57749e-233	S7w0	CALM3
RPS6KL1	2.85618e-237	0.21227	0.369	0.315	5.88974e-233	S7w0	RPS6KL1
LZTS1	3.07346e-237	0.173848	0.306	0.349	6.33779e-233	S7w0	LZTS1
ZC2HC1A	7.00988e-237	0.159004	0.348	0.385	1.44551e-232	S7w0	ZC2HC1A
KIF3C	1.01775e-236	0.183865	0.369	0.352	2.09871e-232	S7w0	KIF3C
CERS6	2.18924e-236	0.203969	0.714	0.824	4.51443e-232	S7w0	CERS6
CTDNEP1	3.04969e-236	0.157731	0.686	0.79	6.28877e-232	S7w0	CTDNEP1
PTPRU	6.38402e-236	0.212491	0.348	0.344	1.31645e-231	S7w0	PTPRU
SPINT1	6.48661e-236	0.194558	0.667	0.779	1.3376e-231	S7w0	SPINT1
GSTA4	8.43788e-236	0.216601	0.615	0.669	1.73998e-231	S7w0	GSTA4
B3GALNT1	1.89679e-235	0.172803	0.311	0.297	3.91137e-231	S7w0	B3GALNT1
S100A11	1.96456e-235	-0.41911	0.302	0.629	4.05111e-231	S7w0	S100A11
KRT8	2.33596e-235	0.317738	0.919	0.944	4.81698e-231	S7w0	KRT8
TMED3	3.70551e-235	0.299582	0.86	0.9	7.64114e-231	S7w0	TMED3
MRPL57	4.23942e-235	0.16612	0.767	0.874	8.74211e-231	S7w0	MRPL57
KIAA1549	6.08946e-235	0.194473	0.352	0.306	1.25571e-230	S7w0	KIAA1549
RAB33A	6.68773e-235	0.219883	0.264	0.1	1.37908e-230	S7w0	RAB33A
CHD4	1.05608e-234	0.163724	0.664	0.79	2.17773e-230	S7w0	CHD4
MZT2A	1.16101e-234	0.232794	0.838	0.905	2.39411e-230	S7w0	MZT2A
TMEM205	1.19118e-234	-0.19477	0.53	0.831	2.45632e-230	S7w0	TMEM205
YWHAQ	1.77557e-234	0.279454	0.91	0.95	3.6614e-230	S7w0	YWHAQ
SBK1	2.16196e-234	0.258904	0.311	0.156	4.45817e-230	S7w0	SBK1
RASA4	2.24923e-234	0.158564	0.549	0.681	4.63813e-230	S7w0	RASA4
NDUFC2	3.41936e-234	0.257093	0.862	0.917	7.05105e-230	S7w0	NDUFC2
NTNG2	7.98367e-234	-0.153832	0.258	0.568	1.64631e-229	S7w0	NTNG2
SHC2	1.57111e-233	-0.197421	0.377	0.701	3.23978e-229	S7w0	SHC2
ZNF821	1.75731e-233	0.153797	0.341	0.355	3.62374e-229	S7w0	ZNF821
GABARAP	2.77707e-233	0.184469	0.575	0.606	5.7266e-229	S7w0	GABARAP
CNKSR3	2.87704e-233	0.207108	0.42	0.498	5.93274e-229	S7w0	CNKSR3
PTP4A3	6.18002e-233	0.209306	0.354	0.275	1.27438e-228	S7w0	PTP4A3
MID1IP1	7.98131e-233	0.176814	0.379	0.377	1.64582e-228	S7w0	MID1IP1
PMAIP1	8.05803e-233	0.252117	0.266	0.245	1.66165e-228	S7w0	PMAIP1
CAST	8.07023e-233	-0.153207	0.454	0.76	1.66416e-228	S7w0	CAST
PTPRN2	2.0205e-232	0.160916	0.743	0.855	4.16647e-228	S7w0	PTPRN2
TENM3	2.2908e-232	0.160793	0.55	0.683	4.72386e-228	S7w0	TENM3
ETV1	3.40598e-232	0.239814	0.564	0.708	7.02347e-228	S7w0	ETV1
FJX1	6.01219e-232	0.223663	0.252	0.075	1.23977e-227	S7w0	FJX1
SLC2A6	7.2229e-232	0.212998	0.373	0.327	1.48943e-227	S7w0	SLC2A6
IFI6	9.89584e-232	0.353381	0.712	0.847	2.04062e-227	S7w0	IFI6
KATNB1	1.56538e-231	0.198829	0.295	0.165	3.22797e-227	S7w0	KATNB1
KIAA0930	1.78741e-231	0.167521	0.326	0.327	3.68581e-227	S7w0	KIAA0930
LPCAT4	2.01258e-231	0.153746	0.312	0.333	4.15015e-227	S7w0	LPCAT4
DLG5	3.85792e-231	0.165056	0.446	0.501	7.95541e-227	S7w0	DLG5
GLRX	1.86575e-230	0.182172	0.44	0.467	3.84737e-226	S7w0	GLRX
KCNQ2	4.41186e-230	0.219733	0.411	0.34	9.09769e-226	S7w0	KCNQ2
WDR74	4.9569e-230	0.16287	0.302	0.271	1.02216e-225	S7w0	WDR74
REEP1	5.71347e-229	0.195466	0.56	0.604	1.17818e-224	S7w0	REEP1
CLSTN2	2.29408e-228	0.323583	0.387	0.292	4.73063e-224	S7w0	CLSTN2
PRRC2C	2.30933e-228	0.230821	0.802	0.874	4.76206e-224	S7w0	PRRC2C
CACNA2D1	7.58269e-228	-0.344795	0.712	0.922	1.56363e-223	S7w0	CACNA2D1
WSB1	1.1611e-227	0.180494	0.678	0.822	2.3943e-223	S7w0	WSB1
TBC1D16	1.18715e-227	0.171536	0.356	0.353	2.44803e-223	S7w0	TBC1D16
CDKAL1	1.70749e-227	0.308282	0.424	0.393	3.52101e-223	S7w0	CDKAL1
VPS28	2.47076e-227	0.188166	0.791	0.89	5.09494e-223	S7w0	VPS28
LPP	8.85424e-227	0.170053	0.548	0.644	1.82583e-222	S7w0	LPP
FHL1	2.78369e-226	0.207295	0.355	0.268	5.74024e-222	S7w0	FHL1
TECR	3.51404e-226	0.223202	0.773	0.859	7.2463e-222	S7w0	TECR
ATP1B1	7.44479e-226	-0.252735	0.571	0.857	1.53519e-221	S7w0	ATP1B1
DYNLL1	8.261e-226	0.273563	0.922	0.963	1.7035e-221	S7w0	DYNLL1
FAT3	1.71271e-225	0.319513	0.392	0.275	3.53178e-221	S7w0	FAT3
SERPINB1	2.09943e-225	-0.219911	0.477	0.786	4.32923e-221	S7w0	SERPINB1
LOXL1	2.73806e-225	0.188459	0.379	0.401	5.64616e-221	S7w0	LOXL1
RSF1	3.6507e-225	0.154397	0.66	0.787	7.52811e-221	S7w0	RSF1
LYPD1	3.67799e-225	0.369761	0.179	0.014	7.58439e-221	S7w0	LYPD1
LAMTOR1	3.99347e-225	0.171818	0.821	0.911	8.23494e-221	S7w0	LAMTOR1
HADH	5.19537e-225	-0.304559	0.622	0.887	1.07134e-220	S7w0	HADH
SMIM27	2.93721e-224	0.155456	0.399	0.41	6.05682e-220	S7w0	SMIM27
SREBF2	7.78637e-224	0.23167	0.62	0.654	1.60563e-219	S7w0	SREBF2
SPATA33	1.14505e-223	0.152033	0.319	0.312	2.36122e-219	S7w0	SPATA33
TUBB4B	1.39645e-223	0.179498	0.588	0.688	2.87962e-219	S7w0	TUBB4B
PGM2L1	9.8533e-223	0.261789	0.372	0.29	2.03185e-218	S7w0	PGM2L1
NDUFA5	1.09669e-222	0.225053	0.853	0.915	2.26148e-218	S7w0	NDUFA5
CELF2	3.0701e-222	0.164239	0.414	0.456	6.33085e-218	S7w0	CELF2
WSCD2	4.77972e-222	0.214279	0.242	0.199	9.85625e-218	S7w0	WSCD2
PTPA	1.24174e-221	0.159108	0.418	0.434	2.5606e-217	S7w0	PTPA
MTSS2	3.9685e-221	0.177528	0.304	0.254	8.18344e-217	S7w0	MTSS2
CDK5RAP1	3.14475e-220	0.182005	0.274	0.272	6.4848e-216	S7w0	CDK5RAP1
SUSD4	6.19933e-220	0.178532	0.423	0.449	1.27836e-215	S7w0	SUSD4
TOMM34	6.75083e-220	0.153757	0.339	0.333	1.39209e-215	S7w0	TOMM34
PAX6	6.9406e-220	0.31413	0.873	0.938	1.43122e-215	S7w0	PAX6
CSNK1A1	7.81596e-220	0.184013	0.817	0.913	1.61173e-215	S7w0	CSNK1A1
TMEM176B	8.61246e-220	0.420511	0.507	0.427	1.77598e-215	S7w0	TMEM176B
LAPTM4A	5.17471e-219	0.296357	0.861	0.921	1.06708e-214	S7w0	LAPTM4A
HMGB1	6.12848e-219	0.301041	0.935	0.972	1.26375e-214	S7w0	HMGB1
MLEC	6.59965e-219	-0.182806	0.597	0.872	1.36091e-214	S7w0	MLEC
EFNB3	9.68329e-219	0.199576	0.331	0.224	1.99679e-214	S7w0	EFNB3
LIPC	1.06219e-218	0.447832	0.312	0.145	2.19035e-214	S7w0	LIPC
TSPAN13	1.13334e-218	0.176876	0.757	0.862	2.33706e-214	S7w0	TSPAN13
UBL3	1.85662e-218	-0.150746	0.639	0.897	3.82854e-214	S7w0	UBL3
SOGA1	5.96695e-218	0.178554	0.318	0.283	1.23044e-213	S7w0	SOGA1
TSPAN3	7.57689e-218	-0.186099	0.668	0.916	1.56243e-213	S7w0	TSPAN3
MAP2	1.49695e-217	0.152462	0.677	0.818	3.08687e-213	S7w0	MAP2
UPF2	1.52187e-217	0.169973	0.361	0.362	3.13824e-213	S7w0	UPF2
KIDINS220	3.00303e-217	0.162341	0.658	0.787	6.19255e-213	S7w0	KIDINS220
DCDC1	7.84593e-217	-0.178806	0.073	0.323	1.61791e-212	S7w0	DCDC1
TMED2	8.03456e-217	0.194621	0.841	0.927	1.65681e-212	S7w0	TMED2
FRMPD4	1.03125e-216	0.186219	0.275	0.18	2.12653e-212	S7w0	FRMPD4
SEC24D	1.09251e-216	-0.185445	0.509	0.805	2.25286e-212	S7w0	SEC24D
NBEA	1.54467e-216	0.307264	0.769	0.827	3.18526e-212	S7w0	NBEA
UBC	1.69169e-216	-0.269255	0.967	0.991	3.48843e-212	S7w0	UBC
CHRNB4	2.64896e-216	0.175704	0.232	0.063	5.46243e-212	S7w0	CHRNB4
SSBP1	3.46708e-216	0.178459	0.726	0.823	7.14946e-212	S7w0	SSBP1
C12orf75	3.6354e-216	0.314093	0.861	0.967	7.49655e-212	S7w0	C12orf75
FDPS	2.74686e-215	0.278833	0.762	0.846	5.6643e-211	S7w0	FDPS
BACE2	2.79609e-215	-0.336109	0.166	0.461	5.76581e-211	S7w0	BACE2
TCAF1	3.28759e-215	0.192954	0.692	0.772	6.77935e-211	S7w0	TCAF1
MAP4K4	4.66454e-215	0.161557	0.668	0.782	9.61875e-211	S7w0	MAP4K4
RGS12	5.51003e-215	0.227355	0.334	0.255	1.13622e-210	S7w0	RGS12
ARL3	5.98259e-215	0.15187	0.743	0.857	1.23367e-210	S7w0	ARL3
CHCHD2	7.2296e-215	0.224358	0.886	0.937	1.49082e-210	S7w0	CHCHD2
MEST	8.66749e-215	0.197344	0.536	0.54	1.78732e-210	S7w0	MEST
NDUFV2	2.28566e-214	0.213693	0.809	0.872	4.71326e-210	S7w0	NDUFV2
PSMB3	8.92534e-214	0.152729	0.728	0.843	1.84049e-209	S7w0	PSMB3
CMTM8	1.45598e-213	-0.236066	0.567	0.848	3.00238e-209	S7w0	CMTM8
LDLRAD3	1.77331e-213	0.152113	0.284	0.264	3.65674e-209	S7w0	LDLRAD3
MVK	1.97959e-213	0.158529	0.372	0.391	4.08212e-209	S7w0	MVK
GRIN3A	2.28944e-213	0.253269	0.226	0.064	4.72105e-209	S7w0	GRIN3A
MORF4L1	2.3703e-213	0.262097	0.946	0.981	4.8878e-209	S7w0	MORF4L1
BRINP1	3.42944e-213	0.175155	0.281	0.217	7.07184e-209	S7w0	BRINP1
ARID5A	3.48122e-213	0.221914	0.27	0.135	7.17862e-209	S7w0	ARID5A
PAK4	1.24345e-212	0.152686	0.325	0.287	2.56411e-208	S7w0	PAK4
DHCR7	1.30583e-212	0.201931	0.423	0.43	2.69275e-208	S7w0	DHCR7
IGFBPL1	1.72888e-212	0.183182	0.381	0.427	3.56513e-208	S7w0	IGFBPL1
ATP5F1B	3.11303e-212	0.280546	0.902	0.944	6.41937e-208	S7w0	ATP5F1B
EMB	4.17425e-212	-0.208009	0.304	0.615	8.60772e-208	S7w0	EMB
RGS4	1.13369e-211	0.329507	0.505	0.545	2.33777e-207	S7w0	RGS4
ADSL	1.21818e-211	0.157644	0.339	0.324	2.51201e-207	S7w0	ADSL
PRICKLE2	2.00657e-211	0.197488	0.311	0.229	4.13776e-207	S7w0	PRICKLE2
PNISR	2.10569e-211	0.264146	0.857	0.911	4.34214e-207	S7w0	PNISR
DBI	2.38331e-211	0.251412	0.898	0.949	4.91463e-207	S7w0	DBI
IFI27L2	6.01716e-211	0.209184	0.704	0.778	1.2408e-206	S7w0	IFI27L2
MT1F	9.45962e-211	0.44615	0.375	0.174	1.95067e-206	S7w0	MT1F
TLE4	1.1207e-210	0.258631	0.248	0.283	2.31099e-206	S7w0	TLE4
VSTM2A	1.14027e-210	-0.242577	0.092	0.352	2.35135e-206	S7w0	VSTM2A
INA	1.33484e-210	0.225122	0.675	0.729	2.75258e-206	S7w0	INA
ITM2A	1.80367e-210	-0.18482	0.117	0.382	3.71934e-206	S7w0	ITM2A
FTCD	3.29973e-210	-0.259481	0.329	0.642	6.80437e-206	S7w0	FTCD
ATF4	3.94485e-210	0.314755	0.841	0.881	8.13468e-206	S7w0	ATF4
ARID1B	6.01004e-210	0.274007	0.742	0.798	1.23933e-205	S7w0	ARID1B
MSI1	7.50423e-210	0.158895	0.35	0.37	1.54745e-205	S7w0	MSI1
GCHFR	9.34208e-210	-0.178345	0.527	0.812	1.92643e-205	S7w0	GCHFR
SLC39A7	7.5081e-209	-0.184174	0.549	0.833	1.54824e-204	S7w0	SLC39A7
SEPTIN3	1.56782e-208	0.175171	0.277	0.2	3.233e-204	S7w0	SEPTIN3
STT3B	1.73097e-208	0.185975	0.724	0.829	3.56943e-204	S7w0	STT3B
AP1M1	2.34633e-208	0.170067	0.329	0.306	4.83837e-204	S7w0	AP1M1
SCP2	2.90687e-208	-0.26858	0.734	0.939	5.99425e-204	S7w0	SCP2
KCTD17	9.2084e-208	0.166571	0.298	0.249	1.89886e-203	S7w0	KCTD17
DTNA	1.88085e-207	0.177359	0.39	0.435	3.87851e-203	S7w0	DTNA
GRB10	4.66743e-207	0.191732	0.286	0.204	9.6247e-203	S7w0	GRB10
TUSC3	6.00927e-207	0.255459	0.892	0.947	1.23917e-202	S7w0	TUSC3
PHLDA1	2.21186e-206	0.288595	0.255	0.083	4.56108e-202	S7w0	PHLDA1
ASAH1	3.02646e-206	-0.202705	0.658	0.905	6.24086e-202	S7w0	ASAH1
SMAD9	8.89867e-206	0.253518	0.458	0.498	1.83499e-201	S7w0	SMAD9
PCSK7	1.24514e-205	0.182388	0.517	0.573	2.56761e-201	S7w0	PCSK7
TMEM233	1.52611e-205	0.251332	0.149	0.007	3.14699e-201	S7w0	TMEM233
CKS2	2.13267e-205	0.154959	0.27	0.21	4.39778e-201	S7w0	CKS2
MEIS1	3.29479e-205	0.17907	0.298	0.316	6.79418e-201	S7w0	MEIS1
PALLD	4.27157e-205	-0.194615	0.58	0.852	8.80841e-201	S7w0	PALLD
XRCC5	6.46224e-205	0.205092	0.808	0.887	1.33258e-200	S7w0	XRCC5
CTPS1	6.71971e-205	0.158545	0.314	0.27	1.38567e-200	S7w0	CTPS1
ASS1	1.52565e-204	-0.203868	0.22	0.516	3.14605e-200	S7w0	ASS1
[truncated: 8,429 more rows]

## Sheet: DEG_invitroVSinvivo_SC-beta
Differentially expressed genes between in vitro and in vivo in SC-islet beta cells
Gene	p_val	avg_logFC	pct,1	pct,2	p_val_adj
CHGB	0	1.25424	0.865	0.743	0
GHRH	1.54083e-116	1.25346	0.178	0.025	3.17735e-112
FHIT	1.82785e-121	1.19165	0.44	0.243	3.7692e-117
IAPP	3.19958e-142	1.17831	0.801	0.736	6.59785e-138
IGFBP7	0	1.10757	0.7	0.133	0
TFF3	5.31077e-175	1.10058	0.825	0.662	1.09513e-170
DAPL1	0	0.994041	0.667	0.098	0
PYY	0.00636843	0.870846	0.123	0.124	1
DHRS2	2.30513e-306	0.795935	0.818	0.423	4.7534e-302
FXYD2	9.58273e-160	0.795307	0.84	0.565	1.97605e-155
CPE	2,52866256001071e-318	0.786417	0.99	0.947	5,21435506499808e-314
ASB9	0	0.733602	0.886	0.575	0
INS	2.4868e-274	0.712617	0.938	0.99	5.12803e-270
HOPX	0	0.669182	0.917	0.643	0
SOD3	1.1605e-200	0.651422	0.196	0.009	2.39307e-196
PCSK1	2.67875e-214	0.643017	0.952	0.851	5.52385e-210
FOS	1.20559e-146	0.63905	0.69	0.622	2.48605e-142
SH3BGRL	0	0.637575	0.939	0.625	0
SAMD11	0	0.63365	0.825	0.252	0
SCG2	1.17894e-57	0.620853	0.666	0.514	2.43109e-53
NPW	5.08066e-115	0.607253	0.34	0.15	1.04768e-110
PPY	3.2359e-32	0.599446	0.145	0.057	6.67274e-28
ERICH5	0	0.570098	0.644	0.141	0
PRG4	5.86162e-222	0.537944	0.193	0.005	1.20873e-217
SCGB2A1	0	0.53412	0.422	0.033	0
ANXA2	2.45299e-233	0.530339	0.428	0.091	5.05832e-229
UGT2B7	9.33977e-123	0.516996	0.321	0.116	1.92595e-118
HSPB1	8.03917e-158	0.487075	0.531	0.224	1.65776e-153
CCND1	0	0.479945	0.669	0.215	0
MTUS1	0	0.478194	0.568	0.147	0
ITM2B	2.64037e-215	0.47726	0.971	0.932	5.4447e-211
GNAS	3.03686e-52	0.476222	0.995	0.995	6.2623e-48
NEK1	0	0.473392	0.664	0.268	0
PCSK1N	5.34006e-146	0.467823	0.998	0.996	1.10117e-141
C1orf127	0	0.451184	0.768	0.343	0
SERPINE2	1.09568e-202	0.450536	0.375	0.085	2.2594e-198
HIST1H4C	2.30602e-212	0.440028	0.816	0.481	4.75524e-208
MT-ND4L	3.50701e-126	0.436341	0.944	0.848	7.23181e-122
MTRNR2L12	2.99164e-65	0.425989	0.808	0.669	6.16905e-61
PARVB	5.91401e-194	0.41537	0.951	0.758	1.21953e-189
DSTN	5.08997e-258	0.414797	0.982	0.944	1.0496e-253
S100A10	2.15729e-77	0.409364	0.501	0.314	4.44854e-73
ATP1B1	1.80591e-117	0.39731	0.892	0.723	3.72396e-113
ERLEC1	7.63938e-206	0.395879	0.915	0.745	1.57532e-201
GSN	5.12201e-132	0.385849	0.44	0.265	1.05621e-127
EDN3	4.40767e-150	0.369585	0.196	0.023	9.08905e-146
TMED6	1.83391e-194	0.368659	0.724	0.435	3.7817e-190
PRSS2	6.02751e-85	0.364028	0.121	0.017	1.24293e-80
ELMO1	4.64048e-182	0.356764	0.691	0.32	9.56913e-178
RPL17	4.84972e-71	0.352733	0.773	0.683	1.00006e-66
AHI1	1.71014e-218	0.351713	0.757	0.408	3.52647e-214
ID1	1.62451e-39	0.349998	0.195	0.089	3.3499e-35
SEC11C	4.85881e-68	0.348821	0.971	0.94	1.00194e-63
PEBP1	8.23546e-117	0.347291	0.97	0.955	1.69823e-112
CALD1	5.31902e-96	0.346745	0.656	0.475	1.09684e-91
ARF5	1.03803e-142	0.34601	0.911	0.773	2.14052e-138
CASR	4.66472e-171	0.336093	0.795	0.46	9.61912e-167
PKIB	5.56519e-115	0.3356	0.884	0.682	1.1476e-110
PDK4	4.2156e-79	0.333425	0.335	0.158	8.693e-75
FKBP2	2.88539e-114	0.330932	0.713	0.491	5.94996e-110
TOMM7	7.76801e-160	0.325279	0.978	0.941	1.60184e-155
PAM	8.52605e-68	0.3207	0.908	0.81	1.75816e-63
SMIM24	2.41e-45	0.320359	0.49	0.372	4.96967e-41
HMGN2	3.04525e-110	0.319553	0.965	0.895	6.27961e-106
EIF4A2	1.03969e-124	0.318175	0.991	0.969	2.14395e-120
HMGN5	9.13436e-175	0.309938	0.636	0.317	1.8836e-170
SORL1	1.8025e-161	0.306823	0.738	0.412	3.71693e-157
MT2A	6.32337e-48	0.30423	0.16	0.05	1.30394e-43
MAFA	7.38788e-86	0.304019	0.316	0.128	1.52345e-81
ACAT1	9.49939e-109	0.303421	0.73	0.539	1.95887e-104
SMIM4	9.5986e-152	0.300059	0.821	0.571	1.97933e-147
BTG3	3.07113e-151	0.296878	0.671	0.373	6.33298e-147
MT-ND3	8.55621e-66	0.292481	0.999	0.997	1.76438e-61
CMTM8	1.97304e-88	0.29144	0.871	0.718	4.0686e-84
TSC22D1	1.08187e-71	0.286938	0.897	0.783	2.23093e-67
NAA38	7.86917e-120	0.286264	0.946	0.823	1.6227e-115
FFAR1	1.79831e-96	0.285763	0.68	0.514	3.70829e-92
H2AFJ	2.82354e-73	0.284472	0.874	0.729	5.82242e-69
CTRB2	9.49276e-198	0.28225	0.162	0.002	1.9575e-193
TSTD1	9.22639e-112	0.282167	0.948	0.835	1.90257e-107
HSP90AB1	1.25334e-67	0.279873	0.992	0.985	2.58452e-63
PRKAR2B	4.70335e-247	0.279592	0.485	0.121	9.69878e-243
MT1E	3.19254e-73	0.277084	0.151	0.03	6.58334e-69
G6PC2	7.39837e-80	0.276502	0.761	0.521	1.52562e-75
MT-ND5	6.73552e-28	0.275079	0.989	0.984	1.38893e-23
PNRC2	1.60614e-137	0.274665	0.685	0.412	3.31202e-133
SHISAL2B	1.66849e-77	0.273779	0.373	0.162	3.44059e-73
MOCS2	1.08224e-134	0.273276	0.818	0.578	2.23169e-130
CAST	7.28769e-77	0.269727	0.777	0.62	1.50279e-72
JUNB	5.13223e-20	0.268129	0.631	0.577	1.05832e-15
MIF	1.32297e-70	0.263749	0.967	0.886	2.7281e-66
YWHAH	1.84785e-73	0.261176	0.877	0.769	3.81046e-69
NFIC	5.02488e-118	0.260818	0.78	0.525	1.03618e-113
SYNE2	3.13998e-136	0.259873	0.426	0.154	6.47496e-132
IER3	4.90467e-24	0.258461	0.466	0.359	1.01139e-19
RHOBTB3	8.89887e-70	0.254561	0.843	0.705	1.83504e-65
RPL21	1.24665e-101	0.254016	0.997	0.989	2.57072e-97
NENF	1.47025e-64	0.251604	0.947	0.877	3.03179e-60
KTN1	1.10718e-74	0.24807	0.948	0.884	2.28311e-70
COX17	3.09289e-93	0.246374	0.97	0.897	6.37785e-89
PNRC1	1.19479e-91	0.24507	0.774	0.568	2.46378e-87
SCP2	6.42358e-68	0.243602	0.944	0.847	1.32461e-63
C1D	9.19098e-103	0.241592	0.818	0.603	1.89527e-98
MRLN	6.06841e-85	0.239285	0.392	0.208	1.25137e-80
MT-ATP8	2.40276e-89	0.238917	0.575	0.413	4.95472e-85
NUCB2	5.83476e-42	0.238181	0.848	0.775	1.20319e-37
SELENOP	6.45979e-95	0.234156	0.632	0.377	1.33207e-90
ST13	8.30212e-82	0.232254	0.96	0.904	1.71198e-77
GREM1	5.54731e-110	0.231172	0.36	0.127	1.14391e-105
CIRBP	1.74843e-69	0.229484	0.984	0.955	3.60543e-65
TCEAL4	1.60745e-76	0.229125	0.932	0.823	3.31472e-72
AKAP12	1.41305e-106	0.228429	0.333	0.11	2.91386e-102
RAB27B	7.1833e-97	0.228093	0.426	0.239	1.48127e-92
EDIL3	1.32709e-34	0.226388	0.554	0.486	2.73658e-30
MTRNR2L8	1.62368e-34	0.226278	0.6	0.54	3.34819e-30
PDLIM2	1.05078e-69	0.225405	0.652	0.418	2.16681e-65
RGS2	1.04724e-30	0.224705	0.381	0.275	2.15952e-26
LIMCH1	2.06172e-282	0.224704	0.337	0.033	4.25148e-278
ENPP2	1.20998e-74	0.223504	0.602	0.387	2.4951e-70
PHTF2	7.38482e-136	0.220599	0.605	0.302	1.52282e-131
GREM2	1.64805e-147	0.218747	0.263	0.05	3.39845e-143
LYSMD2	2.47927e-91	0.218623	0.808	0.597	5.1125e-87
VAMP8	2.07368e-64	0.218059	0.601	0.385	4.27613e-60
PLK2	7.59403e-69	0.217821	0.67	0.443	1.56597e-64
ARID5B	7.92811e-78	0.217658	0.649	0.424	1.63485e-73
BEX4	9.22401e-53	0.21282	0.913	0.83	1.90208e-48
ATP6AP2	1.01428e-59	0.212382	0.926	0.833	2.09154e-55
SBDS	3.55234e-72	0.211875	0.845	0.676	7.32528e-68
BEX2	3.17917e-50	0.210347	0.962	0.907	6.55577e-46
UCN3	4.96894e-133	0.20815	0.231	0.039	1.02464e-128
MIA2	5.41188e-77	0.208143	0.817	0.608	1.11598e-72
FAM200B	1.31823e-72	0.206344	0.865	0.721	2.71832e-68
SLC8A1	3.01999e-131	0.206186	0.489	0.197	6.22753e-127
CMBL	7.48055e-130	0.204584	0.527	0.241	1.54256e-125
SST	6.80133e-25	0.20422	0.128	0.238	1.4025e-20
GLT8D2	1.8416e-225	0.203876	0.3	0.04	3.79756e-221
CCDC198	1.00374e-154	0.20269	0.471	0.177	2.06981e-150
SNAP25	4.05824e-40	0.199993	0.74	0.649	8.3685e-36
MYT1L	9.16862e-134	0.198155	0.439	0.157	1.89066e-129
RBP4	0.0313126	0.197475	0.354	0.335	1
TMEM59	1.30713e-25	0.194525	0.97	0.948	2.69543e-21
PDCD10	1.10817e-70	0.193973	0.781	0.59	2.28517e-66
TGOLN2	3.15076e-42	0.191121	0.749	0.639	6.49719e-38
CTRC	5.95409e-189	0.190695	0.15	0.001	1.22779e-184
NBL1	4.18533e-92	0.19008	0.446	0.204	8.63057e-88
VAMP2	5.46331e-50	0.18972	0.977	0.927	1.12659e-45
HADH	1.20237e-21	0.188958	0.853	0.775	2.47941e-17
SMAD9	4.6355e-99	0.188006	0.716	0.437	9.55886e-95
MTRNR2L1	2.59962e-53	0.187695	0.608	0.438	5.36067e-49
SERPINI1	1.44219e-46	0.186847	0.765	0.585	2.97394e-42
MT1X	9.70327e-10	0.186639	0.388	0.31	2.00091e-05
TLK1	3.19895e-70	0.185912	0.73	0.523	6.59655e-66
GAS2	1.14675e-141	0.184886	0.337	0.099	2.36471e-137
METRN	7.6434e-35	0.184824	0.768	0.684	1.57615e-30
SH3YL1	7.11321e-72	0.184457	0.696	0.475	1.46682e-67
SCD5	2.45069e-107	0.184409	0.457	0.193	5.05357e-103
CHD3	4.45069e-82	0.183384	0.507	0.27	9.17776e-78
EMB	1.1018e-39	0.183252	0.626	0.474	2.27201e-35
PSME1	4.82098e-51	0.182515	0.795	0.64	9.94135e-47
RPL34	6.10065e-72	0.181872	0.996	0.988	1.25801e-67
NAA20	3.12303e-60	0.181208	0.84	0.682	6.44e-56
ZBTB20	2.59069e-48	0.180823	0.791	0.617	5.34226e-44
ANKH	2.89979e-74	0.180058	0.735	0.51	5.97967e-70
SEC62	1.35096e-53	0.179664	0.967	0.92	2.78581e-49
NDRG1	2.41916e-68	0.179157	0.616	0.392	4.98855e-64
DPM3	7.12526e-68	0.178245	0.85	0.66	1.4693e-63
RPS24	1.34414e-61	0.177572	0.998	0.988	2.77175e-57
RAB2A	1.00372e-49	0.176862	0.953	0.885	2.06976e-45
PIGP	9.37844e-61	0.176386	0.809	0.623	1.93393e-56
JUN	3.55519e-11	0.176183	0.666	0.718	7.33117e-07
ACSM3	2.1109e-66	0.175372	0.392	0.215	4.35289e-62
PEG10	1.34155e-11	0.175261	0.775	0.696	2.7664e-07
LMO7	3.39241e-75	0.174496	0.612	0.381	6.99549e-71
PDE10A	2.60855e-175	0.173483	0.225	0.021	5.3791e-171
APLP2	1.53037e-17	0.172615	0.761	0.735	3.15577e-13
CD46	1.97218e-35	0.172136	0.854	0.743	4.06683e-31
CHL1	2.36414e-74	0.170122	0.464	0.238	4.87509e-70
CALM2	1.08198e-31	0.170062	0.987	0.969	2.23116e-27
CTBS	9.44451e-62	0.169226	0.64	0.436	1.94755e-57
NT5C3A	1.11207e-60	0.168633	0.655	0.452	2.2932e-56
GPX3	2.12014e-07	0.168125	0.578	0.544	0.00437194
KIAA1324	1.52854e-42	0.167578	0.874	0.73	3.152e-38
CISD3	2.44044e-57	0.167349	0.758	0.564	5.03244e-53
TXNIP	1.33582e-28	0.167304	0.184	0.103	2.75459e-24
BACE2	2.09002e-20	0.167288	0.452	0.331	4.30982e-16
KLHL41	3.72154e-96	0.16705	0.14	0.018	7.67419e-92
CTRB1	3.88567e-170	0.167006	0.131	0.001	8.01265e-166
MPP1	4.56639e-48	0.166593	0.672	0.507	9.41635e-44
GCC2	3.38509e-42	0.166108	0.748	0.596	6.98038e-38
SPCS2	2.01585e-40	0.165307	0.942	0.895	4.15689e-36
BHLHE41	3.5185e-196	0.165227	0.25	0.026	7.25551e-192
ID2	3.85716e-24	0.164573	0.517	0.396	7.95385e-20
SLC25A34	5.71153e-199	0.164444	0.298	0.041	1.17778e-194
NCL	8.00081e-30	0.164374	0.883	0.815	1.64985e-25
MIS18BP1	7.21615e-103	0.164314	0.372	0.149	1.48804e-98
RASD1	9.59596e-79	0.163183	0.293	0.105	1.97878e-74
RSRC2	1.36788e-47	0.162302	0.828	0.689	2.8207e-43
PRDX3	1.38509e-39	0.162188	0.909	0.807	2.85618e-35
NDUFB4	8.33582e-55	0.161968	0.963	0.901	1.71893e-50
TIMP1	5.9839e-20	0.160139	0.914	0.844	1.23394e-15
CYSTM1	1.10151e-44	0.159802	0.951	0.842	2.27141e-40
CD9	3.75335e-57	0.159245	0.137	0.039	7.73979e-53
NMRK1	1.06135e-58	0.15911	0.674	0.474	2.18862e-54
NDUFA5	2.08895e-40	0.157734	0.949	0.881	4.30762e-36
C21orf58	9.90279e-55	0.157381	0.713	0.517	2.04205e-50
GPM6B	2.37728e-67	0.157379	0.395	0.197	4.9022e-63
NDUFA1	1.24314e-43	0.157266	0.965	0.904	2.56349e-39
ARPC5	1.16074e-38	0.15644	0.925	0.842	2.39355e-34
BBX	1.42979e-36	0.156345	0.713	0.561	2.94838e-32
AP3B1	7.64855e-10	0.155969	0.561	0.484	1.57721e-05
PKM	2.34837e-11	0.155828	0.967	0.962	4.84258e-07
RPL36AL	4.83754e-35	0.155372	0.979	0.961	9.9755e-31
PDCD4	6.16973e-39	0.154867	0.744	0.589	1.27226e-34
PRSS1	2.23838e-48	0.154741	0.107	0.024	4.61577e-44
RPL5	5.831e-37	0.153981	0.995	0.987	1.20241e-32
ING2	3.09647e-61	0.152743	0.591	0.388	6.38524e-57
XBP1	4.06001e-14	0.152683	0.953	0.92	8.37214e-10
C18orf32	2.12063e-64	0.151268	0.62	0.4	4.37295e-60
R3HDM2	1.22101e-69	0.151123	0.555	0.326	2.51785e-65
COMTD1	1.64164e-39	0.151079	0.782	0.627	3.38522e-35
MET	7.7369e-62	-0.150007	0.158	0.345	1.59543e-57
RANBP1	3.93422e-35	-0.150135	0.734	0.724	8.11275e-31
SFSWAP	1.22804e-39	-0.150177	0.423	0.508	2.53234e-35
SRGAP3	6.14411e-44	-0.150209	0.244	0.393	1.26698e-39
RHOQ	5.46855e-51	-0.150214	0.333	0.47	1.12767e-46
OPRD1	2.94085e-76	-0.150316	0.118	0.312	6.06433e-72
HARS	1.58779e-43	-0.150411	0.435	0.553	3.27418e-39
TAFA5	6.72012e-54	-0.150429	0.143	0.309	1.38576e-49
GOLM1	1.69718e-36	-0.150502	0.584	0.662	3.49976e-32
TNRC6B	9.33274e-30	-0.150529	0.814	0.837	1.9245e-25
ACO2	6.74247e-42	-0.150563	0.36	0.482	1.39037e-37
RNF152	1.03095e-111	-0.150584	0.045	0.262	2.12591e-107
SLC35C2	1.07412e-51	-0.150673	0.328	0.473	2.21494e-47
MARCH9	5.07529e-48	-0.150707	0.398	0.524	1.04658e-43
MROH1	4.0332e-65	-0.150838	0.206	0.395	8.31686e-61
ZNF618	3.56935e-50	-0.150878	0.22	0.381	7.36037e-46
STARD7	1.24524e-39	-0.150902	0.484	0.601	2.56781e-35
ABL2	3.63776e-55	-0.150931	0.231	0.4	7.50143e-51
WDR82	2.1055e-42	-0.150976	0.455	0.56	4.34174e-38
PIGM	2.45425e-55	-0.151001	0.285	0.452	5.0609e-51
MYT1	4.90431e-43	-0.151038	0.232	0.362	1.01132e-38
TRIM24	3.70505e-54	-0.151158	0.294	0.458	7.64019e-50
GNAZ	5.59199e-49	-0.151191	0.282	0.439	1.15312e-44
AC011043.1	3.94974e-33	-0.151215	0.559	0.632	8.14476e-29
CNPY3	1.23336e-44	-0.15123	0.419	0.533	2.54332e-40
TSPYL4	1.95398e-37	-0.151349	0.51	0.593	4.0293e-33
TMEM185A	3.41793e-25	-0.15138	0.203	0.255	7.0481e-21
DPP4	8.11364e-80	-0.151386	0.037	0.204	1.67311e-75
COASY	2.1218e-50	-0.151394	0.347	0.495	4.37537e-46
EFNA3	1.18511e-78	-0.151401	0.077	0.266	2.44381e-74
UQCR11	2.15084e-13	-0.15141	0.975	0.963	4.43525e-09
EMC8	1.10943e-44	-0.151426	0.395	0.504	2.28775e-40
CARS	2.29002e-50	-0.151442	0.246	0.404	4.72226e-46
MCTS1	7.0736e-42	-0.151483	0.753	0.756	1.45865e-37
CST3	9.24426e-32	-0.15153	0.982	0.975	1.90626e-27
GADD45G	6.27598e-27	-0.151577	0.317	0.406	1.29417e-22
CC2D1A	1.28556e-52	-0.151594	0.203	0.366	2.65096e-48
ITGAE	9.90751e-35	-0.151611	0.474	0.545	2.04303e-30
FBRSL1	7.09296e-60	-0.151655	0.265	0.449	1.46264e-55
A1BG	7.2575e-41	-0.151656	0.795	0.81	1.49657e-36
ABHD17A	1.2659e-50	-0.15167	0.493	0.591	2.61042e-46
FABP3	1.17146e-61	-0.151709	0.009	0.117	2.41566e-57
TRIR	4.71199e-35	-0.151715	0.917	0.903	9.71659e-31
TMEM259	1.09581e-42	-0.151738	0.476	0.571	2.25966e-38
BPTF	2.91194e-28	-0.151753	0.76	0.802	6.0047e-24
MT-ATP6	1.1226e-23	-0.151756	0.999	0.999	2.3149e-19
APEH	1.45917e-51	-0.151873	0.467	0.552	3.00894e-47
IMPDH1	1.51431e-59	-0.151941	0.2	0.379	3.12265e-55
HUWE1	6.52343e-42	-0.151994	0.611	0.658	1.3452e-37
RARS	5.15826e-44	-0.152008	0.514	0.587	1.06368e-39
MCF2L	3.90885e-44	-0.152078	0.377	0.513	8.06043e-40
ZDHHC16	1.63083e-59	-0.152109	0.259	0.434	3.36293e-55
TRPC4AP	3.60703e-47	-0.152126	0.316	0.458	7.43806e-43
POGZ	8.49592e-39	-0.152163	0.419	0.527	1.75194e-34
MAT2A	5.99923e-40	-0.152264	0.504	0.578	1.2371e-35
RNH1	9.95538e-41	-0.152298	0.689	0.716	2.0529e-36
ANK2	1.10098e-52	-0.152342	0.16	0.331	2.27034e-48
PTGES2	6.68803e-37	-0.152632	0.625	0.664	1.37914e-32
SDR39U1	6.4908e-45	-0.152634	0.427	0.546	1.33847e-40
ST6GAL1	1.27105e-79	-0.152722	0.175	0.406	2.62103e-75
RBFOX1	4.17263e-84	-0.152757	0.015	0.164	8.60439e-80
TNPO1	5.96867e-42	-0.152821	0.561	0.646	1.2308e-37
SBNO1	5.87924e-44	-0.152894	0.479	0.577	1.21236e-39
MFF	1.26981e-46	-0.152912	0.612	0.654	2.61847e-42
GET3	3.64159e-35	-0.152916	0.583	0.645	7.50932e-31
AGPAT5	1.87056e-50	-0.152919	0.353	0.496	3.85729e-46
PLXNA3	2.35661e-61	-0.15293	0.212	0.399	4.85957e-57
PRRC2C	7.40026e-29	-0.152959	0.835	0.85	1.52601e-24
SYT7	1.65903e-35	-0.15301	0.757	0.782	3.42108e-31
GAA	1.83453e-52	-0.153147	0.265	0.421	3.78299e-48
ZKSCAN1	8.61642e-38	-0.153204	0.89	0.896	1.77679e-33
FYN	4.46982e-39	-0.153228	0.344	0.459	9.21722e-35
TOMM22	2.32976e-33	-0.153248	0.71	0.738	4.8042e-29
AUP1	6.22697e-35	-0.153509	0.537	0.597	1.28406e-30
SLC7A8	1.68404e-30	-0.153515	0.775	0.804	3.47265e-26
FLOT2	1.03955e-74	-0.153554	0.15	0.349	2.14365e-70
GPRIN3	4.98619e-39	-0.153574	0.436	0.532	1.0282e-34
ALDH7A1	7.82711e-36	-0.153776	0.487	0.572	1.61403e-31
RALY	1.31843e-37	-0.153779	0.579	0.636	2.71874e-33
SH3GL2	3.30706e-51	-0.153781	0.34	0.492	6.81949e-47
ZDHHC9	2.19022e-96	-0.153783	0.123	0.351	4.51645e-92
RPP25	1.87307e-49	-0.153792	0.354	0.458	3.86247e-45
RPS18	0.125897	-0.153819	0.997	0.995	1
C11orf49	2.4688e-38	-0.153857	0.438	0.535	5.09091e-34
PSMB3	8.07995e-43	-0.153874	0.785	0.803	1.66617e-38
STIP1	1.92099e-37	-0.153994	0.48	0.568	3.96127e-33
EHMT2	1.67999e-41	-0.154113	0.337	0.462	3.4643e-37
ZNF24	3.39706e-43	-0.15412	0.585	0.656	7.00507e-39
SELENON	2.42455e-63	-0.154233	0.221	0.414	4.99967e-59
DMWD	9.33688e-61	-0.154266	0.229	0.409	1.92536e-56
FARSA	7.4254e-45	-0.154269	0.374	0.497	1.53119e-40
TPM1	5.19052e-28	-0.154356	0.781	0.801	1.07034e-23
VPS25	1.68347e-48	-0.154358	0.663	0.687	3.47148e-44
LRP3	1.85366e-64	-0.154389	0.198	0.377	3.82244e-60
RPL18	1.5357e-15	-0.154566	0.995	0.989	3.16677e-11
SSRP1	4.00298e-38	-0.15468	0.422	0.521	8.25454e-34
TMEM200A	1.01193e-38	-0.154737	0.322	0.431	2.0867e-34
POR	4.24832e-44	-0.154762	0.324	0.466	8.76046e-40
FAM131B	8.14761e-111	-0.15479	0.042	0.259	1.68012e-106
OBSL1	3.18368e-48	-0.154853	0.401	0.525	6.56506e-44
XRCC6	3.59237e-37	-0.154956	0.787	0.799	7.40783e-33
FMNL2	3.03265e-79	-0.154968	0.127	0.339	6.25362e-75
RHOB	5.08639e-23	-0.155045	0.404	0.52	1.04886e-18
XPOT	6.68551e-58	-0.155052	0.238	0.416	1.37862e-53
HSPE1	1.1825e-38	-0.155089	0.947	0.927	2.43844e-34
ATOX1	2.15496e-31	-0.155155	0.842	0.846	4.44374e-27
UBE2K	7.50753e-52	-0.1552	0.739	0.768	1.54813e-47
LRRN3	4.25182e-30	-0.155338	0.269	0.387	8.76767e-26
RIMS2	2.29979e-37	-0.155465	0.544	0.624	4.7424e-33
PLCE1	3.50463e-28	-0.15556	0.175	0.259	7.2269e-24
BPHL	4.23671e-45	-0.155566	0.448	0.56	8.73653e-41
DMXL2	3.53358e-53	-0.155615	0.327	0.479	7.28659e-49
GCA	3.56673e-37	-0.155625	0.378	0.488	7.35496e-33
EFNB3	6.75493e-71	-0.15565	0.113	0.294	1.39293e-66
SLC7A11	1.13364e-98	-0.155682	0.028	0.213	2.33768e-94
RETREG2	9.00897e-47	-0.155691	0.616	0.676	1.85774e-42
NAGK	7.53411e-48	-0.155728	0.455	0.564	1.55361e-43
PLCB4	6.27765e-38	-0.155731	0.52	0.585	1.29451e-33
SCAMP3	1.01784e-55	-0.155785	0.373	0.526	2.0989e-51
TENM2	6.55407e-75	-0.15579	0.055	0.227	1.35152e-70
NAPB	2.03132e-51	-0.155873	0.235	0.398	4.18878e-47
FZD3	2.8075e-36	-0.155909	0.373	0.486	5.78935e-32
SEM1	2.54202e-24	-0.156004	0.945	0.916	5.24191e-20
TRIM33	2.17448e-41	-0.156066	0.465	0.56	4.484e-37
ENY2	6.90115e-50	-0.156133	0.776	0.781	1.42309e-45
MED13	3.88994e-48	-0.156399	0.406	0.529	8.02144e-44
SLC16A12	1.31485e-52	-0.156424	0.211	0.383	2.71136e-48
CDK5	1.49452e-45	-0.156526	0.351	0.47	3.08185e-41
AGPAT2	7.89425e-28	-0.156548	0.511	0.619	1.62787e-23
STRBP	2.01342e-39	-0.156549	0.482	0.576	4.15188e-35
UBE3A	1.18272e-35	-0.156615	0.668	0.726	2.43889e-31
TOR2A	1.1733e-72	-0.156636	0.174	0.367	2.41946e-68
MPP6	4.98912e-50	-0.156746	0.698	0.72	1.02881e-45
SARM1	4.88786e-65	-0.156843	0.216	0.41	1.00793e-60
TUBA1C	5.04067e-58	-0.156906	0.236	0.399	1.03944e-53
SNX17	2.9201e-46	-0.15697	0.662	0.701	6.02154e-42
ELOF1	1.63135e-41	-0.157036	0.571	0.636	3.36402e-37
TOX3	1.66395e-44	-0.157059	0.272	0.42	3.43124e-40
COA1	4.15223e-42	-0.157061	0.421	0.505	8.56232e-38
MAF1	5.03194e-40	-0.157062	0.549	0.634	1.03764e-35
CYB5B	4.90846e-41	-0.157084	0.438	0.542	1.01217e-36
RBM26	1.06859e-39	-0.157137	0.57	0.633	2.20354e-35
ATP13A1	1.45183e-65	-0.157301	0.213	0.408	2.99383e-61
CELSR3	3.92219e-84	-0.15732	0.12	0.337	8.08796e-80
ZBTB10	1.89324e-51	-0.157327	0.291	0.446	3.90405e-47
RAP2A	6.75013e-71	-0.157407	0.196	0.398	1.39194e-66
MTMR9	1.24832e-48	-0.157408	0.327	0.486	2.57416e-44
HIST1H2BG	2.16102e-74	-0.157422	0.097	0.289	4.45623e-70
STRN4	6.52527e-68	-0.15745	0.222	0.423	1.34558e-63
MAPK12	5.75634e-83	-0.157492	0.161	0.37	1.18701e-78
HMGN1	1.283e-22	-0.157576	0.948	0.934	2.64568e-18
FLII	4.77142e-58	-0.15764	0.283	0.453	9.83914e-54
ZNF316	4.17177e-69	-0.157753	0.17	0.354	8.60261e-65
PHLDA2	1.10068e-45	-0.157799	0.052	0.172	2.26972e-41
SEPTIN3	3.54514e-92	-0.157844	0.066	0.261	7.31044e-88
COL6A1	9.38576e-81	-0.157909	0.135	0.35	1.93544e-76
STXBP5	9.64454e-52	-0.157992	0.326	0.477	1.9888e-47
RNF208	2.57839e-70	-0.158392	0.202	0.399	5.3169e-66
TP53INP2	5.9102e-69	-0.158468	0.16	0.358	1.21874e-64
CADM4	8.0231e-48	-0.158478	0.179	0.333	1.65444e-43
SYN1	6.10054e-62	-0.158571	0.246	0.428	1.25799e-57
TBCA	8.26763e-18	-0.158571	0.97	0.941	1.70487e-13
STXBP1	4.3538e-43	-0.158672	0.707	0.75	8.97796e-39
ATP6V0E1	1.07339e-58	-0.158744	0.943	0.922	2.21343e-54
SIM1	4.96838e-31	-0.158856	0.5	0.598	1.02453e-26
ZNF195	1.27367e-54	-0.158921	0.309	0.453	2.62643e-50
TPGS2	8.19054e-51	-0.159002	0.347	0.493	1.68897e-46
COPB2	1.79745e-49	-0.159094	0.642	0.684	3.70652e-45
COQ9	3.65977e-57	-0.15914	0.303	0.462	7.54681e-53
NSD2	5.88181e-53	-0.159145	0.291	0.444	1.21289e-48
RAB17	1.84178e-54	-0.159215	0.309	0.478	3.79793e-50
B3GAT3	1.18789e-46	-0.159249	0.604	0.648	2.44954e-42
HSBP1	3.55e-47	-0.159265	0.943	0.934	7.32045e-43
AGO1	5.4556e-57	-0.159335	0.239	0.412	1.125e-52
LYRM4	5.37462e-38	-0.159368	0.406	0.51	1.1083e-33
CCDC50	1.42853e-40	-0.159418	0.434	0.54	2.94578e-36
NPC1L1	5.5187e-106	-0.159508	0.091	0.327	1.13801e-101
ARF1	1.42928e-42	-0.159658	0.893	0.896	2.94732e-38
SYNE4	4.07693e-44	-0.159661	0.511	0.595	8.40704e-40
UBXN7	7.40062e-46	-0.159862	0.357	0.494	1.52608e-41
DCDC1	1.14577e-73	-0.159905	0.076	0.26	2.36269e-69
SREK1	3.58377e-41	-0.159995	0.558	0.635	7.39009e-37
TP53I13	3.75263e-45	-0.160063	0.595	0.639	7.7383e-41
HSPH1	5.03247e-55	-0.1601	0.616	0.66	1.03774e-50
HTATIP2	4.90333e-48	-0.160128	0.377	0.509	1.01112e-43
SCG5	4.5667e-21	-0.160256	0.983	0.987	9.41698e-17
ATP5F1D	2.67914e-46	-0.16031	0.958	0.941	5.52466e-42
LSM1	1.91303e-46	-0.160324	0.613	0.654	3.94485e-42
POLR1D	2.28153e-47	-0.160558	0.859	0.865	4.70475e-43
KDM1A	1.079e-43	-0.160617	0.442	0.547	2.22501e-39
RHOD	1.62135e-89	-0.160622	0.127	0.348	3.34339e-85
SLC9A3R1	3.42244e-64	-0.160772	0.844	0.818	7.05741e-60
CYFIP2	1.02399e-60	-0.160791	0.313	0.495	2.11158e-56
TFG	2.15431e-60	-0.160808	0.68	0.713	4.44241e-56
SLC33A1	1.09207e-55	-0.160926	0.345	0.493	2.25196e-51
ESYT1	8.20109e-40	-0.160972	0.477	0.575	1.69115e-35
AKAP8L	8.65927e-48	-0.161164	0.507	0.598	1.78563e-43
RPS6KL1	3.05603e-54	-0.161267	0.196	0.363	6.30183e-50
DAZAP2	1.39249e-47	-0.16134	0.487	0.603	2.87145e-43
ACP2	2.38725e-40	-0.161349	0.372	0.516	4.92275e-36
ZNF608	5.82499e-42	-0.161369	0.362	0.492	1.20117e-37
SEC11A	9.26557e-30	-0.161398	0.928	0.918	1.91065e-25
UBE2D3	5.97517e-48	-0.161413	0.94	0.935	1.23214e-43
TRIM44	1.58688e-42	-0.16143	0.601	0.671	3.27231e-38
ZMYM2	5.1132e-39	-0.161491	0.579	0.653	1.05439e-34
ITGB8	7.97637e-101	-0.161508	0.042	0.241	1.64481e-96
GLCCI1	1.23682e-41	-0.161603	0.228	0.357	2.55045e-37
RAB5IF	1.35683e-45	-0.161643	0.506	0.597	2.79793e-41
ATP2A3	3.18222e-37	-0.161671	0.783	0.802	6.56206e-33
LZTS3	1.15963e-69	-0.161681	0.185	0.381	2.39127e-65
REPIN1	3.468e-49	-0.161789	0.47	0.59	7.15136e-45
NDUFV3	2.20091e-37	-0.161844	0.756	0.768	4.53851e-33
WDR13	1.8325e-47	-0.161981	0.611	0.696	3.7788e-43
MPC2	5.53129e-45	-0.161999	0.898	0.873	1.14061e-40
CSNK2A1	1.419e-39	-0.162043	0.656	0.706	2.92613e-35
PMAIP1	1.20744e-34	-0.162046	0.151	0.273	2.48986e-30
PCYT2	1.52723e-62	-0.162056	0.247	0.416	3.14931e-58
BZW2	5.16787e-43	-0.162074	0.356	0.468	1.06567e-38
ZRANB1	2.63131e-54	-0.162141	0.352	0.502	5.42602e-50
FLVCR1	1.68015e-50	-0.162156	0.398	0.532	3.46463e-46
RALA	6.5322e-51	-0.162201	0.533	0.621	1.34701e-46
KLHL42	2.42052e-40	-0.162368	0.632	0.691	4.99136e-36
MAPRE2	3.08123e-50	-0.162663	0.502	0.605	6.35381e-46
DUSP4	6.83033e-33	-0.16271	0.08	0.152	1.40848e-28
PREB	4.66011e-65	-0.162723	0.255	0.448	9.60961e-61
MSRB2	7.65566e-49	-0.162991	0.628	0.687	1.57867e-44
WASF3	6.61494e-70	-0.163077	0.244	0.451	1.36407e-65
PSMA5	5.49535e-69	-0.16308	0.672	0.689	1.1332e-64
GRB10	1.37864e-94	-0.163189	0.065	0.268	2.8429e-90
CCM2	4.5855e-52	-0.163272	0.374	0.499	9.45577e-48
SLC25A46	2.9189e-59	-0.163303	0.357	0.525	6.01907e-55
MAN1A1	1.24846e-24	-0.163382	0.767	0.786	2.57445e-20
BNIP3	3.04642e-50	-0.163446	0.899	0.882	6.28203e-46
ADNP	3.88845e-41	-0.163472	0.53	0.61	8.01838e-37
MSL1	9.92194e-47	-0.163653	0.474	0.588	2.046e-42
TTC17	2.83438e-48	-0.163672	0.455	0.562	5.84477e-44
ANKS1B	1.48328e-54	-0.163681	0.101	0.254	3.05868e-50
MAP6	2.89363e-40	-0.163816	0.556	0.623	5.96696e-36
CAPRIN1	8.63028e-38	-0.16406	0.76	0.798	1.77965e-33
LAMP1	9.90352e-60	-0.164245	0.819	0.807	2.0422e-55
TIMM22	7.12543e-55	-0.164265	0.367	0.51	1.46934e-50
PLPPR2	1.58334e-52	-0.164281	0.397	0.543	3.265e-48
WDR1	4.95017e-51	-0.164337	0.371	0.526	1.02077e-46
LYRM1	1.13963e-39	-0.16436	0.497	0.573	2.35003e-35
PRRC2B	1.29742e-35	-0.164432	0.56	0.655	2.6754e-31
ZADH2	2.64402e-41	-0.164493	0.381	0.503	5.45224e-37
SNU13	2.27065e-41	-0.164526	0.904	0.907	4.6823e-37
SNAPC3	2.59143e-49	-0.164536	0.378	0.509	5.34379e-45
RNF213	3.69803e-45	-0.164613	0.364	0.493	7.62571e-41
KIF3C	2.919e-56	-0.164677	0.215	0.386	6.01928e-52
EPS15	1.13492e-48	-0.16468	0.501	0.595	2.34032e-44
GPI	1.24571e-47	-0.164758	0.652	0.718	2.56878e-43
FEM1B	2.05379e-51	-0.164836	0.404	0.544	4.23513e-47
SPATS2L	1.66429e-38	-0.16502	0.252	0.387	3.43193e-34
ADRA2A	2.20732e-31	-0.165025	0.206	0.292	4.55172e-27
CAPZA1	4.74886e-44	-0.165095	0.479	0.599	9.79263e-40
GEMIN7	1.25334e-63	-0.165106	0.267	0.455	2.58451e-59
RBM42	6.83573e-42	-0.165231	0.423	0.531	1.4096e-37
PPP2R5B	1.01773e-59	-0.165311	0.215	0.389	2.09865e-55
UFM1	1.5976e-48	-0.165348	0.642	0.716	3.29441e-44
SBK1	1.61595e-78	-0.165408	0.065	0.243	3.33224e-74
UBE2D1	2.76437e-42	-0.165559	0.407	0.516	5.7004e-38
FLNA	1.05463e-67	-0.165568	0.043	0.185	2.17476e-63
RPSA	2.10412e-23	-0.165622	0.994	0.984	4.33891e-19
EIF3I	9.9129e-38	-0.165641	0.716	0.746	2.04414e-33
PSD	1.444e-54	-0.165643	0.379	0.528	2.97766e-50
PLEKHA1	7.52894e-50	-0.165697	0.661	0.708	1.55254e-45
TES	1.63544e-57	-0.166069	0.326	0.503	3.37244e-53
MMP15	1.05655e-47	-0.16612	0.358	0.514	2.17872e-43
AKT1S1	7.23421e-48	-0.166222	0.429	0.554	1.49177e-43
LSM7	3.14661e-34	-0.166358	0.889	0.873	6.48863e-30
TOX	4.88399e-44	-0.166426	0.346	0.494	1.00713e-39
FAM241B	8.11005e-77	-0.166648	0.127	0.324	1.67237e-72
FAM174C	3.98552e-56	-0.166716	0.583	0.654	8.21855e-52
TMEM63B	1.97404e-72	-0.166758	0.222	0.425	4.07068e-68
WSB1	4.70064e-37	-0.166781	0.776	0.767	9.69318e-33
DYNLL1	1.47669e-41	-0.166831	0.964	0.944	3.04508e-37
SPTBN2	4.35022e-109	-0.167041	0.09	0.325	8.9706e-105
CSNK1A1	1.71131e-48	-0.16736	0.874	0.878	3.52888e-44
RPS13	7.43424e-08	-0.167362	0.994	0.987	0.00153301
CIDEB	1.96886e-87	-0.167457	0.04	0.221	4.05999e-83
PPP1CB	2.67375e-64	-0.167523	0.865	0.867	5.51354e-60
RAB32	1.29539e-59	-0.167537	0.257	0.415	2.67123e-55
DCUN1D5	6.84242e-49	-0.167544	0.452	0.569	1.41097e-44
COPZ1	3.46239e-51	-0.167564	0.79	0.799	7.1398e-47
SYNDIG1L	1.4508e-63	-0.167654	0.066	0.21	2.99169e-59
GPX2	5.64201e-49	-0.167736	0.121	0.266	1.16344e-44
SLC25A37	7.50635e-43	-0.167754	0.253	0.392	1.54788e-38
YLPM1	1.47384e-54	-0.168133	0.328	0.49	3.03922e-50
GPAA1	2.40856e-41	-0.168177	0.594	0.68	4.96669e-37
COMMD7	1.90249e-50	-0.168238	0.593	0.667	3.92313e-46
ATP6V1B2	3.37551e-62	-0.16832	0.706	0.741	6.96064e-58
TMEM245	3.03734e-54	-0.168357	0.488	0.595	6.2633e-50
HS6ST1	2.9251e-40	-0.168556	0.372	0.472	6.03185e-36
SLC39A5	3.9877e-101	-0.168606	0.025	0.21	8.22303e-97
SEL1L	7.92824e-52	-0.168635	0.495	0.563	1.63488e-47
KIAA1549	2.73834e-68	-0.168791	0.167	0.354	5.64673e-64
ZNF664	1.53881e-53	-0.168795	0.433	0.561	3.17318e-49
TUBB4B	2.11035e-36	-0.16889	0.613	0.658	4.35176e-32
MAPK8IP1	7.04044e-45	-0.168933	0.526	0.621	1.45181e-40
EPM2AIP1	1.02134e-48	-0.168958	0.627	0.685	2.10612e-44
PSPC1	2.40633e-50	-0.169007	0.367	0.502	4.9621e-46
RPS6KA2	3.01935e-97	-0.169013	0.085	0.305	6.22621e-93
TMEM33	7.87216e-53	-0.169102	0.717	0.77	1.62332e-48
RNPEP	1.40225e-51	-0.169107	0.359	0.483	2.89157e-47
RHOC	1.69667e-45	-0.169112	0.29	0.433	3.49871e-41
VMP1	6.82461e-37	-0.169215	0.462	0.524	1.4073e-32
DCXR	4.53086e-45	-0.169286	0.677	0.716	9.34308e-41
GDF11	2.33227e-51	-0.169479	0.263	0.411	4.80938e-47
C6orf62	1.76515e-48	-0.169528	0.562	0.661	3.63992e-44
IGSF9	8.06566e-117	-0.169579	0.028	0.236	1.66322e-112
WARS	5.09126e-51	-0.169591	0.36	0.501	1.04987e-46
NF1	1.96457e-50	-0.169637	0.503	0.593	4.05113e-46
TMEM9	1.39799e-27	-0.169657	0.727	0.77	2.88279e-23
DDX6	7.14948e-47	-0.169735	0.6	0.669	1.47429e-42
CUTA	6.64579e-46	-0.169907	0.971	0.971	1.37043e-41
PTPA	4.66305e-58	-0.169917	0.281	0.457	9.61568e-54
SMARCC1	2.17473e-44	-0.170112	0.562	0.643	4.48451e-40
TMTC4	2.09488e-76	-0.170127	0.134	0.335	4.31985e-72
FAAP20	1.7281e-43	-0.170181	0.828	0.852	3.56351e-39
RGS16	1.19977e-26	-0.170347	0.157	0.263	2.47405e-22
PACSIN3	6.55766e-52	-0.170417	0.333	0.492	1.35225e-47
TACC2	6.13964e-56	-0.170651	0.213	0.365	1.26606e-51
COMT	1.12529e-48	-0.170725	0.457	0.562	2.32046e-44
UBE3C	4.72984e-57	-0.170868	0.371	0.519	9.7534e-53
ANKRD17	8.57112e-47	-0.171058	0.543	0.638	1.76745e-42
FAM53C	3.18342e-69	-0.17115	0.222	0.424	6.56452e-65
ASS1	5.75797e-58	-0.171391	0.243	0.438	1.18735e-53
CYC1	1.09301e-37	-0.171438	0.682	0.708	2.2539e-33
DDIT3	1.00627e-40	-0.171526	0.37	0.497	2.07502e-36
SEPTIN11	3.75075e-41	-0.171527	0.734	0.747	7.73442e-37
H3F3B	1.45056e-14	-0.17155	0.961	0.959	2.99119e-10
KCNB2	3.74257e-44	-0.171781	0.272	0.381	7.71755e-40
CXCR4	1.1602e-35	-0.171791	0.07	0.167	2.39244e-31
FAM131C	9.43455e-55	-0.171958	0.492	0.6	1.9455e-50
SRP19	1.13074e-46	-0.171978	0.692	0.742	2.3317e-42
MRPL28	2.42387e-49	-0.172056	0.639	0.71	4.99826e-45
TBCB	9.01118e-33	-0.172147	0.903	0.896	1.8582e-28
VPS35	2.50583e-46	-0.172147	0.726	0.768	5.16726e-42
SPOCK2	1.13486e-61	-0.17215	0.11	0.288	2.34019e-57
AMPD2	1.52471e-59	-0.172231	0.333	0.507	3.1441e-55
ATP6V0B	2.78877e-45	-0.172393	0.941	0.941	5.75072e-41
MAGED2	2.96594e-57	-0.172425	0.902	0.887	6.11606e-53
ANAPC11	1.0632e-32	-0.172607	0.922	0.914	2.19243e-28
FGFR4	5.77088e-97	-0.172637	0.168	0.423	1.19001e-92
CHD8	1.35879e-51	-0.172851	0.418	0.549	2.80196e-47
WBP2	3.84964e-59	-0.173008	0.356	0.508	7.93835e-55
IGF2R	9.71727e-61	-0.173115	0.368	0.527	2.0038e-56
NAP1L1	6.60067e-47	-0.173197	0.955	0.951	1.36112e-42
NDUFB10	1.02483e-43	-0.173208	0.898	0.892	2.1133e-39
SEMA3A	4.37044e-39	-0.173232	0.401	0.504	9.01228e-35
ATP9A	7.45105e-49	-0.173272	0.604	0.697	1.53648e-44
CTBP1	1.59791e-50	-0.173387	0.432	0.566	3.29506e-46
FAM222B	5.30467e-68	-0.173507	0.294	0.482	1.09388e-63
PCGF2	3.21242e-51	-0.173582	0.541	0.651	6.62434e-47
RIMBP2	1.03505e-48	-0.173872	0.484	0.582	2.13438e-44
RGS12	5.48213e-66	-0.173886	0.137	0.314	1.13047e-61
ELOB	5.53701e-42	-0.17395	0.981	0.978	1.14179e-37
TSPAN14	7.70541e-128	-0.173959	0.074	0.334	1.58893e-123
BUD31	6.04379e-44	-0.174027	0.779	0.782	1.24629e-39
C16orf72	7.09078e-52	-0.174054	0.499	0.625	1.46219e-47
TMEM41A	1.95214e-77	-0.174073	0.249	0.46	4.0255e-73
CAND1	1.573e-51	-0.174086	0.605	0.684	3.24368e-47
ARHGAP35	1.91031e-54	-0.174363	0.409	0.553	3.93925e-50
RPS27L	1.39097e-28	-0.174367	0.845	0.82	2.86833e-24
GSK3A	6.62504e-74	-0.174376	0.309	0.494	1.36615e-69
MIEN1	6.93112e-48	-0.174384	0.81	0.827	1.42927e-43
CEBPB	1.56211e-58	-0.174389	0.263	0.438	3.22123e-54
ATP6V1G1	9.72103e-41	-0.174501	0.981	0.966	2.00457e-36
MEGF8	1.26655e-73	-0.174544	0.199	0.404	2.61176e-69
SLC52A2	1.06095e-60	-0.174607	0.332	0.492	2.18779e-56
TIMM17B	9.27705e-43	-0.174655	0.773	0.784	1.91302e-38
EIF6	2.18579e-56	-0.17483	0.745	0.776	4.50732e-52
TP53I11	2.01571e-80	-0.174841	0.158	0.382	4.15659e-76
SIPA1L3	4.65791e-57	-0.174886	0.337	0.505	9.60508e-53
MNX1	6.22054e-36	-0.174991	0.578	0.634	1.28274e-31
TLE3	1.21464e-56	-0.174999	0.15	0.311	2.5047e-52
MAP1LC3B	1.29762e-42	-0.175049	0.762	0.785	2.67581e-38
ALDH2	2.98993e-53	-0.175049	0.388	0.521	6.16553e-49
IGF2	1.67834e-16	-0.175065	0.161	0.232	3.46091e-12
PNMA3	9.03881e-77	-0.175069	0.145	0.36	1.86389e-72
SYNCRIP	4.13776e-48	-0.175089	0.573	0.652	8.53247e-44
HYAL2	2.76702e-49	-0.175152	0.424	0.523	5.70588e-45
METTL26	4.74639e-39	-0.175175	0.683	0.729	9.78753e-35
GLP1R	5.28497e-42	-0.175385	0.375	0.486	1.08981e-37
DYRK1B	3.59866e-60	-0.175469	0.413	0.572	7.42079e-56
CMIP	4.24601e-44	-0.175598	0.783	0.812	8.7557e-40
RGS9	2.6786e-27	-0.175776	0.396	0.49	5.52354e-23
TMEM115	2.64268e-67	-0.175814	0.339	0.516	5.44947e-63
NKTR	3.57375e-39	-0.175864	0.61	0.672	7.36943e-35
TSEN34	1.9999e-48	-0.175937	0.574	0.644	4.124e-44
ATRX	4.04198e-36	-0.176003	0.849	0.864	8.33498e-32
SLC4A8	8.9978e-45	-0.176019	0.458	0.579	1.85544e-40
ATP5PB	1.94852e-42	-0.176201	0.848	0.856	4.01804e-38
EIF1B	2.53154e-37	-0.176215	0.901	0.889	5.22028e-33
UBQLN1	2.31453e-56	-0.176247	0.567	0.642	4.77279e-52
TOP1	2.37364e-38	-0.176267	0.758	0.798	4.89468e-34
BLVRA	2.54761e-59	-0.176428	0.228	0.386	5.25342e-55
P4HTM	5.05069e-49	-0.176458	0.849	0.86	1.0415e-44
DDX49	2.49814e-64	-0.176475	0.387	0.535	5.15141e-60
UBE2Z	1.01071e-60	-0.176528	0.423	0.558	2.08418e-56
NTNG2	2.07446e-56	-0.176609	0.313	0.48	4.27774e-52
UBE2J1	1.97941e-61	-0.176702	0.612	0.684	4.08174e-57
UBN1	4.62928e-50	-0.176717	0.423	0.549	9.54604e-46
GIT1	1.3699e-79	-0.176841	0.24	0.444	2.82487e-75
MRPL14	2.94721e-65	-0.176888	0.743	0.752	6.07743e-61
MEST	1.10634e-47	-0.176961	0.404	0.566	2.28139e-43
USP47	3.30328e-46	-0.176979	0.56	0.661	6.81169e-42
SRSF8	1.88993e-49	-0.176998	0.596	0.726	3.89722e-45
TMOD2	3.56702e-54	-0.177025	0.452	0.578	7.35556e-50
FAM189B	9.78553e-67	-0.177109	0.219	0.411	2.01787e-62
TTC3	2.89878e-66	-0.17721	0.971	0.962	5.97758e-62
RB1CC1	7.7332e-54	-0.17724	0.5	0.639	1.59466e-49
TRAK1	7.06725e-54	-0.17753	0.476	0.606	1.45734e-49
DPH3	1.05508e-61	-0.177656	0.448	0.59	2.17568e-57
FBXL15	7.97792e-55	-0.177735	0.704	0.742	1.64513e-50
SLC2A6	2.70523e-70	-0.177742	0.181	0.376	5.57846e-66
C12orf10	1.38304e-49	-0.177804	0.677	0.722	2.85196e-45
LSR	1.3078e-47	-0.177845	0.374	0.509	2.69682e-43
ALKBH5	1.30676e-53	-0.177854	0.608	0.702	2.69468e-49
CUEDC2	2.69096e-41	-0.177944	0.598	0.664	5.54903e-37
SIDT2	1.13332e-59	-0.178002	0.358	0.534	2.33703e-55
COPB1	2.30292e-81	-0.178068	0.744	0.741	4.74886e-77
PRRC1	9.29169e-67	-0.178072	0.423	0.55	1.91604e-62
WASHC4	6.18137e-62	-0.178319	0.456	0.575	1.27466e-57
CUL7	7.03537e-93	-0.178332	0.185	0.416	1.45076e-88
GSK3B	2.10577e-53	-0.178377	0.476	0.601	4.34232e-49
BSDC1	1.08788e-56	-0.178386	0.368	0.535	2.24332e-52
RNF7	9.45848e-58	-0.178502	0.896	0.892	1.95043e-53
GCN1	1.04247e-83	-0.178526	0.222	0.444	2.14968e-79
MAN1A2	1.7095e-52	-0.178656	0.592	0.692	3.52515e-48
HIST1H2BD	5.37242e-62	-0.178788	0.237	0.415	1.10785e-57
ORAI2	3.0859e-41	-0.17891	0.584	0.675	6.36343e-37
NAPA	7.14693e-63	-0.178995	0.578	0.664	1.47377e-58
NDUFA6	1.77179e-35	-0.178996	0.789	0.793	3.65361e-31
HACD3	9.93336e-50	-0.179026	0.85	0.869	2.04836e-45
KHDRBS1	2.13913e-42	-0.179136	0.806	0.823	4.4111e-38
RPS6KB2	4.19257e-57	-0.179213	0.399	0.553	8.6455e-53
ELAVL1	2.60445e-53	-0.179424	0.463	0.6	5.37063e-49
TMEM37	4.96339e-67	-0.179493	0.687	0.708	1.0235e-62
ENAH	1.07915e-46	-0.17951	0.434	0.558	2.22532e-42
PKD2	3.43277e-62	-0.179546	0.372	0.53	7.07871e-58
TRIM27	1.55646e-54	-0.179737	0.408	0.556	3.20957e-50
FASTK	7.27911e-55	-0.179835	0.587	0.662	1.50103e-50
DGCR2	2.20453e-60	-0.179917	0.272	0.45	4.54597e-56
HCN1	5.87697e-60	-0.179982	0.233	0.395	1.21189e-55
RNF167	5.52529e-51	-0.179986	0.587	0.681	1.13937e-46
LY6H	2.17388e-51	-0.180018	0.087	0.241	4.48275e-47
HNRNPH1	3.35136e-34	-0.180024	0.613	0.718	6.91085e-30
TRNP1	2.83008e-66	-0.180057	0.34	0.511	5.8359e-62
PRPF40A	4.39979e-52	-0.18013	0.692	0.743	9.07281e-48
IQSEC1	5.18787e-56	-0.18016	0.439	0.588	1.06979e-51
NPEPPS	1.15001e-59	-0.180226	0.577	0.664	2.37144e-55
ENTPD3	1.73537e-35	-0.180384	0.428	0.447	3.5785e-31
SRA1	3.67174e-59	-0.180436	0.598	0.681	7.5715e-55
PGRMC1	6.72224e-60	-0.180436	0.899	0.891	1.38619e-55
NUCB1	1.08651e-57	-0.180453	0.65	0.689	2.24049e-53
PSMD4	1.44055e-51	-0.180459	0.733	0.762	2.97056e-47
LGALS3BP	2.29962e-48	-0.180572	0.66	0.611	4.74204e-44
ARHGAP6	5.73243e-110	-0.18058	0.067	0.298	1.18209e-105
NPLOC4	2.47583e-78	-0.180684	0.261	0.468	5.10541e-74
P3H3	5.43846e-64	-0.18073	0.313	0.489	1.12146e-59
SFXN1	9.28867e-53	-0.180847	0.446	0.594	1.91542e-48
PDCD5	1.44347e-38	-0.180906	0.861	0.85	2.97659e-34
SUGP2	3.08256e-53	-0.180952	0.463	0.585	6.35655e-49
EIF3L	6.50213e-50	-0.180984	0.904	0.908	1.3408e-45
CLPP	9.6363e-52	-0.181102	0.588	0.67	1.9871e-47
SLC50A1	1.29708e-59	-0.181177	0.432	0.573	2.67471e-55
DUSP16	8.34117e-78	-0.181279	0.165	0.364	1.72003e-73
ABHD14A	1.32168e-54	-0.181341	0.808	0.815	2.72544e-50
MCRIP2	1.20986e-57	-0.181494	0.6	0.683	2.49485e-53
NDUFS7	6.5854e-58	-0.181557	0.856	0.864	1.35798e-53
HTATSF1	9.2483e-35	-0.181587	0.65	0.689	1.90709e-30
MRPL37	9.20249e-60	-0.181636	0.4	0.536	1.89765e-55
STT3A	1.55615e-64	-0.181708	0.382	0.538	3.20894e-60
SELENOI	6.35845e-73	-0.18186	0.33	0.527	1.31118e-68
AKIRIN1	2.26199e-52	-0.181865	0.675	0.739	4.66444e-48
TTYH3	1.54049e-108	-0.181923	0.134	0.393	3.17665e-104
MKNK2	3.48803e-60	-0.181983	0.364	0.51	7.19266e-56
KIAA0930	2.11036e-87	-0.182055	0.146	0.362	4.35178e-83
NSDHL	1.93717e-105	-0.182082	0.103	0.335	3.99464e-101
PARP6	2.81093e-63	-0.182166	0.275	0.461	5.79642e-59
SLC39A6	3.7779e-45	-0.182276	0.608	0.667	7.7904e-41
CNDP2	2.60906e-57	-0.182568	0.41	0.558	5.38013e-53
RPS6KA6	4.93656e-62	-0.182574	0.271	0.442	1.01797e-57
TM4SF4	5.1666e-22	-0.182721	0.163	0.27	1.0654e-17
SERINC1	2.41921e-66	-0.182767	0.867	0.876	4.98865e-62
AGPAT4	1.75014e-75	-0.182776	0.201	0.411	3.60897e-71
EEF2	2.76665e-105	-0.182845	0.991	0.988	5.70512e-101
SYMPK	1.32697e-52	-0.183026	0.406	0.575	2.73634e-48
LYPLA1	1.3786e-51	-0.183104	0.706	0.745	2.84282e-47
CAT	3.30479e-156	-0.183134	0.001	0.211	6.81481e-152
GRN	7.62526e-56	-0.183143	0.831	0.773	1.5724e-51
PIN1	8.11183e-46	-0.183409	0.859	0.858	1.67274e-41
YIPF5	7.21382e-73	-0.183479	0.601	0.654	1.48756e-68
B3GALT1	9.75647e-86	-0.183958	0.053	0.237	2.01188e-81
C1orf210	1.26993e-68	-0.18396	0.351	0.542	2.61873e-64
CLIP3	2.21256e-73	-0.184081	0.277	0.486	4.56252e-69
ADAM10	1.18626e-62	-0.184165	0.375	0.551	2.44618e-58
VEGFA	2.12647e-47	-0.184394	0.766	0.812	4.385e-43
EIF4G2	4.32244e-45	-0.184534	0.958	0.958	8.9133e-41
GMPPA	2.06437e-75	-0.184766	0.352	0.518	4.25693e-71
RAD23A	1.82614e-55	-0.184823	0.813	0.84	3.76568e-51
ZNF292	1.30026e-50	-0.184858	0.585	0.661	2.68127e-46
PDLIM1	5.10148e-40	-0.184939	0.413	0.365	1.05198e-35
IBTK	2.8364e-67	-0.18506	0.568	0.646	5.84894e-63
MTMR4	1.54895e-73	-0.185095	0.24	0.432	3.19409e-69
ARHGEF7	2.4484e-68	-0.185138	0.299	0.485	5.04885e-64
ARG2	7.23065e-43	-0.185155	0.481	0.575	1.49103e-38
HERC1	3.72428e-63	-0.185271	0.386	0.549	7.67984e-59
RTL8B	1.3339e-71	-0.18529	0.306	0.509	2.75063e-67
SIRT2	3.98328e-67	-0.185599	0.332	0.516	8.21392e-63
PRNP	3.07697e-64	-0.185653	0.439	0.601	6.34501e-60
SEC24C	1.60911e-90	-0.185679	0.209	0.437	3.31815e-86
STK40	6.59439e-84	-0.18582	0.297	0.509	1.35983e-79
CD276	9.70487e-76	-0.186019	0.25	0.465	2.00124e-71
LINGO1	1.7429e-74	-0.186216	0.237	0.451	3.59403e-70
ADGRG1	1.45526e-50	-0.186232	0.171	0.327	3.00089e-46
SAT2	2.32505e-54	-0.186253	0.763	0.786	4.79449e-50
ZNF286A	4.5831e-70	-0.186278	0.185	0.377	9.4508e-66
CASTOR2	7.73702e-53	-0.186314	0.399	0.547	1.59545e-48
MDM4	2.89839e-32	-0.186332	0.585	0.681	5.97678e-28
YME1L1	3.09169e-61	-0.186456	0.628	0.706	6.37538e-57
NDUFS3	2.27921e-54	-0.186504	0.735	0.76	4.69995e-50
AP2A2	2.70565e-52	-0.186693	0.47	0.589	5.57932e-48
SSTR1	2.2476e-85	-0.186719	0.219	0.466	4.63477e-81
SLC25A3	8.03476e-69	-0.186734	0.971	0.955	1.65685e-64
FOXO1	4.61307e-44	-0.186746	0.41	0.51	9.5126e-40
SRD5A1	3.1415e-43	-0.186936	0.49	0.582	6.47809e-39
OPCML	1.01061e-54	-0.187114	0.094	0.221	2.08399e-50
ETV1	2.88732e-28	-0.187592	0.66	0.653	5.95395e-24
HRAS	4.88065e-50	-0.187636	0.663	0.724	1.00644e-45
KDM5A	1.16116e-56	-0.18765	0.521	0.622	2.39444e-52
IREB2	2.38926e-62	-0.187909	0.401	0.568	4.92689e-58
SSR4	1.14683e-60	-0.187917	0.987	0.987	2.36487e-56
IRF2BPL	1.54199e-35	-0.187986	0.534	0.637	3.17974e-31
KRT7	4.75688e-51	-0.188025	0.044	0.158	9.80916e-47
RAB3D	3.09903e-65	-0.18803	0.3	0.494	6.39052e-61
RTN4RL2	1.07072e-108	-0.18807	0.117	0.37	2.20794e-104
ADGRL1	4.19541e-64	-0.188421	0.317	0.509	8.65135e-60
COA8	8.36203e-50	-0.188525	0.575	0.664	1.72433e-45
DCTN1	4.73145e-59	-0.188613	0.505	0.619	9.75673e-55
DBNDD1	4.99933e-99	-0.188619	0.096	0.32	1.03091e-94
KMT2A	1.83702e-49	-0.188676	0.496	0.612	3.78813e-45
RBM15B	4.8717e-70	-0.188756	0.289	0.478	1.00459e-65
RASA4	4.24632e-39	-0.188796	0.547	0.649	8.75635e-35
HSF1	3.11408e-60	-0.188866	0.391	0.55	6.42155e-56
RAB3GAP2	4.36982e-67	-0.188901	0.462	0.588	9.011e-63
MED25	1.46934e-65	-0.188916	0.309	0.494	3.02993e-61
SLC17A5	3.45046e-76	-0.188923	0.377	0.534	7.1152e-72
ARL10	2.24449e-101	-0.188969	0.139	0.382	4.62837e-97
NRIP1	4.51374e-60	-0.189002	0.433	0.57	9.30779e-56
LYPLA2	9.26262e-63	-0.189045	0.373	0.527	1.91004e-58
FIBP	3.34137e-56	-0.189057	0.768	0.781	6.89024e-52
ACTR1A	3.28644e-61	-0.189143	0.44	0.601	6.77697e-57
KLHL9	5.07002e-62	-0.189311	0.399	0.559	1.04549e-57
TMEM179B	2.89886e-62	-0.189379	0.697	0.699	5.97774e-58
PHLDB2	6.63332e-65	-0.189499	0.574	0.652	1.36786e-60
TAF9	2.30412e-57	-0.189528	0.706	0.737	4.75133e-53
DEF8	1.17182e-68	-0.189793	0.313	0.491	2.41641e-64
SMAD2	4.40921e-60	-0.190463	0.514	0.613	9.09224e-56
SMARCB1	4.50944e-46	-0.190481	0.599	0.665	9.29891e-42
ORAI3	1.25516e-65	-0.190491	0.399	0.562	2.58826e-61
RPS16	1.68917e-07	-0.190719	0.992	0.985	0.00348325
ARHGAP5	5.42907e-75	-0.190724	0.728	0.739	1.11953e-70
SNX18	8.33717e-55	-0.190815	0.34	0.506	1.71921e-50
ARPC3	1.09812e-52	-0.190837	0.936	0.924	2.26443e-48
FSTL5	2.08037e-112	-0.190894	0.059	0.289	4.28993e-108
SMPD1	3.10415e-61	-0.191267	0.549	0.644	6.40107e-57
MBD3	3.57619e-80	-0.191296	0.257	0.462	7.37447e-76
SPG21	1.08067e-62	-0.191414	0.567	0.698	2.22846e-58
NETO1	4.10832e-95	-0.191484	0.023	0.196	8.47177e-91
NARF	8.59305e-60	-0.192049	0.401	0.542	1.77197e-55
A1CF	3.5307e-57	-0.192056	0.723	0.757	7.28066e-53
SCRN1	1.7684e-58	-0.192381	0.579	0.683	3.64662e-54
TPM4	1.83442e-45	-0.192469	0.476	0.571	3.78275e-41
MMAB	6.99029e-63	-0.192477	0.437	0.568	1.44147e-58
MSRB1	8.27229e-55	-0.192664	0.393	0.546	1.70583e-50
HS3ST5	1.01241e-102	-0.192699	0.047	0.252	2.08769e-98
NABP2	3.63445e-64	-0.192865	0.378	0.543	7.49461e-60
HRK	2.91323e-70	-0.19289	0.045	0.199	6.00738e-66
MAFG	5.8347e-61	-0.193047	0.408	0.544	1.20317e-56
RPL9	5.37026e-37	-0.193079	0.996	0.988	1.1074e-32
MAP4K4	5.89695e-52	-0.19335	0.673	0.752	1.21601e-47
HIPK2	1.63058e-40	-0.193365	0.741	0.792	3.36243e-36
KPNA3	1.64107e-61	-0.193453	0.543	0.658	3.38405e-57
SPPL3	7.78415e-75	-0.193463	0.384	0.568	1.60517e-70
FAM174B	6.68523e-61	-0.193876	0.518	0.62	1.37856e-56
SLC46A1	4.2118e-105	-0.193941	0.165	0.411	8.68516e-101
RNF128	2.69137e-63	-0.193959	0.266	0.443	5.54987e-59
POLR2E	3.29824e-58	-0.194044	0.611	0.678	6.80129e-54
TMEM41B	1.19018e-77	-0.194077	0.433	0.583	2.45428e-73
STK25	1.31961e-61	-0.19409	0.415	0.562	2.72117e-57
KIF1B	2.19533e-53	-0.194233	0.476	0.602	4.527e-49
ROCK2	2.56666e-65	-0.194379	0.5	0.611	5.29271e-61
TMEM98	1.57249e-72	-0.194459	0.208	0.415	3.24262e-68
MTCH1	5.70856e-69	-0.194553	0.808	0.839	1.17716e-64
TIMM17A	1.28903e-50	-0.194598	0.588	0.672	2.65811e-46
FAM32A	5.34446e-49	-0.19461	0.579	0.655	1.10208e-44
ILK	2.68785e-67	-0.194634	0.562	0.669	5.54261e-63
CBFA2T2	2.77019e-48	-0.194638	0.335	0.462	5.7124e-44
AASDHPPT	5.74832e-52	-0.194709	0.625	0.69	1.18536e-47
NUDT14	5.13774e-67	-0.19474	0.609	0.692	1.05945e-62
ST18	9.68913e-54	-0.194899	0.409	0.532	1.998e-49
NPTN	7.0616e-88	-0.19491	0.643	0.694	1.45617e-83
RAB5B	1.55728e-75	-0.194943	0.364	0.547	3.21127e-71
ZNHIT1	1.60655e-60	-0.194955	0.9	0.904	3.31287e-56
YKT6	9.01448e-86	-0.195176	0.256	0.467	1.85888e-81
PSMD7	1.06692e-80	-0.195218	0.747	0.77	2.20009e-76
EMC4	4.09319e-43	-0.195377	0.724	0.758	8.44056e-39
SLC35B1	1.45349e-59	-0.195503	0.723	0.76	2.99724e-55
MTDH	4.71648e-44	-0.195895	0.826	0.857	9.72585e-40
CEBPG	7.52283e-77	-0.196022	0.297	0.485	1.55128e-72
PPM1G	5.11264e-54	-0.196142	0.703	0.765	1.05428e-49
SCAMP4	1.10921e-75	-0.196213	0.337	0.519	2.28729e-71
POLDIP2	8.14371e-68	-0.196242	0.42	0.587	1.67931e-63
SLC35A4	7.03877e-89	-0.196303	0.257	0.48	1.45147e-84
JTB	2.25939e-84	-0.196315	0.921	0.917	4.6591e-80
ATP5F1E	1.54274e-07	-0.19635	0.998	0.991	0.00318129
KLHDC3	9.61879e-59	-0.19637	0.47	0.606	1.98349e-54
FAM227A	2.00217e-91	-0.196555	0.164	0.396	4.12867e-87
NDUFS6	2.74515e-54	-0.196728	0.93	0.935	5.66078e-50
SHC1	4.11446e-100	-0.19676	0.21	0.45	8.48442e-96
CORO1B	1.69176e-67	-0.196989	0.527	0.634	3.48858e-63
BRI3BP	1.37503e-66	-0.197172	0.445	0.592	2.83546e-62
LPIN1	1.08756e-68	-0.19733	0.285	0.471	2.24265e-64
ADRM1	9.56045e-60	-0.19736	0.597	0.677	1.97146e-55
LZTS1	2.07672e-82	-0.197455	0.15	0.369	4.2824e-78
SSU72	4.79624e-62	-0.197641	0.897	0.896	9.89032e-58
DTD1	7.62161e-55	-0.197695	0.491	0.58	1.57165e-50
PFKL	1.92301e-67	-0.19786	0.503	0.607	3.96545e-63
PHIP	2.38701e-50	-0.198041	0.541	0.652	4.92225e-46
RBM7	3.62181e-48	-0.198057	0.457	0.522	7.46853e-44
SEC16A	3.76906e-88	-0.19813	0.271	0.481	7.77218e-84
ZSWIM8	1.43353e-93	-0.198172	0.232	0.464	2.95608e-89
TRAPPC3	1.36856e-73	-0.198268	0.65	0.73	2.82211e-69
CCT7	1.33944e-39	-0.198529	0.735	0.773	2.76207e-35
ARL2BP	7.42868e-71	-0.198622	0.471	0.622	1.53187e-66
USP14	3.48932e-76	-0.198667	0.443	0.578	7.19532e-72
BCLAF1	2.25321e-60	-0.198668	0.749	0.801	4.64634e-56
SLC25A39	3.20709e-49	-0.198724	0.74	0.783	6.61333e-45
FAM13C	9.34882e-53	-0.198822	0.253	0.326	1.92782e-48
CENPV	4.0524e-57	-0.198833	0.144	0.304	8.35645e-53
NEDD4L	7.42937e-74	-0.198848	0.312	0.484	1.53201e-69
EIF3A	6.0373e-61	-0.198879	0.822	0.855	1.24495e-56
CPT1C	1.25822e-137	-0.199182	0.079	0.356	2.59459e-133
MRPS18B	4.84716e-60	-0.199198	0.603	0.683	9.99533e-56
PSMD3	1.16962e-66	-0.199297	0.439	0.598	2.41186e-62
VASP	5.27934e-61	-0.199388	0.38	0.538	1.08865e-56
HDGF	6.03692e-61	-0.199464	0.66	0.734	1.24487e-56
BIRC6	5.01665e-68	-0.199486	0.642	0.702	1.03448e-63
SERP1	1.10388e-84	-0.199586	0.907	0.885	2.27631e-80
KALRN	1.08541e-111	-0.199605	0.087	0.328	2.23822e-107
BAX	3.41253e-49	-0.199682	0.741	0.786	7.03697e-45
CIAO2B	2.51014e-51	-0.199809	0.805	0.819	5.17616e-47
DCTN5	1.40407e-78	-0.199839	0.36	0.545	2.89534e-74
RRAGD	2.16552e-70	-0.199858	0.557	0.63	4.46552e-66
TMEM256	1.76678e-47	-0.200145	0.726	0.719	3.64327e-43
ERMN	2.90373e-45	-0.200167	0.107	0.245	5.98778e-41
GDE1	3.38419e-70	-0.200318	0.459	0.613	6.97855e-66
ACACA	8.37362e-79	-0.200462	0.388	0.562	1.72672e-74
GCK	3.33008e-84	-0.200521	0.252	0.473	6.86696e-80
TPP1	1.85767e-81	-0.200571	0.447	0.562	3.83069e-77
GSTA4	1.9854e-50	-0.2006	0.548	0.668	4.09408e-46
CLSTN3	1.21182e-60	-0.200655	0.375	0.543	2.49889e-56
CS	5.43701e-90	-0.200663	0.273	0.5	1.12117e-85
PPL	7.47984e-58	-0.200693	0.398	0.556	1.54242e-53
CSGALNACT1	1.68776e-80	-0.200774	0.023	0.168	3.48033e-76
NDUFS8	2.44198e-71	-0.200808	0.901	0.896	5.0356e-67
MXD4	6.68531e-60	-0.200832	0.568	0.673	1.37858e-55
SPHK2	7.45385e-93	-0.200989	0.202	0.427	1.53706e-88
PBX2	7.89111e-82	-0.201083	0.359	0.546	1.62723e-77
CLDN4	2.61858e-88	-0.201107	0.076	0.269	5.39976e-84
CHAC1	1.1067e-110	-0.201126	0.044	0.253	2.28212e-106
TSHZ1	1.05111e-48	-0.201166	0.541	0.626	2.16749e-44
H2AFY2	2.3226e-46	-0.201167	0.425	0.535	4.78944e-42
SPOPL	2.38398e-82	-0.201184	0.389	0.568	4.91601e-78
JAGN1	1.72544e-79	-0.201238	0.586	0.68	3.55803e-75
AARS	9.32074e-69	-0.201312	0.372	0.525	1.92203e-64
MAPK3	4.15668e-86	-0.201377	0.301	0.507	8.57149e-82
UBE2Q1	3.83531e-77	-0.20138	0.468	0.614	7.90879e-73
HSD17B14	6.34846e-72	-0.201446	0.543	0.629	1.30912e-67
MKLN1	5.03543e-69	-0.201499	0.402	0.556	1.03836e-64
UROS	8.71454e-49	-0.201511	0.748	0.759	1.79703e-44
GRIA4	6.74726e-33	-0.201593	0.609	0.674	1.39135e-28
POLD2	5.15124e-57	-0.201822	0.577	0.657	1.06224e-52
BAZ2A	5.67614e-67	-0.201866	0.433	0.586	1.17048e-62
MAPK1IP1L	4.47793e-61	-0.201866	0.591	0.717	9.23393e-57
PNMT	1.33551e-72	-0.202285	0.08	0.252	2.75395e-68
PLS3	4.32897e-105	-0.202341	0.148	0.406	8.92677e-101
MANBA	1.93425e-101	-0.202494	0.187	0.428	3.98861e-97
VSTM2A	7.93231e-73	-0.202713	0.096	0.287	1.63572e-68
CEP170	9.03316e-63	-0.202766	0.384	0.519	1.86273e-58
GCNT1	1.75244e-38	-0.202854	0.44	0.533	3.61372e-34
CCT5	2.42718e-45	-0.202893	0.716	0.781	5.00508e-41
GOPC	2.64085e-55	-0.202933	0.604	0.683	5.4457e-51
RAB11B	4.42563e-56	-0.202992	0.625	0.726	9.12609e-52
DMKN	2.77507e-48	-0.203041	0.277	0.395	5.72246e-44
IGSF1	1.1798e-39	-0.203189	0.324	0.436	2.43288e-35
FSD1	2.72063e-116	-0.203202	0.034	0.243	5.61022e-112
TPI1	1.77456e-61	-0.203314	0.95	0.949	3.65932e-57
DDX17	4.70258e-61	-0.203351	0.897	0.9	9.69719e-57
MCL1	2.09037e-55	-0.203359	0.469	0.605	4.31056e-51
PSMD11	9.43429e-83	-0.203431	0.697	0.747	1.94544e-78
DYNLRB1	1.16047e-68	-0.203508	0.949	0.936	2.39301e-64
RAB11FIP4	2.78799e-112	-0.203526	0.171	0.434	5.74912e-108
CHCHD1	2.49582e-66	-0.203598	0.728	0.784	5.14664e-62
HSD11B1L	6.3672e-62	-0.203605	0.462	0.622	1.31298e-57
GDI2	2.44327e-78	-0.203791	0.853	0.872	5.03828e-74
STRA6	4.56166e-117	-0.203816	0.102	0.36	9.4066e-113
MAGEL2	7.53437e-98	-0.203895	0.165	0.413	1.55366e-93
PTPRN2	1.2924e-68	-0.203911	0.773	0.821	2.66505e-64
ZNF580	2.85634e-61	-0.204003	0.769	0.803	5.89005e-57
RNF157	1.33143e-110	-0.204012	0.119	0.368	2.74555e-106
NAXE	3.07761e-53	-0.204141	0.743	0.781	6.34634e-49
MRPS26	5.55459e-58	-0.204155	0.722	0.771	1.14541e-53
AP3S1	3.58137e-76	-0.204164	0.316	0.527	7.38514e-72
PLEKHO1	2.65718e-91	-0.204212	0.056	0.24	5.47938e-87
SF1	4.40767e-60	-0.204373	0.713	0.79	9.08905e-56
SARS	1.73233e-65	-0.204544	0.826	0.829	3.57224e-61
RAB1A	2.66675e-80	-0.20455	0.869	0.889	5.4991e-76
COMMD6	1.98351e-45	-0.204834	0.956	0.944	4.0902e-41
YTHDF3	1.59187e-80	-0.204858	0.411	0.588	3.2826e-76
HID1	1.62287e-88	-0.205108	0.258	0.493	3.34652e-84
FGD4	6.93023e-52	-0.205558	0.518	0.626	1.42908e-47
HNRNPU	2.15207e-54	-0.205656	0.823	0.882	4.43779e-50
SSNA1	2.46544e-67	-0.205806	0.665	0.74	5.08398e-63
MAPK1	7.52943e-78	-0.205993	0.584	0.686	1.55264e-73
KIF19	2.18937e-110	-0.206163	0.023	0.217	4.51469e-106
FBXW5	6.96732e-71	-0.206653	0.623	0.71	1.43673e-66
TMEM163	6.61293e-63	-0.206713	0.166	0.335	1.36365e-58
NISCH	7.05463e-76	-0.206837	0.314	0.524	1.45473e-71
ITM2C	6.79678e-51	-0.206992	0.755	0.844	1.40157e-46
FNBP1L	1.76669e-39	-0.207078	0.745	0.796	3.6431e-35
DYNLT1	3.94386e-44	-0.207371	0.897	0.895	8.13264e-40
MAD2L2	6.91048e-65	-0.207373	0.223	0.364	1.42501e-60
RNPS1	1.69921e-51	-0.207635	0.672	0.734	3.50394e-47
UBE2I	1.96488e-53	-0.207712	0.646	0.706	4.05179e-49
BOD1	1.60251e-67	-0.207931	0.48	0.608	3.30454e-63
RTN2	4.63231e-100	-0.208221	0.248	0.481	9.55229e-96
EIF3F	1.37998e-73	-0.208294	0.905	0.914	2.84567e-69
CELF2	3.73788e-80	-0.208335	0.251	0.478	7.70788e-76
FAM219B	6.77666e-68	-0.208369	0.396	0.561	1.39741e-63
OSBP2	1.2174e-138	-0.208374	0.106	0.39	2.5104e-134
FZD1	2.65909e-58	-0.208464	0.345	0.498	5.4833e-54
TXN	3.34715e-50	-0.208504	0.94	0.921	6.90217e-46
EIF5A	1.8572e-42	-0.209047	0.862	0.867	3.82974e-38
LAMTOR2	3.3921e-50	-0.209365	0.772	0.8	6.99486e-46
ZNRF1	1.78151e-92	-0.209578	0.272	0.493	3.67364e-88
GNAO1	1.59703e-57	-0.209898	0.577	0.662	3.29323e-53
CCAR1	4.30971e-68	-0.209918	0.525	0.651	8.88706e-64
RTN1	1.75779e-33	-0.209925	0.554	0.604	3.62474e-29
GPAT4	8.70547e-81	-0.209946	0.336	0.533	1.79516e-76
TBC1D17	3.08203e-94	-0.210079	0.282	0.519	6.35545e-90
MAP1LC3A	5.1172e-39	-0.210299	0.863	0.88	1.05522e-34
CRELD1	2.07272e-57	-0.210477	0.463	0.588	4.27416e-53
WFS1	4.06218e-79	-0.210488	0.377	0.547	8.37661e-75
RAB11A	2.3082e-53	-0.210665	0.945	0.947	4.75974e-49
RANBP2	1.88391e-66	-0.210708	0.647	0.723	3.8848e-62
AGO3	2.42864e-67	-0.210811	0.417	0.573	5.0081e-63
ZFP36L2	3.60668e-52	-0.210945	0.691	0.752	7.43733e-48
ZFHX3	1.92758e-73	-0.210953	0.338	0.524	3.97487e-69
PCDH7	1.02212e-33	-0.211073	0.88	0.91	2.10772e-29
B4GALT5	9.45293e-100	-0.211151	0.253	0.496	1.94929e-95
SYNJ2	3.60956e-63	-0.211238	0.57	0.684	7.44327e-59
REC8	2.32558e-70	-0.21124	0.23	0.433	4.79559e-66
GCH1	3.2513e-31	-0.211256	0.679	0.717	6.7045e-27
PPP1R14B	2.83824e-48	-0.211298	0.686	0.797	5.85273e-44
EIF5	1.15814e-81	-0.211366	0.836	0.856	2.3882e-77
DGUOK	4.78805e-62	-0.211694	0.739	0.779	9.87345e-58
PSMC4	2.42049e-75	-0.211904	0.587	0.669	4.99129e-71
RRP36	8.80641e-100	-0.211991	0.338	0.536	1.81597e-95
LMX1B	1.43949e-103	-0.212153	0.13	0.371	2.96838e-99
ABCA3	1.46552e-78	-0.21242	0.328	0.521	3.02206e-74
MEX3A	2.08571e-95	-0.21261	0.042	0.224	4.30094e-91
MED28	7.28242e-58	-0.212654	0.598	0.709	1.50171e-53
KARS	3.42476e-69	-0.213081	0.483	0.622	7.06221e-65
SPINT2	2.86582e-76	-0.213248	0.977	0.979	5.90961e-72
HNRNPUL1	1.03978e-70	-0.21334	0.567	0.694	2.14412e-66
ATP6V0A1	4.90291e-61	-0.213466	0.646	0.733	1.01103e-56
TMSB15A	1.30453e-76	-0.213694	0.026	0.173	2.69007e-72
POLR2H	2.04126e-69	-0.213783	0.596	0.679	4.20928e-65
TUBB2A	1.14397e-45	-0.213899	0.623	0.712	2.35899e-41
LONP1	6.39946e-96	-0.213991	0.277	0.486	1.31963e-91
IMPAD1	8.47431e-85	-0.213994	0.55	0.65	1.74749e-80
NUTF2	2.76269e-56	-0.214231	0.649	0.735	5.69694e-52
NKAIN3	2.18504e-115	-0.214374	0.001	0.161	4.50577e-111
PTBP1	1.33972e-78	-0.214388	0.476	0.63	2.76264e-74
CDK5R2	1.897e-84	-0.214535	0.418	0.621	3.91181e-80
PBRM1	3.84756e-69	-0.2146	0.552	0.659	7.93405e-65
MRPL22	2.7078e-53	-0.214659	0.617	0.638	5.58375e-49
TIMM13	9.73828e-65	-0.214725	0.908	0.914	2.00813e-60
LMAN2	5.49682e-69	-0.214907	0.749	0.802	1.1335e-64
CDC42EP3	1.19416e-38	-0.214925	0.534	0.631	2.46248e-34
HNRNPUL2	1.75234e-99	-0.215173	0.317	0.546	3.61351e-95
MRPS11	2.52843e-61	-0.215483	0.585	0.693	5.21388e-57
NEURL1	3.1258e-65	-0.2155	0.48	0.599	6.44571e-61
CTBP2	2.15079e-59	-0.215535	0.503	0.635	4.43515e-55
PSMD8	1.18986e-77	-0.216266	0.855	0.867	2.45361e-73
SVBP	1.70587e-57	-0.216367	0.567	0.679	3.51768e-53
UBR4	4.90723e-74	-0.216758	0.457	0.609	1.01192e-69
ENTPD4	1.34287e-85	-0.216831	0.328	0.529	2.76914e-81
BRD2	1.35556e-70	-0.2169	0.658	0.745	2.79531e-66
CLCN5	7.83449e-107	-0.216939	0.231	0.48	1.61555e-102
ANKRD50	2.11159e-105	-0.217246	0.169	0.409	4.35431e-101
LPCAT1	6.91393e-105	-0.217453	0.259	0.497	1.42572e-100
RRBP1	8.29667e-74	-0.217475	0.613	0.644	1.71086e-69
COPG1	2.28663e-83	-0.217835	0.485	0.624	4.71525e-79
PLCXD1	6.19305e-132	-0.217882	0.116	0.392	1.27707e-127
LDHB	2.53917e-62	-0.21794	0.188	0.371	5.23603e-58
MYEF2	1.85327e-60	-0.21802	0.579	0.68	3.82163e-56
CHPF	1.4891e-73	-0.218421	0.708	0.753	3.07068e-69
DUSP3	9.27884e-86	-0.218493	0.387	0.584	1.91339e-81
KLHDC8B	4.39817e-68	-0.218531	0.389	0.6	9.06946e-64
PSMB7	1.9903e-66	-0.218544	0.826	0.846	4.10419e-62
TMED8	1.54055e-77	-0.218737	0.423	0.595	3.17677e-73
TBC1D16	3.82809e-139	-0.218778	0.113	0.402	7.89391e-135
PRRC2A	7.9093e-71	-0.218846	0.405	0.579	1.63098e-66
MPDU1	4.84648e-89	-0.218892	0.315	0.53	9.99393e-85
TKT	1.20426e-70	-0.218909	0.713	0.773	2.4833e-66
SPG7	3.8493e-70	-0.219382	0.482	0.618	7.93763e-66
ARPC1A	8.53836e-64	-0.219425	0.682	0.753	1.7607e-59
RNF5	8.35983e-66	-0.219448	0.487	0.624	1.72388e-61
LRRC41	4.85284e-83	-0.219484	0.413	0.607	1.0007e-78
NDN	3.89709e-57	-0.219562	0.761	0.825	8.03618e-53
SHMT2	3.62503e-86	-0.219661	0.221	0.439	7.47517e-82
ARIH1	3.00113e-82	-0.219664	0.404	0.584	6.18864e-78
CSNK1E	2.40605e-78	-0.219771	0.296	0.493	4.96151e-74
LDB2	2.29585e-63	-0.21992	0.066	0.198	4.73428e-59
KCNJ6	2.39423e-54	-0.220113	0.621	0.714	4.93714e-50
ADAR	2.00575e-65	-0.220325	0.608	0.713	4.13606e-61
ETNK1	3.58617e-94	-0.220367	0.747	0.775	7.39504e-90
RPS15A	3.18132e-15	-0.220505	0.995	0.987	6.56019e-11
PTPRU	9.23533e-98	-0.220636	0.157	0.382	1.90442e-93
CCT6A	4.38623e-72	-0.220829	0.841	0.854	9.04484e-68
PHPT1	1.71876e-67	-0.220848	0.948	0.949	3.54426e-63
SLC25A6	6.1831e-31	-0.221373	0.974	0.964	1.27502e-26
SESTD1	6.26915e-68	-0.221412	0.592	0.698	1.29276e-63
COX6B1	3.32236e-44	-0.22146	0.968	0.96	6.85104e-40
PAPSS1	1.75085e-78	-0.221588	0.483	0.634	3.61043e-74
FTCD	1.08428e-70	-0.221652	0.333	0.564	2.23588e-66
KIDINS220	6.05556e-58	-0.221919	0.682	0.75	1.24872e-53
PPP4C	1.66242e-69	-0.222141	0.666	0.764	3.42807e-65
BTBD3	1.10472e-23	-0.222161	0.707	0.71	2.27804e-19
KHK	4.04115e-93	-0.222205	0.225	0.464	8.33325e-89
YIPF2	7.2604e-80	-0.222348	0.588	0.664	1.49717e-75
GOLGA3	3.20813e-84	-0.222381	0.426	0.586	6.61549e-80
KIF1A	4.37317e-47	-0.222393	0.804	0.852	9.01791e-43
ERI3	1.94648e-79	-0.222412	0.491	0.651	4.01383e-75
FAM210B	2.33709e-72	-0.222525	0.465	0.618	4.81931e-68
RTRAF	6.11919e-78	-0.222677	0.869	0.879	1.26184e-73
GABRB3	9.38988e-81	-0.222713	0.601	0.729	1.93629e-76
ACTR1B	1.97503e-68	-0.222757	0.368	0.53	4.0727e-64
NKX2-2	4.04203e-52	-0.222833	0.763	0.789	8.33508e-48
GAS2L3	8.10283e-63	-0.222921	0.245	0.419	1.67088e-58
CALU	3.75362e-79	-0.22302	0.499	0.635	7.74033e-75
RPS9	1.60662e-72	-0.223094	0.994	0.992	3.31302e-68
RPL4	3.33452e-83	-0.223097	0.988	0.982	6.87612e-79
CACUL1	2.76784e-80	-0.223187	0.561	0.688	5.70756e-76
LIPA	3.4279e-95	-0.223656	0.296	0.522	7.06868e-91
NAT8L	2.01413e-109	-0.223915	0.189	0.439	4.15334e-105
RPL22L1	1.27303e-42	-0.224079	0.618	0.668	2.62511e-38
MESP1	4.90297e-59	-0.224122	0.206	0.358	1.01104e-54
MTCH2	2.46432e-90	-0.224346	0.757	0.808	5.08168e-86
SRRM4	2.27795e-68	-0.224871	0.071	0.221	4.69735e-64
ARMCX3	1.50924e-91	-0.224996	0.788	0.826	3.11219e-87
RPL39	9.19081e-11	-0.22542	0.996	0.986	1.89524e-06
MPZL1	1.62093e-92	-0.225563	0.345	0.563	3.34252e-88
NDRG4	2.14448e-112	-0.225698	0.164	0.439	4.42213e-108
FAT3	1.62699e-58	-0.225812	0.194	0.343	3.35501e-54
APEX1	6.34076e-61	-0.225992	0.706	0.763	1.30753e-56
CYB5R3	4.19221e-72	-0.226351	0.738	0.82	8.64476e-68
OTUB1	8.51467e-77	-0.226389	0.561	0.692	1.75581e-72
PCSK7	6.9046e-73	-0.226397	0.387	0.585	1.4238e-68
PKN1	2.35435e-84	-0.226631	0.43	0.61	4.8549e-80
TDG	4.49692e-53	-0.226704	0.635	0.683	9.27309e-49
SLC36A4	8.73402e-77	-0.226728	0.646	0.744	1.80104e-72
SLC3A2	7.2335e-41	-0.226828	0.792	0.815	1.49162e-36
FOXP4	6.77729e-80	-0.226869	0.51	0.652	1.39754e-75
OTULINL	2.80964e-34	-0.227061	0.541	0.57	5.79376e-30
HYOU1	6.463e-67	-0.227272	0.582	0.662	1.33274e-62
KMT2C	1.36523e-75	-0.227585	0.535	0.662	2.81524e-71
RET	1.2202e-74	-0.228511	0.185	0.379	2.51617e-70
DICER1	2.73469e-82	-0.228581	0.747	0.804	5.6392e-78
PSMB4	4.38441e-107	-0.228893	0.72	0.771	9.04109e-103
PGPEP1	1.42754e-90	-0.22913	0.365	0.559	2.94373e-86
SDK1	3.92618e-92	-0.229205	0.284	0.511	8.09617e-88
SEPTIN6	2.87279e-66	-0.229238	0.287	0.454	5.92399e-62
MRPS21	2.40118e-58	-0.229267	0.874	0.886	4.95147e-54
EIF3B	5.53659e-92	-0.229367	0.378	0.576	1.1417e-87
SLC7A1	2.44365e-78	-0.22939	0.391	0.569	5.03906e-74
PSMB2	4.08204e-89	-0.22949	0.764	0.793	8.41757e-85
ILF2	1.5747e-83	-0.229686	0.767	0.8	3.24719e-79
ROBO1	1.20815e-84	-0.229735	0.589	0.671	2.49133e-80
CIZ1	8.30949e-108	-0.229781	0.294	0.536	1.7135e-103
UQCRFS1	1.22692e-82	-0.22983	0.886	0.881	2.53003e-78
TUBA1B	8.81505e-35	-0.229927	0.83	0.85	1.81775e-30
UTRN	1.62363e-72	-0.230038	0.538	0.641	3.34808e-68
RPLP2	4.93715e-07	-0.230217	0.995	0.988	0.0101809
SUPT5H	2.33637e-81	-0.230913	0.512	0.66	4.81784e-77
SRSF11	1.02902e-67	-0.231194	0.802	0.841	2.12195e-63
GPS1	7.63249e-92	-0.231619	0.395	0.585	1.5739e-87
H1F0	4.48122e-55	-0.231709	0.518	0.645	9.24072e-51
BANF1	1.74391e-72	-0.231861	0.829	0.858	3.59612e-68
FAHD1	2.8141e-90	-0.232014	0.46	0.613	5.80296e-86
TMEM176A	2.26345e-46	-0.232028	0.435	0.38	4.66747e-42
PDE3B	3.96605e-78	-0.232097	0.54	0.654	8.17839e-74
ATXN2L	1.15276e-106	-0.232227	0.283	0.528	2.3771e-102
TXNL4A	6.17027e-92	-0.232349	0.873	0.891	1.27237e-87
UNC119	1.48678e-107	-0.232368	0.219	0.464	3.06588e-103
GLRX3	1.05343e-55	-0.232388	0.486	0.605	2.17227e-51
LRRC59	2.19829e-96	-0.232479	0.372	0.578	4.53309e-92
KHSRP	9.06212e-99	-0.232745	0.336	0.564	1.8687e-94
CTSA	2.18173e-80	-0.232784	0.562	0.651	4.49895e-76
DDAH2	5.84353e-47	-0.233369	0.422	0.551	1.205e-42
APLP1	2.19633e-66	-0.233693	0.889	0.916	4.52906e-62
SLC38A2	3.27946e-114	-0.233736	0.22	0.488	6.76258e-110
LSAMP	1.65982e-35	-0.233873	0.667	0.721	3.42271e-31
MBOAT7	1.41847e-96	-0.234037	0.379	0.582	2.92502e-92
P3H1	1.86799e-103	-0.234564	0.25	0.491	3.85199e-99
NOSIP	2.52432e-72	-0.23461	0.611	0.719	5.20539e-68
C1orf43	1.43232e-71	-0.23465	0.847	0.864	2.95359e-67
RBM5	4.12974e-70	-0.234794	0.497	0.642	8.51593e-66
RAB6B	3.60087e-131	-0.234943	0.138	0.413	7.42536e-127
CSNK2B	3.969e-63	-0.235001	0.736	0.78	8.18447e-59
CCNY	2.16526e-100	-0.235057	0.547	0.685	4.46497e-96
SALL1	7.98659e-175	-0.235085	0.009	0.261	1.64691e-170
SF3B2	1.09863e-62	-0.235311	0.783	0.841	2.26549e-58
ERO1A	1.23078e-97	-0.235453	0.48	0.627	2.53799e-93
ARFIP2	3.93503e-90	-0.23546	0.532	0.668	8.11443e-86
UQCRC1	1.42023e-72	-0.235653	0.636	0.744	2.92866e-68
GNAQ	6.79189e-82	-0.235896	0.648	0.747	1.40056e-77
RAD21	3.09491e-64	-0.23626	0.856	0.873	6.38201e-60
PPP1CC	1.09706e-76	-0.236495	0.771	0.832	2.26225e-72
PGAM1	1.38996e-56	-0.236849	0.755	0.812	2.86623e-52
PCSK2	2.19037e-21	-0.236968	0.506	0.575	4.51676e-17
MVK	5.2665e-142	-0.237236	0.14	0.432	1.08601e-137
TAOK1	3.14442e-81	-0.237781	0.581	0.704	6.48411e-77
RTL8C	1.32468e-71	-0.237975	0.692	0.799	2.73163e-67
CDV3	2.48572e-71	-0.238274	0.768	0.832	5.12581e-67
YARS	2.23916e-100	-0.238279	0.322	0.549	4.61737e-96
C5orf24	2.60401e-78	-0.238379	0.689	0.774	5.36973e-74
CAMSAP3	2.94025e-133	-0.238558	0.213	0.498	6.0631e-129
SLC7A5	1.48204e-136	-0.238796	0.079	0.349	3.05611e-132
CPNE1	6.66627e-81	-0.238801	0.626	0.714	1.37465e-76
COPE	4.02032e-84	-0.23889	0.894	0.914	8.2903e-80
SNRPB	6.7534e-77	-0.239004	0.729	0.793	1.39262e-72
HNRNPC	6.72344e-86	-0.239115	0.934	0.936	1.38644e-81
HNRNPA0	7.20828e-54	-0.239119	0.859	0.865	1.48642e-49
GNA11	1.34138e-107	-0.239129	0.351	0.577	2.76605e-103
LDOC1	4.41858e-74	-0.239682	0.523	0.688	9.11155e-70
PRKCSH	5.55931e-82	-0.239714	0.642	0.731	1.14639e-77
KCNH6	8.04476e-117	-0.239829	0.209	0.482	1.65891e-112
ARL5B	5.00214e-111	-0.239851	0.321	0.568	1.03149e-106
N4BP2	3.12805e-77	-0.239949	0.392	0.573	6.45036e-73
SF3B5	2.5529e-71	-0.240034	0.907	0.91	5.26434e-67
SLC25A5	6.28342e-83	-0.240189	0.952	0.946	1.2957e-78
GLUL	1.63395e-73	-0.240245	0.445	0.622	3.36936e-69
DUSP8	5.0114e-92	-0.240404	0.324	0.536	1.0334e-87
GFPT1	7.6426e-100	-0.240601	0.757	0.778	1.57598e-95
NKX6-1	3.57147e-55	-0.240668	0.764	0.782	7.36473e-51
PHB2	5.95093e-90	-0.241272	0.716	0.782	1.22714e-85
HSPBP1	4.95695e-79	-0.241492	0.355	0.554	1.02217e-74
GPC2	1.87667e-125	-0.241552	0.011	0.206	3.86988e-121
IRAK1	6.4935e-108	-0.241665	0.346	0.555	1.33903e-103
P3H4	1.16262e-98	-0.241681	0.31	0.541	2.39743e-94
PTP4A2	3.64269e-113	-0.242014	0.798	0.836	7.51158e-109
S100A13	1.47126e-75	-0.242036	0.364	0.553	3.03389e-71
LARP1	1.54358e-94	-0.242039	0.778	0.829	3.18302e-90
MAP1A	5.31132e-94	-0.242088	0.393	0.599	1.09525e-89
GADD45GIP1	7.67127e-64	-0.242483	0.872	0.898	1.58189e-59
RACK1	5.74197e-65	-0.242522	0.992	0.989	1.18405e-60
PTTG1IP	9.24646e-67	-0.242647	0.726	0.781	1.90671e-62
PSME4	2.51547e-109	-0.242691	0.341	0.591	5.18716e-105
TESC	2.56978e-42	-0.242899	0.424	0.533	5.29915e-38
ACLY	3.62239e-98	-0.242905	0.848	0.885	7.46972e-94
EVL	3.8139e-73	-0.24304	0.536	0.671	7.86464e-69
CHCHD10	1.87155e-62	-0.243189	0.811	0.85	3.85933e-58
EEF1B2	1.67508e-37	-0.243501	0.962	0.955	3.45418e-33
RTL8A	3.70919e-77	-0.243633	0.633	0.747	7.64872e-73
MAPK8IP2	1.61813e-107	-0.243928	0.37	0.57	3.33675e-103
NRAS	1.01746e-115	-0.244104	0.331	0.586	2.0981e-111
DNAJC10	1.13744e-91	-0.244174	0.713	0.764	2.34551e-87
ATP1B3	2.07239e-85	-0.244258	0.496	0.665	4.27348e-81
RPL13A	2.3029e-24	-0.24449	0.999	0.993	4.74881e-20
ZNF207	1.50205e-86	-0.244512	0.718	0.783	3.09737e-82
SLC39A9	1.79246e-119	-0.244714	0.34	0.591	3.69623e-115
HSD17B7	2.9205e-90	-0.24484	0.426	0.593	6.02237e-86
CYCS	2.00835e-81	-0.244854	0.889	0.901	4.14141e-77
MZT2B	3.2043e-38	-0.245273	0.954	0.95	6.60758e-34
ISG15	8.85559e-25	-0.245371	0.154	0.222	1.82611e-20
CTNNBIP1	1.63503e-86	-0.245649	0.514	0.666	3.3716e-82
TSPAN5	1.79074e-79	-0.245664	0.273	0.471	3.69268e-75
BCAT2	5.67802e-91	-0.245929	0.516	0.664	1.17086e-86
HS6ST3	1.63933e-143	-0.24603	0.131	0.427	3.38046e-139
RPLP0	9.04688e-63	-0.246119	0.998	0.989	1.86556e-58
SCN3B	5.93241e-101	-0.246335	0.383	0.613	1.22332e-96
SMAD1	1.04155e-45	-0.246446	0.23	0.347	2.14778e-41
GANAB	8.4223e-97	-0.246464	0.51	0.667	1.73676e-92
EBF1	1.07545e-51	-0.246498	0.29	0.406	2.21769e-47
RBBP4	7.36958e-78	-0.246725	0.764	0.834	1.51968e-73
MRPS34	1.16461e-80	-0.246768	0.834	0.86	2.40154e-76
BRD3	4.20514e-70	-0.246915	0.507	0.661	8.67143e-66
CELF3	5.75221e-80	-0.247147	0.408	0.602	1.18616e-75
MT-CYB	1.14528e-48	-0.24762	0.999	0.999	2.36169e-44
PPP6R1	6.86891e-93	-0.247931	0.432	0.628	1.41644e-88
UBE2M	1.89413e-97	-0.248055	0.662	0.764	3.90588e-93
TCEAL7	2.72572e-49	-0.248106	0.142	0.259	5.62071e-45
AURKAIP1	2.0038e-81	-0.248445	0.886	0.901	4.13203e-77
CLIC1	9.06558e-77	-0.248457	0.939	0.95	1.86941e-72
TMEM178B	1.29593e-84	-0.248733	0.351	0.547	2.67234e-80
CERS4	2.70802e-110	-0.2489	0.567	0.664	5.5842e-106
ATP6V1A	2.11485e-107	-0.248928	0.697	0.774	4.36103e-103
SEC61G	1.56627e-79	-0.249	0.957	0.948	3.2298e-75
UNC13B	1.75203e-101	-0.249058	0.374	0.588	3.61285e-97
YTHDF2	3.21453e-88	-0.249371	0.635	0.73	6.62868e-84
VARS	8.15777e-120	-0.249479	0.26	0.521	1.68221e-115
CAPN1	1.36433e-82	-0.249635	0.507	0.651	2.81338e-78
EDEM3	2.98467e-104	-0.249639	0.544	0.636	6.15469e-100
HDLBP	1.34216e-116	-0.249794	0.893	0.867	2.76767e-112
CDC34	1.62117e-107	-0.249923	0.4	0.607	3.34302e-103
MSN	9.20735e-163	-0.250049	0.12	0.436	1.89865e-158
ROBO2	1.17197e-64	-0.2502	0.657	0.754	2.41672e-60
YWHAG	3.46461e-74	-0.250236	0.709	0.795	7.14437e-70
MAB21L4	5.84425e-92	-0.250539	0.418	0.623	1.20514e-87
GPX4	1.08043e-114	-0.250584	0.967	0.961	2.22795e-110
IARS	5.10193e-101	-0.251193	0.504	0.638	1.05207e-96
GSE1	2.19985e-82	-0.251357	0.56	0.695	4.53631e-78
KPNA6	1.09339e-88	-0.251449	0.549	0.698	2.25468e-84
LAMTOR1	1.95216e-111	-0.251666	0.855	0.882	4.02554e-107
ARF4	3.97885e-52	-0.251787	0.744	0.772	8.20479e-48
PUM1	2.01279e-102	-0.252331	0.601	0.716	4.15058e-98
TMEM97	3.81804e-123	-0.252707	0.084	0.331	7.87319e-119
DPYSL5	7.23335e-161	-0.252886	0.046	0.328	1.49159e-156
RPIA	6.25527e-69	-0.253255	0.266	0.421	1.2899e-64
MLF2	3.01363e-93	-0.253621	0.842	0.873	6.21441e-89
S100A11	1.28775e-34	-0.253851	0.439	0.521	2.65546e-30
DTNA	9.20396e-111	-0.253866	0.199	0.462	1.89795e-106
TUBA4A	2.65671e-66	-0.254248	0.699	0.762	5.4784e-62
WLS	3.40036e-43	-0.254544	0.611	0.626	7.01189e-39
PGP	1.15393e-96	-0.25491	0.458	0.635	2.37951e-92
UQCRH	4.53353e-69	-0.25516	0.975	0.96	9.3486e-65
DPEP1	1.80986e-106	-0.255359	0.144	0.403	3.73211e-102
HSPA8	9.08745e-100	-0.255498	0.969	0.966	1.87392e-95
TARS	1.18332e-94	-0.255591	0.653	0.749	2.44012e-90
CLPTM1L	1.13988e-111	-0.255868	0.601	0.722	2.35055e-107
CCT2	6.76422e-66	-0.256324	0.75	0.813	1.39485e-61
SNF8	3.74968e-90	-0.256443	0.765	0.821	7.73222e-86
MARS	2.20438e-101	-0.256656	0.321	0.55	4.54565e-97
NAA10	3.75247e-93	-0.256711	0.69	0.779	7.73797e-89
ADAMTS5	9.58318e-95	-0.257084	0.212	0.463	1.97615e-90
TSPAN2	5.6883e-77	-0.257716	0.265	0.448	1.17299e-72
HPS1	5.21201e-99	-0.25776	0.346	0.559	1.07477e-94
DLG5	9.07137e-124	-0.257891	0.25	0.526	1.87061e-119
RPS11	2.66433e-60	-0.258179	0.995	0.984	5.49412e-56
IGF2BP3	7.615e-201	-0.258271	0.103	0.465	1.57029e-196
PCYOX1	1.25386e-99	-0.258346	0.735	0.78	2.58558e-95
CDK16	2.17983e-111	-0.258362	0.343	0.586	4.49502e-107
MGAT4B	4.42918e-115	-0.258438	0.418	0.619	9.13341e-111
TMBIM6	1.63572e-115	-0.258458	0.952	0.94	3.37301e-111
NONO	2.88513e-96	-0.258519	0.823	0.881	5.94943e-92
UBA1	6.63231e-97	-0.258609	0.472	0.654	1.36765e-92
INA	3.02823e-71	-0.258646	0.578	0.735	6.24451e-67
GAP43	9.55454e-28	-0.259339	0.198	0.305	1.97024e-23
GLB1	1.41631e-108	-0.259529	0.53	0.641	2.92058e-104
ENO2	2.21852e-84	-0.259582	0.399	0.578	4.57482e-80
LSM4	9.39414e-65	-0.259964	0.78	0.811	1.93717e-60
ENSA	1.2172e-84	-0.260093	0.811	0.861	2.50999e-80
NSG1	1.74805e-65	-0.260545	0.216	0.377	3.60464e-61
FKBP1A	7.03184e-76	-0.260775	0.9	0.922	1.45004e-71
GDI1	1.47236e-82	-0.260836	0.657	0.767	3.03616e-78
PGLS	2.89303e-98	-0.26086	0.792	0.86	5.96571e-94
PAX6	4.57728e-57	-0.261155	0.897	0.917	9.43881e-53
BRD4	4.64674e-96	-0.261175	0.546	0.716	9.58204e-92
HPN	2.0096e-105	-0.262222	0.406	0.63	4.14399e-101
CERS2	3.41844e-116	-0.26223	0.578	0.695	7.04916e-112
JUP	5.57216e-105	-0.262297	0.402	0.623	1.14904e-100
SERF2	1.66127e-50	-0.262335	0.994	0.982	3.4257e-46
PRELID1	1.76928e-76	-0.262646	0.838	0.858	3.64844e-72
RPL10	1.8929e-60	-0.262667	0.995	0.992	3.90334e-56
NUDT4	1.87603e-43	-0.262824	0.392	0.503	3.86856e-39
TRIB3	3.44217e-138	-0.262899	0.118	0.409	7.09811e-134
BAZ2B	8.13478e-67	-0.262924	0.735	0.802	1.67747e-62
SPNS1	2.18812e-119	-0.263121	0.311	0.569	4.51213e-115
H2AFY	2.37595e-84	-0.263292	0.887	0.906	4.89945e-80
TRAF4	1.48642e-86	-0.263292	0.376	0.576	3.06515e-82
MYO1C	4.47383e-138	-0.263306	0.248	0.52	9.22548e-134
RBX1	7.32452e-87	-0.263833	0.913	0.914	1.51039e-82
ATP5F1A	1.61862e-113	-0.264262	0.952	0.955	3.33776e-109
CALM3	1.19408e-104	-0.264814	0.826	0.871	2.4623e-100
ATP2B4	5.96447e-105	-0.264922	0.194	0.438	1.22993e-100
MAGEH1	2.20184e-96	-0.265247	0.593	0.713	4.54042e-92
SEC24D	8.18664e-105	-0.265326	0.616	0.71	1.68817e-100
TRAPPC1	2.2097e-89	-0.265856	0.857	0.883	4.55662e-85
OST4	1.6029e-42	-0.266124	0.948	0.936	3.30534e-38
MRFAP1	5.68273e-81	-0.266323	0.905	0.927	1.17184e-76
CLPTM1	4.73369e-109	-0.266674	0.474	0.667	9.76134e-105
ARL4C	5.08442e-117	-0.266842	0.07	0.306	1.04846e-112
GPRC5C	2.88773e-95	-0.26693	0.422	0.625	5.95478e-91
PHC2	1.21169e-102	-0.267213	0.45	0.647	2.49862e-98
TCAF1	9.6892e-85	-0.267622	0.648	0.761	1.99801e-80
GBA2	3.80075e-129	-0.268049	0.219	0.501	7.83753e-125
EPRS	1.48808e-109	-0.268567	0.642	0.725	3.06856e-105
MLST8	3.67037e-116	-0.268743	0.359	0.595	7.56868e-112
CSDE1	1.07842e-130	-0.268874	0.939	0.948	2.22381e-126
SV2A	1.03878e-98	-0.26898	0.29	0.525	2.14208e-94
SPOCK3	1.08485e-108	-0.269601	0.118	0.373	2.23707e-104
FCGRT	1.1352e-70	-0.269617	0.766	0.736	2.3409e-66
UQCR10	4.0112e-69	-0.269644	0.962	0.954	8.27149e-65
MYO3A	1.382e-118	-0.269913	0.311	0.568	2.84981e-114
OS9	1.54282e-103	-0.269989	0.757	0.801	3.18145e-99
SLC7A2	1.3533e-85	-0.270037	0.83	0.872	2.79065e-81
DUSP23	5.92031e-58	-0.270281	0.491	0.585	1.22083e-53
CNPY2	5.4458e-64	-0.270587	0.914	0.918	1.12298e-59
PSAT1	8.79527e-158	-0.271344	0.031	0.294	1.81367e-153
EI24	3.22602e-117	-0.271359	0.876	0.901	6.65237e-113
MAN2A1	5.91959e-97	-0.271444	0.398	0.618	1.22068e-92
SSBP3	3.29153e-110	-0.271513	0.444	0.67	6.78746e-106
PSAP	2.21931e-113	-0.271554	0.937	0.918	4.57643e-109
AGFG1	1.26926e-118	-0.271586	0.442	0.65	2.61734e-114
KDM6B	9.50898e-121	-0.271844	0.294	0.552	1.96085e-116
CHCHD2	1.11927e-85	-0.272288	0.919	0.918	2.30805e-81
BCAP31	7.25109e-97	-0.272355	0.819	0.859	1.49525e-92
WDR6	2.74232e-102	-0.27296	0.615	0.74	5.65494e-98
LOXL2	8.13271e-125	-0.273119	0.014	0.21	1.67705e-120
MANEAL	2.93301e-127	-0.273586	0.335	0.588	6.04817e-123
PFDN4	2.32628e-61	-0.273981	0.608	0.681	4.79702e-57
ATP6V0E2	8.96371e-72	-0.274211	0.757	0.834	1.84841e-67
IRGQ	7.88587e-126	-0.274342	0.265	0.542	1.62615e-121
ERGIC3	3.47998e-74	-0.274467	0.732	0.811	7.17606e-70
EIF1	1.85772e-83	-0.275279	0.995	0.982	3.8308e-79
LSM10	1.44475e-105	-0.27545	0.618	0.745	2.97923e-101
QPCT	1.63227e-100	-0.275841	0.818	0.774	3.3659e-96
PCBD1	5.46758e-112	-0.276558	0.93	0.928	1.12747e-107
MOB1B	1.97128e-97	-0.276862	0.633	0.722	4.06498e-93
PDX1	4.50042e-81	-0.277198	0.794	0.835	9.28031e-77
RUNX1T1	3.2435e-75	-0.277224	0.545	0.674	6.68843e-71
TMEM8A	8.08909e-133	-0.277637	0.423	0.634	1.66805e-128
PRKAR2A	1.0613e-122	-0.277763	0.625	0.764	2.18851e-118
SRSF9	4.40973e-90	-0.277941	0.865	0.886	9.09331e-86
CACFD1	4.55467e-115	-0.27816	0.459	0.634	9.39219e-111
YBX1	1.45696e-31	-0.27825	0.988	0.976	3.0044e-27
BAD	1.14555e-106	-0.278451	0.585	0.734	2.36224e-102
STX1A	6.62892e-78	-0.278661	0.643	0.788	1.36695e-73
AP2S1	1.17869e-103	-0.27869	0.835	0.874	2.43058e-99
CANX	1.00668e-127	-0.278821	0.951	0.949	2.07587e-123
DBI	4.06688e-98	-0.278987	0.921	0.932	8.3863e-94
RAB15	1.37083e-154	-0.279306	0.248	0.537	2.82678e-150
EIF4EBP2	3.48083e-136	-0.27943	0.357	0.621	7.17782e-132
IPO9	2.37383e-99	-0.280107	0.435	0.644	4.89507e-95
UBE2S	1.24098e-97	-0.280209	0.488	0.656	2.55903e-93
REEP2	5.84049e-103	-0.280439	0.381	0.606	1.20437e-98
GLTPD2	3.22141e-119	-0.28048	0.328	0.591	6.64288e-115
SDF2L1	2.43213e-70	-0.280511	0.759	0.796	5.0153e-66
MAPRE1	2.70314e-77	-0.280639	0.736	0.827	5.57414e-73
PLEKHJ1	4.92668e-102	-0.280738	0.477	0.672	1.01593e-97
PLCL1	1.99417e-79	-0.281104	0.232	0.416	4.11217e-75
PBX1	4.72645e-77	-0.281227	0.498	0.672	9.7464e-73
STOML2	2.272e-89	-0.281265	0.653	0.743	4.68509e-85
RPL29	3.03484e-46	-0.28138	0.995	0.985	6.25815e-42
IGF2BP2	4.37775e-107	-0.282125	0.476	0.69	9.02736e-103
PCBP1	2.80904e-126	-0.282484	0.872	0.907	5.79253e-122
RPL27	6.72862e-22	-0.282599	0.987	0.979	1.38751e-17
G6PC3	5.63424e-117	-0.282735	0.529	0.689	1.16184e-112
CLSTN2	6.61266e-149	-0.282763	0.082	0.376	1.3636e-144
PSMF1	2.4093e-103	-0.282912	0.623	0.748	4.96822e-99
SLC1A4	1.72427e-153	-0.283126	0.243	0.538	3.55562e-149
ARHGDIA	1.9579e-104	-0.283258	0.707	0.804	4.03738e-100
TLCD3B	3.74984e-101	-0.283321	0.066	0.269	7.73254e-97
DNAJB11	5.49948e-91	-0.283859	0.478	0.656	1.13405e-86
FTH1	6.97461e-115	-0.284258	0.997	0.989	1.43824e-110
AP2M1	4.42733e-123	-0.284657	0.903	0.922	9.1296e-119
NME1	6.11677e-72	-0.284758	0.755	0.801	1.26134e-67
RPS4Y1	1.39568e-50	-0.285205	0.824	0.862	2.87803e-46
USP22	7.45476e-97	-0.285232	0.613	0.748	1.53725e-92
CALR	8.63486e-89	-0.285416	0.926	0.926	1.78059e-84
SRPRB	1.10663e-119	-0.285916	0.524	0.689	2.28198e-115
CHD4	1.30899e-105	-0.286189	0.638	0.764	2.69926e-101
PPP1CA	1.6399e-104	-0.28626	0.612	0.754	3.38165e-100
BAG6	5.61963e-114	-0.286384	0.5	0.691	1.15882e-109
CDH1	6.45705e-72	-0.286698	0.686	0.792	1.33151e-67
SLC39A7	8.63442e-130	-0.286898	0.674	0.738	1.7805e-125
SLC30A7	2.01071e-143	-0.287034	0.317	0.592	4.14629e-139
IGF2BP1	6.56723e-197	-0.28739	0.085	0.433	1.35423e-192
POLR2J3.1	4.2327e-67	-0.287513	0.65	0.765	8.72825e-63
ARPC4	1.21632e-105	-0.287646	0.587	0.744	2.50818e-101
DCTN2	1.00298e-98	-0.287743	0.754	0.812	2.06824e-94
VWA5B2	4.25646e-102	-0.28801	0.505	0.687	8.77724e-98
PRAF2	2.54585e-106	-0.288947	0.51	0.693	5.24979e-102
UBA52	8.94046e-75	-0.288962	0.992	0.984	1.84361e-70
ASCL1	5.87484e-26	-0.289659	0.411	0.404	1.21145e-21
SEC61B	6.15171e-80	-0.289922	0.975	0.97	1.26855e-75
MT-ND1	1.26864e-91	-0.289995	0.995	0.996	2.61605e-87
RAB29	2.51371e-114	-0.29	0.555	0.715	5.18352e-110
STARD4	3.61133e-199	-0.290096	0.128	0.482	7.44693e-195
SH3BGRL3	2.36431e-84	-0.290264	0.802	0.849	4.87545e-80
USF2	7.09876e-115	-0.29059	0.723	0.821	1.46383e-110
SND1	2.49569e-145	-0.290694	0.738	0.812	5.14637e-141
EPN1	1.44564e-128	-0.290716	0.51	0.719	2.98106e-124
AUTS2	7.07898e-105	-0.290833	0.211	0.462	1.45976e-100
ISOC2	1.73421e-128	-0.292227	0.654	0.754	3.57611e-124
FLYWCH2	1.22319e-132	-0.292843	0.775	0.842	2.52235e-128
MAF	5.04595e-91	-0.293556	0.379	0.545	1.04053e-86
MAPK6	6.32167e-126	-0.293855	0.394	0.652	1.30359e-121
ANGPT2	2.58732e-66	-0.294016	0.111	0.242	5.33531e-62
GALNT14	1.19445e-134	-0.295691	0.276	0.557	2.46307e-130
TMEM196	7.47521e-75	-0.29577	0.687	0.751	1.54146e-70
ATP6V0D1	3.51382e-163	-0.295847	0.764	0.823	7.24584e-159
SRRM2	3.46919e-81	-0.296158	0.814	0.894	7.15381e-77
PSMB5	9.49829e-115	-0.29629	0.952	0.945	1.95864e-110
DPP6	7.26334e-93	-0.296602	0.577	0.712	1.49777e-88
MVD	4.3697e-137	-0.29674	0.177	0.464	9.01077e-133
GGH	2.51985e-137	-0.296878	0.265	0.573	5.19619e-133
ATP5PO	1.29612e-71	-0.296973	0.882	0.9	2.67274e-67
OXA1L	2.09805e-125	-0.297632	0.523	0.724	4.32639e-121
ATP5F1B	3.89575e-119	-0.29776	0.915	0.931	8.03343e-115
ACTG1	2.59363e-111	-0.298674	0.995	0.993	5.34832e-107
AKT1	5.22842e-129	-0.298918	0.464	0.666	1.07815e-124
KCTD16	6.24744e-124	-0.299056	0.121	0.384	1.28828e-119
VWA5A	2.06839e-99	-0.299367	0.426	0.617	4.26522e-95
UQCC2	4.04529e-92	-0.299604	0.791	0.846	8.3418e-88
C19orf53	2.63435e-87	-0.30003	0.931	0.938	5.4323e-83
DMTN	3.94614e-143	-0.300039	0.561	0.698	8.13734e-139
ITM2A	5.59079e-107	-0.300639	0.088	0.322	1.15288e-102
SPON1	6.75962e-42	-0.300908	0.141	0.272	1.3939e-37
ERP29	3.81866e-104	-0.300951	0.951	0.96	7.87446e-100
MAZ	1.18207e-139	-0.301191	0.612	0.748	2.43755e-135
SAMD5	1.14606e-126	-0.301771	0.121	0.39	2.3633e-122
CASK	1.30866e-147	-0.301852	0.314	0.582	2.69859e-143
RPAIN	4.36321e-97	-0.301984	0.775	0.821	8.99738e-93
PROC	8.74054e-107	-0.302516	0.463	0.636	1.80239e-102
SPATC1L	4.27541e-108	-0.302581	0.443	0.652	8.81632e-104
FUS	7.66746e-87	-0.30263	0.802	0.868	1.58111e-82
TNFRSF21	2.88088e-76	-0.302854	0.459	0.592	5.94065e-72
DCAF7	4.24782e-109	-0.302856	0.576	0.746	8.75942e-105
WIPI1	1.25239e-126	-0.30311	0.235	0.504	2.58254e-122
EIF4G1	2.30349e-133	-0.303472	0.619	0.768	4.75004e-129
QDPR	1.31465e-84	-0.303497	0.925	0.935	2.71094e-80
CD151	7.86118e-102	-0.303624	0.514	0.691	1.62105e-97
ALG3	3.51482e-147	-0.304209	0.361	0.605	7.2479e-143
REEP3	1.17365e-126	-0.304291	0.717	0.79	2.42019e-122
ELL2	3.82628e-137	-0.304755	0.734	0.794	7.89017e-133
RPN1	2.86638e-138	-0.304836	0.626	0.754	5.91076e-134
SIGMAR1	7.6833e-154	-0.30522	0.266	0.569	1.58437e-149
PLXNB2	9.337e-140	-0.305244	0.337	0.601	1.92538e-135
KLC1	6.20153e-92	-0.305466	0.422	0.642	1.27882e-87
MIDN	1.64795e-107	-0.305477	0.411	0.634	3.39824e-103
CDKAL1	4.90815e-83	-0.306	0.248	0.435	1.01211e-78
CDK4	8.24257e-132	-0.306263	0.63	0.765	1.6997e-127
LENG8	2.01807e-115	-0.306987	0.466	0.653	4.16147e-111
ALDH1A1	2.8277e-53	-0.307174	0.808	0.749	5.83099e-49
HLA-A	1.61934e-51	-0.307822	0.789	0.848	3.33925e-47
WFDC2	3.71732e-149	-0.307921	0.09	0.383	7.66548e-145
CAP1	3.95892e-118	-0.308183	0.701	0.805	8.1637e-114
GPX7	4.75138e-107	-0.308589	0.469	0.675	9.79782e-103
TPGS1	3.33727e-115	-0.308932	0.68	0.793	6.88179e-111
TMPRSS6	1.49349e-96	-0.309266	0.497	0.65	3.07974e-92
DDB1	9.33404e-144	-0.309631	0.575	0.737	1.92477e-139
SSR1	5.97903e-151	-0.309722	0.886	0.902	1.23293e-146
TGFB2	7.92304e-102	-0.310361	0.018	0.19	1.63381e-97
PAX4	1.34126e-92	-0.310735	0.394	0.622	2.76581e-88
LRRFIP1	1.17679e-105	-0.311319	0.487	0.685	2.42665e-101
ANKRD11	3.79812e-99	-0.311899	0.703	0.809	7.8321e-95
ELAVL3	1.29973e-119	-0.312655	0.051	0.284	2.68018e-115
EDARADD	2.3471e-90	-0.312717	0.584	0.724	4.83995e-86
PRDX2	3.82394e-86	-0.313702	0.954	0.971	7.88535e-82
MRPL12	1.45228e-118	-0.31439	0.549	0.72	2.99475e-114
ZNF593	4.06546e-118	-0.314399	0.571	0.713	8.38338e-114
RPS19BP1	1.69774e-89	-0.314939	0.793	0.846	3.5009e-85
TP53INP1	2.42692e-141	-0.315568	0.242	0.53	5.00454e-137
PPIA	2.6791e-139	-0.31581	0.971	0.973	5.52458e-135
PHF14	7.1719e-89	-0.316148	0.647	0.768	1.47892e-84
PPDPF	1.34914e-94	-0.316281	0.989	0.977	2.78206e-90
DLL3	8.12024e-135	-0.316489	0.14	0.422	1.67447e-130
LIPC	1.76819e-89	-0.316651	0.056	0.237	3.64619e-85
KDM5B	2.40483e-86	-0.316813	0.75	0.826	4.959e-82
CDK6	1.51303e-70	-0.316813	0.16	0.333	3.12001e-66
SLC38A1	4.43119e-213	-0.316869	0.019	0.333	9.13756e-209
UBE2R2	3.85125e-147	-0.316938	0.606	0.768	7.94166e-143
MGST1	1.66026e-34	-0.317013	0.045	0.133	3.42363e-30
CTXN1	2.18097e-129	-0.317074	0.182	0.45	4.49737e-125
RPL28	7.08302e-132	-0.31853	0.996	0.991	1.46059e-127
FAM50A	9.11559e-143	-0.320055	0.633	0.77	1.87973e-138
CCNI	8.7304e-92	-0.3208	0.984	0.976	1.80029e-87
FKBP1B	5.07839e-121	-0.321048	0.459	0.694	1.04721e-116
NUDC	4.72661e-87	-0.321053	0.822	0.871	9.74673e-83
SEPTIN9	7.61129e-231	-0.322282	0.107	0.49	1.56952e-226
ATP6V1F	5.20858e-140	-0.322857	0.913	0.926	1.07406e-135
HMGA1	4.22609e-88	-0.323321	0.521	0.662	8.71462e-84
MRPL41	5.03461e-119	-0.323355	0.879	0.903	1.03819e-114
RPS5	2.36219e-94	-0.323439	0.995	0.985	4.87107e-90
CELF1	2.14843e-123	-0.323686	0.572	0.755	4.43028e-119
TRIM28	4.45282e-157	-0.323984	0.515	0.721	9.18215e-153
LPP	1.22681e-138	-0.323986	0.388	0.652	2.52981e-134
RAN	7.04396e-123	-0.324382	0.947	0.946	1.45254e-118
RUFY3	3.25618e-133	-0.32515	0.747	0.834	6.71456e-129
PANK3	4.73151e-156	-0.325259	0.407	0.671	9.75684e-152
PROX1	3.20328e-104	-0.325405	0.563	0.723	6.60548e-100
STT3B	2.48025e-123	-0.326568	0.682	0.811	5.11453e-119
LHFPL6	2.00338e-82	-0.326723	0.318	0.531	4.13117e-78
LCOR	2.83424e-134	-0.326939	0.568	0.757	5.84449e-130
RDH11	4.56315e-177	-0.327009	0.777	0.846	9.40966e-173
HECTD4	1.3598e-130	-0.327347	0.463	0.681	2.80404e-126
YIPF3	2.76545e-129	-0.327507	0.818	0.86	5.70263e-125
TENM3	4.76863e-122	-0.327638	0.458	0.668	9.83339e-118
COPA	5.56891e-153	-0.327783	0.59	0.746	1.14837e-148
AP3D1	5.86928e-144	-0.328283	0.531	0.737	1.2103e-139
TCN2	1.02565e-129	-0.328617	0.291	0.528	2.11499e-125
RUNDC3A	7.85723e-126	-0.328636	0.632	0.796	1.62024e-121
GNAI2	1.38568e-161	-0.329329	0.831	0.889	2.85741e-157
PFDN2	4.35772e-90	-0.329476	0.759	0.82	8.98605e-86
PYCR1	2.24495e-180	-0.329694	0.22	0.551	4.62932e-176
GTF2I	1.09381e-145	-0.330076	0.914	0.944	2.25555e-141
NEU1	4.59162e-145	-0.33041	0.57	0.72	9.46838e-141
ZNF358	3.06983e-177	-0.330737	0.418	0.68	6.33029e-173
JARID2	1.34969e-136	-0.331694	0.321	0.588	2.78319e-132
PLXNC1	3.84103e-130	-0.331945	0.43	0.668	7.92059e-126
NREP	8.08777e-68	-0.33263	0.409	0.587	1.66778e-63
RYBP	8.81654e-110	-0.332637	0.634	0.755	1.81806e-105
PRSS23	1.44352e-76	-0.333312	0.271	0.422	2.97668e-72
DHCR7	1.90692e-236	-0.3339	0.107	0.491	3.93225e-232
GNS	6.84187e-156	-0.334137	0.465	0.685	1.41086e-151
RABAC1	5.59584e-164	-0.334654	0.952	0.956	1.15392e-159
IGFBPL1	2.37126e-190	-0.334683	0.13	0.465	4.88977e-186
MIB1	1.0015e-153	-0.335088	0.511	0.713	2.0652e-149
NDUFB11	1.83586e-150	-0.336292	0.971	0.969	3.78572e-146
SFPQ	4.06351e-132	-0.336772	0.744	0.845	8.37937e-128
KPNA2	4.06633e-152	-0.337378	0.32	0.618	8.38519e-148
ENC1	7.32185e-62	-0.33814	0.128	0.268	1.50984e-57
FOXA2	1.70987e-114	-0.338644	0.699	0.804	3.52593e-110
DLGAP4	1.92346e-137	-0.338665	0.516	0.723	3.96637e-133
SCAMP5	9.91119e-163	-0.339246	0.464	0.727	2.04379e-158
APOA1	1.01973e-09	-0.339376	0.099	0.127	2.10278e-05
NT5C3B	3.43065e-125	-0.339467	0.464	0.673	7.07435e-121
LDLR	5.51956e-250	-0.340041	0.091	0.491	1.13819e-245
SEC31A	2.90664e-184	-0.340109	0.745	0.783	5.99377e-180
TLE5	5.94556e-168	-0.340553	0.91	0.942	1.22603e-163
SPINT1	6.36828e-133	-0.341222	0.591	0.766	1.3132e-128
VTN	5.66343e-27	-0.342037	0.463	0.444	1.16786e-22
PABPC1	5.5192e-163	-0.34227	0.92	0.934	1.13811e-158
CLTC	6.65338e-179	-0.343117	0.832	0.872	1.37199e-174
DKK3	2.05288e-243	-0.343118	0.147	0.57	4.23325e-239
ARID1A	6.17469e-150	-0.343534	0.512	0.736	1.27328e-145
SCAND1	4.03e-147	-0.343981	0.934	0.94	8.31027e-143
SMARCA4	3.16028e-116	-0.344987	0.518	0.715	6.51682e-112
SHC2	1.32085e-175	-0.345003	0.337	0.628	2.72373e-171
GSTP1	1.00276e-56	-0.345377	0.381	0.535	2.0678e-52
DBN1	5.90977e-142	-0.346038	0.325	0.601	1.21865e-137
MAFB	1.42522e-85	-0.346389	0.91	0.964	2.93895e-81
HINT1	4.6512e-151	-0.346483	0.989	0.983	9.59124e-147
SEC13	2.2421e-173	-0.348942	0.61	0.769	4.62343e-169
ISX	0	-0.349017	0.031	0.497	0
DAAM1	3.02964e-91	-0.35039	0.788	0.887	6.24742e-87
RABL6	3.74953e-153	-0.351611	0.579	0.768	7.73191e-149
ADCY1	2.95822e-155	-0.351872	0.192	0.505	6.10015e-151
PABPN1	1.21957e-136	-0.351968	0.68	0.821	2.51487e-132
SCARB2	1.5355e-159	-0.351989	0.74	0.849	3.16634e-155
F10	1.87136e-87	-0.352362	0.57	0.743	3.85893e-83
GDAP1L1	1.52943e-124	-0.352889	0.299	0.552	3.15383e-120
AACS	4.22586e-157	-0.353145	0.523	0.718	8.71415e-153
ENHO	9.86447e-131	-0.354744	0.262	0.521	2.03415e-126
CACNA2D1	5.20233e-142	-0.355139	0.795	0.854	1.07277e-137
IFI6	2.19719e-61	-0.355706	0.758	0.805	4.53082e-57
PGD	3.60802e-160	-0.355949	0.478	0.721	7.44011e-156
ASIC1	1.74713e-158	-0.356092	0.08	0.371	3.60276e-154
FOXP1	1.87366e-115	-0.356618	0.62	0.795	3.86366e-111
GNB1	1.40057e-182	-0.357327	0.787	0.884	2.88812e-178
MT-CO2	3.43094e-94	-0.357554	1	0.999	7.07494e-90
LASP1	4.929e-155	-0.358888	0.415	0.682	1.01641e-150
CDH8	1.08808e-107	-0.359297	0.293	0.544	2.24373e-103
CHD7	3.29777e-127	-0.359338	0.545	0.731	6.80033e-123
RAC3	2.60719e-171	-0.359555	0.469	0.725	5.37628e-167
MYH10	1.51258e-144	-0.359841	0.607	0.768	3.11908e-140
AGPAT1	8.71314e-207	-0.360379	0.455	0.727	1.79674e-202
NDUFA4	6.68267e-105	-0.361907	0.783	0.856	1.37803e-100
TSPAN7	7.67536e-123	-0.362352	0.735	0.839	1.58274e-118
PODXL2	1.96257e-113	-0.362642	0.497	0.715	4.04702e-109
ASAP1	1.44383e-97	-0.363056	0.724	0.815	2.97732e-93
APOC3	3.89469e-52	-0.363395	0.17	0.334	8.03124e-48
RGS4	2.30316e-69	-0.364409	0.436	0.548	4.74935e-65
LSS	7.23007e-222	-0.364916	0.197	0.572	1.49091e-217
C1orf122	2.7701e-181	-0.364933	0.931	0.939	5.71221e-177
HSP90B1	1.32267e-34	-0.365204	0.943	0.935	2.72747e-30
MYL6B	3.73289e-117	-0.365648	0.865	0.914	7.69759e-113
DCC	7.50904e-226	-0.366409	0.011	0.324	1.54844e-221
SRM	3.08459e-147	-0.370462	0.403	0.645	6.36073e-143
STX3	1.25062e-194	-0.370896	0.582	0.761	2.5789e-190
NT5DC2	4.76547e-157	-0.371632	0.357	0.636	9.82688e-153
SELENOM	4.39403e-57	-0.371717	0.529	0.608	9.06094e-53
ATP2A2	5.79454e-182	-0.371992	0.645	0.798	1.19489e-177
PSMA7	5.32383e-95	-0.372593	0.925	0.928	1.09783e-90
PAFAH1B3	1.21337e-99	-0.373085	0.709	0.804	2.5021e-95
CD81	2.32397e-151	-0.373909	0.798	0.898	4.79225e-147
MYDGF	7.40757e-134	-0.374043	0.752	0.832	1.52751e-129
CTNND2	1.41244e-247	-0.374423	0.181	0.58	2.91258e-243
FARP1	1.75118e-142	-0.376846	0.704	0.844	3.61111e-138
ERG28	9.05024e-139	-0.377235	0.602	0.758	1.86625e-134
PAPSS2	1.66381e-141	-0.377339	0.57	0.713	3.43095e-137
PSD3	6.85507e-169	-0.377875	0.541	0.741	1.41358e-164
PTOV1	2.63541e-144	-0.37829	0.772	0.879	5.43449e-140
GRINA	1.60024e-199	-0.378563	0.404	0.707	3.29986e-195
MLXIPL	1.33633e-129	-0.379316	0.409	0.661	2.75565e-125
DYNC1H1	4.10047e-158	-0.380064	0.748	0.856	8.45558e-154
CRMP1	1.02659e-119	-0.380203	0.499	0.705	2.11693e-115
ELOVL4	4.82689e-246	-0.380645	0.201	0.608	9.95354e-242
PFN1	3.90489e-160	-0.380718	0.957	0.962	8.05227e-156
CELF4	1.43458e-117	-0.383081	0.645	0.809	2.95825e-113
RPL18A	7.6143e-82	-0.384003	0.994	0.988	1.57014e-77
ABLIM1	9.70977e-105	-0.384159	0.636	0.725	2.00225e-100
EMC10	3.92123e-190	-0.384244	0.889	0.926	8.08598e-186
RHBDD2	7.25503e-146	-0.385301	0.709	0.872	1.49606e-141
YWHAZ	1.20968e-156	-0.385696	0.793	0.898	2.49449e-152
KRT19	2.90384e-70	-0.385996	0.427	0.586	5.98801e-66
TERF1	1.92962e-78	-0.386106	0.517	0.633	3.97907e-74
PCBP2	2.65568e-210	-0.38684	0.927	0.948	5.47628e-206
SORD	2.53428e-138	-0.388048	0.479	0.7	5.22594e-134
JUND	4.7162e-108	-0.388179	0.764	0.833	9.72527e-104
NME4	1.67137e-117	-0.388391	0.709	0.809	3.44653e-113
FAM89B	6.41184e-202	-0.38857	0.341	0.66	1.32218e-197
MAP2K2	6.21341e-222	-0.388735	0.695	0.84	1.28127e-217
CERS6	4.64456e-161	-0.388961	0.663	0.807	9.57755e-157
PPP1R1A	9.60623e-73	-0.389097	0.861	0.915	1.9809e-68
VAT1	1.04225e-193	-0.38928	0.631	0.813	2.14922e-189
BRI3	6.53969e-186	-0.389791	0.822	0.895	1.34855e-181
KPNB1	3.84134e-190	-0.39012	0.748	0.868	7.92124e-186
EBP	6.47213e-198	-0.390706	0.34	0.651	1.33462e-193
HERPUD1	3.82458e-120	-0.391584	0.802	0.804	7.88667e-116
MPST	7.53611e-214	-0.392273	0.291	0.644	1.55402e-209
SC5D	1.00231e-215	-0.393383	0.506	0.73	2.06687e-211
EIF4A1	2.5461e-141	-0.393841	0.762	0.873	5.25031e-137
ELOVL5	1.01836e-200	-0.394613	0.666	0.845	2.09995e-196
PPIB	7.49858e-110	-0.396194	0.962	0.974	1.54628e-105
MAL2	9.4072e-173	-0.397056	0.658	0.783	1.93986e-168
ASNS	8.20609e-161	-0.397312	0.333	0.601	1.69218e-156
GLS	4.86352e-188	-0.397423	0.446	0.688	1.00291e-183
LIMD2	1.95406e-180	-0.398705	0.085	0.4	4.02947e-176
GAPDH	5.62676e-236	-0.39963	0.995	0.993	1.16029e-231
HIST3H2A	2.20832e-139	-0.400527	0.615	0.783	4.55378e-135
AMBP	4.37457e-53	-0.400737	0.14	0.305	9.0208e-49
ANXA6	4.19256e-192	-0.400984	0.71	0.835	8.64548e-188
SERPINA1	2.88616e-45	-0.40219	0.259	0.386	5.95156e-41
FKBP10	6.74445e-265	-0.403318	0.12	0.531	1.39077e-260
TMEM147	2.09201e-95	-0.403451	0.82	0.86	4.31394e-91
KRT8	4.70155e-188	-0.403943	0.879	0.945	9.69506e-184
RPS2	9.96701e-60	-0.404028	0.997	0.995	2.0553e-55
GNG3	3.78696e-64	-0.404373	0.103	0.274	7.80909e-60
UBE2QL1	2.85088e-206	-0.40459	0.281	0.627	5.8788e-202
BRK1	5.20242e-197	-0.406053	0.953	0.96	1.07279e-192
IDH1	2.27863e-217	-0.409707	0.43	0.734	4.69877e-213
CTDNEP1	3.95273e-244	-0.409867	0.562	0.788	8.15093e-240
GARS	1.98514e-191	-0.410376	0.488	0.73	4.09356e-187
SYP	4.88886e-190	-0.411381	0.745	0.885	1.00813e-185
CCDC28B	3.97069e-158	-0.411471	0.69	0.848	8.18797e-154
VCP	1.03144e-218	-0.41266	0.741	0.848	2.12694e-214
TUNAR	9.82417e-134	-0.412902	0.346	0.597	2.02584e-129
H2AFZ	7.49606e-143	-0.413943	0.867	0.909	1.54576e-138
HDAC2	9.81297e-144	-0.414962	0.692	0.834	2.02353e-139
HM13	3.68122e-207	-0.417496	0.774	0.86	7.59104e-203
HPCA	4.38628e-136	-0.418088	0.506	0.769	9.04495e-132
ST6GALNAC5	4.35655e-124	-0.4181	0.598	0.807	8.98364e-120
YIF1A	1.49612e-188	-0.421215	0.819	0.848	3.08514e-184
ZDHHC14	1.20998e-179	-0.423151	0.459	0.721	2.49509e-175
SMARCA2	1.92569e-133	-0.423972	0.783	0.859	3.97096e-129
DPYSL2	1.74119e-177	-0.424905	0.788	0.893	3.5905e-173
CLU	6.23104e-41	-0.426116	0.83	0.823	1.2849e-36
MAGED1	7.33575e-238	-0.427359	0.779	0.874	1.51271e-233
SSR2	3.38336e-178	-0.430569	0.919	0.944	6.97683e-174
IGF1R	1.52274e-146	-0.431509	0.588	0.784	3.14005e-142
NIPSNAP1	2.16022e-190	-0.432072	0.574	0.805	4.4546e-186
COTL1	1.00292e-128	-0.432489	0.202	0.456	2.06812e-124
ARID1B	2.50155e-170	-0.4325	0.62	0.808	5.15846e-166
GNB2	1.72424e-182	-0.432932	0.822	0.911	3.55555e-178
NTM	1.21876e-109	-0.434027	0.433	0.699	2.51322e-105
ATP6AP1	7.95008e-260	-0.4349	0.828	0.903	1.63939e-255
AHCY	1.97893e-215	-0.435197	0.566	0.783	4.08076e-211
TECR	1.14506e-211	-0.435802	0.74	0.844	2.36122e-207
KCNK17	2.48097e-69	-0.436601	0.579	0.673	5.11601e-65
C20orf27	9.29229e-118	-0.43697	0.391	0.6	1.91616e-113
SQSTM1	2.0228e-83	-0.438646	0.764	0.796	4.17121e-79
RPS6KA3	2.32784e-164	-0.441062	0.513	0.694	4.80023e-160
ARID3A	6.05691e-200	-0.442081	0.622	0.841	1.249e-195
LOXL4	2.37428e-108	-0.444921	0.048	0.254	4.896e-104
REEP1	1.20327e-301	-0.447502	0.214	0.662	2.48126e-297
LY6E	8.73531e-177	-0.448264	0.168	0.497	1.80131e-172
NBEA	5.02792e-152	-0.448507	0.683	0.83	1.03681e-147
CACNA1A	2.24737e-125	-0.449902	0.289	0.551	4.6343e-121
KDELR2	1.1036e-263	-0.450684	0.742	0.859	2.27573e-259
BTG1	1.50577e-112	-0.453454	0.849	0.909	3.10504e-108
TMEM132B	4.85271e-223	-0.45445	0.3	0.647	1.00068e-218
HEPACAM2	9.57337e-107	-0.456506	0.654	0.806	1.97413e-102
TENT5A	2.26677e-118	-0.456593	0.624	0.773	4.67431e-114
SLC29A4	2.72113e-253	-0.458158	0.731	0.86	5.61124e-249
C14orf132	2.25834e-223	-0.459026	0.679	0.851	4.65693e-219
CAPNS1	9,51606372720087e-310	-0.461834	0.67	0.831	1.96231e-305
SEC61A1	3.01612e-251	-0.463312	0.622	0.81	6.21954e-247
PRDX5	4.26587e-291	-0.464339	0.971	0.976	8.79666e-287
SH3KBP1	6.08237e-168	-0.46491	0.562	0.766	1.25425e-163
ACAT2	1.54765e-203	-0.465382	0.232	0.584	3.1914e-199
NAV1	5.50335e-177	-0.465651	0.588	0.807	1.13485e-172
TMEM59L	7.97012e-191	-0.468314	0.206	0.572	1.64352e-186
PPP2R1A	3.62799e-259	-0.470429	0.703	0.89	7.48127e-255
RNF8	8.83094e-167	-0.474002	0.588	0.79	1.82103e-162
GPBAR1	2.62944e-225	-0.475425	0.143	0.525	5.42217e-221
C1QL1	1.48447e-86	-0.478811	0.77	0.806	3.06112e-82
FKBP8	1.17319e-210	-0.478967	0.863	0.927	2.41924e-206
VAC14	1.1002e-281	-0.479919	0.247	0.661	2.26871e-277
TMCC3	1.43962e-165	-0.480562	0.567	0.764	2.96865e-161
APOA2	1.79787e-91	-0.480923	0	0.125	3.70738e-87
BSG	3.95817e-259	-0.481661	0.918	0.964	8.16214e-255
RNF187	9.4027e-200	-0.484587	0.561	0.774	1.93893e-195
SREBF2	0	-0.488837	0.262	0.716	0
EPHX1	3.27275e-189	-0.491882	0.562	0.771	6.74874e-185
VIL1	3.64299e-269	-0.49265	0.612	0.842	7.51222e-265
EVA1B	1.54623e-219	-0.493594	0.535	0.79	3.18848e-215
IDH2	1.55241e-248	-0.493854	0.393	0.734	3.20123e-244
TMSB4X	1.02593e-63	-0.496237	0.761	0.877	2.11556e-59
ACAP3	2.82848e-258	-0.496689	0.377	0.747	5.83261e-254
REXO2	4.7174e-97	-0.497641	0.598	0.703	9.72776e-93
FNIP2	3.12881e-236	-0.497786	0.538	0.755	6.45192e-232
H1FX	4.25672e-176	-0.49987	0.686	0.868	8.77779e-172
RBMX2	9.27273e-111	-0.500045	0.472	0.618	1.91213e-106
MTHFD2	2.20655e-246	-0.500317	0.194	0.594	4.55012e-242
ATF4	1.47526e-204	-0.502446	0.787	0.882	3.04214e-200
RCN1	2.78934e-235	-0.503706	0.577	0.787	5.75191e-231
SURF4	9.18933e-188	-0.505745	0.857	0.924	1.89493e-183
SLC29A1	1.40155e-261	-0.50663	0.57	0.793	2.89013e-257
RAP1B	3.00449e-92	-0.507424	0.822	0.85	6.19556e-88
RAB3B	8.2605e-226	-0.509992	0.919	0.956	1.7034e-221
CALY	4.93694e-49	-0.51135	0.516	0.68	1.01805e-44
PTPRN	3.35859e-121	-0.511488	0.785	0.882	6.92575e-117
APOE	1.77482e-215	-0.512336	0.052	0.392	3.65986e-211
RPS19	5.36969e-60	-0.513564	0.996	0.991	1.10728e-55
VKORC1	2.62634e-279	-0.514669	0.868	0.93	5.41577e-275
FDPS	1.7093e-198	-0.517094	0.714	0.835	3.52474e-194
ZNF703	1.54512e-223	-0.520311	0.276	0.639	3.18619e-219
MT-ND2	2.48794e-265	-0.521967	0.995	0.998	5.13039e-261
PHGDH	1.2002e-224	-0.522091	0.113	0.48	2.47493e-220
ONECUT2	1.97161e-133	-0.523201	0.474	0.657	4.06566e-129
NOP10	7.13947e-273	-0.528914	0.878	0.941	1.47223e-268
SHISA5	1.7344e-285	-0.529601	0.451	0.785	3.5765e-281
FDFT1	2.0174e-284	-0.53032	0.469	0.779	4.16007e-280
PLAGL1	2.18268e-133	-0.531534	0.664	0.796	4.5009e-129
UCHL1	6.2586e-303	-0.531714	0.805	0.953	1.29059e-298
COX5A	2.69169e-167	-0.53457	0.937	0.942	5.55053e-163
TMOD1	6.35329e-146	-0.536373	0.573	0.735	1.31011e-141
SYT11	1.76917e-203	-0.536598	0.423	0.723	3.6482e-199
PLPPR5	1.72849e-288	-0.538718	0.295	0.743	3.56432e-284
S100A6	2.25428e-185	-0.538964	0.716	0.899	4.64855e-181
IRF2BP2	9.73129e-245	-0.539185	0.63	0.856	2.00669e-240
FASN	0	-0.539701	0.273	0.705	0
TMEM190	9.56776e-163	-0.541861	0.172	0.504	1.97297e-158
LBH	8.23385e-213	-0.542189	0.184	0.551	1.6979e-208
TMED3	1.05662e-238	-0.547998	0.816	0.899	2.17887e-234
CLDN3	1.09071e-301	-0.552579	0.58	0.797	2.24916e-297
FXYD6	1.08161e-181	-0.553459	0.591	0.835	2.23038e-177
CTSD	4.2991e-291	-0.556031	0.746	0.854	8.86517e-287
NEFM	4.52628e-22	-0.559263	0.751	0.728	9.33365e-18
PDIA4	8.65684e-105	-0.565891	0.619	0.741	1.78513e-100
SLC25A1	2.32954e-304	-0.571134	0.587	0.815	4.80375e-300
KIF5C	5.68836e-308	-0.576033	0.857	0.953	1.173e-303
CFL1	0	-0.577899	0.977	0.985	0
OCIAD2	2.88948e-217	-0.577954	0.932	0.957	5.9584e-213
SGCD	1,3222611041532e-310	-0.580621	0.138	0.591	2.72663e-306
FADS1	0	-0.580911	0.272	0.734	0
PLD3	3,45845952088873e-323	-0.59087	0.938	0.973	7,13168937802464e-319
KLF6	7.22156e-259	-0.593003	0.177	0.599	1.48916e-254
CNIH2	2.90284e-224	-0.594365	0.667	0.867	5.98594e-220
PCBP4	5.5252e-291	-0.59478	0.311	0.721	1.13935e-286
MARCKS	0	-0.606168	0.889	0.962	0
FADS2	0	-0.611397	0.266	0.766	0
APOC1	0	-0.614529	0.036	0.478	0
MSMO1	0	-0.614575	0.397	0.762	0
ARFGEF3	1.72325e-257	-0.615345	0.625	0.839	3.55351e-253
TAGLN2	2.81453e-305	-0.616692	0.799	0.927	5.80385e-301
EIF4EBP1	7.17074e-265	-0.61711	0.404	0.742	1.47868e-260
TM7SF2	0	-0.618038	0.713	0.891	0
VLDLR	0	-0.619089	0.516	0.839	0
ISL1	2.71644e-220	-0.619378	0.906	0.954	5.60157e-216
ELAVL2	1.29455e-160	-0.621364	0.15	0.452	2.66948e-156
PCP4	1.59895e-20	-0.624168	0.839	0.815	3.29719e-16
INSIG1	4,94065645841247e-324	-0.627109	0.226	0.66	1,01881276828923e-319
FEV	1.40427e-166	-0.627653	0.057	0.346	2.89575e-162
IDI1	0	-0.630549	0.629	0.82	0
MANF	3.03357e-278	-0.635119	0.696	0.863	6.25553e-274
NR3C1	1.13606e-167	-0.63546	0.796	0.873	2.34268e-163
HMGCR	0	-0.644272	0.384	0.794	0
IGDCC3	8.01262e-307	-0.644972	0.111	0.55	1.65228e-302
CD74	1.33885e-276	-0.647346	0.195	0.608	2.76085e-272
RBP1	1.14638e-197	-0.649467	0.34	0.688	2.36394e-193
C4orf48	9.075e-136	-0.649805	0.968	0.981	1.87136e-131
SOX4	5.22262e-61	-0.653081	0.499	0.586	1.07696e-56
STARD10	0	-0.65331	0.927	0.959	0
NPC2	0	-0.65563	0.833	0.93	0
EGFL7	1.41604e-250	-0.66045	0.297	0.691	2.92001e-246
STMN4	4.63458e-165	-0.663887	0.026	0.294	9.55698e-161
DHCR24	0	-0.668984	0.056	0.678	0
KCNMA1	3.21995e-277	-0.67661	0.711	0.879	6.63986e-273
STMN1	9.49481e-160	-0.679735	0.825	0.915	1.95792e-155
INSM1	3.87229e-301	-0.680143	0.685	0.876	7.98504e-297
SMC2	6.70279e-227	-0.689494	0.375	0.684	1.38218e-222
P4HB	0	-0.69914	0.93	0.96	0
CXCL12	3.68235e-262	-0.708742	0.038	0.412	7.59338e-258
CADPS	0	-0.710897	0.894	0.957	0
CTSZ	1.14552e-201	-0.72134	0.56	0.747	2.36217e-197
CHRNA3	4.28994e-212	-0.726257	0.056	0.379	8.84629e-208
NEFL	1.18334e-45	-0.731323	0.365	0.341	2.44017e-41
ACTB	3.98738e-274	-0.733828	0.977	0.99	8.22238e-270
SOX11	2.98931e-305	-0.740057	0.064	0.507	6.16426e-301
CD24	5.53791e-280	-0.743193	0.914	0.969	1.14197e-275
CD99	1.91712e-260	-0.750124	0.979	0.989	3.9533e-256
APOB	3.54826e-258	-0.758836	0.097	0.504	7.31687e-254
DCX	3.85079e-275	-0.776157	0.605	0.866	7.94071e-271
TMEM132A	0	-0.778462	0.445	0.856	0
MLLT11	0	-0.779337	0.579	0.896	0
C9orf16	1.04998e-151	-0.809703	0.943	0.949	2.16516e-147
PRXL2A	0	-0.810978	0.767	0.951	0
TUBB	2.33159e-262	-0.830053	0.781	0.927	4.80798e-258
CHODL	1.58537e-211	-0.832492	0.303	0.651	3.2692e-207
MDK	1.77849e-98	-0.841187	0.547	0.705	3.66743e-94
HSPA5	7.66058e-163	-0.856635	0.903	0.916	1.57969e-158
SQLE	0	-0.858937	0.533	0.876	0
MAP1B	0	-0.859737	0.922	0.982	0
BTBD17	7,13926933316314e-317	-0.878428	0.163	0.627	1,47218872919157e-312
TUBB2B	2,47032822920623e-323	-0.902161	0.581	0.88	5,09406384144617e-319
CHGA	0	-0.917535	0.867	0.965	0
BAALC	1.09024e-204	-0.920999	0.277	0.592	2.24818e-200
JPT1	0	-0.92337	0.476	0.835	0
QPRT	0	-0.931403	0.311	0.881	0
HMGCS1	0	-0.939646	0.294	0.803	0
LMO2	0	-0.981446	0.328	0.809	0
PLXNA2	0	-1.01266	0.425	0.816	0
ASPH	0	-1.01893	0.787	0.914	0
TUBA1A	0	-1.05004	0.901	0.968	0
ACVR1C	0	-1.06926	0.672	0.963	0
SCD	0	-1.08186	0.701	0.943	0
STMN2	0	-1.12214	0.524	0.947	0
SERINC2	0	-1.15335	0.154	0.868	0
MARCKSL1	0	-1.18555	0.514	0.923	0
BASP1	0	-1.18627	0.476	0.915	0
FTL	0	-1.39551	0.997	0.992	0
TMSB10	0	-1.43792	0.84	0.98	0
CALB2	0	-1.46827	0.392	0.874	0
CRYBA2	0	-1.50238	0.534	0.841	0
IGFBP5	0	-1.51326	0.274	0.8	0
DLK1	0	-1.52034	0.554	0.928	0

## Sheet: GeneSetUp_invivo_SC-beta
Upregulated genes in vivo SC-islet beta cells
KEGG_2019_Human_table
Term	Overlap	P-value	Adjusted P-value	Odds Ratio	Combined Score	Genes
Mineral absorption	6/51	1.8723838047309385E-5	0.004063072856266136	12.413207547169812	135.12661581106374	MT2A;FXYD2;MT1X;ATP1B1;SLC8A1;MT1E
Insulin secretion	7/86	4.3000562152202956E-5	0.004665560993514021	8.274101625772392	83.19027820724843	SNAP25;FXYD2;GNAS;FFAR1;ATP1B1;VAMP2;INS
Pancreatic secretion	7/98	9.915830452274345E-5	0.007172450693811776	7.17863652934743	66.17836382264119	PRSS1;FXYD2;CTRB1;GNAS;RAB27B;ATP1B1;PRSS2
Protein digestion and absorption	6/90	4.550660236729293E-4	0.02380718777371399	6.636792452830188	51.070569508922446	PRSS1;FXYD2;CTRB1;ATP1B1;PRSS2;SLC8A1
cAMP signaling pathway	9/212	5.485527136800458E-4	0.02380718777371399	4.153275037122587	31.183732510216622	JUN;PDE10A;EDN3;SST;FXYD2;GNAS;FOS;ATP1B1;CALM2
Endocrine and other factor-regulated calcium reabsorption	4/48	0.0018355408228693867	0.05969436336845591	8.384876805437553	52.82821294340763	FXYD2;GNAS;ATP1B1;SLC8A1
Protein export	3/23	0.0019256246247889004	0.05969436336845591	13.787441860465115	86.20604756304726	SPCS2;SEC62;SEC11C
Maturity onset diabetes of the young	3/26	0.0027598958826082105	0.0735269577043056	11.987259858442872	70.63567580575015	IAPP;MAFA;INS
Salivary secretion	5/90	0.0030495051582430897	0.0735269577043056	5.43965755316211	31.51071742149725	FXYD2;GNAS;ATP1B1;CALM2;VAMP2
Butanoate metabolism	3/28	0.0034222885320468813	0.07426366114541733	11.027162790697675	62.60611896476862	ACSM3;HADH;ACAT1
Non-alcoholic fatty liver disease (NAFLD)	6/149	0.005914883022633566	0.10399806260037163	3.8868584245942737	19.940685868516486	XBP1;JUN;NDUFA5;NDUFB4;NDUFA1;INS
Amphetamine addiction	4/68	0.006488877654764511	0.10399806260037163	5.758761682242991	29.01071618827909	JUN;GNAS;FOS;CALM2
Oxytocin signaling pathway	6/153	0.006709552425830428	0.10399806260037163	3.780323450134771	18.91758168053058	RGS2;JUN;CCND1;GNAS;FOS;CALM2
Ribosome	6/153	0.006709552425830428	0.10399806260037163	3.780323450134771	18.91758168053058	RPL5;RPL21;RPL36AL;RPL34;RPL17;RPS24
Aldosterone-regulated sodium reabsorption	3/37	0.007554854503776617	0.10929356182130173	8.10451436388509	39.59513124579849	FXYD2;ATP1B1;INS
Thyroid hormone synthesis	4/74	0.008717300939117862	0.11632376944048688	5.263551401869159	24.962106261461333	GPX3;FXYD2;GNAS;ATP1B1
Gastric acid secretion	4/75	0.009131479317981209	0.11632376944048688	5.189153613268395	24.36840842895045	SST;GNAS;ATP1B1;CALM2
cGMP-PKG signaling pathway	6/166	0.009828099653707865	0.11632376944048688	3.470872641509434	16.044142399389486	RGS2;FXYD2;ATP1B1;CALM2;SLC8A1;INS
AMPK signaling pathway	5/120	0.010185030504005764	0.11632376944048688	4.0144927536231885	18.41382082471244	RAB2A;G6PC2;CCND1;SCD5;INS
Neuroactive ligand-receptor interaction	9/338	0.012123695044107352	0.12587195330159437	2.546167158709152	11.235200586142367	PRSS1;UCN3;EDN3;NPW;SST;GHRH;PPY;IAPP;PRSS2
Carbohydrate digestion and absorption	3/44	0.012181156771122036	0.12587195330159437	6.718434486670448	29.613952552493508	G6PC2;FXYD2;ATP1B1
Type II diabetes mellitus	3/46	0.013742395387888287	0.13554999087144354	6.405300162249865	27.461249116473656	PKM;MAFA;INS
TGF-beta signaling pathway	4/90	0.016933195069440132	0.15583998027481946	4.280808519886981	17.459189270765858	ID2;ID1;SMAD9;NBL1
Estrogen signaling pathway	5/137	0.01723575818707681	0.15583998027481946	3.4944515578318396	14.190160868540254	JUN;HSP90AB1;GNAS;FOS;CALM2
Adrenergic signaling in cardiomyocytes	5/145	0.021455031355497783	0.18078715417469052	3.2934272300469485	12.652675885016706	FXYD2;GNAS;ATP1B1;CALM2;SLC8A1
Circadian entrainment	4/97	0.021661133679916834	0.18078715417469052	3.9571902321374735	15.164885675275727	RASD1;GNAS;FOS;CALM2
Viral carcinogenesis	6/201	0.023105469845672515	0.18569951690781242	2.8428156748911464	10.710836533530903	JUN;GSN;PKM;CCND1;HIST1H4C;YWHAH
Proximal tubule bicarbonate reclamation	2/23	0.025743447006510378	0.19677199259189354	8.712962962962964	31.885742911538422	FXYD2;ATP1B1
Glucagon signaling pathway	4/103	0.026296717903985772	0.19677199259189354	3.716227697536109	13.520792638567722	G6PC2;PKM;GNAS;CALM2
Biosynthesis of unsaturated fatty acids	2/27	0.03471764962165998	0.2511243322633405	7.317407407407408	24.59019944893758	SCP2;SCD5
Renin secretion	3/69	0.03958493870753823	0.26845599274032467	4.168287526427061	13.460678289470756	EDN3;GNAS;CALM2
Alzheimer disease	5/171	0.039587980496269076	0.26845599274032467	2.7739125516149103	8.957600879028638	BACE2;NDUFA5;NDUFB4;NDUFA1;CALM2
Prolactin signaling pathway	3/70	0.04103573631302951	0.2688535889315914	4.105866018743492	13.111311123447733	CCND1;FOS;INS
Nicotinate and nicotinamide metabolism	2/30	0.04212452545471938	0.2688535889315914	6.532407407407407	20.688951826254975	NT5C3A;NMRK1
Bile secretion	3/72	0.04401687234835611	0.2729046085598079	3.9864509605662284	12.450412904869898	FXYD2;GNAS;ATP1B1
Pertussis	3/76	0.050293226208920704	0.29815736790142117	3.7672507167887863	11.263645952623303	JUN;FOS;CALM2
SNARE interactions in vesicular transport	2/34	0.052818413580098394	0.29815736790142117	5.714699074074074	16.806332259440044	VAMP8;VAMP2
Purine metabolism	4/129	0.05283843431561536	0.29815736790142117	2.9393644859813084	8.643249566058936	NT5C3A;PKM;PDE10A;FHIT
Cardiac muscle contraction	3/78	0.05358588639702962	0.29815736790142117	3.6664186046511626	10.729662437307496	FXYD2;ATP1B1;SLC8A1
FoxO signaling pathway	4/132	0.05658105846729526	0.2989410136356986	2.870035046728972	8.24297314379876	G6PC2;CCND1;PLK2;INS
Vascular smooth muscle contraction	4/132	0.05658105846729526	0.2989410136356986	2.870035046728972	8.24297314379876	EDN3;CALD1;GNAS;CALM2
Oxidative phosphorylation	4/133	0.057859551026264236	0.2989410136356986	2.847641816996305	8.115029505751476	NDUFA5;NDUFB4;COX17;NDUFA1
MSigDB_Hallmark_2020_table
Term	Overlap	P-value	Adjusted P-value	Odds Ratio	Combined Score	Genes
Apoptosis	11/161	1.5979577089521018E-6	4.9466250897216E-5	6.954975845410628	92.8265615576867	BTG3;JUN;GSN;CCND1;ANKH;GPX3;PDCD4;TXNIP;HSPB1;TIMP1;IER3
Estrogen Response Late	12/200	2.1049468466900424E-6	4.9466250897216E-5	6.071266267300144	79.35885913560519	BTG3;XBP1;MOCS2;CCND1;PRKAR2B;ID2;TFF3;PDCD4;CD9;FOS;NBL1;DHRS2
Hypoxia	11/200	1.2859042334930415E-5	2.0145832991390984E-4	5.508856682769726	62.037787415484175	AKAP12;MT2A;JUN;ANXA2;MIF;FOS;PAM;NDRG1;PNRC1;IER3;MT1E
Pancreas Beta Cells	5/40	7.08709156806567E-5	6.721723052178865E-4	13.244131455399062	126.54304623454898	PCSK1;G6PC2;SST;IAPP;INS
TNF-alpha Signaling via NF-kB	10/200	7.150769204445601E-5	6.721723052178865E-4	4.9574898785425106	47.32273856344131	BTG3;JUN;TSC22D1;CCND1;PLK2;ID2;FOS;JUNB;PNRC1;IER3
Androgen Response	7/100	1.1264760158590187E-4	8.824062124228979E-4	7.023543800642104	63.85276576283022	AKAP12;CCND1;ANKH;TSC22D1;SELENOP;ARID5B;NDRG1
Adipogenesis	9/200	3.5935557025142025E-4	0.0018766346446463058	4.416919261504547	35.031462154965595	PRDX3;SCP2;NDUFA5;GPX3;APLP2;ENPP2;PDCD4;CMBL;HADH
Epithelial Mesenchymal Transition	9/200	3.5935557025142025E-4	0.0018766346446463058	4.416919261504547	35.031462154965595	GREM1;JUN;SERPINE2;CALD1;ID2;TIMP1;PRSS2;SCG2;EDIL3
p53 Pathway	9/200	3.5935557025142025E-4	0.0018766346446463058	4.416919261504547	35.031462154965595	VAMP8;JUN;TSC22D1;PLK2;TXNIP;FOS;NDRG1;IER3;S100A10
Oxidative Phosphorylation	8/200	0.0016181249056377088	0.007605187056497232	3.886904761904762	24.979143955658426	PRDX3;NDUFA5;NDUFB4;COX17;PDK4;NDUFA1;ATP1B1;ACAT1
Estrogen Response Early	7/200	0.006462459863455088	0.02761232850748992	3.367212631682342	16.976628291022084	XBP1;CCND1;TFF3;RHOBTB3;FOS;NBL1;DHRS2
Fatty Acid Metabolism	6/158	0.007808493025687314	0.030583264350608645	3.6550397219463755	17.73623847085757	ACSM3;PSME1;MIF;HADH;S100A10;YWHAH
Reactive Oxygen Species Pathway	3/49	0.01628812280021349	0.05888782858538724	5.986653185035389	24.648961499850543	GPX3;NDUFB4;JUNB
Protein Secretion	4/96	0.020941358724534193	0.06605135285332688	4.0004063388866316	15.465687674341682	RAB2A;GNAS;AP3B1;PAM
TGF-beta Signaling	3/54	0.02108021899574262	0.06605135285332688	5.398358413132695	20.834533326020356	ID2;ID1;JUNB
Interferon Gamma Response	6/200	0.02261382508957383	0.06642811120062313	2.857615249951371	10.828058073935505	VAMP8;MT2A;PSME1;LYSMD2;TXNIP;ARID5B
Myogenesis	5/200	0.06831611091502793	0.1689924848950691	2.3578909353557242	6.32765888113251	EIF4A2;GSN;GPX3;IGFBP7;SOD3

## Sheet: GeneSet_Down_invivo_SC-beta
Downregulated genes in vivo SC-islet beta cells
KEGG_2019_Human_table
Term	Overlap	P-value	Adjusted P-value	Odds Ratio	Combined Score	Genes
Steroid biosynthesis	9/19	2.62581967171511E-10	6.905905736610739E-8	35.72505091649695	788.1109791017747	SQLE;EBP;SC5D;DHCR24;MSMO1;DHCR7;LSS;TM7SF2;FDFT1
Protein processing in endoplasmic reticulum	19/165	3.375402832154093E-8	4.438654724282632E-6	5.2363227294734145	90.08656582913348	VCP;SEC13;HSPA5;SSR2;RPN1;PDIA4;HSP90B1;HERPUD1;SEC61A1;DNAJB11;CANX;ERP29;SSR1;STT3B;CALR;SEC61B;P4HB;ATF4;SEC31A
Cholesterol metabolism	9/50	3.57425963402675E-6	2.350075709372588E-4	8.699567830708856	109.10782657790396	LIPC;NPC2;APOC1;APOA2;APOA1;APOC3;APOE;APOB;LDLR
Vibrio cholerae infection	9/50	3.57425963402675E-6	2.350075709372588E-4	8.699567830708856	109.10782657790396	SEC61A1;ATP6AP1;KDELR2;SEC61B;ATP6V0D1;ACTB;ACTG1;PDIA4;ATP6V1F
Hepatocellular carcinoma	16/168	5.1465740120701565E-6	2.7070979303489025E-4	4.207916485428447	51.24055354367034	SHC2;TGFB2;MAP2K2;BAD;GSTP1;MGST1;ARID1A;SMARCA2;ARID1B;ACTB;ACTG1;IGF1R;SMARCA4;CDK6;CDK4;AKT1
Terpenoid backbone biosynthesis	6/22	1.2572051728577316E-5	5.51074934102639E-4	14.790485829959515	166.89634978057296	FDPS;IDI1;HMGCS1;MVD;HMGCR;ACAT2
Biosynthesis of unsaturated fatty acids	6/27	4.485191110636981E-5	0.001685150374425037	11.26604973973395	112.79731635327008	FADS2;ELOVL4;ELOVL5;SCD;TECR;FADS1
Phagosome	13/152	1.1862590779554438E-4	0.0038998267187785214	3.7181540188793525	33.61038579995363	DYNC1H1;ATP6AP1;TUBB;HLA-A;ACTB;ACTG1;SEC61A1;TUBA1A;CANX;CALR;SEC61B;ATP6V0D1;ATP6V1F
Protein export	5/23	2.2182233804738793E-4	0.006482141656273669	10.932659932659933	91.98339686605225	OXA1L;SEC61A1;HSPA5;SRPRB;SEC61B
GABAergic synapse	9/89	3.8348590811803897E-4	0.00951855161742486	4.44959266802444	35.00142003271141	SLC38A1;GNG3;PLCL1;GNB2;GNB1;CACNA1A;ADCY1;GLS;GNAI2
Pathogenic Escherichia coli infection	7/55	4.2061290439478725E-4	0.00951855161742486	5.754056795131846	44.73087298623605	TUBA1A;CDH1;TUBB;ARPC4;YWHAZ;ACTB;ACTG1
Dopaminergic synapse	11/131	4.5665813767949604E-4	0.00951855161742486	3.632924335378323	27.94291182805702	GNG3;CALY;PPP2R1A;KIF5C;GNB2;GNB1;AKT1;CACNA1A;ATF4;GNAI2;PPP1CA
Glutathione metabolism	7/56	4.704987491502783E-4	0.00951855161742486	5.636337293538105	43.18402271097208	GSTP1;IDH1;IDH2;MGST1;GPX7;PGD;SRM
Human cytomegalovirus infection	15/225	5.671158110273997E-4	0.010653675592871866	2.8409425625920472	21.235895150307613	MAP2K2;HLA-A;ADCY1;GNAI2;GNG3;CXCL12;CDK6;CDK4;GNB2;GNB1;EIF4EBP1;AKT1;RAC3;CALR;ATF4
Chronic myeloid leukemia	8/76	6.132880536413942E-4	0.01075298387384578	4.646580583452893	34.36925026747031	SHC2;HDAC2;TGFB2;MAP2K2;CDK6;BAD;CDK4;AKT1
Synaptic vesicle cycle	8/78	7.302235339478626E-4	0.012003049339267992	4.51335656213705	32.59618259606425	CLTC;AP2S1;CACNA1A;STX3;ATP6V0D1;AP2M1;STX1A;ATP6V1F
Lysosome	10/123	0.00105174846743541	0.016271167466794873	3.5013545241105293	24.009842904214082	SCARB2;ATP6AP1;NPC2;NEU1;CTSZ;CLTC;AP3D1;ATP6V0D1;GNS;CTSD
Long-term potentiation	7/67	0.00139423121795429	0.020371267240109903	4.600405679513185	30.249563233740925	RAP1B;RPS6KA3;MAP2K2;PPP1R1A;ADCY1;ATF4;PPP1CA
Cholinergic synapse	9/112	0.0020036602257913665	0.02773487575700681	3.4519012121092283	21.445901632510367	CHRNA3;GNG3;GNB2;GNB1;AKT1;CACNA1A;ADCY1;ATF4;GNAI2
Melanoma	7/72	0.0021227913385874863	0.027914706102425448	4.245436105476673	26.13075851808018	MAP2K2;CDK6;CDH1;BAD;CDK4;AKT1;IGF1R
Thyroid hormone synthesis	7/74	0.0024850933195517504	0.031122835382957636	4.118282825224789	24.699175014651566	HSPA5;CANX;GPX7;ADCY1;PDIA4;ATF4;HSP90B1
Prostate cancer	8/97	0.002984595079747217	0.03462504705149287	3.546359733260254	20.61956816435836	MAP2K2;SPINT1;BAD;GSTP1;AKT1;IGF1R;ATF4;HSP90B1
Neurotrophin signaling pathway	9/119	0.0030280459398643956	0.03462504705149287	3.2310683206813553	18.73967208967138	RAP1B;RPS6KA3;SHC2;MAP2K2;MAGED1;BAD;ARHGDIA;AKT1;ATF4
Viral myocarditis	6/59	0.0034806507103060597	0.03814213070043724	4.45657321824154	25.22659321405451	SGCD;RAC3;HLA-A;ACTB;ACTG1;EIF4G1
Longevity regulating pathway	8/102	0.00406660453159788	0.0427806796724097	3.3568586749697285	18.47932874020858	HDAC2;EIF4EBP1;AKT1;EIF4EBP2;ADCY1;IGF1R;ATF4;FOXA2
Viral carcinogenesis	12/201	0.004811309721838535	0.046474502413286926	2.5124902419984387	13.40862259910687	DDB1;VAC14;HDAC2;CDK6;CDK4;BAD;CHD4;HLA-A;ATP6V0D1;YWHAZ;SND1;ATF4
Ribosome	10/153	0.005201615598258938	0.046474502413286926	2.7625231910946195	14.52751830873565	RPS19;RPL18A;RPS5;RPL27;RPS2;RPL29;RPS4Y1;MRPL12;RPL28;UBA52
Relaxin signaling pathway	9/130	0.005426814825363232	0.046474502413286926	2.9356684789012135	15.313629582858807	SHC2;GNG3;MAP2K2;GNB2;GNB1;AKT1;ADCY1;ATF4;GNAI2
Thermogenesis	13/231	0.005592134534155639	0.046474502413286926	2.3610760507130344	12.245471172988733	NDUFB11;NDUFA4;ADCY1;ARID1A;SMARCA2;COX5A;ARID1B;ACTB;SMARCA4;ACTG1;RPS6KA3;ATP5F1B;ATP5PO
Hepatitis C	10/155	0.00569184592820619	0.046474502413286926	2.7241379310344827	14.080308024578951	MAP2K2;CLDN3;CDK6;CD81;PPP2R1A;CDK4;BAD;AKT1;YWHAZ;LDLR
Alcoholism	11/180	0.0057309386618313455	0.046474502413286926	2.5730690577316344	13.281863277385456	SHC2;HDAC2;GNG3;HIST3H2A;H2AFZ;GNB2;GNB1;SLC29A1;ATF4;GNAI2;PPP1CA
Salmonella infection	7/86	0.005750918762761652	0.046474502413286926	3.490564099930675	18.00571067649016	DYNC1H1;ARPC4;PFN1;KLC1;MYH10;ACTB;ACTG1
Rap1 signaling pathway	12/206	0.005831401443492276	0.046474502413286926	2.447101571742437	12.589108952437867	RAP1B;MAP2K2;ANGPT2;CDH1;AKT1;RAC3;ADCY1;PFN1;ACTB;GNAI2;ACTG1;IGF1R
Human immunodeficiency virus 1 infection	12/212	0.007274180325811459	0.05459462567754944	2.372950819672131	11.683043353978617	DDB1;GNG3;MAP2K2;BAD;GNB2;CFL1;GNB1;AKT1;RAC3;HLA-A;CALR;GNAI2
Estrogen signaling pathway	9/137	0.007587007032612076	0.05459462567754944	2.7741216904276986	13.54137040715138	SHC2;KRT19;MAP2K2;AKT1;ADCY1;CTSD;ATF4;HSP90B1;GNAI2
Dilated cardiomyopathy (DCM)	7/91	0.007793448162696157	0.05459462567754944	3.281947261663286	15.93212068488149	TGFB2;SGCD;CACNA2D1;ATP2A2;ADCY1;ACTB;ACTG1
Regulation of actin cytoskeleton	12/214	0.007812917593914708	0.05459462567754944	2.3492127901314723	11.398325987289232	MAP2K2;CXCL12;TMSB4X;CFL1;RAC3;BRK1;ARPC4;PFN1;MYH10;ACTB;PPP1CA;ACTG1
Glutamatergic synapse	8/114	0.007888196865957714	0.05459462567754944	2.97499616505599	14.406084850129945	SLC38A1;GNG3;GNB2;GNB1;CACNA1A;ADCY1;GLS;GNAI2
PI3K-Akt signaling pathway	17/354	0.008138573622971764	0.05488320161132241	2.001406884518741	9.629049408699775	MAP2K2;ANGPT2;BAD;YWHAZ;IGF1R;HSP90B1;VTN;GNG3;G6PC3;CDK6;PPP2R1A;CDK4;GNB2;GNB1;EIF4EBP1;AKT1;ATF4
Chemokine signaling pathway	11/190	0.008476604918739727	0.05573367734071371	2.428065485370897	11.582953516496772	RAP1B;SHC2;GNG3;CXCL12;BAD;GNB2;GNB1;AKT1;RAC3;ADCY1;GNAI2
Endocytosis	13/244	0.008693348197781775	0.055764648195527004	2.2266993786500975	10.566127480292195	SH3KBP1;CLTC;ARPC4;ASAP1;HLA-A;EPN1;IGF1R;ACAP3;KIF5C;PSD3;AP2S1;LDLR;AP2M1
cGMP-PKG signaling pathway	10/166	0.00906505649687176	0.056764520444696966	2.5306122448979593	11.902299940707774	MAP2K2;BAD;KCNMA1;AKT1;ATP2A2;ADCY1;GTF2I;ATF4;GNAI2;PPP1CA
Human T-cell leukemia virus 1 infection	12/219	0.009297026498108457	0.05686320858145406	2.2918745545260157	10.72152819424075	FDPS;VAC14;TGFB2;MAP2K2;CDK4;CANX;AKT1;HLA-A;CALR;ADCY1;RAN;ATF4
Apoptosis	9/143	0.009913942442876824	0.058664611267116175	2.6490865428458523	12.22239041969803	MAP2K2;TUBA1A;BAD;CTSZ;AKT1;CTSD;ACTB;ACTG1;ATF4
Bacterial invasion of epithelial cells	6/74	0.010475384097409076	0.058664611267116175	3.4708263872350558	15.822550469971569	SHC2;CDH1;CLTC;ARPC4;ACTB;ACTG1
PPAR signaling pathway	6/74	0.010475384097409076	0.058664611267116175	3.4708263872350558	15.822550469971569	FADS2;SCD;APOA2;APOA1;APOC3;DBI
AMPK signaling pathway	8/120	0.010593202126685344	0.058664611267116175	2.8147502903600463	12.800197395315287	G6PC3;PPP2R1A;SCD;FASN;EIF4EBP1;AKT1;HMGCR;IGF1R
Adrenergic signaling in cardiomyocytes	9/145	0.010798033066635283	0.058664611267116175	2.6098598298789986	11.818466508429827	PPP1R1A;PPP2R1A;CACNA2D1;AKT1;ATP2A2;ADCY1;ATF4;GNAI2;PPP1CA
Glioma	6/75	0.011152967921504976	0.058664611267116175	3.420348530188347	15.378056761393319	SHC2;MAP2K2;CDK6;CDK4;AKT1;IGF1R
Pancreatic cancer	6/75	0.011152967921504976	0.058664611267116175	3.420348530188347	15.378056761393319	TGFB2;CDK6;BAD;CDK4;AKT1;RAC3
VEGF signaling pathway	5/59	0.015841491499778683	0.08004354622841676	3.6374859708193044	15.077825802030725	SHC2;MAP2K2;BAD;AKT1;RAC3
Axon guidance	10/181	0.015902165693451625	0.08004354622841676	2.306838524883638	9.55331031826917	ABLIM1;CXCL12;DCC;DPYSL2;CFL1;PLXNA2;PLXNB2;RAC3;PLXNC1;GNAI2
Cushing syndrome	9/155	0.01613044847949083	0.08004354622841676	2.429846832017409	10.028091065707196	RAP1B;MAP2K2;CDK6;CDK4;ADCY1;LDLR;PBX1;ATF4;GNAI2
Long-term depression	5/60	0.016937312232839237	0.08249098365253184	3.571166207529844	14.564059540489303	MAP2K2;PPP2R1A;CACNA1A;IGF1R;GNAI2
Ferroptosis	4/40	0.017333054887491272	0.08288351700745827	4.360215053763441	17.681282095441013	PCBP1;FTH1;PCBP2;FTL
Oxidative phosphorylation	8/133	0.01872447110617601	0.08691785862820875	2.5203252032520327	10.025662101997828	ATP5F1B;ATP6AP1;NDUFB11;NDUFA4;ATP5PO;ATP6V0D1;COX5A;ATP6V1F
Fat digestion and absorption	4/41	0.01883771080535323	0.08691785862820875	4.242153443766347	16.84938603480476	APOA1;AGPAT1;APOB;ACAT2
Cellular senescence	9/160	0.019423829055634948	0.08761186749015264	2.3487813760267597	9.25714555491144	TGFB2;MAP2K2;CDK6;CDK4;EIF4EBP1;AKT1;HLA-A;SQSTM1;PPP1CA
Hypertrophic cardiomyopathy (HCM)	6/85	0.019707152975654504	0.08761186749015264	2.9858555834571825	11.724778920126482	TGFB2;SGCD;CACNA2D1;ATP2A2;ACTB;ACTG1
Sulfur metabolism	2/9	0.019987498286726836	0.08761186749015264	11.183591508892714	43.75746015462454	MPST;PAPSS2
Colorectal cancer	6/86	0.020753872125708613	0.08947980932887484	2.9483805668016196	11.425040861692057	TGFB2;MAP2K2;DCC;BAD;AKT1;RAC3
Vitamin digestion and absorption	3/24	0.021284306818544364	0.09016258808380229	5.599022707674619	21.55503501704653	TCN2;APOA1;APOB
Apelin signaling pathway	8/137	0.021940705845488007	0.09016258808380229	2.4416713934581207	9.325748173034007	GNG3;MAP2K2;CDH1;GNB2;GNB1;AKT1;ADCY1;GNAI2
Insulin signaling pathway	8/137	0.021940705845488007	0.09016258808380229	2.4416713934581207	9.325748173034007	SHC2;MAP2K2;G6PC3;BAD;FASN;EIF4EBP1;AKT1;PPP1CA
Leukocyte transendothelial migration	7/112	0.022431444848228562	0.09076107684744787	2.6227180527383367	9.959225012209323	RAP1B;CLDN3;CXCL12;ACTB;CD99;ACTG1;GNAI2
Huntington disease	10/193	0.023673957167953386	0.09298074864122843	2.1542321846771495	8.064109004856185	HDAC2;ATP5F1B;DCTN2;NDUFB11;NDUFA4;CLTC;AP2S1;ATP5PO;COX5A;AP2M1
Fluid shear stress and atherosclerosis	8/139	0.023687110870579106	0.09298074864122843	2.4041457208465213	8.99829484177396	GSTP1;MGST1;AKT1;RAC3;SQSTM1;ACTB;ACTG1;HSP90B1
Non-small cell lung cancer	5/66	0.02457069252754745	0.09367255824237705	3.218910415631727	11.92992870179512	MAP2K2;CDK6;BAD;CDK4;AKT1
Synthesis and degradation of ketone bodies	2/10	0.02457569018526242	0.09367255824237705	9.785140562248996	36.26370673962478	HMGCS1;ACAT2
Pathways in cancer	21/530	0.026298333697123664	0.09567340892127633	1.6357383383030297	5.95122451751258	HDAC2;TGFB2;MAP2K2;DCC;BAD;GSTP1;MGST1;ADCY1;HSP90B1;GNAI2;IGF1R;DLL3;GNG3;CXCL12;CDK6;CDH1;CDK4;GNB2;GNB1;AKT1;RAC3
Fc gamma R-mediated phagocytosis	6/91	0.02655314694507905	0.09567340892127633	2.774231959990474	10.066597535482508	MARCKSL1;MARCKS;CFL1;AKT1;ASAP1;ARPC4
Morphine addiction	6/91	0.02655314694507905	0.09567340892127633	2.774231959990474	10.066597535482508	GNG3;GNB2;GNB1;CACNA1A;ADCY1;GNAI2
Thyroid hormone signaling pathway	7/116	0.02655573707700826	0.09567340892127633	2.525950462437427	9.165435170861702	HDAC2;MAP2K2;BAD;AKT1;ATP2A2;ACTB;ACTG1
Alzheimer disease	9/171	0.028336433656444428	0.09945448231079913	2.188051595383571	7.79735574968754	ATP5F1B;NDUFB11;BAD;NDUFA4;ATP5PO;ATP2A2;APOE;GAPDH;COX5A
Focal adhesion	10/199	0.02845039779600466	0.09945448231079913	2.0851959831551667	7.422449309318223	RAP1B;VTN;SHC2;BAD;AKT1;RAC3;ACTB;PPP1CA;ACTG1;IGF1R
Renal cell carcinoma	5/69	0.029098928808491353	0.09945448231079913	3.067550505050505	10.850091526990253	RAP1B;TGFB2;MAP2K2;BAD;AKT1
Fatty acid elongation	3/27	0.029117852235481113	0.09945448231079913	4.898390342052314	17.32268628820929	ELOVL4;ELOVL5;TECR
Sphingolipid signaling pathway	7/119	0.02996852227719161	0.10104770972950505	2.457910750507099	8.621386688162815	MAP2K2;CERS6;PPP2R1A;AKT1;RAC3;CTSD;GNAI2
Butanoate metabolism	3/28	0.03202293203002463	0.10572081111919435	4.702213279678069	16.18174069843137	HMGCS1;ACAT2;AACS
Ras signaling pathway	11/232	0.03215842163321501	0.10572081111919435	1.9623481294358234	6.744749303180615	RAP1B;SHC2;GNG3;MAP2K2;ANGPT2;BAD;GNB2;GNB1;AKT1;RAC3;IGF1R
Retrograde endocannabinoid signaling	8/148	0.0327582758890953	0.10636329084977858	2.248548199767712	7.686886088554581	GNG3;NDUFB11;NDUFA4;GNB2;GNB1;CACNA1A;ADCY1;GNAI2
Adherens junction	5/72	0.034121963499969904	0.10812140241556728	2.929745213327303	9.896134430594524	CDH1;RAC3;ACTB;ACTG1;IGF1R
Arrhythmogenic right ventricular cardiomyopathy (ARVC)	5/72	0.034121963499969904	0.10812140241556728	2.929745213327303	9.896134430594524	SGCD;CACNA2D1;ATP2A2;ACTB;ACTG1
MAPK signaling pathway	13/295	0.03517267488082019	0.11012397016256797	1.8191707807243653	6.089648319203592	TGFB2;JUND;MAP2K2;ANGPT2;CACNA2D1;CACNA1A;IGF1R;RAP1B;RPS6KA3;STMN1;AKT1;RAC3;ATF4
Platelet activation	7/124	0.03629100572845635	0.11228864125392966	2.352265043948614	7.800546865094939	RAP1B;AKT1;ADCY1;ACTB;ACTG1;GNAI2;PPP1CA
mTOR signaling pathway	8/152	0.037460548952865345	0.11455958575120449	2.1856368563685638	7.178651970702908	RPS6KA3;SEC13;MAP2K2;EIF4EBP1;AKT1;FNIP2;IGF1R;ATP6V1F
Oxytocin signaling pathway	8/153	0.03870333178459044	0.1159800594475769	2.1704513596860107	7.057937955141483	MAP2K2;CACNA2D1;MYL6B;ADCY1;ACTB;ACTG1;GNAI2;PPP1CA
Human papillomavirus infection	14/330	0.03880701608892307	0.1159800594475769	1.74881491899776	5.682169376974138	HDAC2;MAP2K2;ATP6AP1;BAD;CHD4;HLA-A;VTN;CDK6;PPP2R1A;CDK4;EIF4EBP1;AKT1;ATP6V0D1;ATP6V1F
HIF-1 signaling pathway	6/100	0.03950679447142755	0.11674479714590387	2.5074511155138253	8.102283184815779	MAP2K2;ANGPT2;EIF4EBP1;AKT1;GAPDH;IGF1R
Antigen processing and presentation	5/77	0.0436226954523553	0.126232820788198	2.725589225589226	8.53702986305756	CD74;HSPA5;CANX;HLA-A;CALR
Chagas disease (American trypanosomiasis)	6/103	0.0445794522848911	0.126232820788198	2.429525439292124	7.5569957237854215	TGFB2;PPP2R1A;AKT1;CALR;ADCY1;GNAI2
Kaposi sarcoma-associated herpesvirus infection	9/186	0.04463746134335518	0.126232820788198	2.0010701094273187	6.221690828939173	GNG3;MAP2K2;CDK6;ANGPT2;CDK4;GNB2;GNB1;AKT1;HLA-A
Transcriptional misregulation in cancer	9/186	0.04463746134335518	0.126232820788198	2.0010701094273187	6.221690828939173	HDAC2;MAF;SPINT1;FUS;FEV;LMO2;TSPAN7;PBX1;IGF1R
Complement and coagulation cascades	5/79	0.047824533823498286	0.13380694037851118	2.6516516516516515	8.061595133439239	VTN;SERPINA1;PROC;F10;CLU
Hepatitis B	8/163	0.05266210557697415	0.14579088175520213	2.029373196957776	5.974188837059357	DDB1;TGFB2;MAP2K2;ATP6AP1;BAD;AKT1;YWHAZ;ATF4
RNA transport	8/165	0.05579600838195077	0.1528578146297193	2.0033141732691213	5.781670772583087	EIF4A1;SEC13;EIF4EBP1;EIF4EBP2;PABPC1;KPNB1;RAN;EIF4G1
Endometrial cancer	4/58	0.05691072142191488	0.15430432715426406	2.904121863799283	8.324001817588451	MAP2K2;CDH1;BAD;AKT1
MSigDB_Hallmark_2020_table
Term	Overlap	P-value	Adjusted P-value	Odds Ratio	Combined Score	Genes
mTORC1 Signaling	38/200	9.762273437053899E-23	4.685891249785872E-21	9.818342151675486	497.60272928680564	IDI1;RPN1;ATP2A2;SLC1A4;VLDLR;HMGCR;TM7SF2;HSP90B1;FADS2;EBP;PSMB5;RDH11;SSR1;SC5D;PHGDH;LDLR;FADS1;STARD4;SDF2L1;IGFBP5;HSPA5;HMGCS1;ELOVL5;IDH1;SORD;ASNS;DHCR24;MLLT11;QDPR;SQLE;MTHFD2;SCD;CANX;CALR;DHCR7;SQSTM1;PPIA;GAPDH
Cholesterol Homeostasis	23/74	2.178826163444423E-19	5.229182792266614E-18	18.388087310395857	790.1421888479032	IDI1;FDPS;STARD4;HMGCS1;HMGCR;CLU;LSS;SREBF2;ACAT2;TM7SF2;ACTG1;FADS2;SQLE;EBP;SCD;FASN;TP53INP1;SC5D;MAL2;MVD;DHCR7;LDLR;FDFT1
Unfolded Protein Response	19/113	4.981484664084056E-11	7.97037546253449E-10	8.154863537842262	193.4554469040616	EIF4A1;HSPA5;FUS;ASNS;SLC1A4;WIPI1;YWHAZ;YIF1A;HSP90B1;HERPUD1;MTHFD2;EIF4EBP1;SSR1;SRPRB;CALR;ATP6V0D1;ATF4;SEC31A;EIF4G1
Androgen Response	16/100	3.576451089651078E-9	4.291741307581293E-8	7.641086186540732	148.61068173560597	IDI1;HMGCS1;ELOVL5;KRT8;SORD;DHCR24;DBI;HMGCR;ELL2;RPS6KA3;KRT19;MAF;CDK6;SCD;AKT1;FADS1
Pancreas Beta Cells	9/40	4.870130439143139E-7	4.675325221577413E-6	11.511792917679522	167.32362145787184	CHGA;MAFB;LMO2;PAX4;DCX;SRPRB;INSM1;ISL1;FOXA2
Estrogen Response Late	17/200	1.2080980660608848E-5	7.435240779342552E-5	3.7152699996605913	42.07126491257376	FARP1;SERPINA1;ELOVL5;IDH2;SORD;SLC1A4;ASCL1;PRSS23;PAPSS2;KRT19;PCP4;CXCL12;CDH1;MDK;DHCR7;SLC29A1;FDFT1
Myc Targets V1	17/200	1.2080980660608848E-5	7.435240779342552E-5	3.7152699996605913	42.07126491257376	EIF4A1;HDAC2;RPS5;COX5A;PSMA7;NME1;SRM;TRIM28;CDK4;PCBP1;CANX;PABPC1;RPS2;KPNA2;PPIA;KPNB1;RAN
PI3K/AKT/mTOR Signaling	12/105	1.2392067965570918E-5	7.435240779342552E-5	5.131411951348493	57.97702173460853	RPS6KA3;CDK4;ARHGDIA;CFL1;CLTC;AKT1;CALR;PFN1;SQSTM1;AP2M1;HSP90B1;PPP1CA
Estrogen Response Early	16/200	4.551923375608182E-5	2.4276924669910303E-4	3.4703557312252964	34.69444971558032	FARP1;ELOVL5;KRT8;SLC1A4;ADCY1;PRSS23;PAPSS2;IGF1R;REEP1;CALB2;KRT19;ABLIM1;CXCL12;FASN;DHCR7;FDFT1
Pperoxisome	11/104	5.8662118979259504E-5	2.815781711004456E-4	4.6941750775117095	45.73871055577511	IDI1;FDPS;PRDX5;RDH11;ELOVL5;IDH1;IDH2;ALDH1A1;DHCR24;PABPC1;FADS1
Bile Acid Metabolism	11/112	1.1540928699886035E-4	5.036041614495724E-4	4.320577456518658	39.17478696902456	FADS2;IDI1;PRDX5;IDH1;RBP1;IDH2;ALDH1A1;APOA1;DHCR24;SLC29A1;FADS1
UV Response Up	13/158	1.7495701739962544E-4	6.998280695985018E-4	3.56319478864264	30.825092036918832	BTG1;PLCL1;RPN1;EPHX1;SIGMAR1;ASNS;GGH;GLS;BSG;AP2S1;SQSTM1;ATP6V1F;GRINA
Fatty Acid Metabolism	11/158	0.0021242528820520777	0.007843395256807672	2.961520804640875	18.226191506512045	IDI1;HMGCS1;RDH11;ELOVL5;IDH1;FASN;EPHX1;ALDH1A1;ERP29;DHCR24;ACAT2
Coagulation	10/138	0.0024910079436644664	0.008540598663992456	3.0886479591836733	18.51665409168713	PROC;SERPINA1;F10;TMPRSS6;GNB2;APOC1;APOA1;APOC3;CLU;PRSS23
G2-M Checkpoint	12/200	0.0046255521368885385	0.013060382504155874	2.5259853505406347	13.580100225543946	JPT1;SQLE;SLC38A1;SFPQ;MARCKS;UBE2S;CDK4;STMN1;HMGA1;KPNA2;KPNB1;SMC2
Apical Junction	12/200	0.0046255521368885385	0.013060382504155874	2.5259853505406347	13.580100225543946	CAP1;CALB2;CDH1;MDK;MVD;PFN1;MYH10;ACTB;CDH8;CD99;GNAI2;ACTG1
Xenobiotic Metabolism	12/200	0.0046255521368885385	0.013060382504155874	2.5259853505406347	13.580100225543946	VTN;TGFB2;AHCY;F10;ELOVL5;IDH1;EPHX1;PYCR1;ATP2A2;APOE;PGD;PAPSS2
UV Response Dn	9/144	0.010348889192465793	0.027597037846575447	2.629327902240326	12.018332039621116	RGS4;IGFBP5;MAP1B;KCNMA1;CACNA1A;VLDLR;NR3C1;LDLR;IGF1R
Hedgehog Signaling	4/36	0.012076117555021226	0.030508086454790462	4.90625	21.668578394248193	CDK6;DPYSL2;CRMP1;VLDLR
Myogenesis	10/200	0.029308469849829922	0.06394575239962892	2.074113856068743	7.321370386955588	REEP1;FDPS;ABLIM1;SGCD;ATP6AP1;SCD;FKBP1B;PLXNB2;MYL6B;CLU
Complement	10/200	0.029308469849829922	0.06394575239962892	2.074113856068743	7.321370386955588	SERPINA1;F10;HSPA5;TMPRSS6;GNB2;APOC1;PFN1;CTSD;CLU;GNAI2
E2F Targets	10/200	0.029308469849829922	0.06394575239962892	2.074113856068743	7.321370386955588	JPT1;MTHFD2;UBE2S;CDK4;TUBB;STMN1;HMGA1;KPNA2;RAN;NME1
IL-2/STAT5 Signaling	9/199	0.06305469701085042	0.12411808195116183	1.8629006324364883	5.14859669509497	KLF6;AHCY;CD81;SYT11;PLAGL1;PRAF2;CTSZ;TNFRSF21;IGF1R
