# Supplementary material for: Functional, metabolic and transcriptional maturation of human pancreatic islets derived from stem cells
Source: Nat Biotechnol. 2022 Mar 3;40(7):1042–55. doi: 10.1038/s41587-022-01219-z (PMC9287162; doi:10.1038/s41587-022-01219-z)
Supplement: Supplementary file 8 — Differentially expressed genes between endpoint in vitro maturation, endpoint in vivo maturation and adult beta cells. [file 41587_2022_1219_MOESM8_ESM.xlsx]

## Sheet: S7w6_M6_A_Markers
Marker genes in beta cells from S7w6, M6 and Adult islets						Significance test performed using MAST
Gene	p_val	avg_log2FC	pct.1	pct.2	p_val_adj	cluster	gene2
MT-ND3	0	3.00872	0.998	0.9	0	S7w6	MT-ND3
MT-ATP6	0	2.32031	1	0.983	0	S7w6	MT-ATP6
CALB2	0	2.26866	0.843	0.056	0	S7w6	CALB2
TTR	0	2.21086	0.999	0.907	0	S7w6	TTR
JUND	0	2.17816	0.997	0.332	0	S7w6	JUND
MT-CYB	0	2.12252	1	0.999	0	S7w6	MT-CYB
SCD	0	2.10426	0.984	0.447	0	S7w6	SCD
CAMK2N1	0	2.08827	0.997	0.356	0	S7w6	CAMK2N1
FTL	0	2.05959	1	0.998	0	S7w6	FTL
SERPINA1	0	1.98721	0.773	0.16	0	S7w6	SERPINA1
STARD10	0	1.86809	0.996	0.477	0	S7w6	STARD10
MARCKS	0	1.80766	0.98	0.245	0	S7w6	MARCKS
ASPH	0	1.76494	0.935	0.518	0	S7w6	ASPH
CADPS	0	1.69175	0.973	0.384	0	S7w6	CADPS
CACNA2D1	0	1.68009	0.964	0.154	0	S7w6	CACNA2D1
CTSZ	0	1.66099	0.936	0.301	0	S7w6	CTSZ
PLD3	0	1.65821	0.991	0.799	0	S7w6	PLD3
ACVR1C	0	1.65663	0.94	0.165	0	S7w6	ACVR1C
VTN	0	1.65202	0.541	0.06	0	S7w6	VTN
EEF1A2	0	1.62087	0.862	0.169	0	S7w6	EEF1A2
BASP1	0	1.55725	0.916	0.038	0	S7w6	BASP1
FNIP2	0	1.55179	0.958	0.2	0	S7w6	FNIP2
QPRT	0	1.53269	0.952	0.047	0	S7w6	QPRT
BRI3	0	1.51726	0.993	0.559	0	S7w6	BRI3
PCDH7	0	1.51421	0.94	0.156	0	S7w6	PCDH7
ERO1B	0	1.47162	0.99	0.872	0	S7w6	ERO1B
MT-ND4L	0	1.46534	0.968	0.352	0	S7w6	MT-ND4L
VEGFB	0	1.46254	0.99	0.285	0	S7w6	VEGFB
APOB	0	1.45749	0.754	0.008	0	S7w6	APOB
RNF187	0	1.40382	0.935	0.234	0	S7w6	RNF187
CANX	0	1.40154	0.984	0.568	0	S7w6	CANX
MT-CO2	0	1.39576	1	0.991	0	S7w6	MT-CO2
RAB3B	0	1.3522	0.967	0.445	0	S7w6	RAB3B
SLC7A2	0	1.35118	0.967	0.391	0	S7w6	SLC7A2
KIF5C	0	1.34198	0.962	0.278	0	S7w6	KIF5C
F10	0	1.31561	0.922	0.106	0	S7w6	F10
MAP1B	0	1.31304	0.98	0.623	0	S7w6	MAP1B
JUN	0	1.28861	0.92	0.392	0	S7w6	JUN
CBX6	0	1.27912	0.972	0.343	0	S7w6	CBX6
CLU	0	1.26691	0.986	0.87	0	S7w6	CLU
HSPA5	0	1.26664	0.978	0.604	0	S7w6	HSPA5
ARFGEF3	0	1.25873	0.956	0.287	0	S7w6	ARFGEF3
RPL39	0	1.25017	0.998	0.723	0	S7w6	RPL39
PHGDH	0	1.24254	0.801	0.027	0	S7w6	PHGDH
ITM2A	0	1.24039	0.809	0.018	0	S7w6	ITM2A
CLTC	0	1.23992	0.975	0.396	0	S7w6	CLTC
VIL1	0	1.23129	0.935	0.089	0	S7w6	VIL1
DHCR24	0	1.22496	0.873	0.038	0	S7w6	DHCR24
DSP	0	1.21748	0.976	0.537	0	S7w6	DSP
MT-ND4	0	1.21263	0.999	1	0	S7w6	MT-ND4
PLIN2	0	1.20811	0.82	0.168	0	S7w6	PLIN2
BCAM	0	1.19491	0.96	0.424	0	S7w6	BCAM
RPS6KA3	0	1.19018	0.932	0.186	0	S7w6	RPS6KA3
MT-ND2	0	1.18282	0.998	0.997	0	S7w6	MT-ND2
MT-ND5	0	1.18085	0.987	0.959	0	S7w6	MT-ND5
GPC3	0	1.17166	0.679	0.023	0	S7w6	GPC3
GRN	0	1.16693	0.984	0.761	0	S7w6	GRN
MT-CO3	0	1.14723	1	1	0	S7w6	MT-CO3
CD81	0	1.14669	0.979	0.504	0	S7w6	CD81
ATF4	0	1.14037	0.967	0.489	0	S7w6	ATF4
PLAGL1	0	1.1182	0.922	0.312	0	S7w6	PLAGL1
SLC29A4	0	1.11643	0.959	0.332	0	S7w6	SLC29A4
TMEM238	0	1.10782	0.936	0.101	0	S7w6	TMEM238
INPP5F	0	1.0892	0.878	0.185	0	S7w6	INPP5F
HMGCS1	0	1.08547	0.858	0.099	0	S7w6	HMGCS1
EVA1B	0	1.08172	0.908	0.066	0	S7w6	EVA1B
MAF	0	1.07919	0.859	0.084	0	S7w6	MAF
AMN	0	1.07512	0.567	0.017	0	S7w6	AMN
MTHFD2	0	1.05673	0.835	0.109	0	S7w6	MTHFD2
DPYSL2	0	1.05103	0.945	0.227	0	S7w6	DPYSL2
HSP90B1	0	1.0492	0.973	0.576	0	S7w6	HSP90B1
PROC	0	1.04717	0.874	0.098	0	S7w6	PROC
ARHGAP5	0	1.042	0.939	0.227	0	S7w6	ARHGAP5
GTF2I	0	1.03614	0.972	0.497	0	S7w6	GTF2I
MARCKSL1	0	1.0338	0.859	0.103	0	S7w6	MARCKSL1
ELL2	0	1.03299	0.939	0.218	0	S7w6	ELL2
CDV3	0	1.02049	0.951	0.236	0	S7w6	CDV3
DDX17	0	1.01201	0.963	0.404	0	S7w6	DDX17
P4HB	0	1.0109	0.985	0.783	0	S7w6	P4HB
ELOVL5	0	1.00507	0.95	0.307	0	S7w6	ELOVL5
GNAI2	0	1.00272	0.974	0.452	0	S7w6	GNAI2
VSTM2A	0	1.00267	0.684	0.004	0	S7w6	VSTM2A
VEGFA	0	0.996275	0.954	0.356	0	S7w6	VEGFA
PTP4A2	0	0.996158	0.963	0.341	0	S7w6	PTP4A2
GLS	0	0.987902	0.896	0.123	0	S7w6	GLS
MT-ND1	0	0.984093	0.994	0.999	0	S7w6	MT-ND1
HDLBP	0	0.982797	0.982	0.575	0	S7w6	HDLBP
CERS4	0	0.982745	0.933	0.226	0	S7w6	CERS4
MOB1B	0	0.978781	0.9	0.168	0	S7w6	MOB1B
ETV1	0	0.960337	0.852	0.134	0	S7w6	ETV1
TPGS1	0	0.952381	0.918	0.305	0	S7w6	TPGS1
UBE2M	0	0.951704	0.944	0.188	0	S7w6	UBE2M
NPTN	0	0.951374	0.92	0.167	0	S7w6	NPTN
PALLD	0	0.948972	0.9	0.185	0	S7w6	PALLD
PSD3	0	0.946456	0.9	0.14	0	S7w6	PSD3
KLF6	0	0.944699	0.785	0.206	0	S7w6	KLF6
GFPT1	0	0.943915	0.938	0.313	0	S7w6	GFPT1
SSR1	0	0.943098	0.974	0.508	0	S7w6	SSR1
SET	0	0.94073	0.983	0.54	0	S7w6	SET
CERS6	0	0.935245	0.924	0.198	0	S7w6	CERS6
CD74	0	0.933313	0.632	0.074	0	S7w6	CD74
WLS	0	0.930078	0.917	0.317	0	S7w6	WLS
CNIH2	0	0.928454	0.845	0.173	0	S7w6	CNIH2
RCN1	0	0.927212	0.92	0.341	0	S7w6	RCN1
HMGCR	0	0.926377	0.896	0.151	0	S7w6	HMGCR
DST	0	0.926339	0.935	0.333	0	S7w6	DST
SERPINI1	0	0.923073	0.893	0.223	0	S7w6	SERPINI1
CAPNS1	0	0.923064	0.961	0.396	0	S7w6	CAPNS1
STX3	0	0.919924	0.95	0.294	0	S7w6	STX3
CTSD	0	0.918655	0.974	0.703	0	S7w6	CTSD
GNAQ	0	0.908243	0.912	0.152	0	S7w6	GNAQ
INSM1	0	0.900684	0.915	0.446	0	S7w6	INSM1
NBEA	0	0.900616	0.893	0.176	0	S7w6	NBEA
RRAGD	0	0.899054	0.955	0.351	0	S7w6	RRAGD
PAX4	0	0.89815	0.796	0.048	0	S7w6	PAX4
ARID3A	0	0.897207	0.919	0.184	0	S7w6	ARID3A
GABRA2	0	0.896558	0.763	0.074	0	S7w6	GABRA2
H1FX	0	0.892121	0.902	0.378	0	S7w6	H1FX
SH3KBP1	0	0.891126	0.841	0.07	0	S7w6	SH3KBP1
DYNC1H1	0	0.89044	0.952	0.399	0	S7w6	DYNC1H1
MAP2K2	0	0.886492	0.931	0.22	0	S7w6	MAP2K2
DNAJC10	0	0.885998	0.898	0.206	0	S7w6	DNAJC10
ASS1	0	0.885364	0.764	0.046	0	S7w6	ASS1
CPD	0	0.881144	0.916	0.233	0	S7w6	CPD
EDEM3	0	0.879916	0.893	0.151	0	S7w6	EDEM3
SLC29A1	0	0.877893	0.94	0.409	0	S7w6	SLC29A1
TMCC3	0	0.865802	0.862	0.151	0	S7w6	TMCC3
LMAN1	0	0.864588	0.955	0.421	0	S7w6	LMAN1
GARS	0	0.862902	0.885	0.24	0	S7w6	GARS
APP	0	0.860916	0.98	0.771	0	S7w6	APP
KIF12	0	0.859555	0.915	0.252	0	S7w6	KIF12
UQCRB	0	0.858814	0.996	0.806	0	S7w6	UQCRB
TNRC6B	0	0.855182	0.93	0.286	0	S7w6	TNRC6B
ASNS	0	0.854245	0.838	0.221	0	S7w6	ASNS
SHC2	0	0.853676	0.885	0.102	0	S7w6	SHC2
ITGB1	0	0.850317	0.967	0.497	0	S7w6	ITGB1
SMC2	0	0.847646	0.791	0.091	0	S7w6	SMC2
PCYOX1	0	0.83966	0.921	0.304	0	S7w6	PCYOX1
TMEM132B	0	0.838712	0.842	0.07	0	S7w6	TMEM132B
PPP1CB	0	0.838422	0.954	0.346	0	S7w6	PPP1CB
ETNK1	0	0.838016	0.951	0.341	0	S7w6	ETNK1
UTRN	0	0.834469	0.838	0.12	0	S7w6	UTRN
CTNND2	0	0.833278	0.825	0.034	0	S7w6	CTNND2
LARP1	0	0.827322	0.948	0.381	0	S7w6	LARP1
ATP6V1A	0	0.824001	0.918	0.251	0	S7w6	ATP6V1A
DICER1	0	0.822068	0.9	0.219	0	S7w6	DICER1
SEC61A1	0	0.821094	0.935	0.321	0	S7w6	SEC61A1
SEC61G	0	0.820317	0.991	0.732	0	S7w6	SEC61G
HOOK1	0	0.819517	0.925	0.202	0	S7w6	HOOK1
GABRB3	0	0.817165	0.903	0.206	0	S7w6	GABRB3
MAGED1	0	0.815946	0.933	0.401	0	S7w6	MAGED1
SEC31A	0	0.814661	0.943	0.389	0	S7w6	SEC31A
TMEM8A	0	0.814387	0.878	0.131	0	S7w6	TMEM8A
HIST1H2AC	0	0.814057	0.868	0.205	0	S7w6	HIST1H2AC
ZFP36L2	0	0.813617	0.889	0.3	0	S7w6	ZFP36L2
RRBP1	0	0.812636	0.83	0.229	0	S7w6	RRBP1
PLIN3	0	0.809875	0.692	0.168	0	S7w6	PLIN3
RUFY3	0	0.809573	0.928	0.342	0	S7w6	RUFY3
CHODL	0	0.808732	0.535	0.051	0	S7w6	CHODL
IRF2BP2	0	0.807885	0.942	0.335	0	S7w6	IRF2BP2
TBC1D4	0	0.806114	0.865	0.127	0	S7w6	TBC1D4
TMEM132A	0	0.805295	0.872	0.184	0	S7w6	TMEM132A
PSAT1	0	0.805153	0.655	0.036	0	S7w6	PSAT1
GNB1	0	0.804188	0.966	0.485	0	S7w6	GNB1
IMPAD1	0	0.804166	0.882	0.175	0	S7w6	IMPAD1
ZNF358	0	0.79864	0.9	0.162	0	S7w6	ZNF358
CERS2	0	0.79794	0.931	0.361	0	S7w6	CERS2
MIB1	0	0.795681	0.854	0.106	0	S7w6	MIB1
DCX	0	0.795286	0.793	0.095	0	S7w6	DCX
ROCK2	0	0.793624	0.867	0.124	0	S7w6	ROCK2
EIF3A	0	0.792917	0.944	0.383	0	S7w6	EIF3A
ARID1B	0	0.789894	0.896	0.227	0	S7w6	ARID1B
PDZK1	0	0.786794	0.86	0.147	0	S7w6	PDZK1
SESTD1	0	0.785498	0.878	0.196	0	S7w6	SESTD1
EXOSC6	0	0.7854	0.853	0.156	0	S7w6	EXOSC6
ANKRD11	0	0.784663	0.895	0.212	0	S7w6	ANKRD11
MAZ	0	0.783734	0.924	0.302	0	S7w6	MAZ
FOXP1	0	0.780475	0.864	0.248	0	S7w6	FOXP1
HNRNPU	0	0.780049	0.958	0.427	0	S7w6	HNRNPU
TM7SF2	0	0.779533	0.923	0.334	0	S7w6	TM7SF2
FADS2	0	0.779232	0.867	0.138	0	S7w6	FADS2
SQLE	0	0.776783	0.882	0.237	0	S7w6	SQLE
CTDNEP1	0	0.776489	0.925	0.239	0	S7w6	CTDNEP1
GOLGA4	0	0.775703	0.937	0.424	0	S7w6	GOLGA4
KCNMA1	0	0.774302	0.957	0.389	0	S7w6	KCNMA1
FASN	0	0.772962	0.868	0.153	0	S7w6	FASN
PKN1	0	0.771782	0.882	0.175	0	S7w6	PKN1
KPNB1	0	0.771136	0.935	0.324	0	S7w6	KPNB1
LCOR	0	0.769914	0.87	0.147	0	S7w6	LCOR
REEP3	0	0.766169	0.915	0.27	0	S7w6	REEP3
DMTN	0	0.758686	0.905	0.271	0	S7w6	DMTN
TM9SF2	0	0.757743	0.937	0.359	0	S7w6	TM9SF2
MYH10	0	0.756586	0.864	0.177	0	S7w6	MYH10
FARP1	0	0.753291	0.87	0.167	0	S7w6	FARP1
ATP2B1	0	0.753128	0.932	0.355	0	S7w6	ATP2B1
A1CF	0	0.748578	0.867	0.182	0	S7w6	A1CF
MYH14	0	0.743894	0.911	0.316	0	S7w6	MYH14
CLCN3	0	0.743011	0.919	0.275	0	S7w6	CLCN3
TM9SF3	0	0.742922	0.92	0.29	0	S7w6	TM9SF3
PLCB4	0	0.742043	0.857	0.173	0	S7w6	PLCB4
FAM50A	0	0.741447	0.937	0.34	0	S7w6	FAM50A
NCKAP1	0	0.741082	0.913	0.279	0	S7w6	NCKAP1
BPTF	0	0.739656	0.904	0.239	0	S7w6	BPTF
TCN2	0	0.73826	0.784	0.049	0	S7w6	TCN2
ROBO1	0	0.7338	0.856	0.138	0	S7w6	ROBO1
ZNF292	0	0.732778	0.864	0.239	0	S7w6	ZNF292
BCLAF1	0	0.732671	0.911	0.253	0	S7w6	BCLAF1
TARS	0	0.72992	0.908	0.287	0	S7w6	TARS
DAAM1	0	0.728342	0.908	0.272	0	S7w6	DAAM1
ATP2A2	0	0.728303	0.9	0.265	0	S7w6	ATP2A2
SMIM24	0	0.72301	0.734	0.177	0	S7w6	SMIM24
GLB1	0	0.722246	0.918	0.332	0	S7w6	GLB1
PUM1	0	0.722001	0.877	0.181	0	S7w6	PUM1
IDH1	0	0.716043	0.893	0.236	0	S7w6	IDH1
TTC37	0	0.715869	0.905	0.237	0	S7w6	TTC37
CCNY	0	0.715566	0.862	0.142	0	S7w6	CCNY
MAP4K4	0	0.714307	0.879	0.203	0	S7w6	MAP4K4
PHLDB2	0	0.712286	0.853	0.133	0	S7w6	PHLDB2
RUNX1T1	0	0.712231	0.831	0.15	0	S7w6	RUNX1T1
PTBP3	0	0.710459	0.878	0.211	0	S7w6	PTBP3
RAD21	0	0.708458	0.93	0.375	0	S7w6	RAD21
PTPRF	0	0.707229	0.904	0.282	0	S7w6	PTPRF
RAB29	0	0.703252	0.889	0.259	0	S7w6	RAB29
COPB1	0	0.702204	0.916	0.306	0	S7w6	COPB1
MAP3K2	0	0.700529	0.86	0.168	0	S7w6	MAP3K2
SLC1A4	0	0.69991	0.795	0.074	0	S7w6	SLC1A4
ONECUT2	0	0.699627	0.593	0.086	0	S7w6	ONECUT2
USH1C	0	0.699399	0.831	0.18	0	S7w6	USH1C
SYNJ2	0	0.695892	0.855	0.179	0	S7w6	SYNJ2
BIRC6	0	0.695463	0.852	0.184	0	S7w6	BIRC6
VLDLR	0	0.695353	0.88	0.223	0	S7w6	VLDLR
TMEM65	0	0.694952	0.85	0.135	0	S7w6	TMEM65
KIF21A	0	0.69144	0.908	0.274	0	S7w6	KIF21A
MAL2	0	0.689001	0.908	0.311	0	S7w6	MAL2
HSPH1	0	0.687811	0.878	0.22	0	S7w6	HSPH1
TRIM28	0	0.685157	0.882	0.187	0	S7w6	TRIM28
CBX5	0	0.684206	0.923	0.307	0	S7w6	CBX5
DDC	0	0.682799	0.853	0.164	0	S7w6	DDC
RBM47	0	0.681934	0.863	0.207	0	S7w6	RBM47
CTNNB1	0	0.681444	0.857	0.181	0	S7w6	CTNNB1
REEP1	0	0.680632	0.773	0.041	0	S7w6	REEP1
PJA2	0	0.679453	0.921	0.352	0	S7w6	PJA2
TAOK1	0	0.677722	0.853	0.165	0	S7w6	TAOK1
FOSB	0	0.673451	0.533	0.062	0	S7w6	FOSB
GOLGB1	0	0.668776	0.885	0.251	0	S7w6	GOLGB1
TAF10	0	0.667866	0.904	0.242	0	S7w6	TAF10
CDK2AP1	0	0.664829	0.885	0.216	0	S7w6	CDK2AP1
MAP2	0	0.664677	0.834	0.221	0	S7w6	MAP2
MAPK1	0	0.663568	0.853	0.177	0	S7w6	MAPK1
SREBF2	0	0.663493	0.862	0.171	0	S7w6	SREBF2
CHAC1	0	0.663233	0.589	0.022	0	S7w6	CHAC1
TMEM181	0	0.662781	0.856	0.204	0	S7w6	TMEM181
RELL1	0	0.662508	0.812	0.087	0	S7w6	RELL1
CERT1	0	0.662307	0.88	0.208	0	S7w6	CERT1
IGF2BP2	0	0.662014	0.805	0.072	0	S7w6	IGF2BP2
NCAM1	0	0.660475	0.821	0.177	0	S7w6	NCAM1
EPRS	0	0.658138	0.904	0.326	0	S7w6	EPRS
PROX1	0	0.657405	0.81	0.145	0	S7w6	PROX1
RHOB	0	0.657103	0.718	0.166	0	S7w6	RHOB
CLPTM1L	0	0.6555	0.866	0.163	0	S7w6	CLPTM1L
PRKAR2A	0	0.655273	0.89	0.262	0	S7w6	PRKAR2A
PLCXD1	0	0.653418	0.715	0.028	0	S7w6	PLCXD1
UBE2R2	0	0.65057	0.882	0.23	0	S7w6	UBE2R2
TMEM33	0	0.650292	0.893	0.236	0	S7w6	TMEM33
IARS	0	0.649905	0.824	0.225	0	S7w6	IARS
TBL1XR1	0	0.648695	0.847	0.167	0	S7w6	TBL1XR1
FADS1	0	0.648544	0.824	0.206	0	S7w6	FADS1
RCAN3	0	0.647686	0.896	0.31	0	S7w6	RCAN3
EMB	0	0.646817	0.775	0.155	0	S7w6	EMB
HPN	0	0.645565	0.853	0.206	0	S7w6	HPN
NTM	0	0.645434	0.714	0.034	0	S7w6	NTM
SERINC2	0	0.645227	0.829	0.181	0	S7w6	SERINC2
SPON1	0	0.644851	0.387	0.014	0	S7w6	SPON1
CLCN5	0	0.643901	0.761	0.035	0	S7w6	CLCN5
SEL1L	0	0.641806	0.795	0.144	0	S7w6	SEL1L
BAZ2B	0	0.640666	0.857	0.289	0	S7w6	BAZ2B
RDH10	0	0.639231	0.785	0.093	0	S7w6	RDH10
PLA1A	0	0.638441	0.649	0.056	0	S7w6	PLA1A
WSB2	0	0.636447	0.897	0.309	0	S7w6	WSB2
GNS	0	0.635765	0.888	0.249	0	S7w6	GNS
RAB32	0	0.635304	0.748	0.13	0	S7w6	RAB32
GSE1	0	0.634545	0.86	0.258	0	S7w6	GSE1
CDS1	0	0.632585	0.756	0.06	0	S7w6	CDS1
YWHAZ	0	0.631588	0.925	0.384	0	S7w6	YWHAZ
PBX3	0	0.630591	0.837	0.147	0	S7w6	PBX3
PPP1R14B	0	0.629381	0.884	0.264	0	S7w6	PPP1R14B
PDE3B	0	0.62694	0.795	0.135	0	S7w6	PDE3B
SC5D	0	0.622937	0.909	0.347	0	S7w6	SC5D
AMIGO2	0	0.622042	0.718	0.051	0	S7w6	AMIGO2
LASP1	0	0.621254	0.794	0.145	0	S7w6	LASP1
APC	0	0.62103	0.812	0.157	0	S7w6	APC
LENG8	0	0.620934	0.832	0.221	0	S7w6	LENG8
SOAT1	0	0.620828	0.813	0.173	0	S7w6	SOAT1
NR2F6	0	0.618984	0.871	0.237	0	S7w6	NR2F6
CMIP	0	0.618947	0.906	0.326	0	S7w6	CMIP
EIF4G1	0	0.617175	0.88	0.255	0	S7w6	EIF4G1
LIMS1	0	0.616929	0.875	0.317	0	S7w6	LIMS1
FOXO3	0	0.616121	0.786	0.174	0	S7w6	FOXO3
ARID1A	0	0.615803	0.846	0.19	0	S7w6	ARID1A
NPEPPS	0	0.615677	0.871	0.248	0	S7w6	NPEPPS
COBLL1	0	0.613576	0.786	0.137	0	S7w6	COBLL1
SLC38A2	0	0.613462	0.74	0.068	0	S7w6	SLC38A2
MGAT4B	0	0.610925	0.806	0.12	0	S7w6	MGAT4B
KMT2C	0	0.610279	0.826	0.183	0	S7w6	KMT2C
NEFM	0	0.610074	0.736	0.147	0	S7w6	NEFM
RAB15	0	0.609983	0.779	0.088	0	S7w6	RAB15
AKT1	0	0.609647	0.824	0.172	0	S7w6	AKT1
UBE2Q1	0	0.605752	0.837	0.153	0	S7w6	UBE2Q1
KIDINS220	0	0.605598	0.831	0.192	0	S7w6	KIDINS220
RHOQ	0	0.60481	0.792	0.103	0	S7w6	RHOQ
ERO1A	0	0.604319	0.848	0.186	0	S7w6	ERO1A
RANBP2	0	0.603048	0.831	0.205	0	S7w6	RANBP2
PANK3	0	0.602961	0.797	0.105	0	S7w6	PANK3
COPA	0	0.601341	0.888	0.286	0	S7w6	COPA
RHOBTB1	0	0.600994	0.612	0.044	0	S7w6	RHOBTB1
SEPTIN11	0	0.599102	0.865	0.234	0	S7w6	SEPTIN11
GLG1	0	0.59827	0.902	0.314	0	S7w6	GLG1
ACAP3	0	0.598238	0.814	0.173	0	S7w6	ACAP3
ATP13A3	0	0.595224	0.775	0.114	0	S7w6	ATP13A3
DNAJC3	0	0.593023	0.865	0.274	0	S7w6	DNAJC3
UBE2K	0	0.592981	0.908	0.347	0	S7w6	UBE2K
PLPPR5	0	0.592055	0.718	0.021	0	S7w6	PLPPR5
SEC24D	0	0.590452	0.822	0.231	0	S7w6	SEC24D
MNX1	0	0.589504	0.767	0.192	0	S7w6	MNX1
CAMK2D	0	0.588869	0.805	0.167	0	S7w6	CAMK2D
AP3D1	0	0.588269	0.86	0.212	0	S7w6	AP3D1
CACFD1	0	0.588251	0.867	0.237	0	S7w6	CACFD1
SLC25A24	0	0.588181	0.823	0.197	0	S7w6	SLC25A24
TMED5	0	0.587612	0.87	0.257	0	S7w6	TMED5
MAB21L4	0	0.587255	0.718	0.054	0	S7w6	MAB21L4
MDM4	0	0.585686	0.813	0.143	0	S7w6	MDM4
SPTBN1	0	0.585322	0.818	0.192	0	S7w6	SPTBN1
TENM3	0	0.584469	0.744	0.103	0	S7w6	TENM3
KCNJ3	0	0.583805	0.742	0.144	0	S7w6	KCNJ3
AHCY	0	0.582354	0.869	0.312	0	S7w6	AHCY
PURA	0	0.580819	0.878	0.304	0	S7w6	PURA
IRAK1	0	0.579389	0.802	0.127	0	S7w6	IRAK1
IGF1R	0	0.578501	0.846	0.246	0	S7w6	IGF1R
HACD2	0	0.576751	0.766	0.122	0	S7w6	HACD2
MAGT1	0	0.576542	0.83	0.19	0	S7w6	MAGT1
NT5DC2	0	0.575777	0.736	0.111	0	S7w6	NT5DC2
GOLM1	0	0.575148	0.814	0.198	0	S7w6	GOLM1
ENHO	0	0.573716	0.696	0.084	0	S7w6	ENHO
ASAP1	0	0.5735	0.864	0.277	0	S7w6	ASAP1
DDX3X	0	0.572716	0.843	0.229	0	S7w6	DDX3X
YY1	0	0.571838	0.886	0.285	0	S7w6	YY1
MBNL1	0	0.571832	0.81	0.167	0	S7w6	MBNL1
UBE2QL1	0	0.570724	0.785	0.181	0	S7w6	UBE2QL1
TRIB3	0	0.57042	0.671	0.118	0	S7w6	TRIB3
ITGA1	0	0.569521	0.695	0.092	0	S7w6	ITGA1
BRD4	0	0.568149	0.849	0.187	0	S7w6	BRD4
AGPAT1	0	0.567152	0.869	0.221	0	S7w6	AGPAT1
IGF2R	0	0.566333	0.813	0.168	0	S7w6	IGF2R
DYNLL2	0	0.565451	0.867	0.28	0	S7w6	DYNLL2
WAC	0	0.564796	0.878	0.285	0	S7w6	WAC
PRRC2C	0	0.5633	0.9	0.321	0	S7w6	PRRC2C
MAPK8IP2	0	0.563186	0.791	0.145	0	S7w6	MAPK8IP2
MAST4	0	0.56304	0.815	0.236	0	S7w6	MAST4
FLVCR1	0	0.562742	0.776	0.115	0	S7w6	FLVCR1
KLHL42	0	0.562506	0.861	0.297	0	S7w6	KLHL42
C6orf62	0	0.562051	0.815	0.172	0	S7w6	C6orf62
STT3B	0	0.56199	0.856	0.215	0	S7w6	STT3B
CACNA1D	0	0.560474	0.854	0.286	0	S7w6	CACNA1D
PHKB	0	0.560207	0.814	0.191	0	S7w6	PHKB
ADD3	0	0.559753	0.76	0.115	0	S7w6	ADD3
CNTN4	0	0.557411	0.714	0.133	0	S7w6	CNTN4
RB1CC1	0	0.556756	0.776	0.139	0	S7w6	RB1CC1
IBTK	0	0.554089	0.817	0.195	0	S7w6	IBTK
FKBP1B	0	0.552026	0.791	0.205	0	S7w6	FKBP1B
KDM5A	0	0.551855	0.784	0.15	0	S7w6	KDM5A
GALNT1	0	0.551229	0.784	0.127	0	S7w6	GALNT1
PABPN1	0	0.548982	0.863	0.301	0	S7w6	PABPN1
MAN2A1	0	0.547435	0.72	0.074	0	S7w6	MAN2A1
SORD	0	0.547351	0.76	0.17	0	S7w6	SORD
GIPR	0	0.544295	0.779	0.133	0	S7w6	GIPR
CEP350	0	0.543747	0.782	0.143	0	S7w6	CEP350
LPGAT1	0	0.541454	0.807	0.179	0	S7w6	LPGAT1
C5orf24	0	0.54004	0.844	0.249	0	S7w6	C5orf24
LINGO1	0	0.538898	0.678	0.026	0	S7w6	LINGO1
NTNG2	0	0.538079	0.674	0.056	0	S7w6	NTNG2
YWHAG	0	0.537573	0.841	0.224	0	S7w6	YWHAG
PHF3	0	0.537453	0.827	0.211	0	S7w6	PHF3
SPINT1	0	0.537056	0.895	0.33	0	S7w6	SPINT1
FNDC3A	0	0.536628	0.879	0.29	0	S7w6	FNDC3A
AGFG1	0	0.536471	0.757	0.1	0	S7w6	AGFG1
ZDHHC14	0	0.536458	0.77	0.117	0	S7w6	ZDHHC14
UNC13B	0	0.535476	0.749	0.091	0	S7w6	UNC13B
LPP	0	0.535221	0.793	0.191	0	S7w6	LPP
FAM120A	0	0.533694	0.821	0.222	0	S7w6	FAM120A
MYO1C	0	0.533247	0.733	0.111	0	S7w6	MYO1C
BRI3BP	0	0.532198	0.78	0.144	0	S7w6	BRI3BP
MIA2	0	0.529769	0.853	0.287	0	S7w6	MIA2
XPOT	0	0.529328	0.711	0.11	0	S7w6	XPOT
TEAD1	0	0.528751	0.769	0.14	0	S7w6	TEAD1
PSME4	0	0.528688	0.726	0.08	0	S7w6	PSME4
TRIM2	0	0.528417	0.843	0.271	0	S7w6	TRIM2
VPS13C	0	0.526259	0.817	0.21	0	S7w6	VPS13C
WNK1	0	0.526192	0.83	0.239	0	S7w6	WNK1
FTCD	0	0.525926	0.652	0.082	0	S7w6	FTCD
ASH1L	0	0.524863	0.857	0.283	0	S7w6	ASH1L
DUSP8	0	0.524564	0.7	0.1	0	S7w6	DUSP8
UBE3A	0	0.523906	0.845	0.226	0	S7w6	UBE3A
MYCBP2	0	0.520784	0.833	0.247	0	S7w6	MYCBP2
SMARCA5	0	0.520231	0.838	0.239	0	S7w6	SMARCA5
SIDT2	0	0.519642	0.722	0.097	0	S7w6	SIDT2
MARCH6	0	0.517824	0.878	0.29	0	S7w6	MARCH6
CEBPA	0	0.517389	0.608	0.009	0	S7w6	CEBPA
PTPN11	0	0.517206	0.828	0.183	0	S7w6	PTPN11
ABHD15	0	0.517196	0.778	0.155	0	S7w6	ABHD15
DYNC1LI2	0	0.517143	0.87	0.289	0	S7w6	DYNC1LI2
FOXN3	0	0.515929	0.758	0.148	0	S7w6	FOXN3
EVL	0	0.515272	0.781	0.188	0	S7w6	EVL
SRSF6	0	0.51511	0.8	0.157	0	S7w6	SRSF6
SLC7A1	0	0.514947	0.764	0.133	0	S7w6	SLC7A1
YARS	0	0.514932	0.778	0.146	0	S7w6	YARS
HUWE1	0	0.514515	0.838	0.235	0	S7w6	HUWE1
GLTPD2	0	0.514379	0.647	0.031	0	S7w6	GLTPD2
TMEM263	0	0.51303	0.844	0.254	0	S7w6	TMEM263
SLC35F5	0	0.512667	0.835	0.248	0	S7w6	SLC35F5
GATAD1	0	0.512276	0.794	0.204	0	S7w6	GATAD1
HNRNPH1	0	0.512124	0.798	0.198	0	S7w6	HNRNPH1
SLC4A8	0	0.511384	0.736	0.116	0	S7w6	SLC4A8
SPAG9	0	0.511306	0.811	0.179	0	S7w6	SPAG9
PDXDC1	0	0.510956	0.878	0.314	0	S7w6	PDXDC1
PACSIN3	0	0.510544	0.745	0.136	0	S7w6	PACSIN3
FNBP1L	0	0.50929	0.813	0.176	0	S7w6	FNBP1L
CAPRIN1	0	0.509101	0.874	0.294	0	S7w6	CAPRIN1
CDH1	0	0.508821	0.843	0.229	0	S7w6	CDH1
CELF1	0	0.5084	0.845	0.266	0	S7w6	CELF1
WDR6	0	0.507134	0.884	0.327	0	S7w6	WDR6
SSTR1	0	0.506261	0.661	0.052	0	S7w6	SSTR1
KDM5B	0	0.505973	0.82	0.249	0	S7w6	KDM5B
CLCN4	0	0.505655	0.759	0.105	0	S7w6	CLCN4
SF3B1	0	0.504919	0.877	0.304	0	S7w6	SF3B1
TMEM245	0	0.504155	0.805	0.197	0	S7w6	TMEM245
TOP1	0	0.503109	0.86	0.265	0	S7w6	TOP1
HYOU1	0	0.50291	0.801	0.23	0	S7w6	HYOU1
TNKS2	0	0.502685	0.754	0.134	0	S7w6	TNKS2
CCAR1	0	0.501877	0.768	0.162	0	S7w6	CCAR1
OSBPL8	0	0.501735	0.808	0.238	0	S7w6	OSBPL8
ELOVL4	0	0.501103	0.742	0.098	0	S7w6	ELOVL4
ZNF703	0	0.50085	0.587	0.079	0	S7w6	ZNF703
PGPEP1	0	0.500259	0.773	0.159	0	S7w6	PGPEP1
CHD4	0	0.500244	0.866	0.303	0	S7w6	CHD4
SCRN1	0	0.499368	0.846	0.265	0	S7w6	SCRN1
PHACTR2	0	0.498638	0.759	0.194	0	S7w6	PHACTR2
ZMYND11	0	0.498631	0.798	0.188	0	S7w6	ZMYND11
RAB21	0	0.498476	0.806	0.17	0	S7w6	RAB21
RNF8	0	0.497518	0.809	0.208	0	S7w6	RNF8
WASHC4	0	0.497459	0.754	0.156	0	S7w6	WASHC4
ADCY1	0	0.496999	0.681	0.068	0	S7w6	ADCY1
ITPR1	0	0.496177	0.696	0.069	0	S7w6	ITPR1
CSRNP3	0	0.495756	0.736	0.14	0	S7w6	CSRNP3
CPEB4	0	0.494505	0.807	0.215	0	S7w6	CPEB4
KLHL24	0	0.494497	0.73	0.124	0	S7w6	KLHL24
LONP1	0	0.494384	0.744	0.155	0	S7w6	LONP1
CDC34	0	0.494082	0.803	0.188	0	S7w6	CDC34
PTEN	0	0.493687	0.833	0.22	0	S7w6	PTEN
NRIP1	0	0.493084	0.685	0.068	0	S7w6	NRIP1
SLC30A7	0	0.492575	0.721	0.099	0	S7w6	SLC30A7
EXOC5	0	0.491349	0.796	0.197	0	S7w6	EXOC5
SMIM32	0	0.490839	0.584	0.09	0	S7w6	SMIM32
MED13	0	0.490713	0.735	0.11	0	S7w6	MED13
PDZD8	0	0.490392	0.816	0.213	0	S7w6	PDZD8
TRIM44	0	0.48991	0.842	0.268	0	S7w6	TRIM44
CXADR	0	0.489021	0.834	0.232	0	S7w6	CXADR
SPOPL	0	0.487731	0.718	0.082	0	S7w6	SPOPL
STT3A	0	0.487336	0.785	0.175	0	S7w6	STT3A
FOXP4	0	0.485859	0.814	0.255	0	S7w6	FOXP4
ARHGEF12	0	0.485164	0.768	0.167	0	S7w6	ARHGEF12
PIK3C2A	0	0.484412	0.765	0.175	0	S7w6	PIK3C2A
RHOC	0	0.482949	0.649	0.075	0	S7w6	RHOC
SENP6	0	0.482375	0.814	0.211	0	S7w6	SENP6
MARS	0	0.481799	0.765	0.151	0	S7w6	MARS
RYBP	0	0.481104	0.791	0.195	0	S7w6	RYBP
KPNA3	0	0.480707	0.783	0.177	0	S7w6	KPNA3
LDLR	0	0.479668	0.707	0.105	0	S7w6	LDLR
NRCAM	0	0.479276	0.776	0.175	0	S7w6	NRCAM
AFDN	0	0.478123	0.766	0.157	0	S7w6	AFDN
PLXNA2	0	0.477351	0.696	0.138	0	S7w6	PLXNA2
NRXN1	0	0.477317	0.822	0.228	0	S7w6	NRXN1
LMO2	0	0.476811	0.688	0.133	0	S7w6	LMO2
CUL3	0	0.475587	0.776	0.161	0	S7w6	CUL3
NREP	0	0.47475	0.591	0.076	0	S7w6	NREP
NEXMIF	0	0.474478	0.66	0.094	0	S7w6	NEXMIF
DUSP3	0	0.47425	0.82	0.225	0	S7w6	DUSP3
SLC17A5	0	0.472387	0.798	0.231	0	S7w6	SLC17A5
KATNAL1	0	0.47233	0.753	0.157	0	S7w6	KATNAL1
PBRM1	0	0.471549	0.751	0.175	0	S7w6	PBRM1
NUFIP2	0	0.471347	0.747	0.139	0	S7w6	NUFIP2
TNPO1	0	0.47126	0.776	0.162	0	S7w6	TNPO1
FOCAD	0	0.47066	0.728	0.122	0	S7w6	FOCAD
EIF4EBP2	0	0.469525	0.743	0.139	0	S7w6	EIF4EBP2
CTDSPL	0	0.469153	0.769	0.17	0	S7w6	CTDSPL
HDGFL3	0	0.468986	0.831	0.26	0	S7w6	HDGFL3
SLC6A4	0	0.468781	0.664	0.066	0	S7w6	SLC6A4
KDM6B	0	0.467847	0.723	0.113	0	S7w6	KDM6B
TBL1X	0	0.464615	0.725	0.133	0	S7w6	TBL1X
TUT4	0	0.464574	0.804	0.219	0	S7w6	TUT4
CAMK1D	0	0.463012	0.653	0.077	0	S7w6	CAMK1D
VAC14	0	0.462293	0.7	0.113	0	S7w6	VAC14
CHM	0	0.462165	0.717	0.13	0	S7w6	CHM
HECTD1	0	0.461779	0.791	0.208	0	S7w6	HECTD1
TRIP11	0	0.460732	0.818	0.231	0	S7w6	TRIP11
TSHZ1	0	0.460028	0.795	0.219	0	S7w6	TSHZ1
GNA11	0	0.459758	0.769	0.158	0	S7w6	GNA11
ANKS4B	0	0.459115	0.627	0.031	0	S7w6	ANKS4B
ARCN1	0	0.457633	0.819	0.221	0	S7w6	ARCN1
VWA5B2	0	0.457475	0.735	0.151	0	S7w6	VWA5B2
USP47	0	0.456518	0.785	0.189	0	S7w6	USP47
ZFHX3	0	0.45639	0.724	0.145	0	S7w6	ZFHX3
PLXNC1	0	0.455587	0.68	0.076	0	S7w6	PLXNC1
YTHDF3	0	0.455369	0.744	0.13	0	S7w6	YTHDF3
ARIH1	0	0.455254	0.74	0.123	0	S7w6	ARIH1
SMAD5	0	0.454579	0.755	0.163	0	S7w6	SMAD5
DDB1	0	0.453829	0.86	0.295	0	S7w6	DDB1
UBE2H	0	0.453817	0.816	0.232	0	S7w6	UBE2H
TMED8	0	0.453118	0.703	0.099	0	S7w6	TMED8
GOLGA3	0	0.452583	0.733	0.164	0	S7w6	GOLGA3
OPRD1	0	0.452459	0.657	0.093	0	S7w6	OPRD1
CASK	0	0.452195	0.685	0.069	0	S7w6	CASK
EP300	0	0.451115	0.7	0.09	0	S7w6	EP300
UBR4	0	0.450952	0.763	0.188	0	S7w6	UBR4
HPS1	0	0.450057	0.81	0.245	0	S7w6	HPS1
HSPA4	0	0.449893	0.826	0.262	0	S7w6	HSPA4
DDX6	0	0.44959	0.811	0.244	0	S7w6	DDX6
FAM89B	0	0.44887	0.715	0.129	0	S7w6	FAM89B
USP22	0	0.448191	0.828	0.247	0	S7w6	USP22
NAV2	0	0.447626	0.707	0.125	0	S7w6	NAV2
ACER3	0	0.447611	0.631	0.066	0	S7w6	ACER3
LBH	0	0.446779	0.544	0.031	0	S7w6	LBH
RNMT	0	0.446563	0.776	0.176	0	S7w6	RNMT
SMARCC1	0	0.446527	0.725	0.133	0	S7w6	SMARCC1
SESN2	0	0.445463	0.682	0.094	0	S7w6	SESN2
SOBP	0	0.444664	0.755	0.181	0	S7w6	SOBP
SLC44A1	0	0.444398	0.729	0.141	0	S7w6	SLC44A1
CLINT1	0	0.444047	0.788	0.214	0	S7w6	CLINT1
CD2AP	0	0.442233	0.733	0.131	0	S7w6	CD2AP
IQSEC1	0	0.442172	0.758	0.19	0	S7w6	IQSEC1
MANBA	0	0.442042	0.642	0.119	0	S7w6	MANBA
SLC4A10	0	0.441374	0.678	0.121	0	S7w6	SLC4A10
MSL1	0	0.441136	0.746	0.17	0	S7w6	MSL1
C16orf72	0	0.440947	0.74	0.16	0	S7w6	C16orf72
EPS15	0	0.440184	0.762	0.186	0	S7w6	EPS15
TRAK1	0	0.439215	0.755	0.155	0	S7w6	TRAK1
ZBTB38	0	0.438799	0.809	0.239	0	S7w6	ZBTB38
ATXN2L	0	0.437368	0.742	0.139	0	S7w6	ATXN2L
SPPL3	0	0.436669	0.74	0.144	0	S7w6	SPPL3
TRNP1	0	0.436062	0.707	0.106	0	S7w6	TRNP1
PAK2	0	0.43575	0.774	0.194	0	S7w6	PAK2
PHC2	0	0.435323	0.788	0.207	0	S7w6	PHC2
SYNCRIP	0	0.434089	0.765	0.176	0	S7w6	SYNCRIP
SKIL	0	0.433979	0.685	0.109	0	S7w6	SKIL
PBX1	0	0.433742	0.752	0.199	0	S7w6	PBX1
KLHDC8B	0	0.433708	0.622	0.076	0	S7w6	KLHDC8B
PATJ	0	0.433564	0.722	0.148	0	S7w6	PATJ
SLC7A11	0	0.433211	0.489	0.007	0	S7w6	SLC7A11
SUPT5H	0	0.432183	0.803	0.214	0	S7w6	SUPT5H
FNDC3B	0	0.431744	0.76	0.203	0	S7w6	FNDC3B
KIF1B	0	0.43169	0.704	0.125	0	S7w6	KIF1B
FKBP10	0	0.430756	0.558	0.016	0	S7w6	FKBP10
DHX32	0	0.430598	0.689	0.118	0	S7w6	DHX32
LRRC58	0	0.430317	0.747	0.161	0	S7w6	LRRC58
USP34	0	0.430245	0.784	0.207	0	S7w6	USP34
WASL	0	0.428885	0.809	0.221	0	S7w6	WASL
MXD4	0	0.428766	0.736	0.165	0	S7w6	MXD4
DIAPH2	0	0.428464	0.662	0.11	0	S7w6	DIAPH2
RBM26	0	0.427738	0.725	0.165	0	S7w6	RBM26
EIF4G3	0	0.42734	0.755	0.179	0	S7w6	EIF4G3
ANKRD17	0	0.426462	0.765	0.18	0	S7w6	ANKRD17
DGAT2	0	0.426321	0.58	0.014	0	S7w6	DGAT2
SEPTIN9	0	0.426096	0.595	0.018	0	S7w6	SEPTIN9
SLC33A1	0	0.425935	0.721	0.155	0	S7w6	SLC33A1
ADNP	0	0.425799	0.722	0.143	0	S7w6	ADNP
USP9X	0	0.425762	0.787	0.214	0	S7w6	USP9X
APOOL	0	0.425607	0.697	0.101	0	S7w6	APOOL
GSR	0	0.425093	0.634	0.07	0	S7w6	GSR
ABCC6	0	0.424531	0.63	0.066	0	S7w6	ABCC6
PBX2	0	0.42437	0.682	0.091	0	S7w6	PBX2
MACF1	0	0.424167	0.805	0.235	0	S7w6	MACF1
CAND1	0	0.423789	0.801	0.229	0	S7w6	CAND1
N4BP2	0	0.422655	0.622	0.074	0	S7w6	N4BP2
MKLN1	0	0.422582	0.71	0.129	0	S7w6	MKLN1
CNNM1	0	0.422399	0.64	0.054	0	S7w6	CNNM1
EIF3B	0	0.42187	0.723	0.138	0	S7w6	EIF3B
TP53I3	0	0.421351	0.704	0.126	0	S7w6	TP53I3
FAM222A	0	0.421103	0.783	0.199	0	S7w6	FAM222A
STXBP5	0	0.419997	0.678	0.111	0	S7w6	STXBP5
AP1AR	0	0.419488	0.651	0.09	0	S7w6	AP1AR
FAM171A2	0	0.419445	0.632	0.05	0	S7w6	FAM171A2
S100A13	0	0.419139	0.647	0.132	0	S7w6	S100A13
SPATA20	0	0.418706	0.706	0.141	0	S7w6	SPATA20
MAN1A2	0	0.418526	0.828	0.257	0	S7w6	MAN1A2
GALNT14	0	0.417872	0.682	0.093	0	S7w6	GALNT14
VPS41	0	0.417833	0.756	0.203	0	S7w6	VPS41
MED13L	0	0.416797	0.675	0.103	0	S7w6	MED13L
MCOLN3	0	0.415272	0.656	0.12	0	S7w6	MCOLN3
LNPEP	0	0.414616	0.729	0.142	0	S7w6	LNPEP
SLC2A13	0	0.414492	0.765	0.21	0	S7w6	SLC2A13
ST6GALNAC5	0	0.414304	0.765	0.192	0	S7w6	ST6GALNAC5
CREBRF	0	0.414135	0.66	0.111	0	S7w6	CREBRF
KHSRP	0	0.412821	0.694	0.129	0	S7w6	KHSRP
TMEM164	0	0.411979	0.677	0.093	0	S7w6	TMEM164
SLC39A9	0	0.411854	0.737	0.147	0	S7w6	SLC39A9
SAMD5	0	0.411686	0.5	0.038	0	S7w6	SAMD5
MIGA1	0	0.41142	0.749	0.193	0	S7w6	MIGA1
MLLT3	0	0.411388	0.626	0.075	0	S7w6	MLLT3
SLK	0	0.411317	0.7	0.123	0	S7w6	SLK
PPP2R5E	0	0.411192	0.74	0.181	0	S7w6	PPP2R5E
MARCH9	0	0.410951	0.73	0.143	0	S7w6	MARCH9
ACBD3	0	0.410946	0.776	0.193	0	S7w6	ACBD3
ARRDC4	0	0.409724	0.555	0.08	0	S7w6	ARRDC4
AKAP11	0	0.409144	0.733	0.147	0	S7w6	AKAP11
WDR25	0	0.408839	0.704	0.171	0	S7w6	WDR25
SREK1	0	0.40811	0.779	0.224	0	S7w6	SREK1
RXRA	0	0.407894	0.734	0.151	0	S7w6	RXRA
MBD2	0	0.406591	0.68	0.109	0	S7w6	MBD2
ATM	0	0.405592	0.721	0.163	0	S7w6	ATM
FGD4	0	0.405208	0.724	0.167	0	S7w6	FGD4
RIOK3	0	0.404325	0.75	0.184	0	S7w6	RIOK3
RAB3GAP2	0	0.404116	0.74	0.18	0	S7w6	RAB3GAP2
PHF20L1	0	0.403933	0.72	0.168	0	S7w6	PHF20L1
KPNA4	0	0.403011	0.681	0.116	0	S7w6	KPNA4
NF1	0	0.402697	0.73	0.172	0	S7w6	NF1
CLOCK	0	0.402402	0.694	0.154	0	S7w6	CLOCK
RBM5	0	0.402161	0.744	0.195	0	S7w6	RBM5
LSS	0	0.402107	0.664	0.09	0	S7w6	LSS
FARP2	0	0.40186	0.673	0.102	0	S7w6	FARP2
CAMSAP3	0	0.401601	0.621	0.048	0	S7w6	CAMSAP3
NAT8L	0	0.40076	0.651	0.099	0	S7w6	NAT8L
ZMYM2	0	0.400295	0.742	0.175	0	S7w6	ZMYM2
HECTD4	0	0.399582	0.704	0.148	0	S7w6	HECTD4
MCC	0	0.398742	0.638	0.09	0	S7w6	MCC
ABHD17A	0	0.398718	0.733	0.172	0	S7w6	ABHD17A
LARP4	0	0.398669	0.679	0.108	0	S7w6	LARP4
BMP2	0	0.39783	0.413	0.011	0	S7w6	BMP2
KHDRBS3	0	0.397722	0.592	0.086	0	S7w6	KHDRBS3
STAG2	0	0.397585	0.746	0.204	0	S7w6	STAG2
B4GALT5	0	0.397535	0.639	0.057	0	S7w6	B4GALT5
MARVELD2	0	0.396897	0.728	0.158	0	S7w6	MARVELD2
KIAA0232	0	0.396842	0.707	0.152	0	S7w6	KIAA0232
BAALC	0	0.395391	0.524	0.058	0	S7w6	BAALC
ATP8B2	0	0.395212	0.597	0.038	0	S7w6	ATP8B2
TMEM41B	0	0.394411	0.74	0.174	0	S7w6	TMEM41B
EDIL3	0	0.393542	0.754	0.179	0	S7w6	EDIL3
SVOP	0	0.393383	0.684	0.145	0	S7w6	SVOP
HIPK3	0	0.392847	0.674	0.118	0	S7w6	HIPK3
TSPAN33	0	0.392173	0.641	0.073	0	S7w6	TSPAN33
DENND11	0	0.389477	0.624	0.083	0	S7w6	DENND11
MAPK6	0	0.389062	0.654	0.111	0	S7w6	MAPK6
ABAT	0	0.388013	0.762	0.204	0	S7w6	ABAT
ARL5B	0	0.387726	0.642	0.062	0	S7w6	ARL5B
SSBP3	0	0.387397	0.747	0.167	0	S7w6	SSBP3
RENBP	0	0.387376	0.529	0.019	0	S7w6	RENBP
RRAGC	0	0.387069	0.766	0.218	0	S7w6	RRAGC
PBLD	0	0.386747	0.662	0.13	0	S7w6	PBLD
SUZ12	0	0.386517	0.688	0.148	0	S7w6	SUZ12
GSK3B	0	0.385842	0.711	0.161	0	S7w6	GSK3B
DYRK1B	0	0.385772	0.7	0.128	0	S7w6	DYRK1B
TRIP12	0	0.385549	0.686	0.126	0	S7w6	TRIP12
LRPPRC	0	0.384625	0.759	0.21	0	S7w6	LRPPRC
TRIM24	0	0.384545	0.598	0.062	0	S7w6	TRIM24
CTNNA2	0	0.384234	0.594	0.084	0	S7w6	CTNNA2
OGT	0	0.383908	0.627	0.096	0	S7w6	OGT
NNT	0	0.383526	0.68	0.126	0	S7w6	NNT
CYFIP2	0	0.383354	0.691	0.123	0	S7w6	CYFIP2
TMEM135	0	0.383129	0.629	0.079	0	S7w6	TMEM135
STK40	0	0.383127	0.696	0.13	0	S7w6	STK40
SLC25A13	0	0.383061	0.698	0.149	0	S7w6	SLC25A13
STARD4	0	0.383002	0.622	0.055	0	S7w6	STARD4
LHFPL6	0	0.382992	0.548	0.034	0	S7w6	LHFPL6
LRP6	0	0.382762	0.643	0.073	0	S7w6	LRP6
SPEN	0	0.381868	0.625	0.106	0	S7w6	SPEN
LGALSL	0	0.381755	0.605	0.071	0	S7w6	LGALSL
PAPSS1	0	0.380792	0.763	0.207	0	S7w6	PAPSS1
ECPAS	0	0.380229	0.729	0.167	0	S7w6	ECPAS
SCN3B	0	0.379727	0.69	0.133	0	S7w6	SCN3B
CELF2	0	0.379312	0.608	0.087	0	S7w6	CELF2
ZRANB1	0	0.378904	0.606	0.082	0	S7w6	ZRANB1
DNAJC21	0	0.378257	0.717	0.156	0	S7w6	DNAJC21
ARHGAP35	0	0.374722	0.652	0.128	0	S7w6	ARHGAP35
IPO7	0	0.374704	0.769	0.218	0	S7w6	IPO7
NRAS	0	0.373587	0.664	0.103	0	S7w6	NRAS
NFAT5	0	0.373529	0.633	0.106	0	S7w6	NFAT5
IGF2BP3	0	0.373484	0.528	0.004	0	S7w6	IGF2BP3
UBR3	0	0.37268	0.66	0.115	0	S7w6	UBR3
SIM1	0	0.372592	0.589	0.088	0	S7w6	SIM1
MANEAL	0	0.370926	0.645	0.095	0	S7w6	MANEAL
SLC16A10	0	0.370609	0.574	0.054	0	S7w6	SLC16A10
PUM2	0	0.370139	0.627	0.093	0	S7w6	PUM2
RASGEF1B	0	0.369991	0.545	0.058	0	S7w6	RASGEF1B
OSBP2	0	0.369375	0.533	0.012	0	S7w6	OSBP2
TP53INP1	0	0.368854	0.557	0.056	0	S7w6	TP53INP1
STXBP5L	0	0.368806	0.638	0.108	0	S7w6	STXBP5L
TRIM23	0	0.368735	0.608	0.096	0	S7w6	TRIM23
HNRNPUL2	0	0.368417	0.712	0.163	0	S7w6	HNRNPUL2
ATP11A	0	0.368385	0.608	0.078	0	S7w6	ATP11A
CSNK2A2	0	0.367335	0.655	0.112	0	S7w6	CSNK2A2
SEC14L1	0	0.366636	0.707	0.161	0	S7w6	SEC14L1
CUL4A	0	0.366453	0.698	0.16	0	S7w6	CUL4A
HS6ST3	0	0.365843	0.58	0.09	0	S7w6	HS6ST3
EFR3A	0	0.365715	0.772	0.221	0	S7w6	EFR3A
GGH	0	0.36449	0.66	0.11	0	S7w6	GGH
CUL4B	0	0.363267	0.678	0.121	0	S7w6	CUL4B
DKK3	0	0.363148	0.534	0.064	0	S7w6	DKK3
SLC43A1	0	0.362985	0.47	0.024	0	S7w6	SLC43A1
PI4KA	0	0.362553	0.729	0.183	0	S7w6	PI4KA
AFTPH	0	0.361739	0.716	0.166	0	S7w6	AFTPH
TMEM178B	0	0.360943	0.597	0.078	0	S7w6	TMEM178B
FGFR4	0	0.360716	0.533	0.017	0	S7w6	FGFR4
FEM1B	0	0.359476	0.653	0.118	0	S7w6	FEM1B
REV3L	0	0.359446	0.65	0.125	0	S7w6	REV3L
ZNF608	0	0.359265	0.562	0.068	0	S7w6	ZNF608
ZFP91	0	0.358978	0.632	0.095	0	S7w6	ZFP91
CENPB	0	0.358689	0.678	0.136	0	S7w6	CENPB
TOX3	0	0.357159	0.546	0.07	0	S7w6	TOX3
ATF7IP	0	0.356442	0.622	0.1	0	S7w6	ATF7IP
GPRIN3	0	0.356169	0.625	0.103	0	S7w6	GPRIN3
ZNF644	0	0.356042	0.703	0.172	0	S7w6	ZNF644
TRIM33	0	0.356006	0.682	0.142	0	S7w6	TRIM33
FOXA1	0	0.355261	0.491	0.021	0	S7w6	FOXA1
FZD1	0	0.355117	0.54	0.049	0	S7w6	FZD1
SLC4A2	0	0.35467	0.693	0.137	0	S7w6	SLC4A2
ADGRL1	0	0.35447	0.66	0.111	0	S7w6	ADGRL1
DCTN4	0	0.354115	0.679	0.15	0	S7w6	DCTN4
CHP1	0	0.353323	0.687	0.13	0	S7w6	CHP1
SPTLC2	0	0.352667	0.602	0.095	0	S7w6	SPTLC2
LARP4B	0	0.352465	0.627	0.091	0	S7w6	LARP4B
ZSWIM8	0	0.352449	0.666	0.106	0	S7w6	ZSWIM8
SEC24A	0	0.352038	0.58	0.062	0	S7w6	SEC24A
ARFGEF2	0	0.352035	0.602	0.082	0	S7w6	ARFGEF2
LPCAT1	0	0.351152	0.631	0.084	0	S7w6	LPCAT1
NPLOC4	0	0.350916	0.643	0.108	0	S7w6	NPLOC4
RABGAP1	0	0.349801	0.63	0.107	0	S7w6	RABGAP1
PKD2	0	0.349346	0.602	0.085	0	S7w6	PKD2
ZBTB44	0	0.348159	0.629	0.108	0	S7w6	ZBTB44
SLC16A11	0	0.346178	0.516	0.054	0	S7w6	SLC16A11
UBE2Z	0	0.345977	0.682	0.156	0	S7w6	UBE2Z
DTNA	0	0.345853	0.571	0.086	0	S7w6	DTNA
ZNF664	0	0.345346	0.693	0.157	0	S7w6	ZNF664
STRBP	0	0.345201	0.676	0.145	0	S7w6	STRBP
KIAA0319L	0	0.344662	0.653	0.133	0	S7w6	KIAA0319L
MET	0	0.344314	0.498	0.018	0	S7w6	MET
TES	0	0.343699	0.627	0.104	0	S7w6	TES
ZNRF1	0	0.343453	0.612	0.075	0	S7w6	ZNRF1
PPP4R3A	0	0.343359	0.676	0.141	0	S7w6	PPP4R3A
SRCIN1	0	0.343116	0.563	0.065	0	S7w6	SRCIN1
SOX12	0	0.34299	0.59	0.079	0	S7w6	SOX12
GPR180	0	0.341886	0.624	0.106	0	S7w6	GPR180
DOCK1	0	0.341734	0.599	0.09	0	S7w6	DOCK1
ACOX1	0	0.341608	0.651	0.127	0	S7w6	ACOX1
INTS3	0	0.341205	0.608	0.089	0	S7w6	INTS3
CMTR2	0	0.340355	0.682	0.161	0	S7w6	CMTR2
RRP36	0	0.340012	0.659	0.126	0	S7w6	RRP36
DOK6	0	0.33914	0.384	0.003	0	S7w6	DOK6
RAB12	0	0.338981	0.588	0.079	0	S7w6	RAB12
SEMA3A	0	0.338445	0.511	0.042	0	S7w6	SEMA3A
TBC1D5	0	0.33825	0.666	0.144	0	S7w6	TBC1D5
GNA12	0	0.33821	0.664	0.13	0	S7w6	GNA12
SYT14	0	0.338199	0.627	0.117	0	S7w6	SYT14
UBXN7	0	0.338067	0.611	0.104	0	S7w6	UBXN7
CDH8	0	0.336522	0.412	0.022	0	S7w6	CDH8
TAF13	0	0.336087	0.559	0.061	0	S7w6	TAF13
TMEM131	0	0.335988	0.622	0.109	0	S7w6	TMEM131
KCNH6	0	0.335913	0.538	0.044	0	S7w6	KCNH6
ADAM10	0	0.335018	0.642	0.126	0	S7w6	ADAM10
LRP3	0	0.335018	0.576	0.078	0	S7w6	LRP3
SLMAP	0	0.334652	0.637	0.116	0	S7w6	SLMAP
ISX	0	0.334549	0.515	0.001	0	S7w6	ISX
SELENOI	0	0.334115	0.606	0.08	0	S7w6	SELENOI
IGFBPL1	0	0.33404	0.458	0.021	0	S7w6	IGFBPL1
PLS3	0	0.333917	0.497	0.018	0	S7w6	PLS3
NEDD4L	0	0.33323	0.649	0.132	0	S7w6	NEDD4L
XPR1	0	0.332304	0.647	0.13	0	S7w6	XPR1
PGF	0	0.332254	0.48	0.017	0	S7w6	PGF
RAB11FIP4	0	0.331895	0.61	0.108	0	S7w6	RAB11FIP4
TLK1	0	0.331859	0.699	0.173	0	S7w6	TLK1
FBXW4	0	0.33162	0.712	0.174	0	S7w6	FBXW4
TASOR	0	0.329508	0.603	0.108	0	S7w6	TASOR
KIAA1109	0	0.328437	0.631	0.123	0	S7w6	KIAA1109
FAM214A	0	0.328074	0.579	0.076	0	S7w6	FAM214A
DNER	0	0.328011	0.545	0.072	0	S7w6	DNER
MAVS	0	0.328005	0.648	0.115	0	S7w6	MAVS
KIAA0100	0	0.327995	0.612	0.094	0	S7w6	KIAA0100
AGPAT5	0	0.326704	0.624	0.111	0	S7w6	AGPAT5
PDE4D	0	0.3263	0.575	0.078	0	S7w6	PDE4D
CAMSAP2	0	0.326046	0.557	0.067	0	S7w6	CAMSAP2
DMXL2	0	0.325972	0.589	0.093	0	S7w6	DMXL2
BTBD7	0	0.325784	0.642	0.125	0	S7w6	BTBD7
FBLL1	0	0.325662	0.523	0.027	0	S7w6	FBLL1
ANG	0	0.324466	0.5	0.048	0	S7w6	ANG
CACNA2D2	0	0.323771	0.649	0.139	0	S7w6	CACNA2D2
STK39	0	0.323284	0.551	0.059	0	S7w6	STK39
ITGB5	0	0.322482	0.527	0.062	0	S7w6	ITGB5
SLC46A1	0	0.322276	0.582	0.096	0	S7w6	SLC46A1
FRY	0	0.322227	0.603	0.103	0	S7w6	FRY
GSK3A	0	0.322062	0.633	0.118	0	S7w6	GSK3A
MTHFR	0	0.321996	0.566	0.073	0	S7w6	MTHFR
RNF103	0	0.321301	0.594	0.09	0	S7w6	RNF103
MBTPS2	0	0.318764	0.587	0.077	0	S7w6	MBTPS2
JARID2	0	0.318508	0.597	0.093	0	S7w6	JARID2
CDK14	0	0.317699	0.551	0.074	0	S7w6	CDK14
MROH1	0	0.317284	0.599	0.092	0	S7w6	MROH1
PRKAA2	0	0.316948	0.555	0.064	0	S7w6	PRKAA2
FMR1	0	0.316482	0.579	0.082	0	S7w6	FMR1
DNMT3A	0	0.316244	0.565	0.086	0	S7w6	DNMT3A
PIK3C3	0	0.315277	0.613	0.105	0	S7w6	PIK3C3
SYMPK	0	0.31512	0.641	0.131	0	S7w6	SYMPK
CLSTN3	0	0.314212	0.595	0.101	0	S7w6	CLSTN3
MARK2	0	0.314108	0.627	0.122	0	S7w6	MARK2
LRATD2	0	0.313899	0.551	0.07	0	S7w6	LRATD2
CUL7	0	0.311925	0.563	0.068	0	S7w6	CUL7
TP53INP2	0	0.311313	0.537	0.067	0	S7w6	TP53INP2
CLCN7	0	0.309143	0.538	0.072	0	S7w6	CLCN7
EVI5	0	0.309126	0.641	0.126	0	S7w6	EVI5
MBOAT2	0	0.309097	0.6	0.105	0	S7w6	MBOAT2
ITPRID2	0	0.308752	0.621	0.115	0	S7w6	ITPRID2
AVL9	0	0.308332	0.574	0.084	0	S7w6	AVL9
CNOT6L	0	0.308183	0.62	0.109	0	S7w6	CNOT6L
C11orf95	0	0.307557	0.55	0.067	0	S7w6	C11orf95
STK24	0	0.306916	0.627	0.124	0	S7w6	STK24
SMG7	0	0.305407	0.605	0.101	0	S7w6	SMG7
RAB27B	0	0.304775	0.54	0.065	0	S7w6	RAB27B
IRGQ	0	0.304613	0.575	0.084	0	S7w6	IRGQ
RAP2A	0	0.304526	0.533	0.043	0	S7w6	RAP2A
GAREM1	0	0.304245	0.475	0.036	0	S7w6	GAREM1
DNAJC13	0	0.303598	0.564	0.071	0	S7w6	DNAJC13
DYRK1A	0	0.303288	0.572	0.081	0	S7w6	DYRK1A
GDE1	0	0.303225	0.733	0.203	0	S7w6	GDE1
MYRF	0	0.301638	0.5	0.05	0	S7w6	MYRF
CNOT11	0	0.301587	0.638	0.124	0	S7w6	CNOT11
RET	0	0.300221	0.453	0.023	0	S7w6	RET
MBD3	0	0.298759	0.543	0.07	0	S7w6	MBD3
WWC1	0	0.297525	0.557	0.08	0	S7w6	WWC1
FBRSL1	0	0.296025	0.576	0.081	0	S7w6	FBRSL1
MFSD6	0	0.293651	0.601	0.106	0	S7w6	MFSD6
GAL3ST1	0	0.293415	0.482	0.042	0	S7w6	GAL3ST1
SLC5A3	0	0.293313	0.5	0.054	0	S7w6	SLC5A3
RTN4RL2	0	0.290109	0.449	0.024	0	S7w6	RTN4RL2
STXBP4	0	0.287476	0.475	0.039	0	S7w6	STXBP4
VPS54	0	0.287415	0.55	0.07	0	S7w6	VPS54
WDFY1	0	0.286366	0.535	0.062	0	S7w6	WDFY1
BMP2K	0	0.28592	0.458	0.038	0	S7w6	BMP2K
CPEB1	0	0.285277	0.507	0.057	0	S7w6	CPEB1
B3GALT6	0	0.284401	0.54	0.067	0	S7w6	B3GALT6
WDFY3	0	0.283272	0.552	0.08	0	S7w6	WDFY3
PNMA3	0	0.282469	0.393	0.007	0	S7w6	PNMA3
BACH1	0	0.28216	0.495	0.039	0	S7w6	BACH1
ASAP2	0	0.281788	0.455	0.03	0	S7w6	ASAP2
DLG5	0	0.281494	0.554	0.083	0	S7w6	DLG5
NCOA2	0	0.280735	0.531	0.064	0	S7w6	NCOA2
ZBTB10	0	0.280363	0.504	0.058	0	S7w6	ZBTB10
ANK2	0	0.277645	0.42	0.022	0	S7w6	ANK2
PRODH2	0	0.277607	0.375	0.012	0	S7w6	PRODH2
TAFA5	0	0.275824	0.448	0.017	0	S7w6	TAFA5
GLYCTK	0	0.274727	0.509	0.059	0	S7w6	GLYCTK
SNX30	0	0.274077	0.487	0.042	0	S7w6	SNX30
PRKCG	0	0.269094	0.438	0.007	0	S7w6	PRKCG
GIT1	0	0.268339	0.587	0.106	0	S7w6	GIT1
SCARB1	0	0.2667	0.504	0.06	0	S7w6	SCARB1
MAPK12	0	0.266641	0.494	0.053	0	S7w6	MAPK12
CLIP2	0	0.265012	0.46	0.042	0	S7w6	CLIP2
MAGEL2	0	0.262793	0.468	0.042	0	S7w6	MAGEL2
LMO4	0	0.260131	0.356	0.009	0	S7w6	LMO4
ARHGAP6	0	0.258848	0.367	0.006	0	S7w6	ARHGAP6
MFHAS1	0	0.258793	0.514	0.065	0	S7w6	MFHAS1
GRK5	0	0.257999	0.445	0.019	0	S7w6	GRK5
SNTA1	0	0.25676	0.525	0.077	0	S7w6	SNTA1
LZTS1	0	0.253863	0.405	0.015	0	S7w6	LZTS1
PLXDC2	0	0.252511	0.399	0.022	0	S7w6	PLXDC2
MT-ATP8	0	0.249013	0.602	0.102	0	S7w6	MT-ATP8
UCK2	0	0.247007	0.564	0.096	0	S7w6	UCK2
UBP1	0	0.246099	0.51	0.065	0	S7w6	UBP1
DPP10	0	0.23342	0.398	0.018	0	S7w6	DPP10
B3GAT1	0	0.226852	0.372	0.012	0	S7w6	B3GAT1
SERTAD2	0	0.225536	0.431	0.034	0	S7w6	SERTAD2
NETO2	0	0.220818	0.361	0.012	0	S7w6	NETO2
PTGER2	0	0.209133	0.336	0.007	0	S7w6	PTGER2
WNT5A	0	0.195578	0.312	0.002	0	S7w6	WNT5A
RPLP1	0	-0.777969	0.999	0.997	0	S7w6	RPLP1
NUPR2	0	-0.825968	0	0.476	0	S7w6	NUPR2
RPL3	0	-0.827056	1	0.999	0	S7w6	RPL3
RPS28	0	-0.839059	1	0.997	0	S7w6	RPS28
FAU	0	-0.847288	0.999	0.995	0	S7w6	FAU
NDUFB4	0	-0.865561	0.958	0.945	0	S7w6	NDUFB4
SUMO2	0	-0.888452	0.978	0.966	0	S7w6	SUMO2
RPS26	0	-0.92009	0.996	0.988	0	S7w6	RPS26
PEBP1	0	-0.93426	0.995	0.991	0	S7w6	PEBP1
RPL37A	0	-0.935688	0.999	0.996	0	S7w6	RPL37A
EEF1A1	0	-0.942813	1	0.998	0	S7w6	EEF1A1
RPS24	0	-0.954047	0.999	0.993	0	S7w6	RPS24
PFDN5	0	-0.980425	0.998	0.991	0	S7w6	PFDN5
RPS13	0	-0.985845	0.999	0.994	0	S7w6	RPS13
RPS4Y1	0	-0.991714	0.856	0.714	0	S7w6	RPS4Y1
CALM2	0	-1.01176	0.996	0.988	0	S7w6	CALM2
RPL30	0	-1.01177	1	0.995	0	S7w6	RPL30
RPL36AL	0	-1.01526	0.995	0.987	0	S7w6	RPL36AL
RPS19	0	-1.01586	0.999	0.993	0	S7w6	RPS19
PPA1	0	-1.02411	0.954	0.928	0	S7w6	PPA1
EIF3H	0	-1.04397	0.955	0.936	0	S7w6	EIF3H
RPS27A	0	-1.05073	0.999	0.997	0	S7w6	RPS27A
RPL41	0	-1.05283	1	0.998	0	S7w6	RPL41
RPS27	0	-1.05856	0.998	0.997	0	S7w6	RPS27
COX4I1	0	-1.06502	0.996	0.986	0	S7w6	COX4I1
SNRPD2	0	-1.07438	0.925	0.935	0	S7w6	SNRPD2
DSTN	0	-1.09515	0.988	0.981	0	S7w6	DSTN
TOMM7	0	-1.09589	0.989	0.98	0	S7w6	TOMM7
RPL36	0	-1.09613	0.999	0.997	0	S7w6	RPL36
NACA	0	-1.12022	0.995	0.989	0	S7w6	NACA
RPL14	0	-1.13867	1	0.995	0	S7w6	RPL14
RPL7A	0	-1.14974	1	0.998	0	S7w6	RPL7A
RPS16	0	-1.15346	0.996	0.993	0	S7w6	RPS16
NAA20	0	-1.15851	0.808	0.873	0	S7w6	NAA20
MEIS2	0	-1.16096	0.048	0.659	0	S7w6	MEIS2
RPL22	0	-1.16856	0.992	0.991	0	S7w6	RPL22
RPL18A	0	-1.17652	0.998	0.995	0	S7w6	RPL18A
RPS15A	0	-1.18173	0.999	0.995	0	S7w6	RPS15A
RPS8	0	-1.19216	1	0.997	0	S7w6	RPS8
RPL27	0	-1.19506	0.991	0.986	0	S7w6	RPL27
RPS23	0	-1.20157	1	0.997	0	S7w6	RPS23
RPL35A	0	-1.20529	1	0.995	0	S7w6	RPL35A
SLC25A6	0	-1.2159	0.984	0.981	0	S7w6	SLC25A6
RPL24	0	-1.22345	0.998	0.994	0	S7w6	RPL24
RPL19	0	-1.22388	0.999	0.997	0	S7w6	RPL19
ISCU	0	-1.24433	0.732	0.878	0	S7w6	ISCU
SCGN	0	-1.24689	0.991	0.987	0	S7w6	SCGN
RPS10	0	-1.24869	0.987	0.988	0	S7w6	RPS10
BTG3	0	-1.25976	0.47	0.773	0	S7w6	BTG3
RPS3	0	-1.26325	0.998	0.998	0	S7w6	RPS3
RPL21	0	-1.28891	1	0.998	0	S7w6	RPL21
RPL4	0	-1.29107	0.997	0.993	0	S7w6	RPL4
RPL13	0	-1.3007	1	0.997	0	S7w6	RPL13
RPL12	0	-1.31509	1	0.996	0	S7w6	RPL12
RPL5	0	-1.31966	0.998	0.997	0	S7w6	RPL5
RPS14	0	-1.32587	1	0.996	0	S7w6	RPS14
OAZ1	0	-1.33142	0.995	0.993	0	S7w6	OAZ1
RPL38	0	-1.38898	0.993	0.992	0	S7w6	RPL38
RPL8	0	-1.39411	0.999	0.997	0	S7w6	RPL8
RPS15	0	-1.39411	1	0.998	0	S7w6	RPS15
RPL23A	0	-1.42326	0.998	0.997	0	S7w6	RPL23A
RPL35	0	-1.42756	0.996	0.994	0	S7w6	RPL35
RPL10A	0	-1.44819	0.995	0.988	0	S7w6	RPL10A
EIF4A2	0	-1.46938	0.988	0.994	0	S7w6	EIF4A2
RPL6	0	-1.49188	1	0.996	0	S7w6	RPL6
CIRBP	0	-1.51262	0.981	0.988	0	S7w6	CIRBP
RPS7	0	-1.51785	0.995	0.995	0	S7w6	RPS7
MTRNR2L8	0	-1.5181	0.882	0.953	0	S7w6	MTRNR2L8
RPLP2	0	-1.5298	0.999	0.995	0	S7w6	RPLP2
SLC30A8	0	-1.55748	0.718	0.91	0	S7w6	SLC30A8
CHCHD2	0	-1.57525	0.959	0.976	0	S7w6	CHCHD2
RPL13A	0	-1.58004	1	0.998	0	S7w6	RPL13A
MTRNR2L10	0	-1.60048	0.063	0.802	0	S7w6	MTRNR2L10
HLA-A	0	-1.60349	0.867	0.929	0	S7w6	HLA-A
HLA-B	0	-1.61381	0.066	0.665	0	S7w6	HLA-B
RPL11	0	-1.61611	0.999	0.997	0	S7w6	RPL11
RPL32	0	-1.64944	0.999	0.996	0	S7w6	RPL32
RPS20	0	-1.68716	0.995	0.994	0	S7w6	RPS20
GSN	0	-1.70154	0.449	0.833	0	S7w6	GSN
RPS18	0	-1.73464	0.999	0.998	0	S7w6	RPS18
MIF	0	-1.73764	0.878	0.978	0	S7w6	MIF
RPL36A	0	-1.7735	0.797	0.96	0	S7w6	RPL36A
RPL7	0	-1.77901	0.997	0.991	0	S7w6	RPL7
RPS25	0	-1.78493	0.998	0.996	0	S7w6	RPS25
NPTX2	0	-1.82345	0.236	0.762	0	S7w6	NPTX2
RPS6	0	-1.83448	0.999	0.997	0	S7w6	RPS6
RPS4X	0	-1.83659	1	0.997	0	S7w6	RPS4X
CHGB	0	-1.85814	0.887	0.908	0	S7w6	CHGB
RPL26	0	-1.87085	0.996	0.995	0	S7w6	RPL26
RPL15	0	-1.89147	0.998	0.997	0	S7w6	RPL15
SCGB2A1	0	-1.90192	0.049	0.718	0	S7w6	SCGB2A1
RPL27A	0	-1.92492	0.992	0.996	0	S7w6	RPL27A
PEMT	0	-2.00475	0.442	0.83	0	S7w6	PEMT
SHISAL2B	0	-2.15451	0.133	0.749	0	S7w6	SHISAL2B
RASD1	0	-2.26114	0.053	0.753	0	S7w6	RASD1
RPL17	0	-2.3015	0.595	0.945	0	S7w6	RPL17
TUBA1B	0	-2.37618	0.865	0.973	0	S7w6	TUBA1B
RPS17	0	-2.59195	0.612	0.96	0	S7w6	RPS17
RPL31	0	-2.73526	0.986	0.996	0	S7w6	RPL31
B2M	0	-2.9034	0.973	0.989	0	S7w6	B2M
SLC25A36	4.94065645841247e-324	0.475672	0.809	0.253	1,01881276828923e-319	S7w6	SLC25A36
USP9Y	4.94065645841247e-324	0.348112	0.664	0.145	1,01881276828923e-319	S7w6	USP9Y
DVL3	4.94065645841247e-324	0.321237	0.639	0.129	1,01881276828923e-319	S7w6	DVL3
SETD2	4.94065645841247e-324	0.314028	0.624	0.123	1,01881276828923e-319	S7w6	SETD2
PPP3R1	4.94065645841247e-324	0.305755	0.588	0.1	1,01881276828923e-319	S7w6	PPP3R1
PPP6R3	4.94065645841247e-324	0.293671	0.64	0.135	1,01881276828923e-319	S7w6	PPP6R3
SHC1	4.94065645841247e-324	0.285244	0.564	0.09	1,01881276828923e-319	S7w6	SHC1
SOS1	4.94065645841247e-324	0.264132	0.526	0.071	1,01881276828923e-319	S7w6	SOS1
SGCD	9.88131291682493e-324	0.275326	0.367	0.015	2,03762553657847e-319	S7w6	SGCD
SPTAN1	1.48219693752374e-323	0.342349	0.711	0.18	3,0564383048677e-319	S7w6	SPTAN1
DCAF5	1.48219693752374e-323	0.303451	0.631	0.127	3,0564383048677e-319	S7w6	DCAF5
MON2	1.97626258336499e-323	0.276908	0.531	0.073	4,07525107315694e-319	S7w6	MON2
DHX9	3.95252516672997e-323	0.372239	0.764	0.221	8,15050214631388e-319	S7w6	DHX9
SCYL2	4.44659081257122e-323	0.288971	0.565	0.09	9,16931491460311e-319	S7w6	SCYL2
SHMT2	4.94065645841247e-323	0.417067	0.685	0.158	1,01881276828923e-318	S7w6	SHMT2
PIAS2	4.94065645841247e-323	0.359296	0.654	0.137	1,01881276828923e-318	S7w6	PIAS2
TOR1AIP2	5.43472210425371e-323	0.383317	0.762	0.219	1,12069404511816e-318	S7w6	TOR1AIP2
FURIN	6.91691904177745e-323	0.375447	0.776	0.229	1,42633787560493e-318	S7w6	FURIN
PTPN23	1.03753785626662e-322	0.27938	0.562	0.091	2,13950681340739e-318	S7w6	PTPN23
SUCO	1.23516411460312e-322	0.383296	0.737	0.199	2,54703192072309e-318	S7w6	SUCO
TAB2	1.48219693752374e-322	0.337272	0.609	0.11	3,0564383048677e-318	S7w6	TAB2
ZNF579	2.91498731046335e-322	0.35996	0.664	0.143	6,01099533290648e-318	S7w6	ZNF579
RIMBP2	3.95252516672997e-322	0.358887	0.675	0.151	8,15050214631388e-318	S7w6	RIMBP2
VPS35	7.65801751053932e-322	0.533746	0.889	0.336	1,57915979084831e-317	S7w6	VPS35
RALGAPA1	1.11658835960122e-321	0.362444	0.7	0.171	2,30251685633367e-317	S7w6	RALGAPA1
FGF12	1.69464516523548e-321	0.308961	0.595	0.107	3,49452779523207e-317	S7w6	FGF12
ZFR	1.89227142357197e-321	0.381887	0.77	0.227	3,90205290254777e-317	S7w6	ZFR
INTS1	3.24601129317699e-321	0.255734	0.545	0.086	6,69359988766027e-317	S7w6	INTS1
THOC2	3.35470573526206e-321	0.388011	0.814	0.266	6,9177386966839e-317	S7w6	THOC2
ATP9A	3.78454284714395e-321	0.437834	0.826	0.27	7,80410580509554e-317	S7w6	ATP9A
RAB3D	4.82702135986898e-321	0.301018	0.544	0.081	9,95380074618582e-317	S7w6	RAB3D
MYO10	6.95644429344475e-321	0.363399	0.498	0.056	1,43448837775124e-316	S7w6	MYO10
USP7	9.00187606722751e-321	0.36014	0.707	0.176	1,85627686382299e-316	S7w6	USP7
ZMYM4	1.09534353683004e-320	0.286557	0.581	0.1	2,25870790729723e-316	S7w6	ZMYM4
KCNJ16	1.20354391326928e-320	0.212449	0.387	0.021	2,48182790355258e-316	S7w6	KCNJ16
RETREG3	1.37251436414698e-320	0.333208	0.623	0.121	2,83026187030749e-316	S7w6	RETREG3
ST6GAL1	1.57606941023358e-320	0.283627	0.456	0.043	3,25001273084266e-316	S7w6	ST6GAL1
GLUD1	2.5622244393327e-320	0.367929	0.731	0.193	5,28356301634797e-316	S7w6	GLUD1
LRRN3	3.17881836534258e-320	0.272188	0.423	0.031	6,55504135117293e-316	S7w6	LRRN3
RNPEPL1	3.24897568705204e-320	0.309352	0.552	0.082	6,69971276427001e-316	S7w6	RNPEPL1
PPP1R15B	3.68474158668402e-320	0.315143	0.584	0.1	7,59830562590111e-316	S7w6	PPP1R15B
ADD1	4.24649422600551e-320	0.374309	0.796	0.249	8,75669574344597e-316	S7w6	ADD1
ANXA2	5.41693574100343e-320	-1.41016	0.096	0.611	1,11702631915232e-315	S7w6	ANXA2
FLII	6.49844543974992e-320	0.30342	0.648	0.144	1,34004443413083e-315	S7w6	FLII
MYCN	8.72816369943146e-320	0.25753	0.391	0.022	1,79983463645976e-315	S7w6	MYCN
C2CD5	1.19593530232332e-319	0.264259	0.526	0.073	2,46613818692092e-315	S7w6	C2CD5
SPCS1	1.9429131522707e-319	-0.942718	0.972	0.947	4,00648121129741e-315	S7w6	SPCS1
ANKRD50	4.22683041330103e-319	0.240575	0.413	0.027	8,71614699526806e-315	S7w6	ANKRD50
CNKSR3	3.80986865214977e-318	0.42493	0.642	0.13	7,85633014759804e-314	S7w6	CNKSR3
SPIN1	7.04118149236298e-318	0.353813	0.712	0.182	1,45196203554017e-313	S7w6	SPIN1
XPO1	7.05732261701262e-318	0.386685	0.704	0.172	1,45529049685417e-313	S7w6	XPO1
PELI2	8.23625217980608e-318	0.239168	0.449	0.042	1,69839756199781e-313	S7w6	PELI2
CLIC4	9.36099262256368e-318	0.20879	0.373	0.018	1,93033028869886e-313	S7w6	CLIC4
XKR4	1.19726779737016e-317	0.288581	0.428	0.033	2,468885924957e-313	S7w6	XKR4
ZFPM1	1.50935127948482e-317	0.261156	0.416	0.029	3,11243327342565e-313	S7w6	ZFPM1
KPNA5	1.63731526988899e-317	0.347965	0.669	0.151	3,3763078180381e-313	S7w6	KPNA5
ATRX	2.42400018766134e-317	0.661961	0.922	0.393	4,99853078697646e-313	S7w6	ATRX
TNRC6A	2.7191075741849e-317	0.435647	0.801	0.249	5,60707172872669e-313	S7w6	TNRC6A
PHACTR4	3.57321367812004e-317	0.318959	0.631	0.13	7,36832392565134e-313	S7w6	PHACTR4
RPS5	3.68177126402122e-317	-1.00275	0.995	0.994	7,59218052353816e-313	S7w6	RPS5
SLC20A1	4.71570688766401e-317	0.415064	0.521	0.067	9,72425917305195e-313	S7w6	SLC20A1
GANAB	5.4303634571261e-317	0.460541	0.816	0.262	1,11979524849397e-312	S7w6	GANAB
TULP4	1.71092151565238e-316	0.334256	0.649	0.143	3,52809125742676e-312	S7w6	TULP4
RPL9	1.92549195293926e-316	-0.895188	0.998	0.994	3,97055695615604e-312	S7w6	RPL9
GPX7	2.23614877109499e-316	0.336007	0.72	0.195	4,61116238087498e-312	S7w6	GPX7
PPP6R1	3.1746732533871e-316	0.326136	0.69	0.17	6,54649371580954e-312	S7w6	PPP6R1
FAM91A1	3.22568399971671e-316	0.276298	0.571	0.098	6,65168297581582e-312	S7w6	FAM91A1
XIAP	4.50779210750538e-316	0.41323	0.804	0.255	9,29551810488685e-312	S7w6	XIAP
KMT5B	5.11633795117733e-316	0.336437	0.711	0.187	1,05504004891228e-311	S7w6	KMT5B
COL6A1	8.38908565618558e-316	0.247626	0.445	0.041	1,72991335316203e-311	S7w6	COL6A1
RNF213	8.89290806099434e-316	0.339398	0.672	0.159	1,83380657125764e-311	S7w6	RNF213
TMPRSS6	1.07398164026343e-315	0.438864	0.591	0.102	2,21465754038722e-311	S7w6	TMPRSS6
HERC1	1.25163240458277e-315	0.349035	0.663	0.15	2,58099118149013e-311	S7w6	HERC1
TMEM63C	1.77170789919782e-315	0.268505	0.586	0.11	3,65343885893582e-311	S7w6	TMEM63C
PDIA4	4.26063379191072e-315	0.628064	0.818	0.268	8,78585294229909e-311	S7w6	PDIA4
HIPK2	6.60333793305514e-315	0.51304	0.87	0.319	1,3616743151753e-310	S7w6	HIPK2
KAT6A	9.6469854366462e-315	0.334009	0.698	0.175	1,98930486689081e-310	S7w6	KAT6A
ARL8B	1.222560682782e-314	0.342954	0.751	0.218	2,52104238396475e-310	S7w6	ARL8B
ZNF652	2.02442120186218e-314	0.316317	0.68	0.167	4,17455896036001e-310	S7w6	ZNF652
IREB2	2.41294980179136e-314	0.312519	0.636	0.135	4,97574378627397e-310	S7w6	IREB2
ORAI3	3.37461516479733e-314	0.366447	0.696	0.174	6,95879393132856e-310	S7w6	ORAI3
LAMB1	7.4398593804865e-314	0.267888	0.481	0.054	0	S7w6	LAMB1
SUPT6H	8.43568479994946e-314	0.352909	0.675	0.157	0	S7w6	SUPT6H
STC2	9.74754885462898e-314	0.225106	0.343	0.011	0	S7w6	STC2
SLC25A46	2.19276465853441e-313	0.278954	0.67	0.168	0	S7w6	SLC25A46
G3BP2	2.46813425457036e-313	0.490897	0.871	0.323	0	S7w6	G3BP2
IDH2	3.0130752731495e-313	0.406751	0.704	0.176	0	S7w6	IDH2
MYO5A	3.64869139731719e-313	0.314801	0.573	0.096	0	S7w6	MYO5A
DGAT1	3.88463994314435e-313	0.284124	0.534	0.079	0	S7w6	DGAT1
UGCG	5.08410101624512e-313	0.254061	0.544	0.089	0	S7w6	UGCG
CEBPG	6.27907140356968e-313	0.456972	0.722	0.187	0	S7w6	CEBPG
UBN2	7.83617057860449e-313	0.326374	0.587	0.104	0	S7w6	UBN2
P3H3	1.58936401956737e-312	0.33374	0.686	0.17	3.27743e-308	S7w6	P3H3
DBN1	2.48117249130873e-312	0.30294	0.539	0.08	5.11643e-308	S7w6	DBN1
SEC16A	3.07034366688819e-312	0.290487	0.599	0.115	6.33136e-308	S7w6	SEC16A
SMC1A	3.09276332657009e-312	0.301451	0.625	0.133	6.37759e-308	S7w6	SMC1A
NIPBL	3.29818329468612e-312	0.37732	0.714	0.187	6.80118e-308	S7w6	NIPBL
CTNND1	3.52477044378948e-312	0.314163	0.659	0.151	7.26843e-308	S7w6	CTNND1
ASCL1	4.4284068299235e-312	0.804964	0.518	0.068	9.13182e-308	S7w6	ASCL1
JAK1	5.85718900631024e-312	0.381279	0.822	0.283	1.20781e-307	S7w6	JAK1
RPL18	7.91712690635407e-312	-0.809491	0.999	0.996	1.63259e-307	S7w6	RPL18
MMP15	1.00734157786936e-311	0.261823	0.529	0.08	2.07724e-307	S7w6	MMP15
LZTS3	1.14647701451463e-311	0.276274	0.512	0.069	2.36415e-307	S7w6	LZTS3
RPS12	1.16492172485504e-311	-0.805542	0.999	0.995	2.40219e-307	S7w6	RPS12
USP13	1.39173201831309e-311	0.274294	0.522	0.073	2.86989e-307	S7w6	USP13
KAT6B	1.70496527639663e-311	0.491294	0.841	0.291	3.51581e-307	S7w6	KAT6B
MTPN	3.8423482409497e-311	0.329467	0.808	0.281	7.92331e-307	S7w6	MTPN
NAGLU	6.50154103152699e-311	0.373989	0.682	0.161	1.34068e-306	S7w6	NAGLU
ADAMTS5	1.12215155844911e-310	0.251323	0.374	0.019	2.31399e-306	S7w6	ADAMTS5
KIAA2013	1.32855803498141e-310	0.308301	0.641	0.142	2.73962e-306	S7w6	KIAA2013
HNF4A	1.86793745485231e-310	0.247354	0.427	0.035	3.85187e-306	S7w6	HNF4A
LONP2	2.66389595530296e-310	0.403424	0.796	0.253	5.49322e-306	S7w6	LONP2
GOLPH3	3.1814104903435e-310	0.361781	0.763	0.228	6.56039e-306	S7w6	GOLPH3
KIF1A	3.38390691543819e-310	0.616282	0.925	0.408	6.97795e-306	S7w6	KIF1A
HNRNPD	3.55685283628123e-310	0.413358	0.857	0.316	7.33459e-306	S7w6	HNRNPD
C14orf132	4.77600671373615e-310	0.623283	0.936	0.428	9.8486e-306	S7w6	C14orf132
MGAT4A	6.86549665354931e-310	0.527186	0.867	0.321	1.41573e-305	S7w6	MGAT4A
RPS6KA6	7.48787010368836e-310	0.281789	0.541	0.084	1.54407e-305	S7w6	RPS6KA6
WDR26	1.19765670816601e-309	0.277882	0.591	0.114	2.46969e-305	S7w6	WDR26
PGD	1.3763369655782e-309	0.402839	0.831	0.288	2.83814e-305	S7w6	PGD
PICALM	2.59734503892469e-309	0.299894	0.656	0.153	5.35599e-305	S7w6	PICALM
GOPC	4.2482981290553e-309	0.29343	0.727	0.213	8.76042e-305	S7w6	GOPC
SCRT1	5.01500299024409e-309	0.34658	0.535	0.078	1.03414e-304	S7w6	SCRT1
BICD1	6.54779887436905e-309	0.283227	0.551	0.092	1.35022e-304	S7w6	BICD1
STRN4	7.14883760988806e-309	0.245041	0.499	0.066	1.47416e-304	S7w6	STRN4
SAMD1	7.54693436664075e-309	0.349512	0.584	0.102	1.55625e-304	S7w6	SAMD1
MAP1A	7.92206515962617e-309	0.352931	0.723	0.2	1.63361e-304	S7w6	MAP1A
NIPSNAP1	8.79083152476354e-309	0.409779	0.774	0.233	1.81276e-304	S7w6	NIPSNAP1
ARFGEF1	9.58301603101379e-309	0.298432	0.594	0.113	1.97611e-304	S7w6	ARFGEF1
CDH12	1.18886562025286e-308	0.189411	0.325	0.009	2.45156e-304	S7w6	CDH12
ROCK1	1.81081075550514e-308	0.359746	0.813	0.279	3.73407e-304	S7w6	ROCK1
MAP4	1.83946481237569e-308	0.342668	0.712	0.191	3.79316e-304	S7w6	MAP4
ASB9	1.86053715526537e-308	0.714666	0.921	0.393	3.83661e-304	S7w6	ASB9
RBM12	2.81168860870518e-308	0.248443	0.511	0.074	5.79798e-304	S7w6	RBM12
TBC1D15	3.39541904713299e-308	0.291412	0.626	0.135	7.00169e-304	S7w6	TBC1D15
SEC23IP	3.87850188771418e-308	0.270247	0.558	0.097	7.99786e-304	S7w6	SEC23IP
PPM1L	4.73654533628153e-308	0.297864	0.576	0.102	9.76723e-304	S7w6	PPM1L
IFNAR1	5.10755618693077e-308	0.357293	0.733	0.207	1.05323e-303	S7w6	IFNAR1
HSD17B7	6.13817030049285e-308	0.428576	0.796	0.253	1.26575e-303	S7w6	HSD17B7
MLEC	1.92124666208205e-307	0.522252	0.918	0.386	3.9618e-303	S7w6	MLEC
UBL3	2.22955555470014e-307	0.638704	0.946	0.457	4.59757e-303	S7w6	UBL3
FOXK1	2.85891501040289e-307	0.267207	0.54	0.086	5.89537e-303	S7w6	FOXK1
SDC3	3.01060580219497e-307	0.175782	0.293	0.003	6.20817e-303	S7w6	SDC3
HELZ	3.66892660660129e-307	0.280153	0.66	0.162	7.56569e-303	S7w6	HELZ
ACACA	5.41502869617204e-307	0.333287	0.702	0.184	1.11663e-302	S7w6	ACACA
IPO9	6.55369787862927e-307	0.322525	0.68	0.17	1.35144e-302	S7w6	IPO9
DCTN5	6.91972415626242e-307	0.302681	0.676	0.169	1.42692e-302	S7w6	DCTN5
KLHL9	7.39283794909221e-307	0.334685	0.627	0.13	1.52448e-302	S7w6	KLHL9
FAM120AOS	9.06070583012062e-307	0.44228	0.88	0.34	1.86841e-302	S7w6	FAM120AOS
SCAMP5	1.80195561246389e-306	0.429001	0.827	0.283	3.71581e-302	S7w6	SCAMP5
PYCR1	4.40401759543492e-306	0.308267	0.565	0.101	9.08152e-302	S7w6	PYCR1
PRKAB2	6.87785220375916e-306	0.248598	0.493	0.064	1.41828e-301	S7w6	PRKAB2
TLE3	7.51128342651596e-306	0.235293	0.426	0.038	1.5489e-301	S7w6	TLE3
EPB41L3	9.5265640963798e-306	0.343785	0.73	0.208	1.96447e-301	S7w6	EPB41L3
SFT2D2	1.12541848010594e-305	0.276206	0.613	0.132	2.32073e-301	S7w6	SFT2D2
PPM1E	1.3119047594153e-305	0.285091	0.49	0.06	2.70528e-301	S7w6	PPM1E
ZBED1	1.47935377362473e-305	0.288076	0.555	0.092	3.05058e-301	S7w6	ZBED1
RNF182	1.53001057725865e-305	0.243104	0.402	0.028	3.15503e-301	S7w6	RNF182
LRCH3	1.75005168523759e-305	0.278181	0.579	0.11	3.60878e-301	S7w6	LRCH3
GIGYF1	3.12057136934062e-305	0.247219	0.441	0.042	6.43493e-301	S7w6	GIGYF1
MMP11	3.44626262535702e-305	0.229452	0.35	0.014	7.10654e-301	S7w6	MMP11
HSPA13	3.62556429699713e-305	0.347361	0.69	0.175	7.47628e-301	S7w6	HSPA13
PDCD6IP	3.87251607348336e-305	0.286743	0.723	0.214	7.98552e-301	S7w6	PDCD6IP
PDLIM2	3.99734993808625e-305	0.725815	0.853	0.316	8.24294e-301	S7w6	PDLIM2
GCN1	5.8030491336812e-305	0.240951	0.527	0.084	1.19665e-300	S7w6	GCN1
RAC3	5.94524415945256e-305	0.502429	0.827	0.282	1.22597e-300	S7w6	RAC3
BRD3	1.26754100589848e-304	0.328973	0.675	0.167	2.6138e-300	S7w6	BRD3
SMARCA4	1.77059103109822e-304	0.333153	0.766	0.239	3.65114e-300	S7w6	SMARCA4
MYADM	2.65387342151963e-304	0.381143	0.716	0.19	5.47255e-300	S7w6	MYADM
GPATCH2L	3.15467698895756e-304	0.352105	0.697	0.182	6.50526e-300	S7w6	GPATCH2L
ATXN7L3B	3.60431575369785e-304	0.344146	0.757	0.234	7.43246e-300	S7w6	ATXN7L3B
CARM1	6.6896011516764e-304	0.236293	0.487	0.063	1.37946e-299	S7w6	CARM1
PKDCC	8.30706866387939e-304	0.246931	0.442	0.042	1.713e-299	S7w6	PKDCC
TBC1D16	8.88675228867085e-304	0.215412	0.409	0.033	1.83254e-299	S7w6	TBC1D16
EPN1	1.14206383808801e-303	0.426609	0.802	0.26	2.35505e-299	S7w6	EPN1
C12orf49	1.49018466910025e-303	0.271428	0.582	0.114	3.07291e-299	S7w6	C12orf49
WASHC2A	1.53710206284737e-303	0.258898	0.534	0.085	3.16966e-299	S7w6	WASHC2A
ZNF827	1.66672669165656e-303	0.351787	0.646	0.144	3.43696e-299	S7w6	ZNF827
FAM53C	3.33605706983278e-303	0.283348	0.589	0.119	6.87928e-299	S7w6	FAM53C
ASCC3	4.16568148005411e-303	0.28562	0.586	0.114	8.59005e-299	S7w6	ASCC3
RAB11FIP1	4.57234614151174e-303	0.59113	0.825	0.283	9.42863e-299	S7w6	RAB11FIP1
PKN2	5.87467041470921e-303	0.293678	0.628	0.142	1.21142e-298	S7w6	PKN2
MPP6	6.60999653050963e-303	0.465948	0.865	0.326	1.36305e-298	S7w6	MPP6
SOS2	9.06162858885757e-303	0.290055	0.562	0.099	1.8686e-298	S7w6	SOS2
HIST3H2A	9.85587817283419e-303	0.60507	0.918	0.392	2.03238e-298	S7w6	HIST3H2A
AP1G1	1.18652850372104e-302	0.298515	0.588	0.112	2.44674e-298	S7w6	AP1G1
ZYG11B	1.18865774486531e-302	0.309302	0.557	0.093	2.45113e-298	S7w6	ZYG11B
TMF1	1.39044430165344e-302	0.339973	0.736	0.218	2.86724e-298	S7w6	TMF1
SPNS1	1.63352222444617e-302	0.307982	0.7	0.191	3.36849e-298	S7w6	SPNS1
CCDC6	3.05852717504162e-302	0.262648	0.618	0.139	6.30699e-298	S7w6	CCDC6
PTPN3	4.05235462926204e-302	0.374951	0.746	0.218	8.35636e-298	S7w6	PTPN3
SEZ6L2	4.79228509384087e-302	0.740323	0.98	0.717	9.88217e-298	S7w6	SEZ6L2
ZNF587	7.28439003190051e-302	0.247928	0.49	0.065	1.50211e-297	S7w6	ZNF587
CS	1.09558361845091e-301	0.24888	0.611	0.138	2.2592e-297	S7w6	CS
SOD1	1.47792495051243e-301	-0.973385	0.977	0.968	3.04763e-297	S7w6	SOD1
JMJD1C	1.57475273588394e-301	0.399035	0.81	0.274	3.2473e-297	S7w6	JMJD1C
ZNF638	3.79591379976773e-301	0.426777	0.766	0.231	7.82755e-297	S7w6	ZNF638
NAV1	4.70346655028679e-301	0.418003	0.806	0.268	9.69902e-297	S7w6	NAV1
VAT1	4.71997817349668e-301	0.641823	0.929	0.443	9.73307e-297	S7w6	VAT1
SDK1	5.76259280891952e-301	0.28101	0.533	0.085	1.1883e-296	S7w6	SDK1
PLEKHA5	5.7995146288246e-301	0.334347	0.609	0.124	1.19592e-296	S7w6	PLEKHA5
PVR	6.50652079511319e-301	0.299945	0.547	0.09	1.34171e-296	S7w6	PVR
SFPQ	9.74853156681015e-301	0.552819	0.905	0.38	2.01024e-296	S7w6	SFPQ
ZNF768	1.13094634107732e-300	0.245657	0.507	0.075	2.33212e-296	S7w6	ZNF768
SLC37A4	1.20134017050019e-300	0.427074	0.866	0.329	2.47728e-296	S7w6	SLC37A4
LTN1	2.68198230670808e-300	0.291244	0.548	0.092	5.53052e-296	S7w6	LTN1
FAR1	2.81159518073509e-300	0.297991	0.616	0.131	5.79779e-296	S7w6	FAR1
CARS	4.25015413734793e-300	0.296051	0.62	0.139	8.76424e-296	S7w6	CARS
SNX18	7.86599914353336e-300	0.278582	0.504	0.069	1.62205e-295	S7w6	SNX18
SLC35F3	9.84787921631594e-300	0.291047	0.576	0.108	2.03073e-295	S7w6	SLC35F3
AACS	1.48136886715105e-299	0.508342	0.864	0.327	3.05473e-295	S7w6	AACS
AGO3	1.87569961850162e-299	0.389533	0.678	0.165	3.86788e-295	S7w6	AGO3
DLGAP4	2.03953058607107e-299	0.468328	0.824	0.284	4.20572e-295	S7w6	DLGAP4
PCLO	2.67989497149296e-299	0.338392	0.733	0.224	5.52621e-295	S7w6	PCLO
RNF128	2.94486089165451e-299	0.376176	0.602	0.118	6.0726e-295	S7w6	RNF128
MYEF2	2.98036645378589e-299	0.368356	0.703	0.186	6.14581e-295	S7w6	MYEF2
OGA	3.10787232001032e-299	0.324851	0.65	0.153	6.40874e-295	S7w6	OGA
SNRPN	3.56889065685066e-299	-0.940954	0.968	0.971	7.35941e-295	S7w6	SNRPN
SNX14	1.41075536235108e-298	0.333413	0.715	0.199	2.90912e-294	S7w6	SNX14
MAST3	2.60493153959536e-298	0.245732	0.487	0.066	5.37163e-294	S7w6	MAST3
SRRM2	3.18076286023336e-298	0.544545	0.939	0.427	6.55905e-294	S7w6	SRRM2
ILRUN	4.1525507444013e-298	0.28121	0.606	0.129	8.56297e-294	S7w6	ILRUN
LRRC8D	4.50929315484895e-298	0.275225	0.58	0.115	9.29861e-294	S7w6	LRRC8D
ARHGEF28	1.12866035200427e-297	0.271251	0.551	0.097	2.32741e-293	S7w6	ARHGEF28
BOD1L1	1.14452361278621e-297	0.295124	0.593	0.125	2.36012e-293	S7w6	BOD1L1
ZCCHC3	1.9297224130353e-297	0.239066	0.524	0.087	3.97928e-293	S7w6	ZCCHC3
SLC25A1	2.16543088137646e-297	0.707238	0.919	0.428	4.46534e-293	S7w6	SLC25A1
FOXN2	3.90409533863657e-297	0.278744	0.496	0.067	8.05063e-293	S7w6	FOXN2
SHC3	4.38743405894222e-297	0.187811	0.307	0.007	9.04733e-293	S7w6	SHC3
ATE1	4.63795986794467e-297	0.264938	0.564	0.104	9.56394e-293	S7w6	ATE1
PPP6R2	7.77895265442279e-297	0.360098	0.709	0.191	1.6041e-292	S7w6	PPP6R2
KANSL1	8.63511336889771e-297	0.370038	0.797	0.268	1.78065e-292	S7w6	KANSL1
PPARA	9.12402164082282e-297	0.283361	0.555	0.098	1.88146e-292	S7w6	PPARA
ACTR2	1.63095376897951e-296	0.593646	0.925	0.42	3.36319e-292	S7w6	ACTR2
BRPF3	3.29745662796918e-296	0.224336	0.475	0.064	6.79969e-292	S7w6	BRPF3
TMOD2	8.71110944869779e-296	0.319414	0.68	0.176	1.79632e-291	S7w6	TMOD2
PDS5A	8.94100426487502e-296	0.321461	0.64	0.147	1.84372e-291	S7w6	PDS5A
NCOA7	9.78218974919187e-296	0.245271	0.442	0.047	2.01719e-291	S7w6	NCOA7
HPCA	1.18757235545855e-295	0.358189	0.815	0.291	2.44889e-291	S7w6	HPCA
SLC41A2	1.43030240124386e-295	0.204083	0.401	0.032	2.94943e-291	S7w6	SLC41A2
FKBP2	1.55206412837431e-295	-0.903188	0.485	0.79	3.20051e-291	S7w6	FKBP2
PHIP	1.64762345136382e-295	0.44807	0.801	0.266	3.39756e-291	S7w6	PHIP
RIMS2	1.66624196101134e-295	0.343795	0.722	0.206	3.43596e-291	S7w6	RIMS2
YME1L1	2.09519723880924e-295	0.413288	0.845	0.313	4.32051e-291	S7w6	YME1L1
URI1	2.7353116617816e-295	0.26806	0.708	0.217	5.64049e-291	S7w6	URI1
RBM25	2.7734523682779e-295	0.342005	0.777	0.262	5.71914e-291	S7w6	RBM25
HM13	3.67193093960088e-295	0.700283	0.944	0.505	7.57189e-291	S7w6	HM13
ZFAND5	5.22794654167669e-295	0.513736	0.89	0.363	1.07805e-290	S7w6	ZFAND5
CPNE3	5.26598067702498e-295	0.324178	0.863	0.349	1.0859e-290	S7w6	CPNE3
SAMD11	6.87683644453331e-295	-1.22476	0.415	0.739	1.41807e-290	S7w6	SAMD11
ACAP2	7.2022319933296e-295	0.322061	0.644	0.152	1.48517e-290	S7w6	ACAP2
MAN1A1	7.92154480245526e-295	0.630735	0.802	0.27	1.6335e-290	S7w6	MAN1A1
STIM1	8.3520905114063e-295	0.271646	0.564	0.107	1.72228e-290	S7w6	STIM1
KDM5C	9.57791465583315e-295	0.224492	0.511	0.083	1.97506e-290	S7w6	KDM5C
ANKIB1	1.1216693769328e-294	0.269311	0.571	0.111	2.31299e-290	S7w6	ANKIB1
DCUN1D1	2.11484958589247e-294	0.261905	0.542	0.093	4.36103e-290	S7w6	DCUN1D1
LARP1B	2.11556770398041e-294	0.344498	0.695	0.186	4.36251e-290	S7w6	LARP1B
PRDM16	3.14551191167984e-294	0.179221	0.328	0.015	6.48636e-290	S7w6	PRDM16
MED27	3.91713987183143e-294	0.35527	0.804	0.279	8.07753e-290	S7w6	MED27
NMT1	3.96839381255067e-294	0.303258	0.667	0.168	8.18322e-290	S7w6	NMT1
EID2	4.95907310358508e-294	0.284878	0.548	0.093	1.02261e-289	S7w6	EID2
HIPK1	4.99110687969421e-294	0.261116	0.628	0.15	1.02922e-289	S7w6	HIPK1
ZMPSTE24	8.14249248992116e-294	0.306115	0.707	0.201	1.67906e-289	S7w6	ZMPSTE24
PCNX4	1.06986924931491e-293	0.327151	0.638	0.147	2.20618e-289	S7w6	PCNX4
SFXN1	1.13235518022635e-293	0.296663	0.676	0.179	2.33503e-289	S7w6	SFXN1
USP14	2.82497746075359e-293	0.378074	0.781	0.254	5.82539e-289	S7w6	USP14
ABCF1	3.64276230179503e-293	0.336631	0.757	0.243	7.51174e-289	S7w6	ABCF1
RNF208	3.70571235137648e-293	0.24764	0.472	0.06	7.64155e-289	S7w6	RNF208
ARL10	3.7709108761891e-293	0.23439	0.431	0.046	7.776e-289	S7w6	ARL10
THUMPD1	4.19655046382337e-293	0.329646	0.737	0.23	8.65371e-289	S7w6	THUMPD1
TLE5	4.20253731190912e-293	0.729281	0.985	0.79	8.66605e-289	S7w6	TLE5
PPP1R9A	4.54357982468073e-293	0.323113	0.61	0.13	9.36932e-289	S7w6	PPP1R9A
DPH3	4.56649338217748e-293	0.355041	0.739	0.221	9.41657e-289	S7w6	DPH3
PPP1R3B	6.73894071970119e-293	0.207127	0.376	0.024	1.38964e-288	S7w6	PPP1R3B
SRP72	6.9813203155478e-293	0.358224	0.849	0.329	1.43962e-288	S7w6	SRP72
UBTF	7.52412294174399e-293	0.300266	0.713	0.213	1.55155e-288	S7w6	UBTF
CHD7	9.06070025879261e-293	0.380819	0.724	0.206	1.86841e-288	S7w6	CHD7
MTMR7	9.50258374748843e-293	0.29455	0.58	0.113	1.95953e-288	S7w6	MTMR7
RABEP1	1.29284274280449e-292	0.317452	0.689	0.186	2.66597e-288	S7w6	RABEP1
OSGIN2	1.36424287574005e-292	0.221614	0.475	0.066	2.81321e-288	S7w6	OSGIN2
COPB2	1.36522113480778e-292	0.431495	0.859	0.329	2.81522e-288	S7w6	COPB2
NDUFS1	2.45416157454203e-292	0.407556	0.79	0.261	5.06073e-288	S7w6	NDUFS1
TMEM64	4.63677850191862e-292	0.313845	0.685	0.185	9.5615e-288	S7w6	TMEM64
CTBP2	5.63417931300094e-292	0.323508	0.663	0.166	1.16182e-287	S7w6	CTBP2
PCNX1	6.02532069874001e-292	0.256351	0.522	0.084	1.24248e-287	S7w6	PCNX1
NECTIN3	7.78191077120873e-292	0.35561	0.759	0.243	1.60471e-287	S7w6	NECTIN3
GIGYF2	1.10639659601394e-291	0.287673	0.683	0.189	2.2815e-287	S7w6	GIGYF2
SLCO3A1	1.30124355868526e-291	0.308903	0.493	0.066	2.68329e-287	S7w6	SLCO3A1
CPLANE1	2.77780390838431e-291	0.259924	0.51	0.076	5.72811e-287	S7w6	CPLANE1
RERE	2.89539333314011e-291	0.343572	0.751	0.239	5.97059e-287	S7w6	RERE
TIA1	3.62984056328564e-291	0.273442	0.583	0.12	7.48509e-287	S7w6	TIA1
SH3PXD2A	3.84516909506424e-291	0.276272	0.53	0.087	7.92912e-287	S7w6	SH3PXD2A
SPEG	7.35043707627933e-291	0.292625	0.624	0.142	1.51573e-286	S7w6	SPEG
MVB12B	7.83733678091598e-291	0.17131	0.336	0.016	1.61614e-286	S7w6	MVB12B
APPL1	8.31282267573173e-291	0.268847	0.751	0.259	1.71419e-286	S7w6	APPL1
MIA3	8.48670200985892e-291	0.329385	0.704	0.2	1.75004e-286	S7w6	MIA3
WASF3	1.34565822501455e-290	0.253006	0.525	0.089	2.77488e-286	S7w6	WASF3
BRWD3	1.52993689864931e-290	0.226732	0.414	0.036	3.15488e-286	S7w6	BRWD3
INTS6	1.83823032623128e-290	0.352636	0.64	0.148	3.79061e-286	S7w6	INTS6
OSBPL6	1.89950990098175e-290	0.263762	0.48	0.063	3.91698e-286	S7w6	OSBPL6
FUS	2.19483280713583e-290	0.496932	0.903	0.381	4.52596e-286	S7w6	FUS
TRIM27	3.71829704588978e-290	0.291835	0.665	0.176	7.6675e-286	S7w6	TRIM27
FOXA2	4.60146338259565e-290	0.574114	0.911	0.403	9.48868e-286	S7w6	FOXA2
EPS8L2	4.84571309600948e-290	0.383732	0.842	0.314	9.99234e-286	S7w6	EPS8L2
PRRC1	5.15331946665532e-290	0.29711	0.645	0.158	1.06267e-285	S7w6	PRRC1
CHKA	7.41382329529885e-290	0.25682	0.5	0.073	1.5288e-285	S7w6	CHKA
GATAD2B	7.4274113009431e-290	0.259694	0.547	0.099	1.53161e-285	S7w6	GATAD2B
FBXO11	1.01949503617271e-289	0.287551	0.594	0.122	2.1023e-285	S7w6	FBXO11
TBC1D17	1.17000823196175e-289	0.342216	0.693	0.186	2.41267e-285	S7w6	TBC1D17
EBF4	1.37035263535682e-289	0.182552	0.347	0.021	2.8258e-285	S7w6	EBF4
AP2A2	1.60313814337523e-289	0.312305	0.707	0.202	3.30583e-285	S7w6	AP2A2
SEC24C	2.453425057245e-289	0.241435	0.548	0.106	5.05921e-285	S7w6	SEC24C
SRRD	2.46948052542379e-289	0.236732	0.49	0.072	5.09232e-285	S7w6	SRRD
IPO5	2.56821189829068e-289	0.278436	0.693	0.199	5.29591e-285	S7w6	IPO5
RPS6KA2	3.01915703317012e-289	0.206113	0.398	0.036	6.2258e-285	S7w6	RPS6KA2
ESRP1	3.02757707549946e-289	0.287973	0.549	0.098	6.24317e-285	S7w6	ESRP1
FAM8A1	3.15002970502197e-289	0.251241	0.539	0.095	6.49568e-285	S7w6	FAM8A1
CASC4	3.47947367512694e-289	0.453252	0.86	0.332	7.17502e-285	S7w6	CASC4
ERBB3	3.84048147330195e-289	0.336706	0.363	0.021	7.91946e-285	S7w6	ERBB3
PRSS8	4.56645363165087e-289	0.186494	0.319	0.013	9.41648e-285	S7w6	PRSS8
PREPL	4.70433466961535e-289	0.413316	0.835	0.306	9.70081e-285	S7w6	PREPL
TLN1	9.74006845789733e-289	0.322495	0.733	0.225	2.0085e-284	S7w6	TLN1
IQGAP1	1.1220072491817e-288	0.315351	0.714	0.21	2.31369e-284	S7w6	IQGAP1
PLXNB2	1.39847104609908e-288	0.344505	0.724	0.214	2.88379e-284	S7w6	PLXNB2
ADCY9	4.49430658150161e-288	0.225508	0.416	0.038	9.26771e-284	S7w6	ADCY9
PTBP1	6.51689007062851e-288	0.343966	0.727	0.214	1.34385e-283	S7w6	PTBP1
PRKCA	6.62762569158914e-288	0.293453	0.554	0.101	1.36668e-283	S7w6	PRKCA
TGFBR1	6.63421860873751e-288	0.231424	0.472	0.064	1.36804e-283	S7w6	TGFBR1
PCBP4	6.65166214317867e-288	0.261199	0.6	0.138	1.37164e-283	S7w6	PCBP4
ECI1	8.59702146054752e-288	0.303912	0.796	0.287	1.77279e-283	S7w6	ECI1
BACE1	8.75732057954307e-288	0.319087	0.728	0.223	1.80585e-283	S7w6	BACE1
FKBP9	1.42518896809693e-287	0.255217	0.569	0.116	2.93888e-283	S7w6	FKBP9
SMAD4	1.6494739170268e-287	0.279687	0.602	0.132	3.40138e-283	S7w6	SMAD4
PCM1	1.68606526642731e-287	0.383928	0.827	0.308	3.47684e-283	S7w6	PCM1
TBC1D10B	2.18713266846421e-287	0.227921	0.478	0.066	4.51009e-283	S7w6	TBC1D10B
RAB3GAP1	2.26764347726253e-287	0.340999	0.725	0.215	4.67611e-283	S7w6	RAB3GAP1
ZNF787	3.76419912478005e-287	0.233743	0.447	0.049	7.76216e-283	S7w6	ZNF787
MPZL1	6.099039716624e-287	0.254663	0.622	0.155	1.25768e-282	S7w6	MPZL1
ZHX3	6.5110432427289e-287	0.251771	0.542	0.099	1.34264e-282	S7w6	ZHX3
SIGMAR1	9.03606990672447e-287	0.284888	0.616	0.143	1.86333e-282	S7w6	SIGMAR1
LAMC1	1.03148247638105e-286	0.215389	0.473	0.069	2.12702e-282	S7w6	LAMC1
STAU1	1.10583382930776e-286	0.3269	0.747	0.241	2.28034e-282	S7w6	STAU1
ZNF148	1.1173172834654e-286	0.318122	0.733	0.228	2.30402e-282	S7w6	ZNF148
ENTPD4	1.25776784326817e-286	0.285116	0.616	0.139	2.59364e-282	S7w6	ENTPD4
SLC12A2	2.35234465981575e-286	0.2319	0.426	0.042	4.85077e-282	S7w6	SLC12A2
TNKS	3.65873403497719e-286	0.271491	0.565	0.109	7.54468e-282	S7w6	TNKS
TRAM1	4.32327081969198e-286	0.670085	0.947	0.504	8.91502e-282	S7w6	TRAM1
EDEM1	4.69486047789928e-286	0.258464	0.482	0.069	9.68127e-282	S7w6	EDEM1
CSNK1G3	5.36618791777122e-286	0.240371	0.555	0.111	1.10656e-281	S7w6	CSNK1G3
TXLNA	5.4789884536369e-286	0.291508	0.683	0.19	1.12982e-281	S7w6	TXLNA
GPRC5C	5.59130817829629e-286	0.320564	0.784	0.273	1.15298e-281	S7w6	GPRC5C
PNMA6A	6.40937168452389e-286	0.208438	0.345	0.018	1.32168e-281	S7w6	PNMA6A
SGPL1	9.12063357839032e-286	0.241804	0.537	0.098	1.88077e-281	S7w6	SGPL1
NLK	1.18785364957656e-285	0.250527	0.514	0.083	2.44947e-281	S7w6	NLK
CEP170	1.36199104604144e-285	0.281848	0.524	0.084	2.80856e-281	S7w6	CEP170
CUL5	1.41822501584901e-285	0.258702	0.631	0.158	2.92452e-281	S7w6	CUL5
SMYD3	2.01541479323174e-285	0.3753	0.653	0.161	4.15599e-281	S7w6	SMYD3
AP2B1	2.17927874269598e-285	0.454862	0.86	0.335	4.49389e-281	S7w6	AP2B1
ATP2C1	2.81540520053245e-285	0.33951	0.797	0.28	5.80565e-281	S7w6	ATP2C1
ST8SIA3	3.61688012481517e-285	0.300645	0.725	0.225	7.45837e-281	S7w6	ST8SIA3
UBR5	5.09853559010618e-285	0.295516	0.59	0.122	1.05137e-280	S7w6	UBR5
QSER1	5.32311396140442e-285	0.237587	0.461	0.056	1.09768e-280	S7w6	QSER1
BDP1	6.50016567622052e-285	0.269956	0.664	0.185	1.3404e-280	S7w6	BDP1
MSMO1	6.69360754950244e-285	0.530955	0.85	0.324	1.38029e-280	S7w6	MSMO1
ALG2	6.91200401220324e-285	0.435214	0.877	0.356	1.42532e-280	S7w6	ALG2
PPIP5K2	1.00390039689278e-284	0.276008	0.569	0.112	2.07014e-280	S7w6	PPIP5K2
MAP6	1.07446097893779e-284	0.33866	0.738	0.227	2.21565e-280	S7w6	MAP6
EEA1	1.10390270012567e-284	0.240621	0.601	0.148	2.27636e-280	S7w6	EEA1
SUGP2	1.45783124965128e-284	0.317221	0.712	0.209	3.00619e-280	S7w6	SUGP2
NRDC	1.64500172633228e-284	0.309473	0.779	0.271	3.39216e-280	S7w6	NRDC
SMARCA1	4.49695646466896e-284	0.390056	0.754	0.241	9.27317e-280	S7w6	SMARCA1
MAFG	4.63470669755206e-284	0.329217	0.668	0.173	9.55723e-280	S7w6	MAFG
MAPK14	1.08557916629604e-283	0.226627	0.52	0.093	2.23857e-279	S7w6	MAPK14
FAM131C	1.2523774706204e-283	0.422288	0.765	0.244	2.58253e-279	S7w6	FAM131C
ABLIM1	1.35547225074165e-283	0.459141	0.755	0.234	2.79512e-279	S7w6	ABLIM1
HOOK3	1.51056038754956e-283	0.316353	0.729	0.226	3.11493e-279	S7w6	HOOK3
PPP2CB	1.96151997781874e-283	0.295189	0.802	0.295	4.04485e-279	S7w6	PPP2CB
PPP4R2	3.18805845122384e-283	0.315171	0.717	0.219	6.5741e-279	S7w6	PPP4R2
MCF2L	3.21441271864602e-283	0.267591	0.605	0.138	6.62844e-279	S7w6	MCF2L
HDGF	3.96560262941061e-283	0.377042	0.842	0.321	8.17747e-279	S7w6	HDGF
SARAF	4.06532170941509e-283	-0.837158	0.986	0.975	8.3831e-279	S7w6	SARAF
DDAH1	4.98051362863889e-283	0.227064	0.477	0.07	1.02703e-278	S7w6	DDAH1
UFL1	5.01715912358021e-283	0.28531	0.697	0.209	1.03459e-278	S7w6	UFL1
PNMA2	5.33283823809674e-283	0.399498	0.792	0.27	1.09968e-278	S7w6	PNMA2
INO80D	5.43373817419988e-283	0.257402	0.501	0.076	1.12049e-278	S7w6	INO80D
ZDHHC2	7.28624524088926e-283	0.312592	0.697	0.202	1.5025e-278	S7w6	ZDHHC2
GBA2	7.37261224470598e-283	0.222103	0.506	0.088	1.52031e-278	S7w6	GBA2
CDC42	7.3791474506493e-283	0.682171	0.983	0.6	1.52165e-278	S7w6	CDC42
TOP2B	8.81867434286403e-283	0.305945	0.625	0.146	1.8185e-278	S7w6	TOP2B
SOWAHC	1.00086866034969e-282	0.258545	0.477	0.067	2.06389e-278	S7w6	SOWAHC
CCDC186	1.62622089813696e-282	0.288367	0.729	0.237	3.35343e-278	S7w6	CCDC186
INSIG1	3.58752069170424e-282	0.727416	0.871	0.356	7.39783e-278	S7w6	INSIG1
PFKL	3.89234325644902e-282	0.416742	0.774	0.253	8.0264e-278	S7w6	PFKL
SETX	5.10046037453373e-282	0.265772	0.556	0.107	1.05177e-277	S7w6	SETX
TIPRL	5.15716822592855e-282	0.279394	0.824	0.328	1.06346e-277	S7w6	TIPRL
ALYREF	5.59762836223447e-282	0.237046	0.466	0.06	1.15429e-277	S7w6	ALYREF
PIK3CA	5.85471606776243e-282	0.22227	0.444	0.052	1.2073e-277	S7w6	PIK3CA
PRKDC	6.03109112393733e-282	0.256906	0.664	0.193	1.24367e-277	S7w6	PRKDC
TRPM7	6.8412290384557e-282	0.298085	0.564	0.107	1.41073e-277	S7w6	TRPM7
ZNF316	6.8633263063143e-282	0.228433	0.427	0.045	1.41529e-277	S7w6	ZNF316
CMTM4	6.89807304436601e-282	0.270878	0.635	0.161	1.42245e-277	S7w6	CMTM4
CBLN1	7.21895812992001e-282	0.303779	0.345	0.018	1.48862e-277	S7w6	CBLN1
APOC3	1.39014491071361e-281	0.84462	0.311	0.01	2.86662e-277	S7w6	APOC3
PPP1R10	2.16912408550347e-281	0.285103	0.713	0.223	4.47295e-277	S7w6	PPP1R10
ABCD3	2.31123764809952e-281	0.33658	0.691	0.192	4.766e-277	S7w6	ABCD3
CKAP4	2.50714794246397e-281	0.346786	0.707	0.205	5.16999e-277	S7w6	CKAP4
PLEKHA1	2.58619921368966e-281	0.446438	0.809	0.285	5.333e-277	S7w6	PLEKHA1
RIF1	2.73171967511769e-281	0.259061	0.531	0.093	5.63308e-277	S7w6	RIF1
RPS3A	2.98837113159995e-281	-0.863202	1	0.996	6.16232e-277	S7w6	RPS3A
PPP2R5C	3.27409388700069e-281	0.26072	0.718	0.228	6.75151e-277	S7w6	PPP2R5C
UBAP2L	3.33941517931904e-281	0.291193	0.674	0.184	6.88621e-277	S7w6	UBAP2L
DENND5B	3.36167534343442e-281	0.259833	0.571	0.119	6.93211e-277	S7w6	DENND5B
TPRG1L	3.45643273476463e-281	0.282479	0.675	0.188	7.12751e-277	S7w6	TPRG1L
RTN2	6.47063198004415e-281	0.258656	0.522	0.089	1.33431e-276	S7w6	RTN2
BAZ1B	6.78652440015118e-281	0.300074	0.657	0.173	1.39945e-276	S7w6	BAZ1B
RND3	7.28902528422661e-281	0.240236	0.364	0.024	1.50307e-276	S7w6	RND3
MGST3	8.95292229325078e-281	-0.904893	0.9	0.886	1.84618e-276	S7w6	MGST3
CASTOR2	9.32607845355989e-281	0.258832	0.587	0.129	1.92313e-276	S7w6	CASTOR2
ROBO2	9.86411377764396e-281	0.525727	0.793	0.271	2.03408e-276	S7w6	ROBO2
PURB	1.83381353062987e-280	0.267875	0.591	0.131	3.78151e-276	S7w6	PURB
EPB41	2.85264409063548e-280	0.287829	0.61	0.142	5.88244e-276	S7w6	EPB41
TENT5A	6.09887218480629e-280	0.577333	0.827	0.305	1.25765e-275	S7w6	TENT5A
ST18	6.83072339615348e-280	0.366215	0.647	0.158	1.40856e-275	S7w6	ST18
BRAF	8.0198405841557e-280	0.32557	0.616	0.139	1.65377e-275	S7w6	BRAF
RPS21	1.00691429196629e-279	-0.770531	0.992	0.988	2.07636e-275	S7w6	RPS21
H3F3B	1.08491814015435e-279	-1.04801	0.98	0.978	2.23721e-275	S7w6	H3F3B
CCPG1	1.08731023842732e-279	0.463066	0.813	0.291	2.24214e-275	S7w6	CCPG1
USO1	1.21850237678213e-279	0.397244	0.856	0.339	2.51267e-275	S7w6	USO1
LARS	1.90661099803381e-279	0.371495	0.767	0.255	3.93162e-275	S7w6	LARS
SLC66A1	2.38890033144294e-279	0.245511	0.54	0.105	4.92615e-275	S7w6	SLC66A1
SESN3	2.9733586456251e-279	0.328447	0.58	0.118	6.13136e-275	S7w6	SESN3
CEACAM1	3.44799764524208e-279	0.260736	0.442	0.052	7.11012e-275	S7w6	CEACAM1
INSR	4.6254780472204e-279	0.228164	0.494	0.08	9.5382e-275	S7w6	INSR
NCL	5.56387064638303e-279	0.466709	0.911	0.405	1.14733e-274	S7w6	NCL
ASXL2	5.92716880680821e-279	0.259616	0.569	0.119	1.22224e-274	S7w6	ASXL2
SIPA1L1	6.03971727316626e-279	0.258202	0.564	0.118	1.24545e-274	S7w6	SIPA1L1
NEBL	6.18079725911618e-279	0.376717	0.641	0.154	1.27454e-274	S7w6	NEBL
CCDC71L	6.86552818282983e-279	0.188348	0.31	0.011	1.41574e-274	S7w6	CCDC71L
YWHAH	8.38163443648253e-279	-0.828392	0.877	0.794	1.72838e-274	S7w6	YWHAH
RASSF4	8.97293119065558e-279	0.297132	0.613	0.144	1.85031e-274	S7w6	RASSF4
MXD1	2.79812184075838e-278	0.246991	0.494	0.075	5.77001e-274	S7w6	MXD1
KHK	3.99070117562435e-278	0.356871	0.529	0.091	8.22922e-274	S7w6	KHK
POGZ	4.34859711169215e-278	0.262088	0.681	0.2	8.96724e-274	S7w6	POGZ
RASA1	4.3964155103244e-278	0.251563	0.495	0.076	9.06585e-274	S7w6	RASA1
FAM83B	4.68406863060296e-278	0.186606	0.322	0.013	9.65902e-274	S7w6	FAM83B
STRA6	5.45726738965295e-278	0.201926	0.3	0.009	1.12534e-273	S7w6	STRA6
PLXNA3	5.51868340453298e-278	0.270125	0.529	0.094	1.13801e-273	S7w6	PLXNA3
SYP	5.74221608893636e-278	0.627288	0.94	0.501	1.1841e-273	S7w6	SYP
PTAR1	7.1369523211789e-278	0.245264	0.54	0.106	1.47171e-273	S7w6	PTAR1
UGGT1	8.17400114488201e-278	0.275386	0.557	0.109	1.68556e-273	S7w6	UGGT1
ATP5MG	8.85268510067595e-278	-0.775845	0.993	0.987	1.82551e-273	S7w6	ATP5MG
CD24	1.21610079647738e-277	0.821162	0.983	0.685	2.50772e-273	S7w6	CD24
SHTN1	1.32490497244656e-277	0.296429	0.735	0.244	2.73209e-273	S7w6	SHTN1
KIF3A	1.5510560793224e-277	0.308739	0.727	0.232	3.19843e-273	S7w6	KIF3A
DCTN1	1.74945733228629e-277	0.329549	0.752	0.244	3.60756e-273	S7w6	DCTN1
SPAST	1.9988350573272e-277	0.239733	0.511	0.086	4.1218e-273	S7w6	SPAST
YLPM1	2.71106568856082e-277	0.247446	0.575	0.128	5.59049e-273	S7w6	YLPM1
UBE4B	3.07346538187408e-277	0.214659	0.58	0.137	6.33779e-273	S7w6	UBE4B
GCLC	3.07629589741651e-277	0.24797	0.482	0.071	6.34363e-273	S7w6	GCLC
KIAA1671	4.26350387233013e-277	0.201464	0.404	0.041	8.79177e-273	S7w6	KIAA1671
UHMK1	5.68792496998158e-277	0.274475	0.631	0.162	1.17291e-272	S7w6	UHMK1
SHISA5	1.82408732187523e-276	0.403779	0.805	0.288	3.76145e-272	S7w6	SHISA5
EIF4G2	2.27290653026456e-276	0.670719	0.977	0.659	4.68696e-272	S7w6	EIF4G2
MACO1	2.50117662858883e-276	0.309611	0.666	0.18	5.15768e-272	S7w6	MACO1
MARK1	4.03683898289235e-276	0.275255	0.493	0.074	8.32437e-272	S7w6	MARK1
ARHGEF7	4.13971266874695e-276	0.25946	0.535	0.098	8.5365e-272	S7w6	ARHGEF7
SLC4A7	4.67313680240875e-276	0.420172	0.587	0.12	9.63648e-272	S7w6	SLC4A7
ENAH	5.29636772206296e-276	0.288955	0.592	0.132	1.09216e-271	S7w6	ENAH
UBA6	6.42556531128827e-276	0.265947	0.61	0.148	1.32502e-271	S7w6	UBA6
SMARCC2	6.79141347512739e-276	0.365104	0.827	0.315	1.40046e-271	S7w6	SMARCC2
ACLY	7.81587543902474e-276	0.660687	0.949	0.525	1.61171e-271	S7w6	ACLY
TSPAN17	9.54796012733579e-276	0.21419	0.536	0.112	1.96888e-271	S7w6	TSPAN17
ERBIN	1.12242336223387e-275	0.241779	0.471	0.065	2.31455e-271	S7w6	ERBIN
SIK3	1.13586435400955e-275	0.282013	0.562	0.113	2.34227e-271	S7w6	SIK3
CAD	1.19898534472116e-275	0.178171	0.379	0.034	2.47243e-271	S7w6	CAD
PRRC2B	1.59304113490752e-275	0.290838	0.725	0.231	3.28501e-271	S7w6	PRRC2B
TSPYL4	1.84454339392835e-275	0.293886	0.608	0.142	3.80363e-271	S7w6	TSPYL4
OSBPL1A	2.80886163739392e-275	0.229291	0.405	0.04	5.79215e-271	S7w6	OSBPL1A
SIGIRR	2.89039484375538e-275	0.300779	0.652	0.172	5.96028e-271	S7w6	SIGIRR
CREB3L2	3.10262692513244e-275	0.418399	0.82	0.304	6.39793e-271	S7w6	CREB3L2
MBOAT7	3.93602027715135e-275	0.294349	0.675	0.191	8.11647e-271	S7w6	MBOAT7
SMIM30	4.56665393149031e-275	0.52531	0.929	0.438	9.4169e-271	S7w6	SMIM30
FBXO25	5.41577180944128e-275	0.347672	0.796	0.286	1.11679e-270	S7w6	FBXO25
BRSK2	6.51142524981444e-275	0.202563	0.395	0.036	1.34272e-270	S7w6	BRSK2
ATP5MC2	6.79891515753814e-275	-0.803193	0.993	0.984	1.402e-270	S7w6	ATP5MC2
ATP1A1	7.19949098682838e-275	0.703118	0.958	0.587	1.48461e-270	S7w6	ATP1A1
GPAT4	7.33119390828483e-275	0.283324	0.658	0.178	1.51177e-270	S7w6	GPAT4
AKAP1	1.27185211300232e-274	0.212776	0.529	0.104	2.62269e-270	S7w6	AKAP1
RASAL2	1.65925237609597e-274	0.248881	0.466	0.063	3.42154e-270	S7w6	RASAL2
LNPK	2.08634071391183e-274	0.307693	0.709	0.215	4.30224e-270	S7w6	LNPK
KRAS	3.42843592184248e-274	0.296561	0.732	0.241	7.06978e-270	S7w6	KRAS
GSPT1	4.64300547782935e-274	0.313883	0.788	0.288	9.57434e-270	S7w6	GSPT1
LIFR	5.67161275922328e-274	0.156521	0.274	0.005	1.16954e-269	S7w6	LIFR
USP51	7.42229300455017e-274	0.271376	0.54	0.102	1.53055e-269	S7w6	USP51
UBE2J1	1.27215327044458e-273	0.371097	0.807	0.295	2.62331e-269	S7w6	UBE2J1
ELOVL6	1.65177028209603e-273	0.290947	0.533	0.094	3.40612e-269	S7w6	ELOVL6
GOLGA8A	1.72049450265378e-273	0.226177	0.424	0.045	3.54783e-269	S7w6	GOLGA8A
SELENOH	2.47848981892027e-273	-0.792196	0.85	0.862	5.11089e-269	S7w6	SELENOH
DHX36	3.60835393101447e-273	0.268365	0.809	0.321	7.44079e-269	S7w6	DHX36
PRPF8	4.01010290665283e-273	0.345288	0.824	0.314	8.26923e-269	S7w6	PRPF8
RALGAPB	4.80520514481631e-273	0.213447	0.467	0.07	9.90881e-269	S7w6	RALGAPB
SYT11	7.39815710464783e-273	0.520271	0.773	0.259	1.52557e-268	S7w6	SYT11
TENT4B	8.98015675722686e-273	0.228092	0.485	0.077	1.8518e-268	S7w6	TENT4B
AGO2	9.74841061960817e-273	0.261334	0.589	0.135	2.01022e-268	S7w6	AGO2
AMFR	1.26763837200037e-272	0.219398	0.519	0.099	2.614e-268	S7w6	AMFR
LGR4	1.51474097741804e-272	0.246957	0.443	0.053	3.12355e-268	S7w6	LGR4
UBAP2	1.58337801698595e-272	0.257737	0.542	0.104	3.26508e-268	S7w6	UBAP2
HS2ST1	1.77637717253743e-272	0.229248	0.506	0.089	3.66307e-268	S7w6	HS2ST1
PHC1	2.04818893370088e-272	0.204641	0.439	0.057	4.22357e-268	S7w6	PHC1
UBE2G2	2.06521753562868e-272	0.376358	0.722	0.219	4.25869e-268	S7w6	UBE2G2
SVIL	2.28480401735926e-272	0.154658	0.275	0.005	4.71149e-268	S7w6	SVIL
PCMTD1	3.63620676480309e-272	0.281872	0.744	0.258	7.49822e-268	S7w6	PCMTD1
RFLNA	6.2401691288783e-272	0.173239	0.291	0.008	1.28679e-267	S7w6	RFLNA
HLA-C	6.27300788262024e-272	-1.29231	0.614	0.807	1.29356e-267	S7w6	HLA-C
WDR82	6.86475701726691e-272	0.276421	0.656	0.18	1.41558e-267	S7w6	WDR82
MGA	7.13110537919779e-272	0.260501	0.496	0.079	1.47051e-267	S7w6	MGA
SLAIN2	8.40937901310334e-272	0.260095	0.614	0.153	1.7341e-267	S7w6	SLAIN2
PPP1R12A	9.59530396725344e-272	0.262826	0.729	0.247	1.97865e-267	S7w6	PPP1R12A
KIAA1958	1.00865237798147e-271	0.262764	0.489	0.073	2.07994e-267	S7w6	KIAA1958
FRK	1.30379555923319e-271	0.224001	0.466	0.069	2.68856e-267	S7w6	FRK
RDX	1.70709440536989e-271	0.280163	0.816	0.327	3.5202e-267	S7w6	RDX
C1GALT1	1.80168637833318e-271	0.280174	0.749	0.261	3.71526e-267	S7w6	C1GALT1
DNAJB14	2.11042292936349e-271	0.297655	0.718	0.23	4.3519e-267	S7w6	DNAJB14
AFF4	3.13068228231786e-271	0.361562	0.765	0.26	6.45578e-267	S7w6	AFF4
NCK2	3.13585393155973e-271	0.216254	0.437	0.053	6.46644e-267	S7w6	NCK2
TTYH3	4.59005136470272e-271	0.180109	0.336	0.019	9.46514e-267	S7w6	TTYH3
CHL1	6.00046902452779e-271	0.416545	0.576	0.119	1.23736e-266	S7w6	CHL1
ULK1	6.40211742524176e-271	0.227454	0.46	0.065	1.32018e-266	S7w6	ULK1
FBXO9	6.42716870258794e-271	0.231009	0.746	0.272	1.32535e-266	S7w6	FBXO9
CASD1	1.27542032561705e-270	0.254548	0.552	0.113	2.63004e-266	S7w6	CASD1
PAFAH1B2	1.6943585896869e-270	0.328943	0.809	0.304	3.49394e-266	S7w6	PAFAH1B2
YTHDF1	2.13252364766754e-270	0.248055	0.569	0.126	4.39748e-266	S7w6	YTHDF1
ABCC5	2.23664209673091e-270	0.248761	0.578	0.133	4.61218e-266	S7w6	ABCC5
ATN1	2.52366700740095e-270	0.352882	0.734	0.229	5.20405e-266	S7w6	ATN1
RNF157	2.98790841477264e-270	0.235332	0.48	0.08	6.16137e-266	S7w6	RNF157
CBFA2T3	2.99321888455302e-270	0.234774	0.484	0.079	6.17232e-266	S7w6	CBFA2T3
NPC1L1	3.11544554700077e-270	0.220531	0.42	0.05	6.42436e-266	S7w6	NPC1L1
CD164	3.19297523654501e-270	0.688953	0.98	0.689	6.58423e-266	S7w6	CD164
MAPK3	4.59638216040141e-270	0.206192	0.642	0.191	9.4782e-266	S7w6	MAPK3
COX7A2L	5.25107511195783e-270	-0.894814	0.975	0.946	1.08282e-265	S7w6	COX7A2L
UNC13A	8.78327677083791e-270	0.247811	0.618	0.163	1.8112e-265	S7w6	UNC13A
PGP	1.01649863822109e-269	0.262516	0.718	0.236	2.09612e-265	S7w6	PGP
SMCHD1	1.02877231089351e-269	0.245097	0.538	0.107	2.12143e-265	S7w6	SMCHD1
MPST	1.55654275777875e-269	0.285395	0.616	0.157	3.20975e-265	S7w6	MPST
MSN	1.62350547117264e-269	0.194608	0.477	0.089	3.34783e-265	S7w6	MSN
RBM33	2.36952910679413e-269	0.236476	0.533	0.103	4.88621e-265	S7w6	RBM33
DAG1	3.81650965648455e-269	0.178767	0.573	0.145	7.87002e-265	S7w6	DAG1
VPS18	6.45770445843527e-269	0.203585	0.482	0.082	1.33164e-264	S7w6	VPS18
PRPF40A	7.19032301472534e-269	0.315218	0.851	0.355	1.48272e-264	S7w6	PRPF40A
PAWR	7.52103035660764e-269	0.294082	0.695	0.211	1.55091e-264	S7w6	PAWR
SFMBT2	1.21072857424141e-268	0.204257	0.362	0.026	2.49664e-264	S7w6	SFMBT2
FAM222B	1.46372465188871e-268	0.228583	0.582	0.14	3.01835e-264	S7w6	FAM222B
LGALS8	1.72333467734061e-268	0.247169	0.612	0.157	3.55369e-264	S7w6	LGALS8
OSBP	1.97918076477232e-268	0.265572	0.594	0.141	4.08127e-264	S7w6	OSBP
CHD8	2.35749290291465e-268	0.316989	0.613	0.145	4.86139e-264	S7w6	CHD8
SRC	3.77795664137471e-268	0.188754	0.378	0.033	7.79052e-264	S7w6	SRC
FCGRT	6.31686045667742e-268	0.79986	0.885	0.411	1.3026e-263	S7w6	FCGRT
LRCH2	6.69155913498815e-268	0.174388	0.311	0.013	1.37987e-263	S7w6	LRCH2
TMEM54	9.86238113331593e-268	0.525077	0.905	0.409	2.03372e-263	S7w6	TMEM54
ARHGEF2	1.03332278746828e-267	0.194169	0.355	0.027	2.13081e-263	S7w6	ARHGEF2
GIPC1	1.09023894150109e-267	0.250968	0.728	0.248	2.24818e-263	S7w6	GIPC1
LARGE1	1.14115449835404e-267	0.179654	0.346	0.022	2.35317e-263	S7w6	LARGE1
MON1B	1.36362242836359e-267	0.217936	0.5	0.09	2.81193e-263	S7w6	MON1B
EML4	1.45491841906927e-267	0.234083	0.564	0.125	3.00019e-263	S7w6	EML4
HIST1H2AE	1.45956706473034e-267	0.189618	0.362	0.029	3.00977e-263	S7w6	HIST1H2AE
PAPSS2	1.99714359155523e-267	0.726772	0.917	0.494	4.11831e-263	S7w6	PAPSS2
ZNF516	2.18873373486821e-267	0.206691	0.49	0.088	4.51339e-263	S7w6	ZNF516
RALGPS1	2.42985834415365e-267	0.231846	0.576	0.136	5.01061e-263	S7w6	RALGPS1
SLC39A14	2.62786809549807e-267	0.310655	0.769	0.27	5.41893e-263	S7w6	SLC39A14
ACP2	3.65450423445786e-267	0.197435	0.613	0.175	7.53595e-263	S7w6	ACP2
CPSF2	5.7492326295113e-267	0.274384	0.577	0.127	1.18555e-262	S7w6	CPSF2
CERS1	5.97255838109799e-267	0.152678	0.271	0.006	1.2316e-262	S7w6	CERS1
CIZ1	6.36201150686138e-267	0.281307	0.649	0.178	1.31191e-262	S7w6	CIZ1
POLR2B	6.74494870460637e-267	0.25743	0.67	0.197	1.39088e-262	S7w6	POLR2B
CNBP	7.58707213735195e-267	-0.848367	0.859	0.87	1.56453e-262	S7w6	CNBP
ARHGAP32	7.92071366853255e-267	0.205778	0.439	0.06	1.63333e-262	S7w6	ARHGAP32
RHOD	8.08063686078952e-267	0.230789	0.492	0.09	1.66631e-262	S7w6	RHOD
EIF2AK2	9.40064669870805e-267	0.275855	0.698	0.222	1.93851e-262	S7w6	EIF2AK2
ATF2	2.37510780748018e-266	0.294116	0.689	0.205	4.89771e-262	S7w6	ATF2
FNDC5	3.41803237327436e-266	0.261709	0.433	0.052	7.04832e-262	S7w6	FNDC5
PLPPR1	3.42053678581049e-266	0.197295	0.347	0.022	7.05349e-262	S7w6	PLPPR1
CPNE1	3.68203018660948e-266	0.333377	0.782	0.283	7.59271e-262	S7w6	CPNE1
GMPPA	3.70933050306189e-266	0.304287	0.72	0.231	7.64901e-262	S7w6	GMPPA
ZNF462	3.87375089397914e-266	0.299662	0.561	0.115	7.98806e-262	S7w6	ZNF462
UBA1	3.91295063944519e-266	0.305118	0.753	0.258	8.0689e-262	S7w6	UBA1
JUP	4.25634419312733e-266	0.252313	0.658	0.191	8.77701e-262	S7w6	JUP
TRIM8	5.53212880213927e-266	0.293818	0.762	0.27	1.14078e-261	S7w6	TRIM8
TMEM115	9.42641222207969e-266	0.195024	0.616	0.174	1.94382e-261	S7w6	TMEM115
SNX13	1.57509716283951e-265	0.238636	0.631	0.176	3.24801e-261	S7w6	SNX13
CACUL1	1.66346354879244e-265	0.309828	0.783	0.288	3.43023e-261	S7w6	CACUL1
SHISAL2A	1.74627355898128e-265	0.15835	0.271	0.006	3.60099e-261	S7w6	SHISAL2A
RALGDS	1.77126050685896e-265	0.302143	0.679	0.198	3.65252e-261	S7w6	RALGDS
DPP4	2.58818010870905e-265	0.243718	0.279	0.007	5.33709e-261	S7w6	DPP4
SNRNP200	2.6339960281369e-265	0.24725	0.684	0.217	5.43156e-261	S7w6	SNRNP200
TACC1	2.82759078401332e-265	0.303813	0.682	0.202	5.83077e-261	S7w6	TACC1
ABHD2	2.94841134965568e-265	0.296407	0.729	0.242	6.07992e-261	S7w6	ABHD2
SLC25A16	3.21470987106473e-265	0.226042	0.488	0.08	6.62905e-261	S7w6	SLC25A16
LRIG3	3.41261061995412e-265	0.224491	0.434	0.055	7.03714e-261	S7w6	LRIG3
SETD5	3.70152592983245e-265	0.30004	0.704	0.221	7.63292e-261	S7w6	SETD5
NDN	5.85110390499837e-265	0.550369	0.931	0.455	1.20656e-260	S7w6	NDN
PLAA	7.2021501982164e-265	0.191338	0.543	0.124	1.48516e-260	S7w6	PLAA
SLC7A5	7.30142164003224e-265	0.302564	0.514	0.095	1.50563e-260	S7w6	SLC7A5
CDK5R2	8.25873120145609e-265	0.357952	0.755	0.254	1.70303e-260	S7w6	CDK5R2
UBN1	1.00303628518864e-264	0.250837	0.619	0.166	2.06836e-260	S7w6	UBN1
DDX46	1.0136587068421e-264	0.194282	0.803	0.342	2.09027e-260	S7w6	DDX46
LRRN2	1.13377893125209e-264	0.177434	0.299	0.011	2.33797e-260	S7w6	LRRN2
SPG7	1.75300565244294e-264	0.311339	0.728	0.236	3.61487e-260	S7w6	SPG7
KDM1A	2.23918526353306e-264	0.22119	0.628	0.176	4.61742e-260	S7w6	KDM1A
SOX4	2.67807272940783e-264	0.875616	0.666	0.189	5.52245e-260	S7w6	SOX4
IRX2	5.05966691955978e-264	0.31545	0.333	0.019	1.04335e-259	S7w6	IRX2
PITRM1	7.3484016775607e-264	0.203085	0.564	0.137	1.51531e-259	S7w6	PITRM1
CSNK1G1	8.82963180440866e-264	0.22035	0.442	0.06	1.82076e-259	S7w6	CSNK1G1
CNTN1	9.32195333815134e-264	0.458311	0.729	0.228	1.92228e-259	S7w6	CNTN1
ARHGEF10L	9.94581805489684e-264	0.235496	0.527	0.104	2.05093e-259	S7w6	ARHGEF10L
NEURL1B	1.11193723800669e-263	0.186737	0.343	0.021	2.29293e-259	S7w6	NEURL1B
ZDHHC9	1.65707311439259e-263	0.179424	0.413	0.054	3.41705e-259	S7w6	ZDHHC9
SMG1	1.67530092476684e-263	0.300166	0.602	0.141	3.45464e-259	S7w6	SMG1
ZNF467	1.95500105645954e-263	0.337549	0.661	0.18	4.03141e-259	S7w6	ZNF467
ATP6V0A1	2.13200772581571e-263	0.424192	0.885	0.385	4.39641e-259	S7w6	ATP6V0A1
GMFB	2.7754196231834e-263	0.243695	0.649	0.187	5.72319e-259	S7w6	GMFB
KMT2A	3.00212443371575e-263	0.295964	0.664	0.19	6.19068e-259	S7w6	KMT2A
CDK12	3.00948384456518e-263	0.262443	0.566	0.125	6.20586e-259	S7w6	CDK12
ITCH	3.35137627326951e-263	0.241529	0.506	0.089	6.91087e-259	S7w6	ITCH
ADAR	3.37838846044217e-263	0.3545	0.826	0.324	6.96657e-259	S7w6	ADAR
TNPO3	3.64442619352724e-263	0.231851	0.529	0.106	7.51517e-259	S7w6	TNPO3
TMEM41A	4.19041045495572e-263	0.223531	0.562	0.133	8.64105e-259	S7w6	TMEM41A
ARL8A	4.22370710838705e-263	0.25884	0.64	0.178	8.70971e-259	S7w6	ARL8A
CCSER1	5.65664557952355e-263	0.241009	0.399	0.041	1.16646e-258	S7w6	CCSER1
GRIA4	7.63716580015e-263	0.370008	0.598	0.14	1.57486e-258	S7w6	GRIA4
LRRC41	8.16292214101221e-263	0.240412	0.727	0.255	1.68328e-258	S7w6	LRRC41
MAP2K4	1.11373776996039e-262	0.238207	0.505	0.092	2.29664e-258	S7w6	MAP2K4
CHD9	1.19434943320447e-262	0.344811	0.855	0.365	2.46287e-258	S7w6	CHD9
COX7A2	1.23884011872099e-262	-0.785109	0.992	0.981	2.55461e-258	S7w6	COX7A2
KLHDC10	1.77147049080862e-262	0.263151	0.616	0.159	3.65295e-258	S7w6	KLHDC10
PPM1H	1.86658658261864e-262	0.204824	0.478	0.08	3.84909e-258	S7w6	PPM1H
TEX2	4.0395035446202e-262	0.208618	0.456	0.071	8.32986e-258	S7w6	TEX2
CDC16	5.18672718905396e-262	0.277716	0.671	0.197	1.06956e-257	S7w6	CDC16
GPR137	7.17965752727941e-262	0.219051	0.601	0.162	1.48052e-257	S7w6	GPR137
SIPA1L3	7.71904448265793e-262	0.283468	0.595	0.139	1.59174e-257	S7w6	SIPA1L3
RC3H2	1.00474793970793e-261	0.222283	0.481	0.078	2.07189e-257	S7w6	RC3H2
PSMD1	1.34277134307333e-261	0.428731	0.863	0.361	2.76893e-257	S7w6	PSMD1
AKIRIN1	1.43847056879337e-261	0.346641	0.792	0.293	2.96627e-257	S7w6	AKIRIN1
SEC63	1.4650259806093e-261	0.509225	0.903	0.414	3.02103e-257	S7w6	SEC63
TSPAN14	1.5361061305125e-261	0.184198	0.368	0.034	3.1676e-257	S7w6	TSPAN14
SPG11	2.03016141766015e-261	0.243596	0.545	0.115	4.1864e-257	S7w6	SPG11
NR3C1	2.28956542239989e-261	0.473824	0.875	0.374	4.72131e-257	S7w6	NR3C1
BIN1	2.36542655307396e-261	0.238561	0.631	0.18	4.87775e-257	S7w6	BIN1
CERCAM	2.44845869792238e-261	0.281401	0.59	0.14	5.04897e-257	S7w6	CERCAM
ALG3	2.5473960033897e-261	0.348828	0.736	0.244	5.25299e-257	S7w6	ALG3
NDUFA7	2.61780993680863e-261	-0.710186	0.418	0.683	5.39819e-257	S7w6	NDUFA7
SORBS2	2.69732607820052e-261	0.429368	0.848	0.346	5.56216e-257	S7w6	SORBS2
KALRN	2.77117593660999e-261	0.172666	0.294	0.01	5.71444e-257	S7w6	KALRN
SMAD2	5.25194425891496e-261	0.342445	0.773	0.276	1.083e-256	S7w6	SMAD2
TRIM37	6.09774767652417e-261	0.214407	0.557	0.131	1.25742e-256	S7w6	TRIM37
HNRNPUL1	8.27032851966017e-261	0.327068	0.769	0.273	1.70542e-256	S7w6	HNRNPUL1
U2SURP	8.38374627088544e-261	0.222196	0.7	0.241	1.72881e-256	S7w6	U2SURP
C1QL1	1.37177315385763e-260	1.17846	0.84	0.543	2.82873e-256	S7w6	C1QL1
CDK13	1.59039356438193e-260	0.309602	0.645	0.172	3.27955e-256	S7w6	CDK13
MYH9	1.94752332511855e-260	0.268376	0.667	0.202	4.01599e-256	S7w6	MYH9
ALDH7A1	2.18936205178631e-260	0.265404	0.619	0.164	4.51468e-256	S7w6	ALDH7A1
TTC3	2.36950370416924e-260	0.728323	0.98	0.797	4.88615e-256	S7w6	TTC3
KCMF1	2.85127270202204e-260	0.299827	0.685	0.207	5.87961e-256	S7w6	KCMF1
ATF6	3.42356692237589e-260	0.274957	0.726	0.246	7.05974e-256	S7w6	ATF6
VPS13A	4.3244569845187e-260	0.236531	0.605	0.163	8.91746e-256	S7w6	VPS13A
MYO9A	4.73457363799676e-260	0.2166	0.46	0.071	9.76316e-256	S7w6	MYO9A
ZNF451	6.2863731189986e-260	0.284396	0.595	0.141	1.29631e-255	S7w6	ZNF451
DCAF16	6.65355473278428e-260	0.24481	0.544	0.115	1.37203e-255	S7w6	DCAF16
MTMR9	1.18928570954366e-259	0.219207	0.576	0.144	2.45243e-255	S7w6	MTMR9
SP3	1.26077681154618e-259	0.226276	0.576	0.14	2.59985e-255	S7w6	SP3
ALCAM	1.26129359042016e-259	0.404197	0.888	0.396	2.60091e-255	S7w6	ALCAM
RPL29	1.54942436019077e-259	-0.809221	0.996	0.992	3.19507e-255	S7w6	RPL29
LRP12	1.63612810934067e-259	0.208871	0.436	0.061	3.37386e-255	S7w6	LRP12
GPT2	1.75412129164015e-259	0.23316	0.44	0.061	3.61717e-255	S7w6	GPT2
NDUFV2	1.7746148862128e-259	-0.812254	0.897	0.888	3.65943e-255	S7w6	NDUFV2
C11orf54	4.97524222184412e-259	0.240597	0.598	0.154	1.02594e-254	S7w6	C11orf54
AFF1	6.36416742227273e-259	0.235862	0.504	0.09	1.31235e-254	S7w6	AFF1
MAP9	7.63538314417813e-259	0.247071	0.766	0.295	1.57449e-254	S7w6	MAP9
VPS53	9.39431449274733e-259	0.231408	0.582	0.143	1.9372e-254	S7w6	VPS53
DCAF10	1.07229147645279e-258	0.249269	0.693	0.224	2.21117e-254	S7w6	DCAF10
LRRC59	1.21995921996387e-258	0.285807	0.687	0.213	2.51568e-254	S7w6	LRRC59
HIST2H2BE	1.2372724584635e-258	0.302469	0.583	0.139	2.55138e-254	S7w6	HIST2H2BE
TPP1	1.2959368152996e-258	0.485805	0.889	0.397	2.67235e-254	S7w6	TPP1
GNPDA1	1.50848414103441e-258	0.441288	0.864	0.365	3.11065e-254	S7w6	GNPDA1
TTC17	1.82666932054135e-258	0.318197	0.732	0.244	3.76677e-254	S7w6	TTC17
PCGF2	2.06968932355758e-258	0.341373	0.836	0.339	4.26791e-254	S7w6	PCGF2
NUDT3	2.34471418802464e-258	0.362206	0.813	0.316	4.83504e-254	S7w6	NUDT3
BEND7	2.55053157184245e-258	0.246399	0.508	0.093	5.25945e-254	S7w6	BEND7
SENP2	3.10855167600452e-258	0.203307	0.507	0.102	6.41014e-254	S7w6	SENP2
SCARA3	4.1367773416772e-258	0.180588	0.25	0.003	8.53045e-254	S7w6	SCARA3
SCN9A	4.30913685749668e-258	0.198999	0.402	0.048	8.88587e-254	S7w6	SCN9A
MEX3D	4.4374506190484e-258	0.190729	0.342	0.022	9.15047e-254	S7w6	MEX3D
EPM2AIP1	4.80338216128531e-258	0.38084	0.76	0.262	9.90505e-254	S7w6	EPM2AIP1
SRPRB	5.06844009562224e-258	0.357086	0.821	0.326	1.04516e-253	S7w6	SRPRB
PPM1G	5.09848114469867e-258	0.327362	0.806	0.317	1.05136e-253	S7w6	PPM1G
SBNO1	5.65300701378528e-258	0.285664	0.735	0.256	1.16571e-253	S7w6	SBNO1
ARFGAP3	6.4254107672476e-258	0.371569	0.836	0.34	1.32498e-253	S7w6	ARFGAP3
VPS36	6.53483187135836e-258	0.206047	0.682	0.231	1.34755e-253	S7w6	VPS36
AGO1	7.24852480520441e-258	0.207983	0.478	0.083	1.49472e-253	S7w6	AGO1
EFCAB14	7.77755577824477e-258	0.252298	0.685	0.22	1.60381e-253	S7w6	EFCAB14
TOX	7.86359759179845e-258	0.232402	0.523	0.109	1.62155e-253	S7w6	TOX
TP53BP1	8.35969745242894e-258	0.265217	0.621	0.167	1.72385e-253	S7w6	TP53BP1
TOMM70	9.44025645658919e-258	0.258487	0.601	0.152	1.94668e-253	S7w6	TOMM70
ARGLU1	1.47050493828423e-257	0.282292	0.764	0.286	3.03233e-253	S7w6	ARGLU1
PLA2G12A	1.55953998546073e-257	0.302755	0.766	0.279	3.21593e-253	S7w6	PLA2G12A
NINL	1.97807653337984e-257	0.192286	0.413	0.054	4.07899e-253	S7w6	NINL
SAMD12	2.00662561218656e-257	0.235329	0.491	0.086	4.13786e-253	S7w6	SAMD12
MAP7	2.18061457372563e-257	0.254521	0.675	0.209	4.49665e-253	S7w6	MAP7
UBQLN1	2.24081351567059e-257	0.312482	0.775	0.283	4.62078e-253	S7w6	UBQLN1
TMEM219	2.65775773012858e-257	-0.770015	0.817	0.817	5.48056e-253	S7w6	TMEM219
LLGL2	3.79091510813632e-257	0.272819	0.813	0.332	7.81725e-253	S7w6	LLGL2
SLC25A33	3.99768643449382e-257	0.294611	0.666	0.196	8.24363e-253	S7w6	SLC25A33
MSANTD4	4.09652311995384e-257	0.229124	0.554	0.128	8.44744e-253	S7w6	MSANTD4
GOLT1A	4.71627868380588e-257	0.376203	0.782	0.287	9.72544e-253	S7w6	GOLT1A
MRPS6	6.07051766554637e-257	0.21032	0.745	0.279	1.2518e-252	S7w6	MRPS6
EBP	6.2194140575077e-257	0.30509	0.696	0.222	1.28251e-252	S7w6	EBP
OPA1	6.70882502405583e-257	0.241768	0.558	0.127	1.38343e-252	S7w6	OPA1
WRNIP1	6.94090484234943e-257	0.215353	0.555	0.128	1.43128e-252	S7w6	WRNIP1
TMEM167B	1.04636673411817e-256	0.178795	0.62	0.187	2.15771e-252	S7w6	TMEM167B
RPSA	1.06371049023751e-256	-0.824447	0.995	0.992	2.19348e-252	S7w6	RPSA
SOX11	1.17430117578227e-256	0.193843	0.229	0.001	2.42153e-252	S7w6	SOX11
LCLAT1	1.24066450503449e-256	0.206749	0.438	0.06	2.55837e-252	S7w6	LCLAT1
SH3GLB2	2.87411033465227e-256	0.267254	0.573	0.132	5.9267e-252	S7w6	SH3GLB2
SALL1	2.9309992325226e-256	0.158949	0.238	0.002	6.04401e-252	S7w6	SALL1
TPR	3.35833944013675e-256	0.284918	0.81	0.333	6.92523e-252	S7w6	TPR
CREBBP	3.78476213808341e-256	0.228757	0.522	0.105	7.80456e-252	S7w6	CREBBP
SNX27	3.83227112152528e-256	0.233325	0.621	0.174	7.90253e-252	S7w6	SNX27
CDC42BPB	4.23483178762377e-256	0.3219	0.64	0.171	8.73265e-252	S7w6	CDC42BPB
BPHL	4.24264139834392e-256	0.246499	0.687	0.225	8.74875e-252	S7w6	BPHL
AASDHPPT	5.7540702705165e-256	0.269074	0.703	0.235	1.18655e-251	S7w6	AASDHPPT
SLC25A23	6.23603032032577e-256	0.221654	0.564	0.135	1.28593e-251	S7w6	SLC25A23
CNOT1	7.23430991118176e-256	0.22479	0.597	0.158	1.49179e-251	S7w6	CNOT1
PLOD2	8.2527126307523e-256	0.363227	0.682	0.203	1.70179e-251	S7w6	PLOD2
COPG1	8.28003865605197e-256	0.35906	0.824	0.329	1.70743e-251	S7w6	COPG1
RPL10	9.31554799383809e-256	-0.817599	1	0.996	1.92096e-251	S7w6	RPL10
GPC6	1.14960164493404e-255	0.230332	0.388	0.038	2.37059e-251	S7w6	GPC6
CPVL	1.31680354744193e-255	0.177145	0.269	0.006	2.71538e-251	S7w6	CPVL
VPS35L	1.32700845413577e-255	0.22888	0.591	0.155	2.73642e-251	S7w6	VPS35L
AQP7	2.09707375714228e-255	0.223559	0.409	0.046	4.32438e-251	S7w6	AQP7
ETF1	2.63691949683038e-255	0.223455	0.696	0.236	5.43759e-251	S7w6	ETF1
SLC35E1	4.25920216808061e-255	0.245934	0.544	0.118	8.7829e-251	S7w6	SLC35E1
DUT	5.20877493300083e-255	-0.777943	0.813	0.761	1.0741e-250	S7w6	DUT
COG6	5.89688242470533e-255	0.221375	0.536	0.118	1.216e-250	S7w6	COG6
CRMP1	8.35464616938022e-255	0.387129	0.752	0.257	1.72281e-250	S7w6	CRMP1
ELP1	1.0002048384524e-254	0.177012	0.445	0.074	2.06252e-250	S7w6	ELP1
EEF1B2	1.15995121527758e-254	-0.875593	0.983	0.954	2.39194e-250	S7w6	EEF1B2
DOCK10	1.2383858567057e-254	0.242878	0.505	0.094	2.55368e-250	S7w6	DOCK10
HEXIM1	1.56036931405264e-254	0.205627	0.544	0.129	3.21764e-250	S7w6	HEXIM1
CCDC28B	1.7720596353563e-254	0.587781	0.875	0.384	3.65416e-250	S7w6	CCDC28B
GRK2	2.15227104176467e-254	0.235345	0.512	0.097	4.4382e-250	S7w6	GRK2
DIPK2A	2.19425248262719e-254	0.207301	0.352	0.028	4.52477e-250	S7w6	DIPK2A
UFM1	3.00324389122992e-254	0.361382	0.816	0.322	6.19299e-250	S7w6	UFM1
SMIM13	3.71854125405096e-254	0.173766	0.377	0.038	7.668e-250	S7w6	SMIM13
SLC12A7	3.86884093960518e-254	0.186343	0.336	0.023	7.97794e-250	S7w6	SLC12A7
PDS5B	4.62149357259618e-254	0.231652	0.547	0.122	9.52998e-250	S7w6	PDS5B
ZDHHC16	6.67026423912913e-254	0.238152	0.543	0.124	1.37548e-249	S7w6	ZDHHC16
DLG1	7.0626886520843e-254	0.275967	0.591	0.145	1.4564e-249	S7w6	DLG1
BTBD3	1.21224856311593e-253	0.418493	0.743	0.251	2.49978e-249	S7w6	BTBD3
PTPN12	1.58093069532577e-253	0.237114	0.435	0.058	3.26004e-249	S7w6	PTPN12
BAG6	1.67666765675788e-253	0.301446	0.784	0.298	3.45746e-249	S7w6	BAG6
PPFIA1	2.37600076235235e-253	0.254403	0.596	0.154	4.89955e-249	S7w6	PPFIA1
TMEM192	2.74122425257113e-253	0.244787	0.66	0.2	5.65268e-249	S7w6	TMEM192
ADAM9	2.80427967815898e-253	0.217916	0.518	0.11	5.78271e-249	S7w6	ADAM9
UBE4A	2.82698605439003e-253	0.238525	0.557	0.126	5.82953e-249	S7w6	UBE4A
ARRB1	3.32509146957221e-253	0.17535	0.337	0.022	6.85667e-249	S7w6	ARRB1
UHRF1BP1	3.6175459506284e-253	0.194602	0.373	0.034	7.45974e-249	S7w6	UHRF1BP1
ELOVL1	3.83977484923985e-253	0.197696	0.598	0.17	7.918e-249	S7w6	ELOVL1
MAPKAPK2	4.01229648871182e-253	0.249703	0.6	0.156	8.27376e-249	S7w6	MAPKAPK2
NENF	6.57770811554789e-253	-0.812872	0.962	0.812	1.35639e-248	S7w6	NENF
SLC2A4RG	8.02437911339824e-253	0.246082	0.613	0.167	1.65471e-248	S7w6	SLC2A4RG
XRN1	8.76874460170705e-253	0.233028	0.558	0.132	1.8082e-248	S7w6	XRN1
ZNF518A	9.4339159864264e-253	0.30953	0.656	0.189	1.94537e-248	S7w6	ZNF518A
IGSF1	1.23093147983702e-252	0.345558	0.547	0.115	2.5383e-248	S7w6	IGSF1
PARP1	1.33926903935226e-252	0.397814	0.865	0.376	2.76171e-248	S7w6	PARP1
KIF3B	1.40056603396285e-252	0.32717	0.813	0.326	2.88811e-248	S7w6	KIF3B
GALNT2	1.55362467937364e-252	0.175374	0.496	0.105	3.20373e-248	S7w6	GALNT2
GRASP	1.59362179757831e-252	0.243224	0.365	0.032	3.28621e-248	S7w6	GRASP
RAP1A	1.88432040553018e-252	0.493877	0.841	0.344	3.88566e-248	S7w6	RAP1A
VCP	2.05528435433808e-252	0.549785	0.94	0.501	4.2382e-248	S7w6	VCP
PRR14L	2.15747146877633e-252	0.222848	0.522	0.11	4.44892e-248	S7w6	PRR14L
ZKSCAN1	2.3708832618581e-252	0.633637	0.951	0.54	4.889e-248	S7w6	ZKSCAN1
SECISBP2L	2.47560923278375e-252	0.232433	0.554	0.128	5.10495e-248	S7w6	SECISBP2L
EHBP1	2.65735048979702e-252	0.277185	0.622	0.167	5.47972e-248	S7w6	EHBP1
MCL1	3.31499515720627e-252	0.424825	0.711	0.224	6.83585e-248	S7w6	MCL1
CTTN	3.4351113376682e-252	0.245825	0.704	0.239	7.08354e-248	S7w6	CTTN
SMARCD2	5.54078840874487e-252	0.211737	0.463	0.078	1.14257e-247	S7w6	SMARCD2
EHMT2	5.58784100403759e-252	0.212697	0.568	0.145	1.15227e-247	S7w6	EHMT2
ZDHHC20	6.40051815150708e-252	0.211971	0.427	0.057	1.31985e-247	S7w6	ZDHHC20
NDST1	6.48814682904649e-252	0.193858	0.403	0.049	1.33792e-247	S7w6	NDST1
CDC73	1.11434891901756e-251	0.207133	0.637	0.199	2.2979e-247	S7w6	CDC73
COX17	1.24323569186897e-251	-0.77379	0.972	0.96	2.56368e-247	S7w6	COX17
RPL37	1.3281218609511e-251	-0.726254	0.998	0.989	2.73872e-247	S7w6	RPL37
ZADH2	1.56580478382335e-251	0.241357	0.608	0.165	3.22885e-247	S7w6	ZADH2
WARS	1.63794200656995e-251	0.322084	0.627	0.167	3.3776e-247	S7w6	WARS
WFS1	1.68750783777069e-251	0.423522	0.824	0.327	3.47981e-247	S7w6	WFS1
ACVR1	1.92813976276791e-251	0.173759	0.441	0.074	3.97602e-247	S7w6	ACVR1
SOX6	1.98516408023122e-251	0.330027	0.565	0.125	4.09361e-247	S7w6	SOX6
NBR1	2.11865515540598e-251	0.259388	0.676	0.213	4.36888e-247	S7w6	NBR1
TRIOBP	2.35774579517171e-251	0.212899	0.475	0.082	4.86191e-247	S7w6	TRIOBP
LIN7C	2.41099007305623e-251	0.243552	0.67	0.212	4.9717e-247	S7w6	LIN7C
ACVR1B	2.67776921402182e-251	0.248954	0.584	0.147	5.52183e-247	S7w6	ACVR1B
CDC42BPA	5.78265800564493e-251	0.321526	0.787	0.302	1.19244e-246	S7w6	CDC42BPA
DDX49	6.3940245033519e-251	0.22774	0.609	0.17	1.31851e-246	S7w6	DDX49
EPB41L4B	6.55315525381732e-251	0.279047	0.504	0.092	1.35133e-246	S7w6	EPB41L4B
CLASP1	6.82170948231501e-251	0.186851	0.45	0.075	1.4067e-246	S7w6	CLASP1
ALPK3	7.49126699136267e-251	0.239797	0.578	0.144	1.54477e-246	S7w6	ALPK3
KCTD1	7.57203296694599e-251	0.194923	0.388	0.047	1.56143e-246	S7w6	KCTD1
RNF19B	8.99595082730648e-251	0.232275	0.515	0.106	1.85506e-246	S7w6	RNF19B
CCDC88A	9.16721893139804e-251	0.307668	0.638	0.176	1.89037e-246	S7w6	CCDC88A
MYO3A	1.12354591757243e-250	0.285788	0.724	0.252	2.31686e-246	S7w6	MYO3A
CALY	1.24482917612801e-250	0.648163	0.629	0.163	2.56696e-246	S7w6	CALY
TCEAL7	1.28633672544877e-250	0.558732	0.413	0.049	2.65255e-246	S7w6	TCEAL7
SENP5	1.48864676732694e-250	0.211459	0.464	0.078	3.06974e-246	S7w6	SENP5
XPO6	1.58726816073601e-250	0.175201	0.458	0.083	3.27311e-246	S7w6	XPO6
ARNT2	1.84042450948887e-250	0.206614	0.438	0.066	3.79514e-246	S7w6	ARNT2
SLC35F6	1.93514092347727e-250	0.201359	0.482	0.093	3.99045e-246	S7w6	SLC35F6
DCAF7	2.39978446783523e-250	0.316129	0.762	0.28	4.9486e-246	S7w6	DCAF7
RMND5A	2.85075711233669e-250	0.218585	0.528	0.114	5.87855e-246	S7w6	RMND5A
SLC39A7	3.40579318223408e-250	0.562127	0.92	0.476	7.02309e-246	S7w6	SLC39A7
AHCTF1	3.77756755298111e-250	0.232936	0.493	0.091	7.78972e-246	S7w6	AHCTF1
RABL6	4.40249139941714e-250	0.382721	0.821	0.328	9.07838e-246	S7w6	RABL6
JMY	6.78273628968569e-250	0.221658	0.447	0.066	1.39867e-245	S7w6	JMY
UBE2S	7.32678087486157e-250	0.299964	0.716	0.242	1.51086e-245	S7w6	UBE2S
MOSPD2	8.00605277661848e-250	0.22219	0.484	0.088	1.65093e-245	S7w6	MOSPD2
R3HDM1	1.03245028032864e-249	0.229025	0.528	0.113	2.12902e-245	S7w6	R3HDM1
BMPR2	1.23842776376334e-249	0.250388	0.571	0.138	2.55376e-245	S7w6	BMPR2
APEH	1.35270760632613e-249	0.269604	0.713	0.241	2.78942e-245	S7w6	APEH
RPS6KA1	1.47227024982766e-249	0.188189	0.368	0.037	3.03597e-245	S7w6	RPS6KA1
SPPL2A	1.67692531900493e-249	0.270088	0.661	0.201	3.45799e-245	S7w6	SPPL2A
DPP6	1.7710479019557e-249	0.363585	0.791	0.301	3.65208e-245	S7w6	DPP6
UBFD1	2.17550779750077e-249	0.215557	0.564	0.141	4.48611e-245	S7w6	UBFD1
MTMR3	2.58050097057812e-249	0.184505	0.478	0.094	5.32125e-245	S7w6	MTMR3
NBEAL1	2.88491799452615e-249	-0.693812	0.627	0.751	5.94899e-245	S7w6	NBEAL1
CHD6	4.26865655357746e-249	0.207425	0.649	0.208	8.8024e-245	S7w6	CHD6
FOXO6	5.09316526349872e-249	0.19843	0.384	0.04	1.05026e-244	S7w6	FOXO6
NCOA1	6.32699134667997e-249	0.253393	0.561	0.129	1.30469e-244	S7w6	NCOA1
SUPT16H	7.26918010959946e-249	0.207452	0.653	0.217	1.49898e-244	S7w6	SUPT16H
USP24	8.68346056156198e-249	0.194945	0.462	0.08	1.79062e-244	S7w6	USP24
KHNYN	9.17393692960745e-249	0.170243	0.424	0.067	1.89176e-244	S7w6	KHNYN
CLIP3	9.56242451389539e-249	0.217987	0.531	0.123	1.97187e-244	S7w6	CLIP3
LPIN2	1.22835249911227e-248	0.21541	0.562	0.141	2.53299e-244	S7w6	LPIN2
RLIM	1.36689579205495e-248	0.259949	0.555	0.125	2.81868e-244	S7w6	RLIM
SKP1	2.32080431272583e-248	-0.832112	0.98	0.964	4.78573e-244	S7w6	SKP1
DMWD	3.54296452740903e-248	0.185508	0.436	0.067	7.30595e-244	S7w6	DMWD
RAMP1	3.8827808892131e-248	0.354325	0.451	0.074	8.00668e-244	S7w6	RAMP1
HNRNPAB	5.94312886511664e-248	0.289701	0.752	0.279	1.22553e-243	S7w6	HNRNPAB
HINT3	6.47447233302089e-248	0.231294	0.643	0.196	1.3351e-243	S7w6	HINT3
CD302	7.46145360907647e-248	0.285075	0.578	0.139	1.53863e-243	S7w6	CD302
CALU	7.76089113438608e-248	0.333129	0.798	0.313	1.60037e-243	S7w6	CALU
KBTBD6	7.81662909127124e-248	0.223739	0.529	0.119	1.61187e-243	S7w6	KBTBD6
PAFAH1B1	9.38662023295579e-248	0.257162	0.813	0.346	1.93561e-243	S7w6	PAFAH1B1
PIK3CB	1.1686341836898e-247	0.206418	0.43	0.061	2.40984e-243	S7w6	PIK3CB
ACIN1	1.18530172444701e-247	0.233259	0.589	0.158	2.44421e-243	S7w6	ACIN1
CC2D1B	1.19203668261526e-247	0.214621	0.456	0.078	2.4581e-243	S7w6	CC2D1B
ICA1L	1.26646692011066e-247	0.279351	0.634	0.179	2.61158e-243	S7w6	ICA1L
FZD3	1.31539922168805e-247	0.225064	0.526	0.116	2.71248e-243	S7w6	FZD3
AKT3	1.52639552942501e-247	0.297449	0.713	0.241	3.14758e-243	S7w6	AKT3
FXYD6	1.69093404256029e-247	0.467627	0.736	0.248	3.48688e-243	S7w6	FXYD6
SLC35D2	1.87471751167254e-247	0.290363	0.515	0.097	3.86585e-243	S7w6	SLC35D2
KLF13	1.96261796387814e-247	0.235868	0.551	0.127	4.04711e-243	S7w6	KLF13
P3H4	2.18343529659543e-247	0.233255	0.576	0.148	4.50246e-243	S7w6	P3H4
SAP18	2.61207031711326e-247	-0.830635	0.969	0.936	5.38635e-243	S7w6	SAP18
PLCL1	2.81187552658872e-247	0.242673	0.357	0.03	5.79837e-243	S7w6	PLCL1
KDM2A	3.26021264516077e-247	0.241789	0.537	0.118	6.72288e-243	S7w6	KDM2A
GGA2	4.89694952596522e-247	0.274312	0.722	0.25	1.0098e-242	S7w6	GGA2
PRKCI	5.7635390560585e-247	0.190138	0.437	0.072	1.1885e-242	S7w6	PRKCI
MYO6	6.69574330912855e-247	0.294026	0.727	0.258	1.38073e-242	S7w6	MYO6
CLSTN2	7.64227839545036e-247	0.235254	0.318	0.021	1.57591e-242	S7w6	CLSTN2
FOXK2	7.87156523966504e-247	0.203093	0.482	0.092	1.6232e-242	S7w6	FOXK2
CARS2	8.25966296990873e-247	0.223828	0.601	0.165	1.70323e-242	S7w6	CARS2
SIRPA	8.86573629338242e-247	0.177136	0.297	0.014	1.8282e-242	S7w6	SIRPA
LIN7A	1.02371393504031e-246	0.185074	0.29	0.012	2.111e-242	S7w6	LIN7A
ZNF711	1.12611112456263e-246	0.187762	0.345	0.027	2.32215e-242	S7w6	ZNF711
TCEA3	1.17122656615774e-246	0.365411	0.585	0.146	2.41519e-242	S7w6	TCEA3
ARHGAP18	1.97532552933329e-246	0.270688	0.522	0.108	4.07332e-242	S7w6	ARHGAP18
STON2	2.22137216770825e-246	0.17142	0.363	0.036	4.58069e-242	S7w6	STON2
CCNL1	2.83183789651751e-246	0.206335	0.7	0.253	5.83953e-242	S7w6	CCNL1
TRIM46	2.87988969146993e-246	0.197694	0.38	0.041	5.93862e-242	S7w6	TRIM46
IWS1	3.36341469307254e-246	0.248677	0.561	0.134	6.9357e-242	S7w6	IWS1
MARF1	3.94775466180755e-246	0.204854	0.451	0.074	8.14066e-242	S7w6	MARF1
DPP8	4.50503041552267e-246	0.212386	0.568	0.147	9.28982e-242	S7w6	DPP8
PSD	4.93515382057035e-246	0.287241	0.601	0.154	1.01768e-241	S7w6	PSD
NSD2	5.41765558214656e-246	0.212385	0.481	0.09	1.11717e-241	S7w6	NSD2
GTF2A1	5.61615476360416e-246	0.223555	0.475	0.083	1.15811e-241	S7w6	GTF2A1
CLASP2	5.7752069611439e-246	0.261554	0.554	0.125	1.19091e-241	S7w6	CLASP2
NAA30	6.66220363527035e-246	0.207082	0.507	0.107	1.37381e-241	S7w6	NAA30
SMARCA2	7.44008569422496e-246	0.431089	0.868	0.384	1.53422e-241	S7w6	SMARCA2
FAM227A	8.61641121830177e-246	0.207476	0.372	0.037	1.77679e-241	S7w6	FAM227A
SCG2	1.05135888296275e-245	-1.38197	0.349	0.731	2.16801e-241	S7w6	SCG2
ZFAND3	1.55257313772508e-245	0.227207	0.671	0.22	3.20156e-241	S7w6	ZFAND3
P3H1	1.76153312283123e-245	0.20424	0.536	0.128	3.63246e-241	S7w6	P3H1
NAMPT	2.0891873191716e-245	0.224172	0.711	0.256	4.30811e-241	S7w6	NAMPT
RBP1	3.62620785470481e-245	-1.2895	0.348	0.657	7.4776e-241	S7w6	RBP1
CTNNA1	4.37098162440895e-245	0.288589	0.798	0.325	9.0134e-241	S7w6	CTNNA1
MTREX	5.01358898238914e-245	0.207793	0.587	0.16	1.03385e-240	S7w6	MTREX
PNMA8A	5.10947198884098e-245	0.224273	0.503	0.103	1.05362e-240	S7w6	PNMA8A
ZMAT3	5.17564164648638e-245	0.260762	0.616	0.173	1.06727e-240	S7w6	ZMAT3
CDC42SE2	6.9305366646942e-245	0.276361	0.722	0.254	1.42915e-240	S7w6	CDC42SE2
BTBD6	8.84329173124316e-245	0.228164	0.475	0.082	1.82358e-240	S7w6	BTBD6
BIVM	8.84889693402912e-245	0.183583	0.484	0.101	1.82473e-240	S7w6	BIVM
CNNM3	9.81919142502164e-245	0.226531	0.489	0.09	2.02482e-240	S7w6	CNNM3
SLC38A1	1.05876623752481e-244	0.245417	0.255	0.006	2.18328e-240	S7w6	SLC38A1
TLK2	1.11938529493705e-244	0.239807	0.511	0.103	2.30828e-240	S7w6	TLK2
GLCCI1	1.19962139839621e-244	0.223378	0.459	0.078	2.47374e-240	S7w6	GLCCI1
EEF1AKMT4	1.2099525823791e-244	0.190664	0.378	0.044	2.49504e-240	S7w6	EEF1AKMT4
USP38	1.33300449665903e-244	0.207683	0.482	0.09	2.74879e-240	S7w6	USP38
BMI1	1.75246702309602e-244	0.249206	0.64	0.192	3.61376e-240	S7w6	BMI1
SNX7	1.88386956675325e-244	0.215784	0.749	0.298	3.88473e-240	S7w6	SNX7
CNST	2.03451432392001e-244	0.204255	0.47	0.084	4.19537e-240	S7w6	CNST
MTMR4	2.15437322233652e-244	0.189837	0.437	0.072	4.44253e-240	S7w6	MTMR4
CXXC4	2.36478113020455e-244	0.290571	0.682	0.219	4.87642e-240	S7w6	CXXC4
MAP2K6	3.72304291631917e-244	0.263862	0.532	0.114	7.67729e-240	S7w6	MAP2K6
EIF2AK3	4.11134968273307e-244	0.168117	0.34	0.029	8.47801e-240	S7w6	EIF2AK3
COQ10A	4.40702264632511e-244	0.299921	0.769	0.296	9.08772e-240	S7w6	COQ10A
MPRIP	5.03299639736171e-244	0.219188	0.49	0.093	1.03785e-239	S7w6	MPRIP
PRPF4B	6.7122575787438e-244	0.193977	0.578	0.171	1.38413e-239	S7w6	PRPF4B
AP1B1	1.2443895488813e-243	0.218072	0.56	0.139	2.56606e-239	S7w6	AP1B1
BTBD1	1.50334645405761e-243	0.232161	0.638	0.194	3.10005e-239	S7w6	BTBD1
ASPHD2	2.27040670373456e-243	0.171664	0.311	0.018	4.68181e-239	S7w6	ASPHD2
SCAMP4	2.70922651639699e-243	0.222379	0.638	0.196	5.5867e-239	S7w6	SCAMP4
BRD2	3.24331295011242e-243	0.342054	0.869	0.392	6.68804e-239	S7w6	BRD2
MFSD4B	3.25932669320449e-243	0.219006	0.446	0.071	6.72106e-239	S7w6	MFSD4B
RAP1GAP	7.60901851792403e-243	0.275299	0.638	0.186	1.56906e-238	S7w6	RAP1GAP
IST1	9.11695421097776e-243	0.21495	0.701	0.252	1.88001e-238	S7w6	IST1
RING1	9.11898241604459e-243	0.275057	0.677	0.218	1.88043e-238	S7w6	RING1
ZNF24	1.07051084195336e-242	0.27955	0.808	0.336	2.2075e-238	S7w6	ZNF24
EZR	1.24582636868502e-242	0.38525	0.759	0.276	2.56902e-238	S7w6	EZR
SRPK2	1.55381761048137e-242	0.2192	0.747	0.3	3.20413e-238	S7w6	SRPK2
ATMIN	1.74830164805035e-242	0.214168	0.541	0.128	3.60517e-238	S7w6	ATMIN
SUPT20H	1.9769632426354e-242	0.244026	0.588	0.156	4.0767e-238	S7w6	SUPT20H
ACTN1	2.41508745244645e-242	0.265212	0.664	0.21	4.98015e-238	S7w6	ACTN1
FITM2	2.90758725765769e-242	0.174715	0.431	0.071	5.99574e-238	S7w6	FITM2
CEBPB	3.85637172298918e-242	0.404151	0.712	0.234	7.95222e-238	S7w6	CEBPB
PABPC4	5.96619465256797e-242	0.251988	0.67	0.218	1.23029e-237	S7w6	PABPC4
CTR9	6.28650472140009e-242	0.229359	0.584	0.157	1.29634e-237	S7w6	CTR9
KPNA6	7.00727636106525e-242	0.27918	0.809	0.339	1.44497e-237	S7w6	KPNA6
RASA4	8.46079630638361e-242	0.303092	0.706	0.237	1.7447e-237	S7w6	RASA4
SENP7	8.50892457044873e-242	0.200785	0.473	0.088	1.75463e-237	S7w6	SENP7
DENND4C	9.56593974582853e-242	0.208826	0.472	0.086	1.97259e-237	S7w6	DENND4C
KTN1	1.19537957117108e-241	0.665538	0.968	0.613	2.46499e-237	S7w6	KTN1
ORAI2	1.21526833199389e-241	0.307669	0.784	0.308	2.506e-237	S7w6	ORAI2
HP1BP3	1.29809186043853e-241	0.281208	0.829	0.365	2.6768e-237	S7w6	HP1BP3
MTSS1	1.62765172181542e-241	0.274294	0.687	0.233	3.35638e-237	S7w6	MTSS1
RAPGEF1	1.81436097538175e-241	0.189012	0.426	0.065	3.74139e-237	S7w6	RAPGEF1
ATRN	1.86028548546239e-241	0.202356	0.483	0.094	3.83609e-237	S7w6	ATRN
CTCF	1.86953794374757e-241	0.234334	0.595	0.163	3.85517e-237	S7w6	CTCF
C19orf12	1.95092540351642e-241	0.197734	0.543	0.138	4.023e-237	S7w6	C19orf12
SND1	2.80852977829803e-241	0.504112	0.936	0.495	5.79147e-237	S7w6	SND1
TAF15	2.82633444521012e-241	0.210747	0.714	0.27	5.82818e-237	S7w6	TAF15
SHOC2	2.87477893497436e-241	0.218776	0.683	0.239	5.92808e-237	S7w6	SHOC2
HIGD1A	2.91246606262887e-241	0.527353	0.925	0.473	6.0058e-237	S7w6	HIGD1A
PCYT1A	3.88409787195303e-241	0.221327	0.487	0.095	8.0094e-237	S7w6	PCYT1A
AZIN1	3.9881841846953e-241	0.304354	0.837	0.363	8.22403e-237	S7w6	AZIN1
SEZ6	4.79262712952478e-241	0.213415	0.405	0.056	9.88288e-237	S7w6	SEZ6
KLF7	5.43440320231306e-241	0.228363	0.503	0.105	1.12063e-236	S7w6	KLF7
AGPAT4	7.12855307704435e-241	0.173227	0.42	0.067	1.46998e-236	S7w6	AGPAT4
ATP13A1	7.20882443974198e-241	0.216176	0.508	0.11	1.48653e-236	S7w6	ATP13A1
EEF1D	8.38240552748973e-241	-0.832381	0.941	0.913	1.72854e-236	S7w6	EEF1D
ABCA5	9.05170361380258e-241	0.273697	0.827	0.364	1.86655e-236	S7w6	ABCA5
PLAGL2	9.44721561210708e-241	0.212723	0.457	0.077	1.94811e-236	S7w6	PLAGL2
SHPRH	1.17563496850438e-240	0.262353	0.533	0.118	2.42428e-236	S7w6	SHPRH
OGFRL1	1.38938835000665e-240	0.242521	0.408	0.051	2.86506e-236	S7w6	OGFRL1
AMDHD2	1.52534274898749e-240	0.245524	0.606	0.175	3.14541e-236	S7w6	AMDHD2
CALD1	1.59661582478406e-240	0.455876	0.682	0.215	3.29238e-236	S7w6	CALD1
ABCA7	2.39385292983076e-240	0.196385	0.405	0.054	4.93636e-236	S7w6	ABCA7
GALC	2.9868040458254e-240	0.192107	0.41	0.058	6.15909e-236	S7w6	GALC
IARS2	3.25247845470116e-240	0.245162	0.651	0.205	6.70694e-236	S7w6	IARS2
RGL2	3.80103465345594e-240	0.186865	0.563	0.156	7.83811e-236	S7w6	RGL2
FBXO17	4.25108025055528e-240	0.311945	0.787	0.314	8.76615e-236	S7w6	FBXO17
BCL7C	4.82573943798755e-240	0.245481	0.717	0.26	9.95116e-236	S7w6	BCL7C
PACS2	4.93149560334497e-240	0.191881	0.466	0.089	1.01692e-235	S7w6	PACS2
ZNF770	5.12706678388599e-240	0.207228	0.59	0.167	1.05725e-235	S7w6	ZNF770
ANKRD13D	5.31660117210378e-240	0.200646	0.514	0.116	1.09634e-235	S7w6	ANKRD13D
ACVR2B	5.3981759948531e-240	0.163405	0.333	0.026	1.11316e-235	S7w6	ACVR2B
AP5B1	5.9302813210659e-240	0.200947	0.416	0.061	1.22288e-235	S7w6	AP5B1
ZC3H7A	8.08946765187588e-240	0.205099	0.564	0.151	1.66813e-235	S7w6	ZC3H7A
GATC	8.98558712571004e-240	0.191509	0.513	0.117	1.85292e-235	S7w6	GATC
RREB1	9.16275613700053e-240	0.222401	0.456	0.076	1.88945e-235	S7w6	RREB1
CAB39	9.60425197747358e-240	0.190004	0.473	0.093	1.98049e-235	S7w6	CAB39
SMARCAD1	1.02679619301581e-239	0.200674	0.436	0.068	2.11736e-235	S7w6	SMARCAD1
LMX1B	1.07885057772762e-239	0.160153	0.297	0.015	2.2247e-235	S7w6	LMX1B
LCORL	1.30582656708596e-239	0.228253	0.544	0.131	2.69274e-235	S7w6	LCORL
BRWD1	1.77536127947737e-239	0.25051	0.656	0.208	3.66097e-235	S7w6	BRWD1
UNC5D	1.86520362162607e-239	0.246532	0.463	0.078	3.84624e-235	S7w6	UNC5D
GPR27	1.95631875243482e-239	0.219289	0.47	0.086	4.03412e-235	S7w6	GPR27
PRR5	2.05842681495329e-239	0.154498	0.283	0.013	4.24468e-235	S7w6	PRR5
PHF21A	2.06098833378407e-239	0.177044	0.453	0.082	4.24996e-235	S7w6	PHF21A
NKTR	2.24067348648088e-239	0.351445	0.76	0.281	4.62049e-235	S7w6	NKTR
CD276	3.80854330896071e-239	0.209558	0.496	0.104	7.8536e-235	S7w6	CD276
TMEM151A	4.5921622446784e-239	0.195802	0.472	0.096	9.4695e-235	S7w6	TMEM151A
DPAGT1	4.82399975164533e-239	0.184266	0.536	0.139	9.94757e-235	S7w6	DPAGT1
GALK2	5.57694437568688e-239	0.154162	0.666	0.241	1.15002e-234	S7w6	GALK2
STX2	6.71706290798e-239	0.195278	0.504	0.112	1.38513e-234	S7w6	STX2
BLOC1S6	7.3919139967033e-239	0.333669	0.824	0.348	1.52429e-234	S7w6	BLOC1S6
ILF3	7.99496199325356e-239	0.22539	0.744	0.292	1.64864e-234	S7w6	ILF3
CDK16	9.18550322056873e-239	0.211726	0.623	0.191	1.89414e-234	S7w6	CDK16
SFSWAP	1.08200353004951e-238	0.21182	0.597	0.17	2.2312e-234	S7w6	SFSWAP
TSSC4	1.09401218358133e-238	0.307916	0.899	0.439	2.25596e-234	S7w6	TSSC4
FAM20A	1.1483725472233e-238	0.269149	0.335	0.026	2.36806e-234	S7w6	FAM20A
PRUNE2	1.21469878227373e-238	0.383015	0.845	0.367	2.50483e-234	S7w6	PRUNE2
MAPRE2	1.40770054895185e-238	0.278783	0.711	0.25	2.90282e-234	S7w6	MAPRE2
SH3GL2	1.60900687218418e-238	0.201667	0.697	0.256	3.31793e-234	S7w6	SH3GL2
RPN1	1.69971863999072e-238	0.370258	0.911	0.448	3.50499e-234	S7w6	RPN1
KIF1C	2.38820626647336e-238	0.228748	0.439	0.068	4.92472e-234	S7w6	KIF1C
SUMO1	2.4144605156888e-238	-0.740472	0.911	0.858	4.97886e-234	S7w6	SUMO1
CCNT1	2.41741697701079e-238	0.215114	0.449	0.073	4.98496e-234	S7w6	CCNT1
HDAC5	2.42979073407506e-238	0.290101	0.693	0.231	5.01047e-234	S7w6	HDAC5
VKORC1L1	2.95241563182935e-238	0.226301	0.556	0.138	6.08818e-234	S7w6	VKORC1L1
RPS29	3.77282969224415e-238	-0.728348	0.993	0.989	7.77995e-234	S7w6	RPS29
MAP4K5	3.82464598815839e-238	0.236752	0.535	0.123	7.8868e-234	S7w6	MAP4K5
SCAF11	4.75176156853259e-238	0.277011	0.834	0.369	9.79861e-234	S7w6	SCAF11
KCTD3	4.80449889448941e-238	0.217128	0.527	0.121	9.90736e-234	S7w6	KCTD3
GNG12	6.24099697282098e-238	0.261213	0.682	0.229	1.28696e-233	S7w6	GNG12
PDP2	6.52719713511961e-238	0.189163	0.422	0.067	1.34597e-233	S7w6	PDP2
DOP1B	7.27823474027545e-238	0.220328	0.433	0.066	1.50084e-233	S7w6	DOP1B
TMED7	7.68604741773539e-238	0.359857	0.864	0.388	1.58494e-233	S7w6	TMED7
FAM168B	8.73255473274454e-238	0.194718	0.538	0.135	1.80074e-233	S7w6	FAM168B
HCFC1	1.10342016125598e-237	0.187282	0.467	0.093	2.27536e-233	S7w6	HCFC1
RACK1	1.23290393057815e-237	-0.776092	0.999	0.994	2.54237e-233	S7w6	RACK1
ST13	1.8216114658554e-237	-0.780577	0.98	0.954	3.75635e-233	S7w6	ST13
[truncated: 9,508 more rows]

## Sheet: AvsS7w6_DEG
Differentially expressed genes between Adult beta cells and S7w6 SC-beta cells							Significance test performed using MAST
Gene	p_val	avg_log2FC	pct.1	pct.2	p_val_adj
B2M	0	3.04127	0.995	0.973	0
RPL31	0	2.84268	0.996	0.986	0
RBP4	8.20723e-199	2.79124	0.715	0.522	1.69241e-194
RPS17	0	2.72043	0.99	0.612	0
TUBA1B	0	2.49429	0.981	0.865	0
SPP1	1.90465e-108	2.48453	0.229	0.012	3.92759e-104
RPL17	0	2.42608	0.982	0.595	0
RASD1	0	2.37742	0.798	0.053	0
SHISAL2B	0	2.18058	0.763	0.133	0
PEMT	0	2.12318	0.875	0.442	0
RPL27A	0	2.0095	0.995	0.992	0
RPL15	0	1.98701	0.996	0.998	0
SCGB2A1	0	1.97936	0.743	0.049	0
RPL26	0	1.95338	0.995	0.996	0
RPS6	0	1.92681	0.997	0.999	0
RPS4X	0	1.92532	0.997	1	0
NPTX2	0	1.92426	0.794	0.236	0
RPL36A	0	1.8823	0.976	0.797	0
RPS25	0	1.86918	0.996	0.998	0
RPL7	0	1.86831	0.99	0.997	0
FTH1	3.90762e-237	1.84634	0.991	0.999	8.0579e-233
MIF	0	1.82496	0.979	0.878	0
RPS18	0	1.80985	0.997	0.999	0
CHGB	0	1.79479	0.908	0.887	0
GSN	0	1.77903	0.856	0.449	0
RPS20	0	1.76572	0.993	0.995	0
RPL32	0	1.72967	0.996	0.999	0
HLA-B	0	1.71865	0.731	0.066	0
MTRNR2L10	0	1.70621	0.883	0.063	0
HLA-A	0	1.7032	0.936	0.867	0
RPL11	0	1.68713	0.997	0.999	0
CHCHD2	0	1.67938	0.981	0.959	0
RPL13A	0	1.67089	0.998	1	0
RPLP2	0	1.61722	0.995	0.999	0
PPY	1.81549e-109	1.61264	0.221	0.008	3.74373e-105
ID1	1.36573e-100	1.59996	0.465	0.279	2.81628e-96
CIRBP	0	1.59539	0.988	0.981	0
GCG	3.63766e-161	1.58146	0.415	0.072	7.50122e-157
RPS7	0	1.57384	0.994	0.995	0
MTRNR2L8	0	1.57051	0.952	0.882	0
EIF4A2	0	1.55452	0.994	0.988	0
RPL6	0	1.55014	0.996	1	0
SLC30A8	0	1.52576	0.904	0.718	0
RPL10A	0	1.5107	0.987	0.995	0
RPL23A	0	1.50145	0.996	0.998	0
RPL35	0	1.48983	0.993	0.996	0
SST	7.29918e-07	1.4676	0.111	0.128	0.0150516
RPL8	0	1.46405	0.997	0.999	0
RPL38	0	1.45152	0.991	0.993	0
RPS15	0	1.4491	0.998	1	0
NPY	8.96729e-165	1.44681	0.276	0	1.84914e-160
OAZ1	0	1.41193	0.993	0.995	0
RPL4	0	1.40136	0.994	0.997	0
ID3	2.22112e-88	1.38978	0.348	0.123	4.58016e-84
RPL5	0	1.38763	0.997	0.998	0
RPL12	0	1.38414	0.995	1	0
HLA-C	0	1.38379	0.834	0.614	0
RBP1	1.13939e-289	1.38365	0.707	0.348	2.34953e-285
RPS14	0	1.38125	0.995	1	0
RPL13	0	1.35614	0.997	1	0
RPS10	0	1.3406	0.99	0.987	0
SCG2	1.74429e-257	1.33834	0.736	0.349	3.59691e-253
RPL21	0	1.33616	0.997	1	0
RPS3	0	1.32125	0.998	0.998	0
BTG3	0	1.32051	0.771	0.47	0
ISCU	0	1.31821	0.878	0.732	0
SLC25A6	0	1.3062	0.982	0.984	0
SCGN	0	1.2997	0.988	0.991	0
RPL19	0	1.28856	0.997	0.999	0
RPL24	0	1.28168	0.994	0.998	0
RPL27	0	1.26781	0.985	0.991	0
SAMD11	2.94378e-306	1.26167	0.723	0.415	6.07037e-302
RPL18A	0	1.2565	0.995	0.998	0
RPS15A	0	1.25468	0.995	0.999	0
RPL35A	0	1.25024	0.994	1	0
MEIS2	0	1.24663	0.725	0.048	0
DEPP1	5.08775e-84	1.24342	0.484	0.322	1.04914e-79
RPL22	0	1.23917	0.99	0.992	0
RPS23	0	1.23676	0.997	1	0
NAA20	0	1.21747	0.866	0.808	0
RPS16	0	1.21308	0.992	0.996	0
RPL14	0	1.20766	0.995	1	0
RPS8	0	1.20712	0.997	1	0
TMSB4X	6.09512e-155	1.19074	0.832	0.93	1.25687e-150
RPL7A	0	1.18534	0.998	1	0
TPPP3	3.82158e-267	1.17988	0.563	0.099	7.88048e-263
HSPB1	1.72142e-119	1.17121	0.552	0.317	3.54975e-115
NACA	0	1.16798	0.988	0.995	0
RPS2	1.85397e-204	1.15785	0.987	0.999	3.82308e-200
RPL36	0	1.1529	0.996	0.999	0
TOMM7	0	1.14175	0.979	0.989	0
SNRPD2	0	1.1374	0.932	0.925	0
IGFBP7	3.06691e-217	1.13369	0.652	0.452	6.32428e-213
DSTN	0	1.12538	0.98	0.988	0
COX4I1	0	1.12394	0.986	0.996	0
RPS27	0	1.11916	0.997	0.998	0
EIF3H	0	1.11198	0.932	0.955	0
H3F3B	0	1.11065	0.978	0.98	0
RPL34	1.28832e-184	1.10844	0.971	1	2.65663e-180
RPS27A	0	1.09953	0.997	0.999	0
RPL41	0	1.09747	0.998	1	0
PPA1	0	1.0902	0.925	0.954	0
RPS5	0	1.07899	0.993	0.995	0
CALM2	0	1.07264	0.987	0.996	0
CPE	5.02379e-147	1.07155	0.965	0.989	1.03596e-142
TUBB	0	1.0668	0.921	0.939	0
RPL36AL	0	1.0642	0.986	0.995	0
RPS4Y1	0	1.05672	0.7	0.856	0
SOD1	0	1.05275	0.968	0.977	0
RPL30	0	1.04221	0.994	1	0
RPS13	0	1.03796	0.994	0.999	0
RPS19	0	1.03434	0.992	0.999	0
PFDN5	0	1.02564	0.991	0.998	0
EEF1A1	0	1.02399	0.998	1	0
SNRPN	0	1.01923	0.97	0.968	0
TNFRSF12A	3.80321e-212	1.00442	0.509	0.12	7.84259e-208
SPCS1	0	0.995115	0.943	0.972	0
GSTO1	1.62454e-263	0.981652	0.742	0.544	3.34995e-259
ADCYAP1	1.55709e-240	0.980389	0.638	0.192	3.21087e-236
COX7A2L	0	0.977941	0.946	0.975	0
JUNB	2.1159e-181	0.977572	0.721	0.835	4.36319e-177
GAD2	3.01669e-234	0.97447	0.902	0.933	6.22071e-230
PEBP1	0	0.97204	0.991	0.995	0
FKBP2	0	0.971015	0.815	0.485	0
RPS26	0	0.965218	0.987	0.996	0
RPL9	0	0.957108	0.994	0.998	0
RPL37A	0	0.956585	0.996	0.999	0
RPS24	0	0.95416	0.992	0.999	0
HADH	3.27109e-231	0.947239	0.962	0.944	6.74531e-227
MGST3	1,60549406472311e-310	0.946326	0.879	0.9	3.31069e-306
SUMO2	0	0.940362	0.964	0.978	0
ATP6V1G1	0	0.937406	0.984	0.988	0
EEF1B2	1.21499e-282	0.924888	0.951	0.983	2.50543e-278
DHRS2	6.18845e-158	0.911042	0.685	0.39	1.27612e-153
CNBP	0	0.90821	0.867	0.859	0
NPM1	1.35017e-281	0.900417	0.982	0.996	2.7842e-277
NDUFB4	0	0.897331	0.941	0.958	0
NUPR2	0	0.895792	0.53	0	0
C15orf48	3.92595e-220	0.889314	0.527	0.137	8.0957e-216
SARAF	0	0.889002	0.974	0.986	0
MT2A	7.57156e-143	0.888474	0.381	0.056	1.56133e-138
SAP18	3.93175e-286	0.885185	0.931	0.969	8.10765e-282
RPSA	6.83005e-305	0.882099	0.991	0.995	1.40842e-300
SKP1	2.47127e-287	0.881891	0.961	0.98	5.09601e-283
FAU	0	0.88164	0.995	0.999	0
EEF1D	2.3426e-284	0.881442	0.909	0.941	4.83068e-280
RPS27L	8.10232e-238	0.880608	0.81	0.856	1.67078e-233
GSTP1	1.59598e-133	0.879008	0.56	0.469	3.29107e-129
LAPTM4A	4.51076e-267	0.87811	0.925	0.962	9.30163e-263
DBI	8.1907e-248	0.875071	0.942	0.984	1.689e-243
RPS28	0	0.874902	0.997	1	0
MCUB	1.51313e-244	0.871974	0.578	0.191	3.12023e-240
RPL3	0	0.866896	0.998	1	0
RPL10	1.41769e-296	0.865865	0.996	1	2.92341e-292
PKIB	2.84794e-239	0.86496	0.841	0.893	5.87273e-235
YWHAH	6,91255218821946e-314	0.859842	0.777	0.877	0
TRMT112	8.40445e-301	0.859204	0.911	0.948	1.73308e-296
NENF	6.51131e-294	0.85743	0.795	0.962	1.3427e-289
TMEM59	3.52986e-207	0.85741	0.969	0.987	7.27893e-203
MT1X	9.85453e-78	0.849409	0.526	0.289	2.0321e-73
NDUFV2	2.30194e-278	0.846769	0.88	0.897	4.74684e-274
SELENOH	0	0.845225	0.858	0.85	0
RPL29	1.55229e-267	0.840181	0.992	0.996	3.20098e-263
RPS12	0	0.836458	0.994	0.999	0
GPX3	6.32716e-111	0.834894	0.613	0.647	1.30472e-106
NDUFB6	7.60986e-283	0.834511	0.809	0.843	1.56923e-278
ATP5MG	0	0.833482	0.987	0.993	0
RPL18	5,32374475873031e-314	0.83328	0.995	0.999	0
RACK1	1.03565e-282	0.830685	0.993	0.999	2.13562e-278
SH3YL1	2.69441e-260	0.830244	0.712	0.673	5.55615e-256
DUT	3,36493435534495e-312	0.829174	0.748	0.813	6.93883e-308
ST13	4.52341e-272	0.828671	0.951	0.98	9.32773e-268
COX7A2	1.64188e-286	0.824489	0.979	0.992	3.38572e-282
COX17	5.71966e-288	0.823057	0.957	0.972	1.17945e-283
HNRNPA1	1.70949e-181	0.821923	0.963	0.99	3.52513e-177
TMEM219	1.66668e-307	0.820279	0.809	0.817	3.43686e-303
PERP	6.77422e-258	0.819186	0.905	0.958	1.39691e-253
PARK7	8.20984e-227	0.817429	0.946	0.971	1.69295e-222
RPLP1	0	0.817108	0.997	0.999	0
OTULINL	6.76975e-202	0.81356	0.602	0.449	1.39599e-197
FXYD2	4.7968e-150	0.813269	0.868	0.965	9.89148e-146
PPDPF	6.28784e-206	0.81088	0.986	0.991	1.29661e-201
PRDX3	6.19911e-270	0.810418	0.876	0.925	1.27832e-265
GABARAPL2	3.01509e-269	0.809737	0.959	0.983	6.21742e-265
TSPAN1	1.28109e-138	0.806075	0.523	0.257	2.64173e-134
YWHAQ	2.23833e-242	0.805312	0.935	0.964	4.61566e-238
SCG5	1.2673e-206	0.804284	0.998	0.997	2.6133e-202
SUMO1	8.50902e-300	0.801141	0.85	0.911	1.75464e-295
CRIP2	6.05538e-200	0.800507	0.697	0.669	1.24868e-195
IER3IP1	2.70091e-274	0.798984	0.81	0.82	5.56955e-270
COX7A1	1.51779e-231	0.7907	0.368	0	3.12984e-227
TAGLN3	8.44446e-183	0.78909	0.592	0.368	1.74133e-178
NDUFC2	7.89301e-256	0.786385	0.945	0.958	1.62762e-251
BTF3	9.41707e-233	0.786045	0.971	0.987	1.94189e-228
SELENOK	1.91009e-224	0.782924	0.884	0.936	3.93879e-220
ACAT1	4.6322e-222	0.7767	0.704	0.68	9.55206e-218
RPS21	1.63387e-270	0.776697	0.987	0.992	3.36919e-266
NHP2	4.59866e-237	0.770371	0.754	0.784	9.4829e-233
BEX4	1.00451e-241	0.763857	0.896	0.937	2.07141e-237
SLC25A4	1.47784e-269	0.759965	0.77	0.85	3.04744e-265
BUD23	5.39203e-229	0.754559	0.712	0.736	1.11189e-224
RPS29	1.51373e-245	0.750077	0.988	0.993	3.12146e-241
SBDS	7.77345e-244	0.750036	0.814	0.838	1.60296e-239
PDLIM1	2.44205e-175	0.747855	0.55	0.236	5.03574e-171
RPL23	1.95403e-214	0.745649	0.98	0.996	4.02941e-210
ANAPC16	3.60128e-245	0.741708	0.903	0.955	7.4262e-241
MTRNR2L12	1.08908e-151	0.741113	0.918	0.958	2.24579e-147
NBEAL1	7.79141e-292	0.739327	0.763	0.627	1.60667e-287
SELENOW	6.43312e-231	0.739302	0.858	0.915	1.32657e-226
EIF3L	7.82692e-240	0.737921	0.905	0.966	1.61399e-235
DNAJC12	1.0099e-176	0.729564	0.773	0.83	2.08251e-172
TMEM230	1.33684e-251	0.726722	0.858	0.911	2.75671e-247
METTL5	8.47612e-236	0.724727	0.654	0.637	1.74786e-231
RGS16	1.81198e-88	0.72179	0.361	0.226	3.73649e-84
MAFA	4.59478e-205	0.719165	0.492	0.084	9.4749e-201
CTSB	5.29691e-196	0.717757	0.673	0.642	1.09228e-191
DNAJB6	1.80451e-254	0.717477	0.755	0.818	3.72108e-250
HMGN2	1.46712e-203	0.716334	0.911	0.955	3.02535e-199
BEX5	1.44751e-135	0.716254	0.532	0.263	2.98491e-131
SVIP	1.98531e-253	0.71469	0.783	0.842	4.09391e-249
S100A6	1.15226e-115	0.711547	0.824	0.969	2.37608e-111
CHMP5	3.93718e-236	0.711433	0.779	0.814	8.11887e-232
SRI	8.41534e-235	0.708174	0.744	0.796	1.73533e-230
SRP14	2.41131e-179	0.706213	0.976	0.992	4.97236e-175
SMDT1	2.45509e-196	0.706014	0.926	0.979	5.06264e-192
RPL37	5.09922e-228	0.702092	0.988	0.998	1.05151e-223
PAIP2	2.83348e-241	0.701138	0.743	0.732	5.84292e-237
MTRNR2L1	1.10233e-132	0.701126	0.521	0.74	2.27311e-128
BEX2	3.37685e-196	0.699753	0.931	0.974	6.9634e-192
RPS11	1.51686e-194	0.699151	0.989	0.995	3.12791e-190
GUK1	4.19495e-176	0.69816	0.943	0.989	8.65042e-172
NTPCR	9.76409e-209	0.697735	0.63	0.58	2.01345e-204
CD9	1.39729e-125	0.697462	0.284	0.028	2.88136e-121
SDHC	7.30497e-254	0.696153	0.806	0.871	1.50636e-249
PRR13	6.08845e-214	0.694357	0.818	0.877	1.2555e-209
SDCBP	5.7737e-226	0.694301	0.668	0.648	1.1906e-221
C1QBP	1.503e-262	0.694059	0.714	0.769	3.09934e-258
MT1F	5.89719e-171	0.693304	0.447	0.082	1.21606e-166
C4orf3	1.62037e-229	0.693047	0.779	0.842	3.34135e-225
RHEB	4.01109e-247	0.68898	0.806	0.875	8.27127e-243
HMGN1	1.29508e-256	0.686692	0.867	0.973	2.67059e-252
SYNGR4	3.60974e-224	0.683195	0.415	0.023	7.44365e-220
EIF3K	3.33339e-204	0.679939	0.899	0.966	6.87379e-200
CFC1	3.76968e-186	0.678981	0.619	0.488	7.77346e-182
LSM4	8.35584e-234	0.67177	0.774	0.841	1.72306e-229
SMIM22	9.23698e-260	0.671428	0.419	0.004	1.90476e-255
UBL5	2.32874e-229	0.670611	0.961	0.98	4.8021e-225
ENO1	6.71853e-124	0.670056	0.945	0.982	1.38543e-119
TSPAN13	1.64636e-199	0.668273	0.795	0.885	3.39495e-195
PCP4	4.44115e-134	0.668201	0.679	0.748	9.1581e-130
ANXA7	5.51792e-224	0.668122	0.837	0.922	1.13785e-219
DYNLL1	3.64643e-152	0.667173	0.922	0.973	7.5193e-148
CD99	8.22315e-103	0.666909	0.992	0.995	1.6957e-98
CFAP36	7.3304e-220	0.666651	0.623	0.643	1.5116e-215
UBA52	4.85475e-201	0.664209	0.989	0.998	1.0011e-196
UBXN1	1.6884e-241	0.662221	0.819	0.911	3.48165e-237
ETFRF1	2.28672e-192	0.656647	0.596	0.532	4.71544e-188
HPRT1	8.11008e-178	0.656051	0.541	0.425	1.67238e-173
ELAVL4	7.45273e-159	0.655845	0.54	0.344	1.53683e-154
NDUFA11	3.06086e-230	0.654101	0.928	0.969	6.3118e-226
SH3BGRL3	1.54129e-209	0.653325	0.754	0.907	3.17829e-205
RPA3	9.92448e-176	0.652384	0.572	0.478	2.04653e-171
IAPP	9.69812e-20	0.652287	0.939	0.862	1.99985e-15
SNX3	3.41687e-229	0.651816	0.868	0.955	7.04593e-225
ATRAID	1.5233e-196	0.650763	0.856	0.94	3.1412e-192
PYURF	4.07779e-225	0.649255	0.811	0.891	8.4088e-221
DNAJC19	8.95878e-201	0.64865	0.627	0.607	1.84739e-196
ATP6V0E2	1.7972e-231	0.648263	0.788	0.849	3.70602e-227
NDUFA13	9.70063e-227	0.647544	0.954	0.955	2.00037e-222
GSTO2	1.668e-164	0.646471	0.514	0.289	3.43958e-160
ATP5PO	3.76087e-202	0.644772	0.863	0.936	7.7553e-198
ACTB	3.09057e-57	0.640135	0.971	0.991	6.37307e-53
PRMT2	9.07121e-224	0.636841	0.688	0.709	1.87057e-219
PCNP	2.70342e-233	0.636567	0.715	0.789	5.57471e-229
NOP53	3.08764e-282	0.636265	0.795	0.917	6.36703e-278
SNAP25	5.59474e-188	0.635856	0.761	0.78	1.15369e-183
EIF2A	1.80844e-213	0.635422	0.652	0.635	3.72918e-209
TM2D1	9.13146e-230	0.634878	0.654	0.7	1.883e-225
TUBA4A	1.36205e-198	0.634038	0.686	0.831	2.80868e-194
SLIRP	1.34279e-228	0.632866	0.874	0.903	2.76897e-224
GADD45GIP1	2.69354e-271	0.632603	0.787	0.936	5.55436e-267
PPA2	1.68921e-200	0.631814	0.606	0.592	3.48332e-196
CCT8	8.77784e-219	0.630892	0.744	0.799	1.81008e-214
GPX4	7.67259e-152	0.630199	0.979	0.995	1.58217e-147
SMIM29	3.99822e-207	0.630186	0.676	0.745	8.24474e-203
QPCT	9.46384e-125	0.627189	0.917	0.966	1.95154e-120
ITM2B	6.016e-168	0.626104	0.883	0.985	1.24056e-163
VDAC2	3.26237e-206	0.623554	0.843	0.927	6.72733e-202
SYF2	1.54033e-211	0.622607	0.666	0.712	3.17632e-207
MEAF6	1.36082e-208	0.622574	0.825	0.911	2.80615e-204
DYNLT3	1.94236e-193	0.622435	0.714	0.746	4.00534e-189
FAM229B	2.32927e-148	0.622285	0.494	0.336	4.80319e-144
TBC1D22A	6.76881e-134	0.621679	0.449	0.259	1.3958e-129
PSMB1	8.68299e-165	0.619297	0.914	0.973	1.79052e-160
GNG7	8.54106e-212	0.618539	0.429	0.045	1.76125e-207
TMA7	5.19245e-164	0.616635	0.965	0.988	1.07073e-159
TSPAN2	1.97766e-141	0.614905	0.421	0.148	4.07814e-137
TUBA1A	2.81682e-69	0.612107	0.938	0.947	5.80856e-65
ZC3H3	4.5574e-144	0.610537	0.431	0.171	9.39781e-140
SELENOM	1.66723e-141	0.609701	0.568	0.617	3.43799e-137
ARF5	2.0832e-205	0.609612	0.799	0.838	4.29577e-201
NEUROD1	5.18885e-120	0.607896	0.841	0.851	1.06999e-115
TSR2	1.22998e-193	0.607454	0.609	0.533	2.53634e-189
LYSMD2	2.79291e-245	0.60175	0.671	0.771	5.75926e-241
NDUFAF3	3.42669e-214	0.599834	0.783	0.899	7.06617e-210
NDUFB9	9.9874e-177	0.599785	0.904	0.963	2.0595e-172
NDUFS4	6.72837e-202	0.599064	0.663	0.732	1.38746e-197
SIVA1	4.1803e-216	0.597905	0.659	0.743	8.6202e-212
COX5B	1.75125e-163	0.597683	0.949	0.983	3.61124e-159
SELENOT	6.04198e-205	0.595141	0.824	0.918	1.24592e-200
LRPAP1	1.58732e-178	0.595049	0.782	0.868	3.27322e-174
RNF130	1.4633e-211	0.594145	0.604	0.596	3.01746e-207
RPS9	3.53194e-145	0.593869	0.996	0.999	7.28322e-141
MRPL22	8.28481e-193	0.593854	0.603	0.611	1.70841e-188
MRPL18	1.94355e-194	0.59258	0.612	0.65	4.00779e-190
BEX1	2.28362e-115	0.590899	0.984	0.996	4.70906e-111
PTS	2.23221e-216	0.590632	0.661	0.762	4.60304e-212
MDH1	4.64376e-197	0.588355	0.818	0.913	9.57591e-193
ARPC1A	1.51919e-201	0.58802	0.765	0.842	3.13271e-197
THYN1	1.80971e-173	0.585146	0.549	0.471	3.73179e-169
C9orf16	1.5642e-171	0.584625	0.829	0.958	3.22553e-167
NDUFAB1	6.55839e-189	0.583792	0.838	0.937	1.35241e-184
FAM200B	1.99241e-238	0.582925	0.688	0.807	4.10854e-234
TMEM9B	5.97679e-196	0.582423	0.635	0.649	1.23247e-191
COMMD6	1.70623e-161	0.581112	0.917	0.972	3.51842e-157
POLR2L	4.63003e-160	0.57862	0.931	0.976	9.54758e-156
VGF	2.33942e-97	0.578591	0.487	0.483	4.82412e-93
PGK1	1.44293e-166	0.578547	0.811	0.935	2.97547e-162
FAM174A	8.55926e-214	0.577999	0.669	0.726	1.765e-209
SURF4	5.04862e-153	0.577883	0.836	0.93	1.04108e-148
ATP6V1E1	6.91981e-212	0.577162	0.764	0.849	1.42693e-207
MPLKIP	2.64991e-206	0.572909	0.626	0.687	5.46438e-202
NEDD8	4.9587e-164	0.570902	0.887	0.958	1.02253e-159
ZNF706	2.29504e-191	0.57045	0.801	0.907	4.73261e-187
EDN3	3.47313e-122	0.569587	0.278	0.027	7.16193e-118
PSME1	1.3946e-205	0.569438	0.7	0.796	2.8758e-201
TECR	6.73736e-160	0.568171	0.829	0.914	1.38931e-155
TMBIM4	4.22299e-184	0.566829	0.788	0.831	8.70823e-180
SELENOF	3.59007e-185	0.564772	0.817	0.905	7.40308e-181
COX7C	2.44102e-160	0.563888	0.989	0.999	5.03364e-156
MMP24OS	9.03454e-222	0.56343	0.648	0.769	1.86301e-217
TIMP2	4.87515e-127	0.562228	0.491	0.3	1.00531e-122
PIN1	1.98966e-192	0.560675	0.806	0.891	4.10289e-188
CDKN1A	6.06315e-66	0.559696	0.317	0.256	1.25028e-61
EBPL	6.48495e-184	0.559027	0.519	0.5	1.33726e-179
ATP5PD	4.98383e-195	0.558349	0.8	0.9	1.02772e-190
OAZ2	2.17032e-213	0.557257	0.707	0.765	4.47541e-209
RWDD1	1.73798e-213	0.556388	0.747	0.876	3.58389e-209
GNG4	2.64836e-210	0.555645	0.686	0.784	5.46119e-206
SNU13	1.74927e-171	0.555367	0.866	0.952	3.60716e-167
NPDC1	6.5532e-228	0.554654	0.786	0.946	1.35134e-223
ANXA5	5.22126e-157	0.55414	0.835	0.932	1.07668e-152
PPT1	3.38172e-210	0.553432	0.696	0.782	6.97344e-206
PRELID3B	5.3682e-178	0.552827	0.56	0.574	1.10698e-173
C2orf74	1.28653e-164	0.552229	0.497	0.481	2.65296e-160
CHMP2A	1.97325e-178	0.54771	0.803	0.899	4.06904e-174
H2AFZ	3.72525e-136	0.547593	0.903	0.957	7.68185e-132
RPLP0	1.01351e-133	0.547426	0.996	1	2.08997e-129
SOCS2	1.2797e-184	0.54671	0.359	0.021	2.63887e-180
EPCAM	3.37699e-121	0.546557	0.898	0.98	6.9637e-117
TM2D3	1.86501e-186	0.546074	0.616	0.661	3.84583e-182
PRDX1	1.06205e-163	0.5444	0.828	0.926	2.19005e-159
TSTD1	4.20461e-168	0.544367	0.84	0.926	8.67032e-164
FFAR4	8.21116e-97	0.541218	0.34	0.138	1.69322e-92
DGUOK	4.83219e-204	0.541085	0.712	0.812	9.96445e-200
COPZ1	1.44039e-193	0.540896	0.781	0.897	2.97024e-189
CIAO2B	1.36129e-198	0.540796	0.748	0.878	2.80712e-194
EIF3D	5.18939e-229	0.537996	0.685	0.794	1.0701e-224
MRPS21	1.3021e-188	0.536222	0.839	0.929	2.68507e-184
SH3BGRL	3.73715e-183	0.536066	0.706	0.787	7.70638e-179
RANBP1	2.35795e-224	0.536009	0.646	0.751	4.86233e-220
EMC4	4.51187e-222	0.535539	0.678	0.81	9.30393e-218
PGAM1	2.29732e-181	0.535532	0.804	0.839	4.73731e-177
CAMLG	2.13043e-205	0.533979	0.743	0.877	4.39316e-201
IER3	4.03283e-94	0.530736	0.449	0.591	8.3161e-90
TPD52	9.82787e-132	0.528913	0.917	0.976	2.02661e-127
MRPL40	1.99074e-196	0.527173	0.641	0.733	4.1051e-192
SMCO4	1.45289e-181	0.526563	0.612	0.644	2.99601e-177
ZCRB1	3.40157e-217	0.524883	0.698	0.848	7.01438e-213
S100A11	6.87385e-66	0.52439	0.67	0.607	1.41746e-61
PHPT1	1.23033e-100	0.522111	0.932	0.987	2.53707e-96
UBE2I	2.78335e-205	0.52211	0.658	0.74	5.73955e-201
ATP5F1C	5.30957e-182	0.521753	0.794	0.906	1.09489e-177
OLFM2	6.8957e-146	0.521726	0.665	0.671	1.42196e-141
NDUFC1	5.97591e-187	0.518787	0.816	0.889	1.23229e-182
PSMB3	5.70672e-159	0.516248	0.795	0.901	1.17678e-154
NDUFB7	1.2164e-139	0.515755	0.908	0.98	2.50834e-135
KRTCAP2	2.00532e-174	0.513559	0.748	0.7	4.13518e-170
PNRC2	1.60071e-158	0.509262	0.496	0.48	3.30083e-154
MDK	4.32155e-77	0.508712	0.554	0.485	8.91147e-73
DCTN6	3.06213e-167	0.505782	0.559	0.599	6.31442e-163
SDC2	2.54407e-141	0.504815	0.555	0.538	5.24612e-137
CDKN2A	7.01027e-122	0.503732	0.25	0.012	1.44559e-117
PRDX5	2.42802e-98	0.503684	0.985	0.995	5.00681e-94
SURF2	5.39161e-184	0.50322	0.651	0.744	1.1118e-179
PRSS23	1.09034e-91	0.502436	0.817	0.835	2.2484e-87
SDHB	1.82724e-173	0.501859	0.523	0.558	3.76795e-169
TPI1	3.13151e-70	0.500897	0.926	0.984	6.45749e-66
HNRNPDL	6.04118e-177	0.500158	0.796	0.927	1.24575e-172
NDUFA5	3.06357e-172	0.497331	0.837	0.934	6.31739e-168
UBE2N	1.61206e-173	0.496868	0.61	0.663	3.32423e-169
ERH	7.12128e-153	0.494304	0.873	0.962	1.46848e-148
POLR3GL	5.29944e-154	0.493856	0.494	0.467	1.0928e-149
DHPS	5.05054e-170	0.493519	0.563	0.335	1.04147e-165
ARL2	1.88706e-144	0.493189	0.883	0.955	3.8913e-140
QTRT1	6.36602e-137	0.493057	0.433	0.307	1.31274e-132
CCT4	1.05594e-192	0.492589	0.731	0.86	2.17745e-188
MRPS14	1.214e-156	0.489571	0.5	0.499	2.5034e-152
COX6C	3.17465e-124	0.48922	0.962	0.993	6.54645e-120
TMEM109	1.07356e-128	0.488256	0.44	0.374	2.21379e-124
CTSV	2.27706e-108	0.487611	0.215	0.007	4.69552e-104
ARF1	7.3228e-140	0.487476	0.872	0.957	1.51004e-135
TMED9	2.19993e-165	0.486977	0.724	0.825	4.53647e-161
RAB4A	8.73032e-235	0.485472	0.627	0.771	1.80028e-230
TMEM14A	1.1339e-170	0.484723	0.602	0.753	2.33821e-166
CSTB	6.5883e-97	0.484201	0.949	0.993	1.35857e-92
SMIM26	3.35206e-175	0.483417	0.776	0.883	6.91228e-171
TCEAL8	5.58843e-161	0.48306	0.847	0.948	1.15239e-156
SMS	2.812e-192	0.482888	0.634	0.735	5.79862e-188
SUMO3	7.22794e-175	0.479223	0.569	0.627	1.49047e-170
RPL26L1	1.25487e-178	0.478471	0.55	0.605	2.58768e-174
HIBADH	9.19717e-151	0.478382	0.483	0.444	1.89655e-146
RGS9	3.45027e-101	0.47762	0.394	0.252	7.1148e-97
DMKN	8.55378e-100	0.476226	0.437	0.291	1.76387e-95
TMEM128	9.9819e-119	0.474549	0.415	0.277	2.05837e-114
UXT	7.89685e-181	0.474514	0.76	0.862	1.62841e-176
COX6A1	7.13461e-90	0.474256	0.966	0.987	1.47123e-85
GEM	9.21574e-76	0.473267	0.267	0.118	1.90038e-71
HOPX	2.42507e-138	0.471412	0.742	0.89	5.00073e-134
DPY30	2.63754e-184	0.471162	0.669	0.785	5.43887e-180
PIGP	1.91699e-207	0.471121	0.642	0.798	3.95303e-203
MRPL20	3.71972e-193	0.470297	0.746	0.909	7.67043e-189
PSMB6	8.37563e-144	0.470016	0.841	0.944	1.72714e-139
MED4	3.768e-137	0.469698	0.497	0.487	7.76999e-133
SRP9	6.94685e-131	0.468527	0.9	0.975	1.43251e-126
MAP1LC3A	7.40218e-168	0.46758	0.834	0.929	1.5264e-163
ATP6V1D	1.25912e-185	0.467115	0.764	0.905	2.59644e-181
TMEM14B	2.72301e-165	0.4668	0.745	0.858	5.61512e-161
TMED10	1.2731e-97	0.466597	0.884	0.976	2.62527e-93
ZFAND1	3.33828e-140	0.466099	0.481	0.451	6.88387e-136
GET1	1.10756e-166	0.465703	0.501	0.551	2.28391e-162
PIN4	8.17183e-175	0.465347	0.613	0.649	1.68511e-170
MZT1	5.24559e-133	0.464388	0.456	0.383	1.08169e-128
TMEM106C	5.30104e-132	0.46307	0.441	0.394	1.09313e-127
PTGES3	3.76834e-143	0.461756	0.865	0.96	7.7707e-139
GHITM	1.85979e-129	0.460236	0.856	0.949	3.83508e-125
ZNHIT3	1.68547e-157	0.45985	0.476	0.518	3.4756e-153
ARL6IP4	1.48322e-120	0.459695	0.905	0.98	3.05855e-116
STRAP	2.97848e-176	0.458204	0.78	0.911	6.14191e-172
RIC3	1.04884e-223	0.457613	0.5	0.659	2.16281e-219
FUNDC2	2.75673e-194	0.457102	0.647	0.791	5.68466e-190
TRAPPC4	2.79779e-186	0.456638	0.697	0.842	5.76933e-182
RPA2	3.46136e-123	0.456263	0.442	0.371	7.13767e-119
UBE2V2	4.613e-181	0.455498	0.593	0.7	9.51246e-177
EDF1	1.14296e-97	0.455447	0.926	0.985	2.3569e-93
AK2	1.10169e-204	0.455062	0.588	0.724	2.27179e-200
FFAR1	8.84455e-156	0.454627	0.654	0.765	1.82383e-151
NDUFA1	1.00875e-140	0.453627	0.907	0.971	2.08015e-136
MRPL24	2.85234e-130	0.453514	0.438	0.429	5.8818e-126
NKX2-2	1.03368e-158	0.453445	0.682	0.78	2.13155e-154
CACYBP	6.0597e-195	0.453387	0.668	0.813	1.24957e-190
NDUFB3	1.67695e-169	0.453226	0.765	0.871	3.45804e-165
ANXA11	3.95805e-177	0.452819	0.56	0.632	8.1619e-173
ALDOA	3.97492e-158	0.452423	0.482	0.2	8.19669e-154
UQCRQ	2.5067e-103	0.45218	0.967	0.995	5.16907e-99
ATP6V0B	5.58156e-65	0.451416	0.959	0.987	1.15097e-60
GYG1	2.66142e-164	0.450852	0.523	0.589	5.48811e-160
CD14	3.10656e-170	0.450736	0.284	0	6.40604e-166
NDUFB8	6.58139e-106	0.450131	0.933	0.976	1.35715e-101
SCD5	1.31792e-96	0.449342	0.435	0.304	2.71768e-92
NDUFB5	4.13025e-186	0.447991	0.755	0.902	8.51698e-182
LYRM9	7.99846e-109	0.447988	0.328	0.1	1.64936e-104
DYNLT1	8.93432e-164	0.447952	0.777	0.925	1.84235e-159
SERF2	9.83101e-72	0.447193	0.993	1	2.02725e-67
EMP3	8.91331e-68	0.444828	0.284	0.227	1.83801e-63
NDUFS5	1.15802e-89	0.444292	0.945	0.987	2.38795e-85
NDUFA6	5.11526e-171	0.443774	0.702	0.832	1.05482e-166
HMGN3	1.20058e-128	0.443499	0.834	0.933	2.47572e-124
NMRK1	3.65958e-164	0.442705	0.56	0.654	7.54642e-160
ITM2C	1.45117e-153	0.442661	0.723	0.867	2.99246e-149
ATP5F1E	5.38384e-95	0.442357	0.993	0.998	1.1102e-90
MRPS7	6.72182e-163	0.442062	0.521	0.555	1.38611e-158
CNRIP1	9.9107e-107	0.441744	0.326	0.107	2.04369e-102
CYYR1	2.92881e-136	0.441519	0.307	0.032	6.0395e-132
HMGB2	2.1202e-104	0.441489	0.314	0.091	4.37206e-100
PSMG2	6.41623e-162	0.441025	0.561	0.62	1.32309e-157
DRAM2	5.15978e-131	0.439914	0.436	0.391	1.064e-126
CD63	1.00123e-46	0.439803	0.986	0.995	2.06464e-42
SF3B6	7.81517e-172	0.439623	0.711	0.854	1.61157e-167
MDH2	3.42083e-156	0.438297	0.776	0.905	7.0541e-152
EIF3E	9.71892e-102	0.438012	0.898	0.987	2.00414e-97
COX6B1	8.04786e-93	0.437302	0.942	0.984	1.65955e-88
FBXO7	2.79453e-205	0.43636	0.648	0.791	5.76259e-201
SPCS2	2.81898e-103	0.435739	0.889	0.965	5.81303e-99
UQCR11	9.49247e-101	0.435458	0.956	0.987	1.95744e-96
CRYL1	1.61717e-128	0.435363	0.428	0.334	3.33477e-124
NDUFA2	3.12175e-171	0.435285	0.774	0.9	6.43736e-167
PET100	1.74275e-158	0.433937	0.709	0.729	3.59373e-154
NR0B1	5.75615e-70	0.43307	0.298	0.111	1.18698e-65
MLXIPL	1.20718e-130	0.431377	0.592	0.625	2.48933e-126
HSPB11	1.97524e-159	0.431112	0.501	0.554	4.07315e-155
DCXR	3.2464e-154	0.429849	0.711	0.823	6.69441e-150
BRK1	4.20821e-99	0.4297	0.917	0.987	8.67776e-95
VDAC3	2.18821e-178	0.428376	0.681	0.819	4.51231e-174
EID1	3.25927e-75	0.428194	0.943	0.982	6.72094e-71
BX664615.2	1.23906e-118	0.428166	0.42	0.315	2.55508e-114
MT1E	3.12977e-99	0.42719	0.251	0.027	6.4539e-95
NDUFAF2	2.14216e-154	0.426809	0.49	0.556	4.41735e-150
BOLA3	4.02077e-172	0.426781	0.595	0.7	8.29122e-168
ARL6IP5	1.11352e-138	0.426675	0.801	0.92	2.2962e-134
RPH3AL	4.09728e-151	0.425051	0.525	0.529	8.44901e-147
CD59	4.48001e-105	0.424794	0.878	0.965	9.23823e-101
HPF1	3.28942e-104	0.424738	0.375	0.293	6.78312e-100
ATP6AP2	3.59142e-110	0.424433	0.839	0.95	7.40588e-106
ELOC	1.98346e-202	0.424075	0.663	0.83	4.09009e-198
NAPA	3.26312e-178	0.424005	0.745	0.875	6.72887e-174
NDUFA3	1.31279e-145	0.42358	0.836	0.893	2.7071e-141
PSMA2	3.6201e-156	0.423535	0.749	0.795	7.465e-152
CCDC12	1.26054e-185	0.421729	0.627	0.769	2.59937e-181
CBR1	4.05613e-109	0.421332	0.392	0.373	8.36415e-105
C7orf50	1.29662e-180	0.421216	0.682	0.815	2.67377e-176
CCDC90B	6.4374e-148	0.42082	0.507	0.541	1.32746e-143
CYC1	1.09623e-193	0.420612	0.597	0.752	2.26053e-189
LDHB	8.01241e-76	0.41956	0.401	0.307	1.65224e-71
CDKN2C	1.54538e-111	0.419319	0.253	0.023	3.18672e-107
HEXB	1.02118e-170	0.418465	0.633	0.769	2.10578e-166
AKR1B1	1.65891e-148	0.417958	0.467	0.507	3.42083e-144
PFDN2	6.24189e-176	0.417091	0.706	0.867	1.28714e-171
TCP1	1.97684e-175	0.415528	0.616	0.744	4.07645e-171
ATP5MC3	3.77552e-103	0.41477	0.917	0.98	7.7855e-99
ANAPC11	3.76475e-128	0.414572	0.833	0.956	7.76329e-124
TVP23B	2.39322e-124	0.413439	0.427	0.198	4.93507e-120
MMADHC	2.81852e-193	0.412766	0.571	0.722	5.81207e-189
RTBDN	6.16273e-105	0.412219	0.326	0.094	1.27082e-100
GADD45B	1.33585e-69	0.412076	0.201	0.031	2.75466e-65
CIB1	3.1117e-149	0.412045	0.593	0.753	6.41664e-145
PDK4	8.05e-45	0.411847	0.201	0.088	1.65999e-40
C1orf43	7.54335e-143	0.411795	0.825	0.936	1.55551e-138
FBL	3.15839e-210	0.41179	0.551	0.686	6.51292e-206
NAA38	3.52958e-132	0.411621	0.832	0.911	7.27835e-128
DNAJC15	4.13108e-151	0.409867	0.506	0.594	8.5187e-147
PTGR1	1.20883e-95	0.408541	0.37	0.289	2.49272e-91
TMEM208	1.54812e-175	0.408401	0.738	0.925	3.19238e-171
LETMD1	6.4399e-166	0.406948	0.499	0.586	1.32797e-161
PSMB7	4.00982e-166	0.406728	0.762	0.9	8.26866e-162
NDUFA8	2.09029e-173	0.405683	0.585	0.723	4.31038e-169
LIN7B	1.71302e-128	0.405487	0.436	0.413	3.53242e-124
PSENEN	9.11655e-167	0.4048	0.58	0.685	1.87992e-162
AKIP1	4.52331e-115	0.402812	0.42	0.3	9.32752e-111
SURF1	1.76262e-201	0.4027	0.657	0.814	3.6347e-197
C1QTNF4	7.47198e-105	0.402676	0.259	0.035	1.5408e-100
EIF1AY	3.09313e-234	0.402554	0.452	0.625	6.37834e-230
TBCC	2.42557e-155	0.40252	0.591	0.696	5.00176e-151
RNPS1	1.17083e-189	0.401379	0.606	0.74	2.41437e-185
LAMTOR5	3.719e-123	0.40105	0.851	0.96	7.66895e-119
CCNG1	2.86052e-179	0.401014	0.587	0.723	5.89868e-175
CETN2	1.95494e-152	0.400987	0.465	0.555	4.03128e-148
RABGGTB	8.37124e-177	0.400979	0.637	0.773	1.72623e-172
CLNS1A	1.99691e-179	0.399879	0.553	0.675	4.11782e-175
SDHD	1.13911e-156	0.399093	0.595	0.696	2.34896e-152
MICOS13	2.79235e-132	0.399079	0.843	0.957	5.75811e-128
IAH1	1.2511e-160	0.398733	0.45	0.5	2.57988e-156
COMMD3	3.52098e-181	0.39853	0.551	0.69	7.2606e-177
VAMP2	3.34296e-80	0.39615	0.926	0.978	6.89352e-76
INS	1.27938e-111	0.396129	0.997	0.994	2.63821e-107
AKR7A2	1.00613e-188	0.395926	0.675	0.839	2.07475e-184
WASHC3	1.13327e-163	0.395568	0.508	0.596	2.33692e-159
TBCA	4.05082e-83	0.395506	0.924	0.98	8.35319e-79
TMEM147	4.65591e-160	0.39514	0.766	0.918	9.60095e-156
EAPP	2.12338e-177	0.394957	0.477	0.588	4.37862e-173
NDUFS8	2.13259e-151	0.393679	0.81	0.945	4.39762e-147
TMEM258	4.61676e-107	0.392643	0.899	0.965	9.52021e-103
ERICH5	1.48464e-94	0.391872	0.339	0.253	3.06148e-90
ACP1	5.10603e-197	0.390619	0.687	0.875	1.05291e-192
TMEM38B	1.70353e-91	0.389479	0.358	0.23	3.51285e-87
PPIE	3.78365e-134	0.389318	0.429	0.456	7.80226e-130
BEX3	1.48635e-71	0.389223	0.936	0.992	3.065e-67
ARL16	6.54415e-169	0.389215	0.532	0.616	1.34947e-164
BMP5	1.61452e-85	0.388757	0.29	0.085	3.32929e-81
PAK3	1.83339e-109	0.388582	0.406	0.39	3.78063e-105
AOPEP	1.19175e-163	0.388308	0.549	0.684	2.45751e-159
DCK	3.05187e-132	0.387478	0.403	0.407	6.29326e-128
SNRPG	8.87146e-164	0.38605	0.73	0.88	1.82938e-159
STX1A	6.09231e-168	0.385024	0.67	0.838	1.2563e-163
ARL6IP1	2.38834e-164	0.384845	0.678	0.816	4.925e-160
IL20RA	1.42464e-144	0.384489	0.273	0.008	2.93776e-140
CMAS	3.80766e-172	0.383235	0.572	0.696	7.85178e-168
SPRYD7	1.99781e-133	0.383231	0.44	0.466	4.11967e-129
LSM3	1.48669e-179	0.382624	0.603	0.776	3.06571e-175
VBP1	9.60313e-179	0.382124	0.525	0.637	1.98026e-174
GTF2A2	7.4538e-168	0.381824	0.685	0.843	1.53705e-163
PON3	3.77246e-125	0.380675	0.216	0	7.77918e-121
NUDCD2	2.9813e-185	0.380635	0.545	0.683	6.14773e-181
BAG1	1.26987e-210	0.380013	0.663	0.855	2.6186e-206
MYDGF	1.10363e-137	0.379951	0.759	0.913	2.2758e-133
HCFC1R1	2.35777e-170	0.37972	0.726	0.904	4.86197e-166
UNC50	1.03803e-153	0.378781	0.501	0.599	2.14051e-149
ATP5IF1	5.83132e-101	0.378414	0.903	0.98	1.20248e-96
SIX3	7.46253e-113	0.377754	0.197	0	1.53885e-108
NDUFA12	1.74235e-153	0.377002	0.729	0.885	3.59291e-149
AMZ2	1.74866e-139	0.376405	0.502	0.556	3.60591e-135
GABARAP	1.15306e-148	0.376199	0.624	0.589	2.37773e-144
TMEM14C	6.07001e-160	0.376006	0.75	0.891	1.2517e-155
EIF3M	5.64912e-193	0.375853	0.698	0.882	1.1649e-188
TUBB4B	9.91535e-151	0.375644	0.564	0.72	2.04464e-146
EIF4E	2.41278e-178	0.375158	0.608	0.753	4.9754e-174
TALDO1	3.65874e-171	0.374947	0.666	0.848	7.54469e-167
IMMP2L	3.76586e-90	0.374877	0.28	0.096	7.76559e-86
MRPL55	2.83342e-173	0.374608	0.537	0.683	5.8428e-169
VPS29	7.32649e-170	0.374522	0.705	0.882	1.5108e-165
PSMB5	1.62301e-85	0.373595	0.91	0.978	3.3468e-81
HIKESHI	6.27444e-135	0.371325	0.427	0.47	1.29385e-130
GLO1	2.04433e-170	0.370433	0.5	0.605	4.21562e-166
REEP5	1.44978e-120	0.369417	0.813	0.944	2.98959e-116
TMEM126B	1.73585e-182	0.368482	0.539	0.702	3.57949e-178
CNP	2.65015e-121	0.367991	0.417	0.438	5.46488e-117
PSMB8	3.99027e-104	0.367604	0.271	0.047	8.22834e-100
WDR54	1.52552e-95	0.367603	0.362	0.295	3.14578e-91
TMEM60	2.99036e-198	0.366926	0.528	0.704	6.16642e-194
ISOC1	1.33176e-120	0.3666	0.481	0.518	2.74622e-116
COPS4	5.57836e-167	0.365617	0.49	0.605	1.15031e-162
GPSM1	6.22373e-79	0.365484	0.285	0.213	1.28339e-74
TMEM61	1.03588e-76	0.364725	0.312	0.198	2.13608e-72
MRPS28	1.46893e-106	0.363089	0.393	0.278	3.02908e-102
MGMT	1.20645e-88	0.361749	0.34	0.266	2.48782e-84
FAM162A	6.03632e-137	0.361589	0.653	0.805	1.24475e-132
SNRPD1	8.52455e-195	0.361454	0.667	0.864	1.75785e-190
GGCT	1.92123e-140	0.361109	0.386	0.442	3.96178e-136
ACYP1	1.73793e-97	0.360965	0.359	0.327	3.58378e-93
CD200	9.86171e-168	0.36047	0.561	0.682	2.03358e-163
NPM3	3.68107e-118	0.36042	0.352	0.327	7.59073e-114
MPC1	1.02235e-155	0.359997	0.573	0.718	2.10819e-151
FMC1	3.67298e-142	0.359495	0.566	0.627	7.57405e-138
TOMM34	7.09743e-107	0.35884	0.383	0.345	1.46356e-102
MYL12A	4.26399e-141	0.358534	0.647	0.8	8.79276e-137
DPM1	4.3963e-138	0.357703	0.378	0.431	9.06561e-134
GPN3	2.33711e-79	0.357625	0.276	0.145	4.81936e-75
PRPS1	5.43364e-171	0.357422	0.489	0.606	1.12047e-166
CHMP1B	1.22087e-170	0.357199	0.503	0.638	2.51756e-166
PEX2	2.25084e-142	0.356316	0.445	0.511	4.64145e-138
IMPDH2	7.07876e-167	0.356101	0.577	0.725	1.45971e-162
LGMN	1.02254e-132	0.355951	0.409	0.459	2.10857e-128
COPS8	3.48656e-132	0.355879	0.424	0.458	7.18963e-128
MRPL32	2.20706e-167	0.355502	0.477	0.605	4.55118e-163
SOD3	1.64499e-71	0.354953	0.218	0.039	3.39214e-67
RBM3	4.99298e-204	0.354513	0.556	0.755	1.0296e-199
POLR2E	4.62524e-178	0.354137	0.569	0.729	9.53771e-174
PFN1	8.08951e-81	0.353632	0.884	0.984	1.66814e-76
TCEAL9	1.90252e-138	0.353403	0.745	0.901	3.92319e-134
ADGRG1	1.31501e-77	0.353122	0.341	0.221	2.71169e-73
CCDC28A	7.82688e-110	0.351271	0.366	0.333	1.61398e-105
FUCA1	7.26977e-145	0.350993	0.481	0.591	1.4991e-140
SCN1B	8.0857e-80	0.350612	0.23	0.045	1.66735e-75
CFL2	1.40805e-122	0.350603	0.408	0.449	2.90354e-118
LSM1	3.73986e-187	0.350315	0.514	0.684	7.71196e-183
SGCE	2.46581e-138	0.350041	0.423	0.5	5.08475e-134
MRAP2	3.29101e-121	0.349983	0.235	0.007	6.78639e-117
NFU1	6.4185e-201	0.349114	0.548	0.736	1.32356e-196
LSM2	4.50617e-199	0.34864	0.588	0.766	9.29217e-195
HIGD2A	1.37747e-163	0.348608	0.767	0.937	2.84049e-159
DPM2	4.73866e-135	0.347993	0.45	0.518	9.7716e-131
C11orf58	1.68056e-94	0.347925	0.867	0.965	3.46548e-90
SMIM27	3.90386e-119	0.346516	0.45	0.414	8.05014e-115
SRSF3	1.97742e-165	0.346476	0.712	0.894	4.07764e-161
CLDN4	2.44814e-52	0.34612	0.353	0.28	5.0483e-48
PEPD	8.94275e-165	0.346043	0.662	0.832	1.84409e-160
ACTR10	1.27229e-176	0.34539	0.619	0.798	2.62359e-172
SPAG7	6.64301e-182	0.344542	0.61	0.776	1.36986e-177
IGBP1	9.70688e-187	0.344474	0.536	0.702	2.00166e-182
AGPAT2	1.0186e-120	0.344039	0.495	0.691	2.10045e-116
MRPS23	9.60659e-165	0.343997	0.463	0.601	1.98097e-160
ARL3	1.16436e-160	0.343685	0.701	0.884	2.40102e-156
CTSL	7.87525e-157	0.343159	0.525	0.686	1.62396e-152
TIMMDC1	1.10342e-181	0.342977	0.524	0.683	2.27536e-177
EMP2	6.90959e-75	0.342909	0.264	0.099	1.42483e-70
DUSP26	3.15731e-170	0.34185	0.591	0.753	6.51069e-166
VAMP8	1.498e-80	0.340473	0.606	0.638	3.08902e-76
RSL24D1	5.25105e-180	0.33986	0.676	0.86	1.08282e-175
SNRNP27	8.50923e-145	0.339575	0.439	0.518	1.75469e-140
COPS6	4.35447e-187	0.33898	0.648	0.83	8.97934e-183
POLR2C	1.8417e-159	0.338939	0.54	0.666	3.79776e-155
PSMA1	1.01794e-136	0.3389	0.804	0.938	2.0991e-132
CD151	3.56278e-152	0.338785	0.61	0.769	7.34682e-148
NSMCE1	1.09465e-129	0.338463	0.374	0.403	2.25728e-125
CNPY2	3.82469e-88	0.33831	0.84	0.92	7.8869e-84
TOMM22	6.04008e-187	0.338235	0.629	0.798	1.24552e-182
TCEAL1	5.94341e-162	0.33786	0.434	0.547	1.22559e-157
CCDC57	2.16063e-82	0.337465	0.324	0.249	4.45544e-78
NSG1	2.09393e-76	0.33735	0.289	0.214	4.31789e-72
C15orf61	2.67223e-171	0.337161	0.559	0.712	5.5104e-167
SNAPIN	2.82969e-108	0.337086	0.368	0.335	5.83511e-104
TMOD1	2.31982e-54	0.336574	0.61	0.625	4.7837e-50
CCNC	1.20912e-166	0.335847	0.596	0.745	2.49333e-162
HAX1	1.54314e-130	0.335534	0.755	0.889	3.18211e-126
NAP1L1	1.23686e-68	0.335402	0.901	0.976	2.55053e-64
MRLN	1.26809e-44	0.333296	0.347	0.236	2.61494e-40
MED28	2.67783e-190	0.333189	0.542	0.734	5.52196e-186
GADD45G	3.50157e-85	0.333155	0.36	0.424	7.22058e-81
TCEAL3	9.17303e-183	0.332258	0.619	0.794	1.89157e-178
MRPL34	3.96575e-176	0.331972	0.66	0.85	8.17778e-172
EIF3I	2.41923e-165	0.331082	0.62	0.778	4.9887e-161
HOOK2	2.1032e-208	0.330612	0.614	0.838	4.337e-204
COMMD1	9.21299e-135	0.330277	0.457	0.535	1.89981e-130
SDHAF3	3.02349e-114	0.330143	0.346	0.358	6.23473e-110
THOC7	1.40994e-177	0.328909	0.579	0.766	2.90744e-173
NOL7	3.56974e-172	0.328411	0.598	0.772	7.36116e-168
TMEM256	2.96568e-153	0.328172	0.61	0.737	6.11553e-149
DDIT4	1.30151e-28	0.32779	0.42	0.418	2.68384e-24
HSBP1L1	1.50973e-72	0.326071	0.268	0.113	3.11321e-68
CEBPD	1.22664e-44	0.325963	0.207	0.114	2.52946e-40
EBNA1BP2	1.0229e-136	0.325864	0.393	0.468	2.10933e-132
UBE2D3	1.73595e-79	0.325201	0.885	0.966	3.5797e-75
CDC26	3.96873e-170	0.325031	0.427	0.576	8.18392e-166
CD72	1.76766e-89	0.325007	0.207	0.019	3.64508e-85
MYL12B	7.31152e-94	0.324458	0.86	0.972	1.50771e-89
MRPL51	2.65541e-153	0.324149	0.748	0.924	5.47573e-149
LSM7	6.16789e-158	0.323832	0.743	0.901	1.27188e-153
HEBP1	4.50495e-110	0.323333	0.339	0.349	9.28966e-106
RPF1	5.87055e-117	0.323256	0.366	0.413	1.21057e-112
OLA1	3.2486e-182	0.323022	0.671	0.848	6.69893e-178
UBB	2.53112e-30	0.322158	0.96	0.995	5.21943e-26
PTMA	4.73466e-32	0.322142	0.985	0.998	9.76335e-28
CUTA	1.46661e-40	0.32184	0.959	0.99	3.02429e-36
VOPP1	2.00271e-141	0.321806	0.49	0.573	4.12978e-137
SFT2D1	8.47945e-118	0.321584	0.386	0.423	1.74855e-113
RXRG	1.7948e-102	0.320662	0.241	0.02	3.70106e-98
PDCD6	5.07947e-102	0.320594	0.373	0.196	1.04744e-97
HDDC3	2.80727e-105	0.320433	0.358	0.364	5.78887e-101
NUDT2	4.28738e-118	0.319471	0.347	0.379	8.841e-114
UFC1	3.19919e-149	0.318766	0.755	0.92	6.59706e-145
SNCB	2.27065e-101	0.317912	0.258	0.038	4.68231e-97
MRPL3	1.76204e-176	0.317899	0.518	0.683	3.63351e-172
POLR3K	1.79263e-86	0.317548	0.295	0.248	3.69658e-82
MTX2	4.37292e-163	0.317358	0.451	0.58	9.01739e-159
SPINT2	4.34452e-22	0.317322	0.982	0.991	8.95883e-18
VAPA	2.26847e-101	0.316468	0.838	0.951	4.67782e-97
PNPLA4	2.02941e-112	0.316398	0.347	0.376	4.18484e-108
NDUFA10	4.62624e-186	0.3157	0.601	0.787	9.53977e-182
POLR2F	7.80756e-154	0.315237	0.605	0.752	1.61e-149
CFAP20	6.03614e-120	0.314994	0.386	0.431	1.24471e-115
DPM3	9.38559e-139	0.314155	0.679	0.793	1.9354e-134
RRAGA	5.56678e-190	0.313407	0.604	0.805	1.14792e-185
SUSD4	4.03243e-92	0.313264	0.374	0.376	8.31527e-88
COX8A	7.23946e-60	0.312928	0.948	0.995	1.49285e-55
PNKD	1.57492e-178	0.312394	0.587	0.776	3.24765e-174
SUCLG1	5.89009e-184	0.312103	0.584	0.788	1.2146e-179
PLP2	2.55517e-116	0.311605	0.812	0.943	5.26902e-112
LIMCH1	6.78358e-89	0.311445	0.215	0.024	1.39884e-84
AMN1	3.51609e-76	0.310412	0.284	0.207	7.25053e-72
ELP4	1.60396e-125	0.310159	0.401	0.485	3.30753e-121
C1orf127	2.64334e-119	0.309993	0.458	0.535	5.45082e-115
GLRX3	1.43413e-182	0.308947	0.471	0.652	2.95731e-178
PKIG	1.2041e-145	0.308832	0.384	0.466	2.48298e-141
PCSK2	1.9488e-51	0.308744	0.567	0.559	4.01863e-47
MRPS18C	1.81168e-181	0.308247	0.552	0.737	3.73587e-177
PRKRA	3.90058e-147	0.307027	0.438	0.555	8.04338e-143
LAMTOR1	3.63907e-100	0.306929	0.846	0.97	7.50413e-96
SMIM20	2.71189e-149	0.306833	0.43	0.549	5.59219e-145
SRSF7	1.30269e-165	0.306162	0.52	0.709	2.68628e-161
UQCRC2	9.56852e-191	0.305836	0.598	0.797	1.97312e-186
WDR61	3.16477e-168	0.305504	0.45	0.613	6.52608e-164
RHBDD2	4.41802e-125	0.304922	0.735	0.882	9.1104e-121
LSM6	1.25839e-150	0.304659	0.408	0.529	2.59493e-146
MED10	6.87306e-171	0.304603	0.453	0.61	1.41729e-166
CYB5A	1.53971e-110	0.304519	0.77	0.904	3.17504e-106
GGPS1	2.79371e-145	0.304419	0.404	0.508	5.76091e-141
POLR2J	8.7518e-175	0.304355	0.664	0.863	1.80471e-170
ECHS1	7.81161e-154	0.303838	0.685	0.868	1.61083e-149
PCMT1	1.60533e-110	0.303791	0.786	0.929	3.31036e-106
EBAG9	6.36584e-148	0.303556	0.398	0.502	1.3127e-143
PYCR2	2.61399e-103	0.303503	0.334	0.352	5.39031e-99
LAMTOR4	3.84988e-97	0.302929	0.849	0.959	7.93884e-93
POP7	1.34847e-134	0.302437	0.395	0.481	2.78068e-130
BET1	7.17576e-119	0.302374	0.407	0.473	1.47971e-114
TPT1	1.71769e-30	0.302051	0.991	1	3.54204e-26
PSMC1	1.9734e-172	0.301789	0.666	0.868	4.06934e-168
SAYSD1	2.08594e-147	0.300933	0.398	0.499	4.30142e-143
LGALS3BP	8.13899e-54	0.300073	0.645	0.669	1.67834e-49
SPAG16	5.91915e-180	0.299343	0.559	0.75	1.22059e-175
CKLF	7.47496e-95	0.299159	0.373	0.358	1.54141e-90
NACA2	1.8512e-165	0.298521	0.309	0.009	3.81737e-161
FUNDC1	5.54719e-128	0.298278	0.346	0.415	1.14389e-123
C11orf71	5.02417e-128	0.298141	0.371	0.442	1.03603e-123
OSTF1	4.35534e-103	0.297961	0.364	0.403	8.98114e-99
TMEM176B	2.86483e-36	0.297856	0.362	0.327	5.90757e-32
FKBP3	6.76257e-190	0.297639	0.576	0.807	1.39451e-185
AL162231.1	2.20558e-92	0.297157	0.375	0.3	4.54813e-88
GPX2	7.10013e-42	0.297015	0.361	0.365	1.46412e-37
ACAA2	1.89804e-170	0.296595	0.488	0.646	3.91394e-166
OST4	1.47892e-82	0.296108	0.875	0.962	3.04968e-78
CMC1	1.62893e-138	0.294383	0.403	0.511	3.35901e-134
CRADD	3.18141e-74	0.294068	0.269	0.201	6.56039e-70
COA5	1.75616e-146	0.293844	0.42	0.557	3.62139e-142
KCNK1	3.01564e-89	0.293532	0.305	0.357	6.21856e-85
GPM6A	6.38168e-91	0.293349	0.211	0.019	1.31597e-86
C22orf39	2.14487e-145	0.293231	0.468	0.561	4.42294e-141
C22orf42	6.3571e-61	0.292732	0.225	0.089	1.3109e-56
NSMCE3	4.13499e-147	0.29269	0.396	0.508	8.52676e-143
NUDC	2.48443e-129	0.292541	0.771	0.941	5.12315e-125
NAXE	3.50118e-149	0.29192	0.676	0.844	7.21978e-145
RAB3A	7.83587e-82	0.290943	0.35	0.3	1.61584e-77
EIF1	3.46103e-24	0.28996	0.994	0.998	7.13699e-20
LYPLAL1	1.00439e-149	0.28968	0.416	0.542	2.07116e-145
PCNA	1.96644e-99	0.289202	0.292	0.316	4.05501e-95
TTC32	3.42534e-114	0.288765	0.331	0.384	7.06339e-110
TMEM123	2.16882e-95	0.28827	0.339	0.333	4.47232e-91
POLR2I	5.36478e-139	0.287958	0.718	0.876	1.10627e-134
COQ10B	1.94229e-111	0.287615	0.377	0.409	4.0052e-107
POMC	1.4988e-94	0.287075	0.176	0.002	3.09068e-90
CWC15	3.7501e-184	0.286129	0.498	0.687	7.73308e-180
SMIM19	7.10168e-159	0.285741	0.42	0.572	1.46444e-154
RAB26	6.11642e-106	0.285322	0.431	0.504	1.26127e-101
HMGN4	9.59048e-109	0.284826	0.34	0.376	1.97765e-104
STX8	8.28307e-121	0.284551	0.418	0.508	1.70805e-116
PEX7	4.62667e-70	0.284154	0.266	0.195	9.54066e-66
PSMD9	1.79474e-93	0.28388	0.367	0.219	3.70094e-89
NDUFB2	4.02516e-66	0.28353	0.93	0.993	8.30029e-62
TIMM17B	2.95955e-168	0.283298	0.624	0.836	6.10289e-164
C3orf14	3.37044e-167	0.282939	0.618	0.827	6.95019e-163
LTBR	2.78291e-56	0.28285	0.267	0.152	5.73864e-52
PSMA3	1.04102e-156	0.282809	0.599	0.799	2.14669e-152
TUFM	1.50018e-160	0.282143	0.646	0.84	3.09353e-156
RXYLT1	5.30832e-115	0.282135	0.351	0.414	1.09463e-110
HDDC2	1.70175e-192	0.282054	0.56	0.778	3.50917e-188
ATP5PF	3.7391e-68	0.282004	0.906	0.986	7.7104e-64
FXYD5	2.162e-87	0.281876	0.178	0.006	4.45826e-83
C9orf135	7.59307e-61	0.28075	0.175	0.035	1.56577e-56
SSBP2	1.90339e-146	0.280377	0.398	0.515	3.92498e-142
IFIT1	1.43783e-57	0.279866	0.201	0.056	2.96494e-53
PRDX2	1.14523e-39	0.279451	0.945	0.991	2.36158e-35
IMMP1L	9.852e-149	0.279352	0.564	0.717	2.03158e-144
PSME2	7.13472e-157	0.278905	0.527	0.718	1.47125e-152
GSTM3	1.96028e-145	0.278852	0.476	0.638	4.04229e-141
PNRC1	1.56999e-175	0.278779	0.525	0.723	3.23747e-171
TAF9	3.88224e-182	0.278235	0.59	0.808	8.00557e-178
AKAIN1	5.19005e-68	0.278079	0.195	0.04	1.07024e-63
EMG1	9.97944e-111	0.278004	0.344	0.391	2.05786e-106
PHF5A	1.65376e-80	0.277013	0.308	0.268	3.41021e-76
ZNRD2	2.28587e-121	0.276989	0.354	0.452	4.71369e-117
RDH14	1.55182e-156	0.276286	0.418	0.572	3.2e-152
SLBP	6.83404e-118	0.275778	0.352	0.42	1.40925e-113
CCDC85B	4.94602e-185	0.275772	0.458	0.645	1.01992e-180
SMIM15	1.22922e-170	0.27562	0.479	0.64	2.53478e-166
PLGRKT	1.21496e-107	0.275453	0.316	0.364	2.50538e-103
STK16	1.81576e-99	0.275059	0.351	0.331	3.74427e-95
MRPL16	1.08532e-114	0.273818	0.303	0.346	2.23803e-110
SUCLA2	3.98232e-150	0.273667	0.461	0.605	8.21193e-146
MTIF3	3.43797e-166	0.273506	0.526	0.717	7.08944e-162
PPP1R2	1.60547e-167	0.273444	0.564	0.76	3.31064e-163
CCDC115	3.35744e-166	0.272773	0.448	0.618	6.92338e-162
MRPL1	2.47508e-138	0.27256	0.375	0.497	5.10387e-134
SEC11A	1.14369e-108	0.272547	0.833	0.969	2.3584e-104
ARPC5	1.13161e-120	0.271992	0.772	0.938	2.3335e-116
MPHOSPH6	6.49166e-89	0.271861	0.287	0.295	1.33865e-84
MRPL53	1.70425e-105	0.271328	0.31	0.082	3.51434e-101
BRIX1	1.49208e-107	0.270995	0.309	0.343	3.07681e-103
ATP5MC1	2.07643e-113	0.270445	0.761	0.912	4.28182e-109
MRPL33	4.37712e-139	0.270402	0.742	0.904	9.02607e-135
BCAS2	1.64847e-178	0.270057	0.463	0.665	3.39931e-174
CD47	4.12722e-94	0.269917	0.309	0.323	8.51073e-90
TNFAIP8	7.91994e-70	0.269868	0.19	0.031	1.63317e-65
LY6E	6.37705e-61	0.269617	0.245	0.182	1.31501e-56
ANKRD39	1.23485e-115	0.268645	0.352	0.42	2.54638e-111
DMAC1	3.9319e-175	0.268357	0.545	0.755	8.10796e-171
NUDT9	1.49094e-164	0.268169	0.445	0.634	3.07448e-160
SF3B5	7.69293e-98	0.267771	0.82	0.959	1.58636e-93
CREM	3.56317e-106	0.26777	0.303	0.355	7.34761e-102
TMEM126A	1.905e-151	0.267746	0.389	0.526	3.9283e-147
MED30	1.13261e-59	0.267402	0.243	0.16	2.33555e-55
STAT3	2.82537e-153	0.267298	0.427	0.582	5.8262e-149
ABHD12	1.03982e-133	0.267192	0.453	0.564	2.14421e-129
SPTSSA	1.04027e-169	0.267192	0.428	0.613	2.14514e-165
ATP5PB	7.93488e-155	0.267033	0.709	0.913	1.63625e-150
SNRPE	2.57286e-158	0.266787	0.696	0.885	5.30549e-154
BNIP3	1.00105e-117	0.266225	0.778	0.962	2.06426e-113
LRRC61	2.28927e-74	0.265753	0.209	0.036	4.7207e-70
PPCS	8.14811e-180	0.264935	0.607	0.826	1.68022e-175
SSB	8.66759e-197	0.2645	0.563	0.802	1.78734e-192
COMMD10	2.29456e-150	0.264468	0.376	0.512	4.73161e-146
PMF1	2.47461e-174	0.264003	0.47	0.643	5.10289e-170
ZMAT2	4.70119e-188	0.263709	0.549	0.755	9.69432e-184
SPRYD3	1.50773e-107	0.263406	0.391	0.434	3.1091e-103
METTL23	3.24146e-164	0.263269	0.449	0.62	6.68421e-160
FAM3B	9.75272e-59	0.263086	0.161	0.03	2.01111e-54
ERP29	1.0449e-31	0.262938	0.959	0.995	2.1547e-27
TMEM80	3.48958e-86	0.262873	0.307	0.312	7.19587e-82
MRFAP1	3.7222e-99	0.262762	0.83	0.962	7.67554e-95
ARPC3	5.92922e-78	0.260849	0.876	0.977	1.22266e-73
POLR2K	9.69986e-179	0.260595	0.569	0.784	2.00021e-174
RNF114	4.70512e-151	0.260581	0.42	0.565	9.70242e-147
CYCS	3.11074e-101	0.260525	0.797	0.94	6.41467e-97
ZNF385D	5.27054e-68	0.259805	0.205	0.042	1.08684e-63
TXN	4.61422e-77	0.259747	0.869	0.976	9.51499e-73
CRYZL1	6.54212e-111	0.259286	0.339	0.407	1.34905e-106
SNRNP40	1.99026e-113	0.259131	0.343	0.395	4.10412e-109
C12orf10	9.16721e-169	0.258979	0.534	0.724	1.89037e-164
RTF2	3.13126e-163	0.258359	0.543	0.726	6.45697e-159
EWSR1	1.47434e-166	0.258274	0.53	0.725	3.04023e-162
ETFA	1.01829e-174	0.258195	0.485	0.689	2.09983e-170
C19orf53	2.05438e-110	0.258118	0.837	0.98	4.23634e-106
CHID1	2.35806e-156	0.257615	0.597	0.786	4.86255e-152
MRPL27	2.32898e-195	0.256671	0.556	0.788	4.80259e-191
CDKN2AIPNL	3.96676e-145	0.256579	0.439	0.56	8.17985e-141
ATP6V1F	1.30198e-72	0.2565	0.861	0.971	2.68482e-68
MRPL11	5.36788e-133	0.256234	0.373	0.503	1.10691e-128
CHCHD7	2.50904e-121	0.256151	0.392	0.482	5.17389e-117
GLT8D2	2.13811e-50	0.256081	0.188	0.078	4.40899e-46
HES1	5.32455e-35	0.255707	0.194	0.137	1.09797e-30
TMEM50A	2.37377e-165	0.255543	0.555	0.766	4.89494e-161
SLC25A34	1.25357e-59	0.255343	0.168	0.034	2.58499e-55
FRG1	3.27422e-117	0.255065	0.373	0.427	6.75178e-113
TSPO	9.23952e-50	0.254679	0.163	0.044	1.90528e-45
APOBEC2	8.99842e-69	0.254153	0.148	0.007	1.85556e-64
BUD31	5.19961e-163	0.253938	0.601	0.814	1.07221e-158
NBDY	8.04131e-138	0.253906	0.766	0.951	1.6582e-133
CCNH	6.33832e-140	0.253079	0.354	0.469	1.30703e-135
ROMO1	1.39994e-87	0.252857	0.848	0.939	2.88681e-83
NDUFAF1	5.77412e-64	0.252854	0.258	0.208	1.19068e-59
CCNDBP1	3.43355e-142	0.25271	0.423	0.578	7.08032e-138
SLC12A5	2.54033e-90	0.252693	0.341	0.346	5.23842e-86
IFT22	1.93611e-123	0.252615	0.358	0.456	3.99245e-119
UBE2A	2.7113e-152	0.252383	0.448	0.621	5.59098e-148
GRPEL1	1.23871e-87	0.252361	0.272	0.282	2.55435e-83
TSEN15	5.59573e-121	0.251589	0.338	0.424	1.1539e-116
WBP2	8.29307e-162	0.251061	0.489	0.665	1.71011e-157
IMP3	8.2318e-135	0.250989	0.549	0.717	1.69748e-130
ORMDL1	4.03851e-196	0.250585	0.573	0.816	8.32782e-192
CAPS	7.62103e-43	0.249457	0.161	0.102	1.57153e-38
SDF2	5.16077e-173	0.24895	0.533	0.739	1.0642e-168
MVP	2.28688e-54	0.248928	0.237	0.147	4.71578e-50
PMPCB	7.23676e-171	0.248777	0.435	0.614	1.49229e-166
PLAAT3	2.25701e-143	0.248754	0.555	0.759	4.65419e-139
TMEM42	2.0235e-113	0.248415	0.329	0.413	4.17266e-109
PCDH17	9.49003e-45	0.247689	0.198	0.07	1.95694e-40
EIF4H	1.04205e-162	0.247392	0.58	0.781	2.14881e-158
STUB1	2.31395e-181	0.247168	0.717	0.931	4.77159e-177
LENG1	1.36139e-95	0.24688	0.281	0.311	2.80732e-91
CDC42EP3	7.32145e-134	0.246837	0.444	0.597	1.50976e-129
CKS1B	5.68252e-152	0.246607	0.371	0.517	1.17179e-147
AP1S1	6.77005e-138	0.246517	0.654	0.827	1.39605e-133
IFT43	8.91533e-97	0.246499	0.302	0.351	1.83843e-92
MRPL50	1.55708e-174	0.246157	0.387	0.575	3.21086e-170
ADM	5.48141e-27	0.245951	0.154	0.125	1.13032e-22
NR1H2	1.08714e-67	0.24574	0.263	0.211	2.24179e-63
MRPL57	6.4001e-120	0.245726	0.761	0.927	1.31976e-115
RNASET2	1.34334e-76	0.245642	0.287	0.273	2.7701e-72
MRPL47	8.6373e-178	0.245219	0.446	0.649	1.7811e-173
ATAD3C	1.8507e-59	0.245066	0.204	0.066	3.81633e-55
AC004556.3	2.98529e-110	0.24489	0.199	0.001	6.15596e-106
LMNA	3.6766e-133	0.244779	0.446	0.6	7.58152e-129
DPCD	3.1986e-73	0.244719	0.251	0.259	6.59584e-69
RBX1	4.5546e-97	0.24458	0.827	0.962	9.39204e-93
SSBP1	4.44001e-176	0.244462	0.658	0.891	9.15574e-172
SNRPA1	3.48641e-125	0.244049	0.311	0.42	7.18932e-121
MCEE	8.9775e-94	0.243964	0.303	0.348	1.85125e-89
CMSS1	3.03155e-61	0.243403	0.246	0.207	6.25137e-57
SLC6A6	3.95305e-110	0.243219	0.316	0.396	8.15159e-106
CCND3	4.58834e-88	0.243203	0.307	0.333	9.46163e-84
MRPS15	1.96887e-186	0.242359	0.548	0.762	4.06001e-182
TEX30	2.22462e-57	0.241592	0.211	0.138	4.58738e-53
CCDC124	1.89555e-147	0.241574	0.494	0.663	3.90881e-143
MRPL43	4.10353e-197	0.241507	0.525	0.76	8.46189e-193
THAP7	5.38894e-161	0.241372	0.427	0.609	1.11125e-156
TAF12	2.92631e-83	0.241152	0.261	0.295	6.03434e-79
TXNL1	5.56486e-162	0.240922	0.662	0.891	1.14753e-157
ZFYVE21	7.60929e-91	0.239889	0.317	0.336	1.56911e-86
MRPS35	2.46212e-165	0.23985	0.475	0.661	5.07713e-161
NUDT22	3.1152e-118	0.239519	0.354	0.456	6.42386e-114
APIP	1.35983e-152	0.238736	0.416	0.588	2.80411e-148
SCOC	6.21618e-125	0.238552	0.771	0.937	1.28184e-120
IDS	1.10286e-141	0.238488	0.424	0.548	2.27421e-137
NIPSNAP3A	8.25573e-156	0.238101	0.433	0.604	1.70241e-151
THOC3	1.12585e-77	0.238034	0.283	0.235	2.32162e-73
ARPC1B	3.91149e-116	0.237312	0.543	0.653	8.06589e-112
C14orf119	1.2347e-158	0.237055	0.462	0.652	2.54607e-154
LCMT1	4.47532e-200	0.236881	0.438	0.668	9.22856e-196
PIM3	2.11548e-128	0.236862	0.404	0.537	4.36233e-124
PDHB	4.33251e-183	0.236795	0.524	0.757	8.93407e-179
CCNQ	1.61694e-128	0.235911	0.331	0.429	3.33429e-124
WDR34	3.60424e-113	0.235805	0.309	0.385	7.43231e-109
PDZD11	7.2749e-182	0.235644	0.424	0.628	1.50016e-177
HINT2	3.97057e-69	0.235499	0.33	0.233	8.1877e-65
NIPSNAP2	2.06002e-136	0.235336	0.467	0.622	4.24797e-132
HTATIP2	9.86252e-139	0.235241	0.506	0.682	2.03375e-134
ID2	7.66791e-115	0.235231	0.395	0.584	1.5812e-110
IFI6	8.8748e-71	0.235145	0.727	0.824	1.83007e-66
NEIL2	6.0646e-72	0.235076	0.258	0.231	1.25058e-67
COX11	7.11601e-205	0.234741	0.486	0.743	1.46739e-200
NLRP1	7.03931e-79	0.234574	0.267	0.086	1.45158e-74
NGDN	7.18701e-81	0.234034	0.287	0.318	1.48203e-76
TUSC2	7.84037e-154	0.233787	0.413	0.568	1.61676e-149
CHCHD5	6.89425e-183	0.233723	0.531	0.751	1.42166e-178
CD55	5.18997e-73	0.233708	0.274	0.29	1.07022e-68
TXNDC15	9.92912e-159	0.233541	0.4	0.592	2.04748e-154
AL360181.3	1.07681e-127	0.233514	0.28	0.384	2.22049e-123
CTSF	8.55426e-98	0.233215	0.172	0	1.76397e-93
UNC119	1.54469e-104	0.233166	0.293	0.355	3.1853e-100
SLC25A17	1.60502e-88	0.232846	0.27	0.293	3.30971e-84
TCTN1	3.7345e-106	0.23244	0.303	0.374	7.70092e-102
MPG	1.04996e-135	0.232405	0.416	0.556	2.16512e-131
RPS19BP1	7.52589e-144	0.23222	0.682	0.893	1.55191e-139
EIF2B3	2.68498e-67	0.23188	0.238	0.195	5.53669e-63
ENO2	5.41706e-131	0.231694	0.544	0.71	1.11705e-126
FAM47E	9.2681e-68	0.231502	0.239	0.213	1.91117e-63
HSBP1	9.23918e-70	0.23141	0.864	0.973	1.90521e-65
NDUFS7	8.98514e-116	0.231135	0.767	0.937	1.85283e-111
RAB18	8.37096e-167	0.230807	0.633	0.848	1.72617e-162
RAD51C	1.42076e-78	0.230458	0.259	0.26	2.92976e-74
FIS1	1.39785e-91	0.230358	0.83	0.958	2.8825e-87
RALYL	1.56576e-54	0.230318	0.159	0.028	3.22876e-50
CDC123	3.05184e-134	0.230272	0.39	0.53	6.2932e-130
CISD3	1.30473e-168	0.229811	0.554	0.78	2.69049e-164
C11orf1	4.17901e-168	0.229502	0.402	0.598	8.61753e-164
UQCC3	5.66775e-168	0.229186	0.383	0.569	1.16875e-163
MYL6	5.62847e-12	0.229163	0.987	1	1.16065e-07
LACTB2	1.5773e-117	0.228754	0.312	0.41	3.25255e-113
ZNF22	3.0417e-153	0.22866	0.411	0.59	6.27229e-149
MORF4L2	5.96916e-84	0.228615	0.819	0.947	1.2309e-79
HDHD2	1.02214e-126	0.228582	0.344	0.437	2.10776e-122
TMEM243	1.66139e-47	0.22837	0.19	0.089	3.42595e-43
ALDOC	4.94842e-53	0.228336	0.219	0.159	1.02041e-48
NAT16	2.57397e-87	0.228206	0.187	0.009	5.30778e-83
IFT57	2.46683e-133	0.227961	0.34	0.455	5.08685e-129
WDYHV1	1.54515e-95	0.227916	0.28	0.333	3.18625e-91
ZSWIM7	2.87395e-185	0.227277	0.407	0.622	5.92638e-181
FAM118A	9.27507e-69	0.227046	0.205	0.173	1.91261e-64
IP6K2	5.49856e-165	0.22661	0.478	0.696	1.13386e-160
ST14	3.56442e-52	0.226574	0.239	0.155	7.35019e-48
NME3	1.41849e-147	0.22499	0.68	0.889	2.92507e-143
ING2	4.77316e-154	0.224696	0.385	0.563	9.84274e-150
NCBP2AS2	3.06217e-153	0.224624	0.377	0.536	6.3145e-149
EEF1E1	1.22942e-182	0.224574	0.432	0.653	2.53518e-178
MRPS18A	1.12952e-129	0.224473	0.358	0.48	2.32918e-125
LAPTM4B	2.15764e-162	0.224427	0.413	0.624	4.44927e-158
MRPL39	1.84023e-60	0.223988	0.222	0.158	3.79474e-56
NUCB2	4.04612e-101	0.223443	0.701	0.885	8.3435e-97
ELOF1	6.94913e-179	0.22328	0.464	0.668	1.43298e-174
AL117339.5	2.96078e-51	0.223008	0.182	0.107	6.10542e-47
KXD1	5.60955e-147	0.222621	0.383	0.536	1.15675e-142
CUEDC2	1.45106e-166	0.222329	0.505	0.725	2.99223e-162
CDIP1	1.68952e-173	0.222306	0.47	0.658	3.48396e-169
TSPAN12	1.00421e-43	0.222174	0.222	0.151	2.07077e-39
TRAPPC2L	2.64644e-172	0.222087	0.646	0.879	5.45721e-168
NOL3	6.41166e-142	0.22202	0.431	0.588	1.32215e-137
WASHC1	1.55053e-87	0.22166	0.352	0.333	3.19735e-83
ISCA2	1.13927e-178	0.221521	0.441	0.668	2.34928e-174
CHST8	5.87273e-53	0.221473	0.184	0.054	1.21101e-48
SNRPC	2.02812e-176	0.221382	0.586	0.825	4.18218e-172
MEA1	3.26171e-170	0.221368	0.47	0.675	6.72597e-166
RPAIN	1.47262e-160	0.221092	0.623	0.853	3.0367e-156
MTRES1	5.00665e-112	0.22097	0.288	0.371	1.03242e-107
YEATS4	4.01678e-128	0.220882	0.319	0.442	8.28301e-124
PRELID1	1.91061e-166	0.220556	0.662	0.9	3.93986e-162
MAPRE3	6.14181e-140	0.22055	0.552	0.718	1.2665e-135
PHB	5.73996e-181	0.220424	0.56	0.802	1.18364e-176
FAM228B	2.75847e-47	0.220343	0.194	0.097	5.68825e-43
TBPL1	4.11685e-139	0.220295	0.352	0.503	8.48936e-135
TM2D2	5.81157e-151	0.219773	0.334	0.489	1.1984e-146
IRF9	1.56441e-70	0.219546	0.325	0.289	3.22597e-66
GAMT	6.39208e-183	0.219542	0.576	0.823	1.31811e-178
FLOT1	8.59102e-158	0.219429	0.63	0.824	1.77155e-153
TRIAP1	8.93366e-116	0.21924	0.326	0.417	1.84221e-111
SLC25A26	1.63139e-78	0.219112	0.25	0.267	3.36409e-74
NQO2	5.26117e-73	0.218942	0.253	0.245	1.08491e-68
UCN3	5.65804e-47	0.218939	0.228	0.068	1.16674e-42
MRPL9	3.17539e-144	0.218907	0.363	0.502	6.54798e-140
TSG101	5.55614e-159	0.218521	0.547	0.761	1.14573e-154
RAB28	1.41388e-79	0.218314	0.246	0.249	2.91557e-75
PTGES2	3.06765e-180	0.218041	0.492	0.702	6.3258e-176
MRPS16	1.88886e-194	0.217491	0.537	0.787	3.89503e-190
SLC43A2	7.0221e-90	0.217259	0.28	0.33	1.44803e-85
CRYZ	2.28434e-88	0.217178	0.282	0.331	4.71053e-84
NELFE	8.04347e-158	0.217175	0.407	0.592	1.65864e-153
ZNF90	3.72206e-106	0.216721	0.24	0.022	7.67526e-102
EFHC1	2.88798e-119	0.216304	0.286	0.391	5.9553e-115
APOO	3.42942e-133	0.215909	0.299	0.41	7.07182e-129
JAKMIP1	4.51953e-55	0.215849	0.193	0.069	9.31971e-51
NDUFAF4	1.55353e-73	0.215493	0.236	0.265	3.20354e-69
RNF146	2.08863e-144	0.215413	0.344	0.488	4.30697e-140
STMN3	6.25898e-130	0.215155	0.371	0.483	1.29066e-125
PSMA6	2.16247e-59	0.215016	0.31	0.195	4.45924e-55
MRPL2	2.01556e-120	0.214906	0.386	0.493	4.15629e-116
SNRNP25	2.51301e-89	0.214738	0.275	0.323	5.18208e-85
C15orf40	4.9108e-144	0.214611	0.394	0.556	1.01266e-139
NDUFB10	2.9285e-108	0.214208	0.798	0.965	6.03886e-104
BOLA1	5.09001e-68	0.214039	0.237	0.231	1.04961e-63
TSC22D1	2.39108e-81	0.214004	0.768	0.933	4.93065e-77
VDAC1	1.51773e-123	0.213361	0.731	0.914	3.1297e-119
TMEM134	3.41712e-117	0.213162	0.359	0.466	7.04644e-113
HHLA3	3.16219e-54	0.212808	0.219	0.114	6.52075e-50
SMIM7	4.49089e-167	0.212794	0.613	0.842	9.26066e-163
LMO1	7.68866e-118	0.212742	0.469	0.633	1.58548e-113
COPS7A	5.48214e-163	0.211921	0.415	0.605	1.13047e-158
SYNE2	2.8935e-45	0.211761	0.277	0.245	5.96669e-41
COTL1	8.22901e-39	0.211757	0.196	0.14	1.69691e-34
PSMC5	1.78923e-142	0.211646	0.746	0.941	3.68957e-138
ENPP2	7.16568e-127	0.211496	0.456	0.645	1.47764e-122
SMIM5	4.69721e-43	0.211235	0.152	0.073	9.68613e-39
ABT1	4.88683e-130	0.2109	0.313	0.431	1.00771e-125
NUBP2	4.01758e-130	0.210627	0.402	0.553	8.28464e-126
LURAP1L	1.52438e-108	0.210287	0.301	0.427	3.14342e-104
POP5	3.29545e-173	0.210267	0.398	0.604	6.79555e-169
DECR1	1.86771e-162	0.210025	0.514	0.724	3.8514e-158
KCNMB2	2.80777e-88	0.209596	0.271	0.309	5.78991e-84
PRDX6	1.34484e-161	0.209311	0.669	0.898	2.7732e-157
PTPMT1	2.63005e-111	0.209258	0.44	0.525	5.42343e-107
AKIRIN2	1.12937e-111	0.208887	0.308	0.405	2.32887e-107
ETHE1	1.28389e-87	0.208635	0.231	0.282	2.6475e-83
NDUFAF8	6.48366e-217	0.208345	0.584	0.862	1.337e-212
CRYBB2	3.25775e-90	0.208328	0.171	0.002	6.71781e-86
NOC2L	1.81604e-126	0.208232	0.338	0.477	3.74485e-122
SNX10	4.91727e-66	0.208152	0.238	0.238	1.01399e-61
ENY2	1.19319e-156	0.208006	0.636	0.857	2.46048e-152
LXN	3.00865e-50	0.207826	0.188	0.188	6.20414e-46
TDRD9	7.81072e-67	0.207268	0.129	0.002	1.61065e-62
RNF7	1.69067e-105	0.207181	0.787	0.951	3.48632e-101
PSMB2	1.08011e-146	0.207139	0.709	0.923	2.2273e-142
RAB5C	3.37685e-152	0.207057	0.615	0.819	6.9634e-148
CENPS	2.41752e-73	0.206972	0.233	0.242	4.98517e-69
NIT2	2.01617e-117	0.206888	0.334	0.44	4.15755e-113
C1D	5.39953e-184	0.206762	0.572	0.829	1.11344e-179
EMC3	9.95362e-184	0.206459	0.458	0.686	2.05254e-179
CAPN13	1.61994e-45	0.206185	0.188	0.124	3.34047e-41
SLC39A4	1.03969e-45	0.206008	0.18	0.067	2.14394e-41
VAMP4	3.78221e-100	0.205856	0.257	0.333	7.7993e-96
SNRPF	3.05919e-147	0.205854	0.612	0.817	6.30835e-143
PFDN1	7.50124e-156	0.205796	0.392	0.587	1.54683e-151
DDT	4.80475e-62	0.205445	0.322	0.229	9.90786e-58
HMGCL	1.06258e-138	0.205396	0.39	0.555	2.19114e-134
ATP6V0E1	1.54554e-29	0.205243	0.946	0.992	3.18706e-25
MTCH1	1.29053e-148	0.205068	0.729	0.943	2.66119e-144
KRT10	3.74802e-129	0.204814	0.772	0.966	7.7288e-125
C18orf32	8.66394e-99	0.20471	0.44	0.449	1.78659e-94
NXT1	1.20514e-98	0.204658	0.303	0.382	2.48512e-94
KLHDC9	2.54051e-55	0.204528	0.207	0.162	5.23878e-51
TXNDC9	7.69013e-164	0.20451	0.363	0.542	1.58578e-159
SLC25A39	7.89044e-155	0.204145	0.647	0.852	1.62709e-150
GPAA1	1.8053e-157	0.203949	0.534	0.753	3.7227e-153
PLPBP	6.46363e-116	0.203747	0.339	0.435	1.33286e-111
CENPX	1.01667e-128	0.203089	0.321	0.461	2.09647e-124
PIGT	1.3155e-158	0.20299	0.561	0.802	2.71269e-154
TOM1L1	4.27568e-177	0.202974	0.459	0.684	8.81689e-173
PARL	3.21915e-137	0.202924	0.367	0.504	6.63822e-133
CATSPER2	1.1512e-72	0.202891	0.31	0.262	2.37389e-68
MANBAL	4.58741e-166	0.202835	0.407	0.602	9.4597e-162
BPGM	4.2153e-65	0.202781	0.223	0.218	8.69236e-61
PFDN6	3.4795e-137	0.202593	0.4	0.549	7.17507e-133
TMEM70	7.95925e-154	0.202407	0.37	0.548	1.64128e-149
ZMAT5	6.34314e-93	0.202249	0.256	0.321	1.30802e-88
DUSP11	1.5454e-98	0.201903	0.263	0.327	3.18677e-94
TTC1	1.96358e-173	0.201765	0.429	0.631	4.0491e-169
NSL1	2.91447e-145	0.201377	0.358	0.527	6.00993e-141
MRPS22	1.62124e-81	0.201024	0.248	0.285	3.34316e-77
STAG3	6.24942e-71	0.20068	0.211	0.042	1.28869e-66
KRT222	1.64854e-45	0.199965	0.21	0.12	3.39946e-41
CHCHD6	4.26591e-70	0.199944	0.216	0.223	8.79673e-66
DNAJC4	2.60048e-160	0.199826	0.459	0.652	5.36245e-156
NAP1L5	2.739e-85	0.199756	0.274	0.3	5.6481e-81
PEF1	3.46605e-160	0.199694	0.355	0.534	7.14735e-156
ANAPC10	3.08364e-69	0.199675	0.238	0.253	6.35877e-65
CD320	6.92626e-144	0.199572	0.611	0.829	1.42826e-139
CBWD1	1.0433e-93	0.198681	0.393	0.434	2.15138e-89
ABHD3	3.36952e-141	0.198214	0.382	0.594	6.9483e-137
PFN2	1.33816e-48	0.197776	0.878	0.97	2.75942e-44
DNASE2	4.40625e-141	0.197533	0.388	0.542	9.08613e-137
C9orf78	3.57426e-172	0.196831	0.454	0.671	7.37049e-168
MAGOH	5.17761e-153	0.196827	0.418	0.616	1.06767e-148
MALSU1	1.2772e-157	0.19658	0.325	0.489	2.63371e-153
PIH1D1	1.46921e-145	0.196551	0.394	0.558	3.02965e-141
NAE1	3.9643e-151	0.196059	0.358	0.538	8.17478e-147
GFER	4.77102e-111	0.196051	0.293	0.383	9.83831e-107
HAGH	7.94766e-181	0.195823	0.598	0.838	1.63889e-176
POP4	1.20952e-130	0.195601	0.288	0.42	2.49416e-126
GALNT8	7.01065e-39	0.195492	0.188	0.143	1.44567e-34
ECHDC3	2.30699e-59	0.195167	0.232	0.201	4.75724e-55
CCDC32	1.5886e-105	0.194967	0.264	0.346	3.27586e-101
NDFIP1	4.05492e-113	0.194822	0.794	0.962	8.36166e-109
CCDC59	2.09654e-117	0.194781	0.28	0.409	4.32328e-113
TPRKB	1.30741e-111	0.194778	0.267	0.376	2.69602e-107
COQ7	1.76501e-63	0.194034	0.206	0.228	3.63963e-59
ATG3	1.06277e-206	0.193864	0.448	0.711	2.19153e-202
TATDN3	1.60979e-82	0.193746	0.243	0.28	3.31955e-78
APMAP	2.80361e-166	0.193322	0.432	0.642	5.78133e-162
SPATS2	2.36957e-110	0.193284	0.26	0.366	4.88628e-106
SP100	1.33627e-62	0.193175	0.126	0.003	2.75552e-58
RGS17	4.16662e-119	0.192947	0.285	0.405	8.59199e-115
RIN2	6.50367e-54	0.192919	0.216	0.189	1.34112e-49
ANAPC15	7.18286e-163	0.192894	0.358	0.535	1.48118e-158
MRPL45	5.34185e-138	0.192696	0.35	0.498	1.10154e-133
TMEM45A	2.05966e-76	0.192665	0.205	0.253	4.24722e-72
CMC2	2.63659e-165	0.192331	0.479	0.696	5.43692e-161
TOMM20	9.79853e-91	0.19232	0.836	0.98	2.02056e-86
CLDND1	8.13474e-128	0.192303	0.354	0.493	1.67746e-123
TNFRSF14	1.23014e-70	0.192125	0.138	0.002	2.53668e-66
MRPS33	3.84312e-180	0.191888	0.635	0.897	7.9249e-176
IMP4	8.99503e-133	0.191595	0.346	0.493	1.85487e-128
CMTM7	3.51567e-38	0.191584	0.145	0.049	7.24966e-34
EIPR1	1.94865e-95	0.190985	0.284	0.36	4.01831e-91
AURKAIP1	6.37707e-120	0.190983	0.756	0.943	1.31501e-115
UBE2E2	4.72495e-69	0.190722	0.234	0.245	9.74331e-65
DYNC2LI1	1.62758e-87	0.19069	0.242	0.307	3.35624e-83
RTRAF	1.32403e-117	0.190681	0.765	0.946	2.73028e-113
OARD1	1.51717e-161	0.19031	0.405	0.607	3.12856e-157
KCTD13	5.75237e-75	0.190092	0.25	0.244	1.1862e-70
NDUFA9	4.62142e-177	0.190017	0.512	0.745	9.52984e-173
MRPL14	2.76223e-186	0.18995	0.555	0.819	5.696e-182
RBFOX3	7.80618e-42	0.189923	0.158	0.056	1.60971e-37
ISG15	8.83482e-15	0.189637	0.108	0.069	1.82183e-10
EMC2	6.77641e-128	0.189128	0.389	0.555	1.39736e-123
GET3	2.37717e-198	0.188911	0.513	0.765	4.90196e-194
CHN1	4.93014e-125	0.188625	0.283	0.392	1.01664e-120
STOML2	7.95503e-187	0.188398	0.519	0.772	1.64041e-182
PIGF	9.77533e-113	0.18833	0.327	0.442	2.01577e-108
H3F3A	1.25122e-18	0.18822	0.972	0.996	2.58013e-14
ATF1	3.81938e-115	0.188159	0.274	0.365	7.87595e-111
MYT1L	2.17306e-37	0.18751	0.175	0.09	4.48107e-33
SERP2	1.46742e-107	0.187226	0.295	0.408	3.02597e-103
PRPF18	7.35524e-80	0.186987	0.236	0.27	1.51672e-75
TRIR	5.38803e-108	0.186861	0.789	0.96	1.11107e-103
ANKRD65	2.18007e-138	0.186415	0.405	0.577	4.49553e-134
MAD2L2	6.78984e-76	0.185794	0.256	0.293	1.40013e-71
GCSH	2.76849e-179	0.185692	0.509	0.753	5.70889e-175
COMT	9.97869e-137	0.185579	0.542	0.737	2.05771e-132
CBWD2	1.50866e-53	0.185484	0.214	0.145	3.111e-49
C16orf91	2.25957e-79	0.185462	0.217	0.266	4.65946e-75
NFKBIA	5.5859e-79	0.185311	0.3	0.428	1.15187e-74
MRPL49	2.6515e-101	0.185274	0.283	0.362	5.46765e-97
TMX1	9.93825e-162	0.184871	0.42	0.627	2.04937e-157
TRAPPC1	4.60798e-85	0.184557	0.789	0.925	9.50211e-81
CYSTM1	3.75632e-46	0.184486	0.937	0.986	7.74591e-42
RABAC1	6.00763e-24	0.184123	0.935	0.986	1.23883e-19
MRPL13	8.59475e-145	0.184023	0.395	0.588	1.77232e-140
RNH1	8.81723e-153	0.183869	0.63	0.854	1.8182e-148
AIG1	5.78136e-162	0.18377	0.604	0.849	1.19218e-157
PEX16	3.57816e-125	0.183671	0.311	0.436	7.37853e-121
PON2	2.97102e-108	0.183472	0.267	0.372	6.12654e-104
ANAPC13	1.80054e-157	0.183469	0.658	0.892	3.71289e-153
EEF1G	4.73973e-74	0.183195	0.213	0.044	9.7738e-70
RPP21	3.25787e-56	0.182745	0.262	0.14	6.71804e-52
ELMO1	2.49023e-97	0.182176	0.456	0.624	5.13511e-93
KYAT3	2.26782e-101	0.182023	0.252	0.335	4.67648e-97
AIP	3.48452e-168	0.181802	0.459	0.686	7.18543e-164
LUC7L2	9.2197e-120	0.181575	0.347	0.464	1.90119e-115
CGRRF1	1.54716e-110	0.181547	0.284	0.384	3.19039e-106
APRT	4.04458e-170	0.181305	0.665	0.915	8.34033e-166
CBFB	5.59915e-113	0.181215	0.317	0.424	1.1546e-108
ALDH9A1	9.14438e-175	0.181163	0.526	0.762	1.88566e-170
TSPAN31	7.30878e-120	0.180865	0.328	0.456	1.50714e-115
BSG	3.20938e-29	0.180851	0.916	0.977	6.61806e-25
BCAS4	5.2784e-93	0.180764	0.266	0.313	1.08846e-88
PROCR	2.84213e-53	0.180627	0.13	0.012	5.86075e-49
RAB13	1.24167e-162	0.180625	0.638	0.884	2.56044e-158
NUDT7	1.74505e-79	0.180335	0.206	0.246	3.59848e-75
CRELD1	2.81743e-126	0.180286	0.37	0.532	5.80983e-122
CD5	1.62341e-63	0.180283	0.114	0	3.34763e-59
PSMD6	8.26733e-184	0.179837	0.437	0.686	1.70481e-179
ANTKMT	4.24881e-187	0.179714	0.504	0.763	8.76148e-183
RSPH1	6.75963e-42	0.179197	0.149	0.101	1.3939e-37
ADRM1	3.39621e-168	0.179181	0.555	0.806	7.00332e-164
PPP1R16A	3.27732e-124	0.179102	0.338	0.499	6.75817e-120
TAF7	4.78058e-126	0.178804	0.609	0.814	9.85803e-122
ZNF331	3.69037e-69	0.178196	0.214	0.258	7.60992e-65
SDHAF2	2.02653e-183	0.178085	0.404	0.645	4.17891e-179
UFSP2	6.73458e-87	0.177967	0.257	0.304	1.38874e-82
EIF1B	6.92991e-101	0.177844	0.793	0.964	1.42902e-96
SPR	4.37338e-67	0.177693	0.255	0.271	9.01835e-63
ERLEC1	9.90758e-146	0.17768	0.633	0.868	2.04304e-141
UCP2	4.21803e-38	0.177652	0.144	0.045	8.69801e-34
PIGH	1.19039e-123	0.177013	0.28	0.407	2.45471e-119
SMARCD3	4.97972e-37	0.176906	0.154	0.071	1.02687e-32
ST3GAL6	2.57383e-33	0.176729	0.154	0.064	5.30749e-29
TXN2	1.15972e-179	0.176169	0.5	0.756	2.39145e-175
MAPRE1	1.55183e-144	0.175773	0.677	0.905	3.20002e-140
DNAJC30	3.30423e-109	0.175466	0.308	0.411	6.81365e-105
IFT27	1.09254e-131	0.175362	0.347	0.499	2.25292e-127
SCRN2	9.20901e-91	0.175349	0.212	0.276	1.89899e-86
EMC6	6.3467e-182	0.175181	0.444	0.687	1.30875e-177
CFC1B	2.73104e-88	0.175118	0.171	0.003	5.63168e-84
ATP5ME	8.18843e-61	0.175024	0.891	0.973	1.68854e-56
HNRNPH2	2.11645e-139	0.17491	0.548	0.726	4.36432e-135
RWDD4	5.65443e-128	0.174897	0.34	0.485	1.166e-123
CYB5R4	1.23001e-81	0.174814	0.221	0.267	2.5364e-77
MICOS10	1.54903e-101	0.174814	0.779	0.934	3.19425e-97
GAP43	5.23605e-28	0.174731	0.141	0.049	1.07973e-23
BCL7B	5.06897e-157	0.174691	0.368	0.562	1.04527e-152
CYBA	3.65571e-26	0.1744	0.115	0.033	7.53844e-22
EIF2S1	1.6827e-142	0.174396	0.31	0.486	3.46989e-138
SERPINB6	3.07083e-143	0.174385	0.55	0.754	6.33236e-139
EIF3F	6.5557e-83	0.174189	0.843	0.979	1.35185e-78
PPHLN1	2.88e-168	0.174168	0.358	0.563	5.93886e-164
FAM92A	1.88979e-153	0.174053	0.372	0.573	3.89694e-149
DCTN3	8.09446e-142	0.173902	0.713	0.935	1.66916e-137
RANGRF	6.37747e-145	0.17345	0.34	0.506	1.3151e-140
KIF22	1.6226e-57	0.173288	0.222	0.235	3.34597e-53
LYRM4	1.12079e-140	0.173179	0.303	0.463	2.31118e-136
PLSCR1	1.00348e-97	0.172395	0.245	0.329	2.06927e-93
ARV1	7.53459e-120	0.172239	0.282	0.412	1.55371e-115
MED7	5.85418e-85	0.172221	0.228	0.3	1.20719e-80
BABAM2	5.26224e-111	0.172157	0.283	0.39	1.08513e-106
BAG2	2.46634e-90	0.17196	0.234	0.314	5.08583e-86
UBE2L6	2.2964e-80	0.171943	0.237	0.311	4.7354e-76
TSN	1.05707e-149	0.171938	0.402	0.583	2.17978e-145
IGSF22	8.9869e-62	0.171904	0.125	0.003	1.85319e-57
HMCES	7.09552e-99	0.171691	0.253	0.34	1.46317e-94
HSD17B10	7.8816e-194	0.171462	0.528	0.809	1.62527e-189
TMEM107	3.16554e-75	0.171189	0.219	0.267	6.52767e-71
DTD1	1.36982e-144	0.17088	0.411	0.591	2.8247e-140
METTL21A	1.06625e-89	0.170815	0.239	0.314	2.19871e-85
COPS3	3.5114e-174	0.170709	0.402	0.629	7.24086e-170
SHFL	4.17611e-58	0.17052	0.205	0.204	8.61156e-54
MPV17	1.64018e-178	0.170336	0.44	0.686	3.38221e-174
ASF1A	7.76341e-85	0.170319	0.233	0.293	1.60089e-80
VTI1B	2.17896e-168	0.17027	0.551	0.784	4.49324e-164
CHRNB1	7.73189e-45	0.17021	0.167	0.133	1.59439e-40
SNRNP35	4.86487e-145	0.170196	0.318	0.482	1.00318e-140
MRPS12	3.42167e-138	0.169962	0.316	0.482	7.05583e-134
KLHDC8A	3.55342e-42	0.169925	0.174	0.102	7.3275e-38
PHLDA3	4.60818e-34	0.169867	0.117	0.026	9.50252e-30
UNK	1.15157e-112	0.16981	0.234	0.351	2.37465e-108
MAGEF1	1.79272e-165	0.169741	0.561	0.809	3.69677e-161
C8orf76	4.74606e-108	0.169273	0.251	0.354	9.78686e-104
CEBPZOS	1.03619e-145	0.169149	0.43	0.632	2.13673e-141
REEP4	8.62207e-68	0.168979	0.231	0.239	1.77796e-63
SS18L2	3.29232e-136	0.16835	0.354	0.526	6.78909e-132
MRPS9	3.99602e-136	0.168211	0.308	0.467	8.24019e-132
GLOD4	6.18789e-169	0.167836	0.467	0.705	1.276e-164
PTPN20	3.83181e-68	0.167503	0.122	0	7.90158e-64
TMEM69	9.36348e-77	0.16746	0.195	0.226	1.93084e-72
TMEM242	1.69156e-151	0.166786	0.343	0.536	3.48817e-147
PSMG3	2.0386e-145	0.16678	0.33	0.502	4.20381e-141
JKAMP	2.52614e-208	0.166776	0.442	0.716	5.20915e-204
COPS5	1.61522e-168	0.166688	0.376	0.608	3.33076e-164
B4GALT7	1.32523e-86	0.166635	0.255	0.326	2.73275e-82
C12orf76	4.37981e-169	0.166377	0.342	0.562	9.0316e-165
THAP4	3.26536e-128	0.16599	0.289	0.426	6.7335e-124
TUBG1	1.34831e-70	0.165728	0.222	0.26	2.78035e-66
LRRC23	2.10532e-89	0.165628	0.253	0.327	4.34138e-85
PDHA1	1.8291e-108	0.165513	0.308	0.43	3.77179e-104
TMEM18	3.81737e-156	0.165086	0.322	0.518	7.8718e-152
ZCCHC17	6.88455e-141	0.164984	0.275	0.442	1.41966e-136
BABAM1	7.74808e-175	0.164935	0.439	0.673	1.59773e-170
PIGC	3.14101e-131	0.16482	0.319	0.474	6.47708e-127
MBD4	4.70729e-99	0.164715	0.249	0.34	9.7069e-95
RSRC2	4.06695e-150	0.164486	0.519	0.746	8.38645e-146
ROGDI	1.55873e-137	0.164063	0.342	0.501	3.21425e-133
BLVRA	2.24145e-113	0.164029	0.266	0.388	4.62209e-109
STMP1	6.01917e-121	0.163924	0.75	0.947	1.24121e-116
AAMP	1.43161e-151	0.163772	0.428	0.627	2.95212e-147
MORN2	5.04622e-128	0.163631	0.281	0.439	1.04058e-123
SIL1	1.72395e-170	0.163613	0.518	0.78	3.55496e-166
GCA	1.69977e-134	0.163583	0.309	0.476	3.50509e-130
GDF15	1.10926e-46	0.163566	0.118	0.239	2.2874e-42
EEF1AKMT2	8.78384e-83	0.16335	0.225	0.29	1.81131e-78
DTWD1	3.7065e-72	0.163332	0.236	0.289	7.64318e-68
CABP7	3.65902e-34	0.16318	0.147	0.069	7.54526e-30
AL592183.1	1.09952e-74	0.163161	0.134	0	2.26732e-70
FAM50B	2.8077e-43	0.163103	0.171	0.129	5.78975e-39
HLA-E	1.38707e-109	0.162695	0.39	0.589	2.86028e-105
NSA2	4.41026e-155	0.162391	0.658	0.891	9.09441e-151
SLC25A45	3.82567e-36	0.161979	0.107	0.018	7.88892e-32
DAD1	8.64361e-47	0.16128	0.876	0.972	1.7824e-42
FBXO8	2.17923e-114	0.161222	0.246	0.358	4.49379e-110
CUTC	1.73818e-87	0.161122	0.209	0.282	3.5843e-83
ELAC1	1.14832e-83	0.160965	0.235	0.289	2.36795e-79
EXOSC4	1.442e-124	0.160957	0.306	0.454	2.97355e-120
DCTPP1	1.37141e-117	0.160868	0.269	0.392	2.82799e-113
CLTRN	2.6908e-32	0.160504	0.147	0.125	5.54869e-28
GTF3C6	1.36656e-168	0.160434	0.616	0.878	2.81798e-164
BLOC1S2	1.71641e-202	0.159799	0.495	0.766	3.5394e-198
RBM23	1.56347e-114	0.159629	0.353	0.471	3.22402e-110
HSD17B11	1.50803e-91	0.159509	0.277	0.369	3.10971e-87
MDP1	1.31183e-54	0.159407	0.254	0.199	2.70512e-50
DAP3	1.55174e-194	0.158738	0.475	0.737	3.19985e-190
RBM8A	5.11158e-174	0.158483	0.517	0.776	1.05406e-169
ADSSL1	1.7479e-35	0.158308	0.148	0.083	3.60435e-31
CCT7	5.54904e-169	0.158109	0.586	0.842	1.14427e-164
UFD1	2.47607e-181	0.157787	0.437	0.693	5.1059e-177
TMED1	9.88614e-157	0.157667	0.375	0.59	2.03862e-152
TMEM17	1.7714e-95	0.157425	0.262	0.357	3.65279e-91
TIPIN	5.8276e-43	0.157345	0.162	0.049	1.20171e-38
FDX2	4.34696e-93	0.157233	0.316	0.358	8.96386e-89
COA1	8.16727e-123	0.157147	0.282	0.423	1.68417e-118
AUH	3.20456e-68	0.15706	0.197	0.242	6.60813e-64
CIART	9.3227e-35	0.156925	0.137	0.099	1.92243e-30
CYP27A1	1.33005e-66	0.156273	0.21	0.238	2.7427e-62
PIR	6.19159e-100	0.156149	0.253	0.357	1.27677e-95
ZDHHC4	2.75661e-175	0.155864	0.49	0.732	5.6844e-171
OCEL1	2.56498e-94	0.155837	0.285	0.376	5.28925e-90
RNF181	1.0501e-149	0.155809	0.427	0.656	2.1654e-145
MTERF3	7.0904e-41	0.155571	0.154	0.111	1.46211e-36
LTA4H	3.37559e-165	0.155556	0.33	0.535	6.9608e-161
SVBP	1.52608e-188	0.15551	0.446	0.714	3.14694e-184
MRPL36	3.9403e-161	0.155202	0.487	0.733	8.12529e-157
LTBP3	1.71655e-61	0.155158	0.291	0.304	3.5397e-57
REXO2	1.58752e-143	0.15505	0.422	0.645	3.27362e-139
TSEN34	3.44057e-182	0.155024	0.478	0.735	7.0948e-178
SDHAF1	1.74662e-131	0.154694	0.32	0.462	3.60171e-127
FAM104A	2.03289e-142	0.154516	0.298	0.472	4.19201e-138
IDNK	4.84978e-69	0.154407	0.208	0.256	1.00007e-64
OGFOD3	6.36846e-113	0.15422	0.27	0.375	1.31324e-108
SPACA9	3.87613e-35	0.15413	0.139	0.066	7.99298e-31
NIF3L1	5.84507e-54	0.154116	0.161	0.164	1.20531e-49
C4orf48	6.51057e-91	0.154094	0.851	0.988	1.34254e-86
CCDC107	6.98549e-181	0.153958	0.553	0.816	1.44048e-176
SRSF9	2.75008e-143	0.153932	0.712	0.944	5.67095e-139
PIGK	1.34739e-155	0.153846	0.293	0.485	2.77846e-151
BAIAP3	5.14366e-50	0.153835	0.127	0.013	1.06067e-45
CHTOP	1.79297e-168	0.153623	0.36	0.582	3.69729e-164
ZNF302	2.6189e-73	0.153608	0.311	0.357	5.40043e-69
FKBP5	3.20109e-37	0.153401	0.144	0.069	6.60096e-33
EID2B	6.86452e-74	0.153302	0.191	0.248	1.41553e-69
CLDN7	4.08621e-120	0.153287	0.695	0.905	8.42616e-116
UTP11	2.01977e-115	0.15311	0.282	0.415	4.16497e-111
KRTCAP3	1.5546e-39	0.15295	0.158	0.138	3.20574e-35
RPIA	9.95839e-76	0.152924	0.218	0.258	2.05352e-71
CCNB1IP1	2.05637e-144	0.15289	0.358	0.547	4.24044e-140
MAP2K1	8.27948e-104	0.152881	0.263	0.355	1.70731e-99
HMGB1	1.18123e-27	0.152394	0.933	0.986	2.43581e-23
EXOSC3	9.94545e-69	0.152348	0.203	0.261	2.05085e-64
PTGR2	6.32873e-70	0.152257	0.216	0.26	1.30505e-65
SUB1	1.48674e-98	0.152211	0.806	0.974	3.06581e-94
TIMM9	5.34056e-206	0.152088	0.391	0.679	1.10128e-201
SRSF2	8.26938e-202	0.151822	0.456	0.746	1.70523e-197
TPMT	1.41677e-97	0.151757	0.226	0.317	2.92152e-93
DXO	3.43725e-66	0.151702	0.21	0.244	7.08795e-62
BCCIP	2.65272e-113	0.151663	0.251	0.383	5.47017e-109
DUSP23	1.3091e-161	0.151642	0.356	0.573	2.69949e-157
MRPS25	5.98807e-133	0.151617	0.286	0.453	1.2348e-128
FANCL	4.54143e-35	0.151479	0.129	0.098	9.36489e-31
CLDN15	2.8297e-50	0.151277	0.178	0.182	5.83512e-46
ECH1	7.06632e-110	0.151256	0.743	0.929	1.45715e-105
C1GALT1C1	5.62447e-132	0.150977	0.31	0.489	1.15982e-127
GTF2F2	3.89227e-110	0.150948	0.231	0.35	8.02624e-106
RAB40B	1.34776e-84	0.150819	0.192	0.248	2.77921e-80
ZC3H6	5.47659e-59	0.150814	0.225	0.23	1.12933e-54
CHMP4B	1.35129e-154	0.150491	0.573	0.804	2.78649e-150
MT-ND3	0	-4.84754	0.889	0.998	0
MT-ATP6	0	-2.89422	0.981	1	0
CAMK2N1	0	-2.63253	0.286	0.997	0
CALB2	0	-2.53074	0.016	0.843	0
JUND	0	-2.49724	0.26	0.997	0
TTR	0	-2.48985	0.897	0.999	0
MT-CYB	0	-2.42745	0.999	1	0
SCD	0	-2.16508	0.406	0.984	0
MARCKS	0	-2.05835	0.167	0.98	0
MT-ND4L	0	-2.04461	0.28	0.968	0
EEF1A2	0	-2.02525	0.081	0.862	0
SERPINA1	0	-2.02008	0.148	0.773	0
STARD10	0	-2.01617	0.421	0.996	0
FTL	0	-1.98868	0.998	1	0
ERO1B	0	-1.95327	0.858	0.99	0
PCDH7	0	-1.87449	0.069	0.94	0
CACNA2D1	0	-1.86939	0.076	0.964	0
VTN	0	-1.85594	0.013	0.541	0
ASPH	0	-1.83863	0.478	0.935	0
CADPS	0	-1.80428	0.326	0.973	0
CTSZ	0	-1.71987	0.256	0.936	0
ACVR1C	0	-1.6961	0.123	0.94	0
PLD3	0	-1.66088	0.785	0.991	0
VEGFB	0	-1.64733	0.208	0.99	0
MT-ND5	0	-1.63643	0.954	0.987	0
BRI3	0	-1.61954	0.515	0.993	0
DSP	0	-1.59756	0.486	0.976	0
BASP1	0	-1.59418	0.005	0.916	0
FNIP2	0	-1.58459	0.155	0.958	0
CANX	0	-1.57162	0.521	0.984	0
RPL39	0	-1.56359	0.692	0.998	0
QPRT	0	-1.55473	0.025	0.952	0
JUN	0	-1.55436	0.352	0.92	0
SLC7A2	0	-1.5217	0.334	0.967	0
MT-CO2	0	-1.51907	0.99	1	0
KIF5C	0	-1.51778	0.206	0.962	0
APOB	0	-1.46901	0	0.754	0
RAB3B	0	-1.46213	0.391	0.967	0
RNF187	0	-1.42221	0.196	0.935	0
F10	0	-1.41085	0.062	0.922	0
C1QL1	0	-1.40531	0.51	0.84	0
MAP1B	0	-1.3837	0.589	0.98	0
CBX6	0	-1.35963	0.283	0.972	0
CLTC	0	-1.34579	0.337	0.975	0
CD81	0	-1.3395	0.452	0.979	0
HSP90B1	0	-1.33865	0.53	0.973	0
PLIN2	0	-1.33	0.112	0.82	0
HSPA5	0	-1.32243	0.567	0.978	0
VIL1	0	-1.32152	0.025	0.935	0
TMEM238	0	-1.31447	0.008	0.936	0
BCAM	0	-1.30433	0.378	0.96	0
MT-ND4	0	-1.28915	1	0.999	0
ARFGEF3	0	-1.28766	0.245	0.956	0
MT-CO3	0	-1.25523	1	1	0
CLU	1,00723701530865e-312	-1.25045	0.869	0.986	0
PHGDH	0	-1.2472	0.021	0.801	0
RPS6KA3	0	-1.24334	0.133	0.932	0
ITM2A	0	-1.24186	0.014	0.809	0
DHCR24	0	-1.22398	0.036	0.873	0
GPC3	0	-1.21745	0.001	0.679	0
APOA1	7.60958e-147	-1.19849	0.002	0.15	1.56917e-142
GTF2I	0	-1.18244	0.445	0.972	0
INPP5F	0	-1.18158	0.125	0.878	0
NEFM	0	-1.17872	0.067	0.736	0
DDX17	0	-1.16802	0.341	0.963	0
MT-ND2	0	-1.16311	0.997	0.998	0
SLC29A4	0	-1.15993	0.286	0.959	0
CDV3	0	-1.15517	0.161	0.951	0
GRN	0	-1.14921	0.748	0.984	0
DST	0	-1.14745	0.265	0.935	0
ATF4	0	-1.14488	0.452	0.967	0
PLAGL1	0	-1.13622	0.282	0.922	0
ARHGAP5	0	-1.13429	0.157	0.939	0
EVA1B	0	-1.12398	0.023	0.908	0
GNAI2	0	-1.11974	0.396	0.974	0
AMN	0	-1.119	0.005	0.567	0
DPYSL2	0	-1.11862	0.165	0.945	0
MAF	0	-1.11844	0.044	0.859	0
VEGFA	0	-1.11522	0.294	0.954	0
SET	0	-1.11297	0.49	0.983	0
ELL2	0	-1.1108	0.152	0.939	0
SERPINI1	0	-1.09657	0.148	0.893	0
HMGCS1	0	-1.09351	0.079	0.858	0
PROC	0	-1.08624	0.056	0.874	0
DLK1	1.29735e-189	-1.07817	0.6	0.922	2.67526e-185
MARCKSL1	0	-1.07344	0.069	0.859	0
PTP4A2	0	-1.07075	0.28	0.963	0
UQCRB	0	-1.06758	0.785	0.996	0
MOB1B	0	-1.06545	0.099	0.9	0
UBE2M	0	-1.06451	0.109	0.944	0
HDLBP	0	-1.05431	0.533	0.982	0
PALLD	0	-1.05072	0.114	0.9	0
MTHFD2	0	-1.04706	0.108	0.835	0
ETV1	0	-1.03789	0.076	0.852	0
GLS	0	-1.03313	0.071	0.896	0
CNIH2	0	-1.03211	0.118	0.845	0
GFPT1	0	-1.02949	0.25	0.938	0
MT-ND1	0	-1.02828	0.999	0.994	0
LMAN1	0	-1.01924	0.359	0.955	0
NPTN	0	-1.01887	0.1	0.92	0
P4HB	0	-1.01294	0.764	0.985	0
ITGB1	0	-1.01213	0.444	0.967	0
ELOVL5	0	-1.01056	0.278	0.95	0
CERS4	0	-1.01051	0.18	0.933	0
VSTM2A	0	-1.0048	0.001	0.684	0
NBEA	0	-0.998597	0.107	0.893	0
TPGS1	0	-0.987592	0.259	0.918	0
CERS6	0	-0.986068	0.139	0.924	0
SSR1	0	-0.985255	0.465	0.974	0
PSD3	0	-0.98391	0.092	0.9	0
MAP2K2	0	-0.982227	0.146	0.931	0
CPD	0	-0.981926	0.162	0.916	0
WLS	0	-0.980398	0.266	0.917	0
ASB9	0	-0.968279	0.333	0.921	0
H1FX	0	-0.962721	0.337	0.902	0
DYNC1H1	0	-0.961252	0.344	0.952	0
GNAQ	0	-0.959742	0.094	0.912	0
HOOK1	0	-0.956777	0.123	0.925	0
GABRA2	0	-0.95643	0.021	0.763	0
PTMS	7,18143535384988e-314	-0.945249	0.638	0.967	0
DNAJC10	0	-0.9452	0.145	0.898	0
HMGCR	0	-0.944388	0.115	0.896	0
PAX4	0	-0.942638	0.007	0.796	0
CAPNS1	0	-0.942437	0.355	0.961	0
TNRC6B	0	-0.940285	0.222	0.93	0
STX3	0	-0.9398	0.253	0.95	0
KLF6	0	-0.935471	0.204	0.785	0
CHGA	2.4724e-119	-0.934184	0.935	0.982	5.09834e-115
SH3KBP1	0	-0.933379	0.022	0.841	0
CD74	0	-0.932503	0.066	0.632	0
RRAGD	0	-0.927906	0.304	0.955	0
EDEM3	0	-0.923606	0.095	0.893	0
TMCC3	0	-0.922884	0.092	0.862	0
RCN1	0	-0.919269	0.325	0.92	0
ARID3A	0	-0.917582	0.143	0.919	0
HNRNPU	0	-0.910488	0.371	0.958	0
UTRN	0	-0.909696	0.054	0.838	0
PCYOX1	0	-0.909057	0.245	0.921	0
INSM1	0	-0.902718	0.42	0.915	0
DICER1	0	-0.901616	0.15	0.9	0
CD24	1,84326538229565e-313	-0.900773	0.657	0.983	0
PPP1CB	0	-0.900666	0.287	0.954	0
ASCL1	0	-0.900099	0.02	0.518	0
KIF12	0	-0.897321	0.203	0.915	0
PDZK1	0	-0.89419	0.08	0.86	0
ASS1	0	-0.894041	0.032	0.764	0
SAT1	1.9429e-173	-0.893789	0.631	0.94	4.00646e-169
APP	0	-0.892086	0.749	0.98	0
CLCN3	0	-0.882555	0.2	0.919	0
SHC2	0	-0.880961	0.062	0.885	0
LARP1	0	-0.880618	0.326	0.948	0
EIF3A	0	-0.878898	0.323	0.944	0
GABRB3	0	-0.87882	0.148	0.903	0
ETNK1	0	-0.877986	0.292	0.951	0
CTSD	3.21281e-303	-0.87739	0.694	0.974	6.62513e-299
GARS	0	-0.874756	0.207	0.885	0
ATP6V1A	0	-0.870802	0.195	0.918	0
GOLGA4	0	-0.870238	0.372	0.937	0
ZFP36L2	0	-0.870142	0.252	0.889	0
RRBP1	0	-0.869535	0.172	0.83	0
APOC3	0	-0.869231	0	0.311	0
SMC2	0	-0.867673	0.057	0.791	0
PPP1R1A	1.49803e-218	-0.867124	0.732	0.987	3.08908e-214
SEC31A	0	-0.862826	0.335	0.943	0
HIST1H2AC	0	-0.862423	0.154	0.868	0
SLC29A1	0	-0.861969	0.395	0.94	0
ANKRD11	0	-0.861835	0.147	0.895	0
PLIN3	0	-0.859678	0.132	0.692	0
FCGRT	1.11212e-301	-0.858428	0.372	0.885	2.29331e-297
BPTF	0	-0.858013	0.165	0.904	0
G6PC2	9.76852e-147	-0.856541	0.741	0.924	2.01437e-142
ROCK2	0	-0.855493	0.057	0.867	0
GNB1	0	-0.854081	0.438	0.966	0
TM9SF3	0	-0.853805	0.222	0.92	0
ATP2B1	0	-0.850599	0.292	0.932	0
TMEM132B	0	-0.850455	0.049	0.842	0
ASNS	0	-0.850157	0.206	0.838	0
CHODL	0	-0.849575	0.026	0.535	0
KTN1	0	-0.847581	0.572	0.968	0
RUFY3	0	-0.846343	0.293	0.928	0
TBC1D4	0	-0.845545	0.08	0.865	0
TMEM8A	0	-0.844787	0.086	0.878	0
CDC42	0	-0.843343	0.556	0.983	0
CTNND2	0	-0.843075	0.018	0.825	0
MAGED1	0	-0.841298	0.359	0.933	0
EXOSC6	0	-0.841148	0.094	0.853	0
FARP1	0	-0.840558	0.098	0.87	0
DCX	0	-0.84039	0.044	0.793	0
SEC61G	0	-0.838129	0.707	0.991	0
IMPAD1	0	-0.837902	0.126	0.882	0
MIB1	0	-0.837775	0.054	0.854	0
IRF2BP2	0	-0.834681	0.292	0.942	0
SESTD1	0	-0.832972	0.141	0.878	0
A1CF	0	-0.832815	0.115	0.867	0
REEP3	0	-0.832602	0.208	0.915	0
SEC61A1	0	-0.831629	0.285	0.935	0
ARID1B	0	-0.826315	0.179	0.896	0
KPNB1	0	-0.825328	0.266	0.935	0
GC	3.53493e-271	-0.824934	0.073	0.465	7.28937e-267
ZNF358	0	-0.823678	0.121	0.9	0
MAZ	0	-0.823638	0.252	0.924	0
TTC37	0	-0.823573	0.164	0.905	0
DAAM1	0	-0.821647	0.207	0.908	0
TM9SF2	0	-0.818616	0.301	0.937	0
PDLIM2	0	-0.818373	0.261	0.853	0
SMIM24	0	-0.815157	0.142	0.734	0
BCLAF1	0	-0.814453	0.187	0.911	0
FOXP1	0	-0.813051	0.208	0.864	0
TMEM132A	0	-0.812663	0.162	0.872	0
MAP4K4	0	-0.80969	0.133	0.879	0
PKN1	0	-0.809241	0.126	0.882	0
SEZ6L2	0	-0.809067	0.69	0.98	0
PKM	2.65556e-299	-0.808295	0.855	0.996	5.47603e-295
RAD21	0	-0.807956	0.313	0.93	0
LCOR	0	-0.80711	0.097	0.87	0
GOLGB1	0	-0.805309	0.18	0.885	0
MYH10	0	-0.804484	0.123	0.864	0
DDC	0	-0.803322	0.094	0.853	0
TM7SF2	0	-0.803148	0.29	0.923	0
CERS2	0	-0.802512	0.326	0.931	0
PJA2	0	-0.802322	0.287	0.921	0
CTDNEP1	0	-0.802003	0.191	0.925	0
PSAT1	0	-0.800645	0.038	0.655	0
NCKAP1	0	-0.799564	0.221	0.913	0
PLCB4	0	-0.796602	0.116	0.857	0
KIF21A	0	-0.79096	0.204	0.908	0
KCNMA1	0	-0.790504	0.335	0.957	0
USH1C	0	-0.790411	0.117	0.831	0
PTBP3	0	-0.789716	0.144	0.878	0
CBX5	0	-0.787637	0.239	0.923	0
SQLE	0	-0.78641	0.198	0.882	0
ROBO1	0	-0.786131	0.081	0.856	0
FADS2	0	-0.781747	0.122	0.867	0
TTC3	3.47247e-285	-0.781279	0.777	0.98	7.16059e-281
MYH14	0	-0.777819	0.274	0.911	0
ZNF292	0	-0.777232	0.187	0.864	0
TAF10	0	-0.775785	0.168	0.904	0
DMTN	0	-0.775696	0.234	0.905	0
AQP7	4,94065645841247e-324	-0.233447	0.027	0.409	1,01881276828923e-319
LGALS8	4,94065645841247e-324	-0.252314	0.133	0.612	1,01881276828923e-319
TMEM167B	9,88131291682493e-324	-0.1872	0.156	0.62	2,03762553657847e-319
ULK1	9,88131291682493e-324	-0.233707	0.048	0.46	2,03762553657847e-319
AC118549.1	1,97626258336499e-323	-0.253521	0.116	0.584	4,07525107315694e-319
CNOT1	1,97626258336499e-323	-0.238212	0.126	0.597	4,07525107315694e-319
MAP4K5	1,97626258336499e-323	-0.264464	0.083	0.535	4,07525107315694e-319
SOWAHC	2,47032822920623e-323	-0.262072	0.055	0.477	5,09406384144617e-319
TRIM8	2,96439387504748e-323	-0.315211	0.23	0.762	6,11287660973541e-319
SOX4	3,95252516672997e-323	-0.962765	0.148	0.666	8,15050214631388e-319
NSD2	4,44659081257122e-323	-0.227025	0.062	0.481	9,16931491460311e-319
SENP2	4,94065645841247e-323	-0.21047	0.08	0.507	1,01881276828923e-318
SPPL2A	5,92878775009496e-323	-0.295808	0.157	0.661	1,22257532194708e-318
DLG1	6,42285339593621e-323	-0.296625	0.109	0.591	1,324456598776e-318
SEC24C	6,91691904177745e-323	-0.23988	0.095	0.548	1,42633787560493e-318
CTTN	7,90505033345994e-323	-0.264052	0.197	0.704	1,63010042926278e-318
RFLNA	1,03753785626662e-322	-0.176864	0.001	0.291	2,13950681340739e-318
ATP5MC2	1,38338380835549e-322	0.856086	0.982	0.993	2,85267575120986e-318
RALGPS1	1,43279037293961e-322	-0.235295	0.115	0.576	2,95455702803878e-318
USP38	1,72922976044436e-322	-0.222222	0.061	0.482	3,56584468901232e-318
GMFB	2,56914135837448e-322	-0.252927	0.158	0.649	5,29782639510402e-318
UBE4B	2,81617418129511e-322	-0.21332	0.121	0.58	5,80723277924864e-318
DAPK1	3,16202013338398e-322	-0.254308	0.055	0.475	6,5204017170511e-318
SYNRG	5,78056805634258e-322	-0.24843	0.118	0.586	1,1920109388984e-317
ARL10	6,66988621885683e-322	-0.236144	0.038	0.431	1,37539723719047e-317
SLC30A1	7,85564376887582e-322	-0.276066	0.047	0.46	1,61991230157988e-317
NBR1	8,64614880222181e-322	-0.283413	0.171	0.676	1,78292234450616e-317
USP33	8,64614880222181e-322	-0.245206	0.118	0.583	1,78292234450616e-317
BTBD3	1,17587623710217e-321	-0.496208	0.193	0.743	2,42477438852838e-317
GALNT2	1,49701890689898e-321	-0.186305	0.08	0.496	3,08700268791638e-317
PITRM1	1,6254759748177e-321	-0.208214	0.115	0.564	3,35189400767158e-317
DDX42	1,76381435565325e-321	-0.235695	0.126	0.598	3,63716158279257e-317
VKORC1L1	2,12448227711736e-321	-0.248242	0.099	0.556	4,38089490364371e-317
CACUL1	3,84877138110331e-321	-0.316945	0.252	0.783	7,93655146497314e-317
MBOAT7	5,05429155695595e-321	-0.294427	0.17	0.675	1,04224546195989e-316
TMEM115	5,785508712801e-321	-0.193234	0.154	0.616	1,19302975166669e-316
TEX2	5,97819431467908e-321	-0.217229	0.052	0.456	1,23276344962997e-316
DMWD	6,66988621885683e-321	-0.196246	0.044	0.436	1,37539723719047e-316
C2orf72	1,01234050832871e-320	-0.175035	0.008	0.325	2,08754736222464e-316
ATRN	1,23219972072807e-320	-0.214435	0.067	0.483	2,54091904411335e-316
ZDHHC5	2,21440222466047e-320	-0.179635	0.034	0.399	4,56631882747235e-316
ALCAM	3,7647802213103e-320	-0.595354	0.333	0.888	7,76335329436397e-316
WRN	4,57751820871915e-320	-0.210714	0.033	0.41	9,43930029819976e-316
FAM222B	7,93420020656458e-320	-0.233572	0.118	0.582	1,63611142459568e-315
GPAT4	9,37736595806686e-320	-0.285804	0.157	0.658	1,93370663421297e-315
ZADH2	1,03225135385612e-319	-0.258176	0.131	0.608	2,1286055167867e-315
KDM3B	1,38343321492007e-319	-0.173944	0.046	0.427	2,85277763248669e-315
CHD9	1,65907243873491e-319	-0.422575	0.305	0.855	3,42117327591525e-315
TRAM1	1,75936776484068e-319	-0.72118	0.461	0.947	3,62799226787796e-315
TMEM132D	1,97270531071493e-319	-0.185781	0.023	0.371	4,06791562122526e-315
HEXIM1	2,07996696242706e-319	-0.215237	0.103	0.544	4,28909987322085e-315
HIST3H2A	2,0820420381396e-319	-0.589077	0.369	0.918	4,29337888684766e-315
CHD1	2,18050932135576e-319	-0.214428	0.061	0.471	4,49642827156771e-315
ELP1	2,61573174877731e-319	-0.184203	0.056	0.445	5,39390043915369e-315
TAPT1	2,66741101533231e-319	-0.218909	0.04	0.431	5,50046825471675e-315
PFKL	5,64262492802371e-319	-0.421485	0.226	0.774	1,16356568640777e-314
GBA2	1,06429151098892e-318	-0.222734	0.077	0.506	2,19467552481025e-314
CEACAM1	1,110970833208e-318	-0.266846	0.039	0.442	2,29093295515822e-314
WASF1	1,16211650886549e-318	-0.210881	0.043	0.432	2,39640045293152e-314
SHC3	1,22731835214716e-318	-0.189508	0.003	0.307	2,53085317396265e-314
CAB39	1,81262804146237e-318	-0.203429	0.065	0.473	3,73782028429954e-314
LLGL2	1,90637699776074e-318	-0.30819	0.283	0.813	3,93114000708243e-314
HNRNPAB	4,45232691471944e-318	-0.347222	0.22	0.752	9,18114333084295e-314
HIST1H2AE	5,95146536323907e-318	-0.194096	0.019	0.362	1,22725167255353e-313
FAM20C	6,71452999061504e-318	-0.192924	0.038	0.418	1,38460322936473e-313
CREBZF	7,76946883892819e-318	-0.21114	0.082	0.509	1,60214216927538e-313
FBXO25	1,08758818838727e-317	-0.354306	0.258	0.796	2,2427156032734e-313
ATN1	1,15426037103097e-317	-0.370866	0.195	0.734	2,38020031110296e-313
NAA30	1,16264713536912e-317	-0.218486	0.079	0.507	2,39749465784467e-313
UBE2S	1,2444209285436e-317	-0.327024	0.196	0.716	2,56612039674975e-313
PLXNB2	1,54443833945553e-317	-0.339138	0.199	0.724	3,18478629979124e-313
MDM2	1,89159998835928e-317	-0.22277	0.043	0.435	3,90066833599566e-313
PRKCI	2,48388440239682e-317	-0.200614	0.05	0.437	5,12201802618249e-313
RALGDS	2,5680702240543e-317	-0.316343	0.167	0.679	5,29561760902237e-313
RMND5A	2,64312571257663e-317	-0.23003	0.087	0.528	5,45038953190426e-313
TENT5A	2,8105136711907e-317	-0.6	0.269	0.827	5,79556024136235e-313
SMAP2	2,84541298621599e-317	-0.238001	0.11	0.563	5,86752611887599e-313
RAPGEF1	3,29586795156448e-317	-0.198254	0.043	0.426	6,79640930292111e-313
FOXP2	4,26237300179721e-317	-0.288442	0.056	0.482	8,78943936700602e-313
MYO6	7,2659107098334e-317	-0.340793	0.204	0.727	1,49830344747474e-312
ZC3HAV1	7,27102626553044e-317	-0.246809	0.087	0.529	1,49935832621503e-312
NUDT3	7,9915844491321e-317	-0.394351	0.268	0.813	1,64794462925553e-312
SCAF8	8,11346846769855e-317	-0.194212	0.045	0.429	1,67307833272412e-312
MYH9	8,65778355411573e-317	-0.283144	0.17	0.667	1,7853215466942e-312
USP24	9,30653226048825e-317	-0.205047	0.057	0.462	1,91910001743528e-312
PPP3CA	1,14080592595685e-316	-0.252643	0.062	0.485	2,35245589991563e-312
SNX27	1,81003157827378e-316	-0.242994	0.144	0.621	3,73246611755835e-312
TPR	2,1650117666164e-316	-0.359034	0.273	0.81	4,46447076393967e-312
NR3C1	2,41487820423561e-316	-0.536175	0.319	0.875	4,97972034495426e-312
NDUFA7	4,26197671174268e-316	0.780512	0.736	0.418	8,78862217728457e-312
PSMD1	4,33937970377465e-316	-0.47677	0.308	0.863	8,94823488715371e-312
SHOC2	5,5980086263154e-316	-0.263255	0.184	0.683	1,1543653588325e-311
SLC39A10	7,44922205836698e-316	-0.214093	0.032	0.401	1,53610408065586e-311
UBQLN1	8,52730022417028e-316	-0.327271	0.242	0.775	1,75841457922615e-311
BCL7C	8,63579081476988e-316	-0.274566	0.209	0.717	1,7807864239137e-311
ADAR	9,00571456204318e-316	-0.374902	0.281	0.826	1,85706839983892e-311
EHMT2	1,03398014883879e-315	-0.221879	0.119	0.568	2,13217046492047e-311
FAM171B	1,256530882657e-315	-0.194435	0.042	0.42	2,59109233312699e-311
MAPKAPK2	1,45253960465361e-315	-0.262062	0.125	0.6	2,9952819187562e-311
DCAF10	1,45454072862027e-315	-0.257281	0.193	0.693	2,99940843648786e-311
ZNF467	1,57477648490432e-315	-0.351954	0.149	0.661	3,24734658952119e-311
SRPK2	1,64663484498847e-315	-0.253071	0.246	0.747	3,39552571385072e-311
STON2	2,41167044350474e-315	-0.179506	0.02	0.363	4,97310562155112e-311
PLAGL2	2,52866206594506e-315	-0.223411	0.052	0.457	5,21435404618531e-311
MPRIP	2,98993907978465e-315	-0.230761	0.067	0.49	6,16555337642393e-311
BPHL	3,42641703176607e-315	-0.25434	0.193	0.687	7,06561456120482e-311
ZC3H13	4,38706379741637e-315	-0.228566	0.151	0.624	9,04656425665229e-311
KDM2A	5,06716660630653e-315	-0.257519	0.087	0.537	1,04490042588647e-310
ICA1L	5,10923405793254e-315	-0.304003	0.14	0.634	1,05357515508627e-310
SPG7	5,96175848975302e-315	-0.319302	0.205	0.728	1,22937421817197e-310
MAPK3	8,80250326707034e-315	-0.20187	0.175	0.642	1,81516419870257e-310
TASOR2	9,15693608502459e-315	-0.231537	0.056	0.466	1,88825179009292e-310
SMAD9	1,10992595798283e-314	-0.471453	0.097	0.585	2,28877831795639e-310
CLASP2	1,15394898418141e-314	-0.280891	0.091	0.554	2,37955820028049e-310
KAT2B	1,30260316963812e-314	-0.240191	0.062	0.485	2,68609799611076e-310
MMP11	1,76478658939465e-314	-0.23114	0.011	0.35	3,6391664259907e-310
MAGI2	1,76999120338874e-314	-0.284207	0.071	0.514	3,64989886050793e-310
ANXA2	1,8862647681117e-314	1.42965	0.606	0.096	3,88966657832314e-310
RPS3A	2,04486982697564e-314	0.912703	0.995	1	4,21672607020647e-310
EPM2AIP1	2,57287065282485e-314	-0.405134	0.219	0.76	5,30551657319011e-310
SETBP1	2,85365942059469e-314	-0.273705	0.094	0.551	5,88453109120831e-310
SLC40A1	3,07607123204647e-314	-0.347621	0.066	0.513	6,34316648760302e-310
CDC27	3,45345090817106e-314	-0.212733	0.082	0.501	7,12136111773953e-310
SQSTM1	1.02878e-128	-0.774447	0.849	0.98	2.12145e-124
FASN	0	-0.773325	0.138	0.868	0
TLE5	2,74910832926929e-313	-0.773123	0.769	0.985	0
PPP1R14B	0	-0.769666	0.189	0.884	0
FAM50A	0	-0.768705	0.295	0.937	0
ATRX	0	-0.768254	0.334	0.922	0
TARS	0	-0.767967	0.236	0.908	0
COPB1	0	-0.76568	0.245	0.916	0
PHLDB2	0	-0.76462	0.072	0.853	0
PUM1	0	-0.762931	0.124	0.877	0
CCNY	0	-0.761886	0.082	0.862	0
ATP2A2	0	-0.760559	0.218	0.9	0
ONECUT2	0	-0.759211	0.039	0.593	0
FOSB	0	-0.758995	0.019	0.533	0
ATP1A1	5.1173e-306	-0.757946	0.549	0.958	1.05524e-301
EMB	0	-0.757609	0.087	0.775	0
BIRC6	0	-0.754492	0.122	0.852	0
MAP3K2	0	-0.754078	0.108	0.86	0
TCN2	0	-0.750872	0.028	0.784	0
EIF4G2	0	-0.7496	0.625	0.977	0
CALY	3.01673e-287	-0.748451	0.139	0.629	6.22079e-283
MAN1A1	0	-0.748123	0.21	0.802	0
TMEM65	0	-0.746356	0.077	0.85	0
CALR	1.82989e-275	-0.74574	0.592	0.967	3.77341e-271
CERT1	0	-0.745293	0.137	0.88	0
RUNX1T1	0	-0.744302	0.112	0.831	0
CTNNB1	0	-0.738312	0.124	0.857	0
HSPH1	0	-0.737736	0.162	0.878	0
SYNJ2	0	-0.737537	0.128	0.855	0
CDK2AP1	0	-0.736958	0.149	0.885	0
PTPRF	0	-0.731629	0.243	0.904	0
PAPSS2	1.92453e-269	-0.731603	0.472	0.917	3.96857e-265
MAP2	0	-0.729313	0.163	0.834	0
RBM47	0	-0.727794	0.152	0.863	0
TAOK1	0	-0.72521	0.11	0.853	0
NCAM1	0	-0.724748	0.114	0.821	0
RCAN3	0	-0.72399	0.247	0.896	0
ZKSCAN1	1.02943e-302	-0.72293	0.494	0.951	2.12279e-298
GLB1	0	-0.720852	0.305	0.918	0
HM13	0	-0.719992	0.469	0.944	1.2604e-304
RAB29	0	-0.718131	0.225	0.889	0
PROX1	0	-0.717417	0.088	0.81	0
IDH1	0	-0.715796	0.215	0.893	0
CLPTM1L	0	-0.714439	0.099	0.866	0
APC	0	-0.714281	0.083	0.812	0
TRIM28	0	-0.713777	0.14	0.882	0
TMEM181	0	-0.712051	0.154	0.856	0
VLDLR	0	-0.710996	0.188	0.88	0
CD164	1.81006e-277	-0.70969	0.661	0.98	3.73253e-273
MAL2	0	-0.708487	0.269	0.908	0
RELL1	0	-0.70845	0.033	0.812	0
BAZ2B	0	-0.707642	0.231	0.857	0
SLC1A4	0	-0.706014	0.057	0.795	0
SPTBN1	0	-0.702554	0.124	0.818	0
MAPK1	0	-0.700519	0.124	0.853	0
SEPTIN11	0	-0.700483	0.163	0.865	0
IGF2BP2	0	-0.699575	0.025	0.805	0
TBL1XR1	0	-0.69762	0.11	0.847	0
YWHAZ	0	-0.697441	0.332	0.925	0
SLC25A1	3.9222e-299	-0.696405	0.406	0.919	8.08797e-295
NR2F6	0	-0.696241	0.17	0.871	0
DNAJC3	0	-0.69417	0.206	0.865	0
SEL1L	0	-0.694145	0.086	0.795	0
EPRS	0	-0.692005	0.278	0.904	0
RHOB	0	-0.691721	0.14	0.718	0
ACLY	6.03586e-295	-0.68912	0.488	0.949	1.24465e-290
TMEM33	0	-0.68878	0.182	0.893	0
CMIP	0	-0.687887	0.266	0.906	0
UBL3	0	-0.687341	0.408	0.946	0
UBE2R2	0	-0.686976	0.176	0.882	0
REEP1	0	-0.686667	0.028	0.773	0
BTG2	4.90066e-195	-0.683182	0.328	0.769	1.01057e-190
NTM	0	-0.683181	0.001	0.714	0
PBX3	0	-0.682699	0.087	0.837	0
INSIG1	3.50558e-260	-0.682008	0.37	0.871	7.22886e-256
IGFBP2	5.05307e-280	-0.679181	0.036	0.409	1.04199e-275
PURA	0	-0.678973	0.237	0.878	0
KIDINS220	0	-0.678257	0.126	0.831	0
AMIGO2	0	-0.677537	0.002	0.718	0
FOXO3	0	-0.677057	0.124	0.786	0
PRKAR2A	0	-0.676288	0.218	0.89	0
LPGAT1	0	-0.674829	0.107	0.807	0
RDH10	0	-0.674404	0.049	0.785	0
MNX1	0	-0.673335	0.126	0.767	0
PRRC2C	0	-0.671377	0.253	0.9	0
KIF1A	0	-0.671173	0.356	0.925	0
RAB11FIP1	0	-0.667615	0.22	0.825	0
IARS	0	-0.667088	0.187	0.824	0
PDE3B	0	-0.666778	0.087	0.795	0
SPON1	0	-0.66461	0.003	0.387	0
ACTR2	0	-0.664345	0.365	0.925	0
CHAC1	0	-0.66324	0.019	0.589	0
GLG1	0	-0.662563	0.256	0.902	0
CLCN5	0	-0.661561	0.008	0.761	0
COBLL1	0	-0.660506	0.081	0.786	0
VPS13C	0	-0.660402	0.133	0.817	0
SREBF2	0	-0.65953	0.16	0.862	0
PLCXD1	0	-0.657939	0.018	0.715	0
ISL1	4.99749e-214	-0.656162	0.58	0.951	1.03053e-209
NCL	0	-0.655286	0.341	0.911	0
RANBP2	0	-0.654823	0.149	0.831	0
DDX3X	0	-0.654741	0.163	0.843	0
GSE1	0	-0.654617	0.219	0.86	0
KMT2C	0	-0.653171	0.13	0.826	0
CDS1	0	-0.652771	0.031	0.756	0
HPN	0	-0.65066	0.185	0.853	0
YY1	0	-0.649815	0.219	0.886	0
ATP13A3	0	-0.649311	0.058	0.775	0
CAMK2D	0	-0.64872	0.105	0.805	0
WSB2	0	-0.647415	0.271	0.897	0
PDIA4	0	-0.647097	0.231	0.818	0
MIA2	0	-0.647025	0.215	0.853	0
ITGA1	0	-0.645912	0.032	0.695	0
SRRM2	0	-0.645836	0.369	0.939	0
RAB32	0	-0.645007	0.106	0.748	0
MGAT4B	0	-0.644373	0.071	0.806	0
EIF4G1	0	-0.644007	0.211	0.88	0
SLC25A24	0	-0.642218	0.136	0.823	0
FNDC3A	0	-0.641813	0.221	0.879	0
GNS	0	-0.641556	0.218	0.888	0
NPEPPS	0	-0.640203	0.206	0.871	0
PLA1A	0	-0.640056	0.047	0.649	0
LIMS1	0	-0.639461	0.281	0.875	0
ARID1A	0	-0.638729	0.147	0.846	0
SOAT1	0	-0.638009	0.14	0.813	0
ASAP1	0	-0.637846	0.217	0.864	0
UBE2K	0	-0.637289	0.29	0.908	0
FADS1	0	-0.637055	0.197	0.824	0
GOLM1	0	-0.636245	0.141	0.814	0
LASP1	0	-0.636189	0.113	0.794	0
MBNL1	0	-0.635956	0.101	0.81	0
UBE2Q1	0	-0.635849	0.104	0.837	0
RHOQ	0	-0.634875	0.059	0.792	0
IGF1R	0	-0.634235	0.192	0.846	0
GALNT1	0	-0.633603	0.055	0.784	0
LENG8	0	-0.633191	0.192	0.832	0
FNBP1L	0	-0.632953	0.098	0.813	0
VAT1	6.04396e-303	-0.632458	0.419	0.929	1.24632e-298
PHF3	0	-0.631345	0.141	0.827	0
SYP	1.91224e-281	-0.628148	0.475	0.94	3.94323e-277
PANK3	0	-0.626973	0.067	0.797	0
SMARCA5	0	-0.626922	0.166	0.838	0
MAGT1	0	-0.626782	0.13	0.83	0
ERO1A	0	-0.626647	0.143	0.848	0
MDM4	0	-0.62573	0.092	0.813	0
CALD1	1,50056994657989e-312	-0.625573	0.154	0.682	3.09433e-308
AKT1	0	-0.625313	0.137	0.824	0
TENM3	0	-0.625003	0.053	0.744	0
SLC38A2	0	-0.623163	0.05	0.74	0
COPA	0	-0.62294	0.243	0.888	0
WAC	0	-0.621316	0.226	0.878	0
TMED5	0	-0.620177	0.207	0.87	0
C14orf132	0	-0.618987	0.395	0.936	0
MLEC	0	-0.617758	0.325	0.918	0
SERINC2	0	-0.616838	0.19	0.829	0
PHKB	0	-0.616554	0.13	0.814	0
PTPN11	0	-0.616431	0.107	0.828	0
RHOBTB1	0	-0.615688	0.021	0.612	0
RAB15	0	-0.615128	0.069	0.779	0
SEC24D	0	-0.614075	0.19	0.822	0
CACNA1D	0	-0.612054	0.23	0.854	0
AP3D1	0	-0.612001	0.17	0.86	0
HACD2	0	-0.611566	0.075	0.766	0
SC5D	0	-0.611515	0.324	0.909	0
PGRMC1	2.20024e-247	-0.61131	0.533	0.957	4.53712e-243
MAB21L4	0	-0.610044	0.022	0.718	0
KLHL42	0	-0.608395	0.245	0.861	0
CNTN4	0	-0.606436	0.079	0.714	0
STT3B	0	-0.604853	0.164	0.856	0
EGFL7	9.98523e-185	-0.60462	0.298	0.726	2.05905e-180
MGAT4A	0	-0.604508	0.26	0.867	0
CDH1	0	-0.604489	0.162	0.843	0
FOXA2	0	-0.60406	0.358	0.911	0
CCDC28B	4.61666e-283	-0.603466	0.349	0.875	9.52001e-279
RB1CC1	0	-0.600192	0.091	0.776	0
TOP1	0	-0.600098	0.196	0.86	0
BRD4	0	-0.600037	0.139	0.849	0
ACAP3	0	-0.599561	0.158	0.814	0
G3BP2	0	-0.598243	0.255	0.871	0
KDM5A	0	-0.598157	0.094	0.784	0
DYNC1LI2	0	-0.597074	0.223	0.87	0
NRXN1	0	-0.596052	0.156	0.822	0
SLC9A3R1	6.27806e-271	-0.595862	0.441	0.928	1.2946e-266
IRAK1	0	-0.595663	0.091	0.802	0
PDZD8	0	-0.594878	0.145	0.816	0
PARVB	3.75414e-187	-0.594614	0.787	0.983	7.74142e-183
CEP350	0	-0.594408	0.085	0.782	0
KCNJ3	0	-0.594337	0.129	0.742	0
PLPPR5	0	-0.593588	0.017	0.718	0
DYNLL2	0	-0.592852	0.235	0.867	0
YWHAG	0	-0.591975	0.164	0.841	0
KRT8	4.28118e-200	-0.591694	0.751	0.988	8.82821e-196
ADD3	0	-0.590998	0.072	0.76	0
IGF2R	0	-0.590948	0.127	0.813	0
ASH1L	0	-0.590827	0.222	0.857	0
SFPQ	0	-0.59063	0.334	0.905	0
CACFD1	0	-0.589894	0.212	0.867	0
CAPRIN1	0	-0.589544	0.229	0.874	0
MAST4	0	-0.589473	0.201	0.815	0
DUSP1	1.08248e-234	-0.587962	0.34	0.824	2.23218e-230
IBTK	0	-0.587379	0.146	0.817	0
[truncated: 2,534 more rows]

## Sheet: AvsM6_DEG
Differentially expressed genes between Adult beta cells and M6 implanted SC-beta cells							Significance test performed using MAST
Gene	p_val	avg_log2FC	pct.1	pct.2	p_val_adj
B2M	0	3.21423	0.995	0.932	0
RBP4	2.46211e-180	2.90795	0.715	0.285	5.07712e-176
RPS17	0	2.59238	0.99	0.695	0
SPP1	7.73954e-67	2.44974	0.229	0.019	1.59597e-62
RPL17	0	2.39529	0.982	0.62	0
FTH1	2.25329e-288	2.24625	0.991	0.998	4.6465e-284
PEMT	0	2.13007	0.875	0.432	0
TUBA1B	0	2.11759	0.981	0.905	0
RASD1	5.71059e-296	2.04775	0.798	0.357	1.17758e-291
RPL4	0	1.83948	0.994	0.992	0
RPL36A	0	1.79188	0.976	0.817	0
RPL31	0	1.74894	0.996	0.996	0
MTRNR2L10	0	1.69804	0.883	0.092	0
HLA-B	0	1.6724	0.731	0.084	0
CHCHD2	0	1.65187	0.981	0.934	0
NPTX2	2.52345e-226	1.5595	0.794	0.484	5.20361e-222
DEPP1	1.00752e-133	1.54785	0.484	0.102	2.0776e-129
TUBB	0	1.54016	0.921	0.793	0
HLA-A	5.68099e-280	1.53017	0.936	0.866	1.17148e-275
QPCT	0	1.48558	0.917	0.832	0
GCG	2.45853e-102	1.46083	0.415	0.164	5.06973e-98
NPY	1.02453e-107	1.44553	0.276	0.002	2.11267e-103
RPL15	0	1.42404	0.996	0.999	0
FXYD2	6.9602e-179	1.39838	0.868	0.81	1.43526e-174
RBP1	4.50935e-215	1.39042	0.707	0.219	9.29872e-211
RPS6	0	1.34734	0.997	1	0
RPS10	0	1.33738	0.99	0.978	0
S100A6	4.57665e-111	1.33737	0.824	0.713	9.43751e-107
ID1	4.30624e-63	1.33522	0.465	0.237	8.87989e-59
HLA-C	2.2312e-221	1.32725	0.834	0.576	4.60096e-217
RPL13A	0	1.31298	0.998	1	0
TMSB4X	8.96877e-113	1.31092	0.832	0.812	1.84945e-108
SLC25A6	0	1.30053	0.982	0.973	0
CD99	0	1.29294	0.992	0.989	0
RPL7	0	1.2781	0.99	0.999	0
RPS4X	0	1.26537	0.997	1	0
ID3	5.83753e-52	1.26217	0.348	0.145	1.20376e-47
RPLP2	0	1.23673	0.995	0.996	0
MIF	0	1.23449	0.979	0.967	0
STMN2	6.23029e-153	1.18844	0.727	0.319	1.28475e-148
EIF4A2	0	1.18793	0.994	0.999	0
RPL27A	0	1.17609	0.995	0.998	0
RPS25	0	1.16923	0.996	0.998	0
NPC2	3.99475e-268	1.16251	0.937	0.903	8.23757e-264
COX7A2L	0	1.14613	0.946	0.946	0
GPX3	1.47625e-94	1.14516	0.613	0.511	3.04417e-90
CIRBP	6,73186119183924e-311	1.13891	0.988	0.986	1.38818e-306
RPL26	0	1.13406	0.995	0.999	0
ADCYAP1	5.23705e-242	1.12272	0.638	0.092	1.07993e-237
ATP6V1G1	0	1.11124	0.984	0.989	0
EEF1A1	0	1.10667	0.998	1	0
ACTB	3.41598e-145	1.10394	0.971	0.985	7.0441e-141
JUNB	3.29477e-94	1.09884	0.721	0.587	6.79414e-90
OAZ1	0	1.09354	0.993	0.989	0
GPX4	9.5955e-294	1.08853	0.979	0.981	1.97869e-289
RPL32	0	1.08793	0.996	0.999	0
RPL18A	0	1.08303	0.995	0.996	0
PSAP	1.01562e-305	1.08195	0.972	0.961	2.09431e-301
PRDX5	0	1.08113	0.985	0.985	0
NPM1	3.14258e-284	1.08	0.982	0.985	6.48031e-280
SOD1	2.31904e-294	1.07114	0.968	0.972	4.78209e-290
RPS20	0	1.05553	0.993	1	0
TUBA1A	4.47234e-150	1.0552	0.938	0.943	9.22242e-146
SNRPN	0	1.05002	0.97	0.973	0
RPL23A	0	1.04841	0.996	1	0
PTPRN	3.87061e-229	1.0442	0.957	0.744	7.98159e-225
GSN	1.66614e-150	1.03512	0.856	0.631	3.43574e-146
SCGB2A1	2.9267e-105	1.0341	0.743	0.495	6.03515e-101
TPPP3	4.54786e-130	1.03163	0.563	0.213	9.37814e-126
LAPTM4A	2.96939e-240	1.02066	0.925	0.949	6.12318e-236
H2AFZ	1.86278e-231	1.01179	0.903	0.87	3.84125e-227
RPS5	3.57604e-269	1.01153	0.993	0.998	7.37416e-265
SCG5	9.85112e-266	1.00846	0.998	0.992	2.0314e-261
RPS18	8.52258e-305	0.992286	0.997	1	1.75744e-300
BEX1	6.54344e-218	0.983854	0.984	0.961	1.34932e-213
CRIP2	4.94908e-151	0.972969	0.697	0.505	1.02055e-146
ISCU	9.5655e-234	0.967856	0.878	0.874	1.9725e-229
IER3IP1	1.00304e-229	0.965303	0.81	0.736	2.06838e-225
RPS15A	0	0.951047	0.995	0.999	4.43647e-305
RPL27	8.71088e-240	0.9475	0.985	0.992	1.79627e-235
EIF3L	2.94391e-228	0.944279	0.905	0.92	6.07063e-224
RPS2	7.03816e-92	0.942013	0.987	0.999	1.45134e-87
DBI	1.52971e-191	0.940154	0.942	0.969	3.15442e-187
RPL11	0	0.916749	0.997	1	0
FTL	9.91014e-84	0.914906	0.998	0.999	2.04357e-79
RPL22	4.12682e-276	0.909384	0.99	0.996	8.50992e-272
TRMT112	3.28086e-207	0.908415	0.911	0.913	6.76546e-203
TECR	2.4581e-196	0.90748	0.829	0.827	5.06886e-192
NDUFA7	5.33548e-282	0.904542	0.736	0.218	1.10023e-277
PPDPF	4.92772e-190	0.900348	0.986	0.991	1.01614e-185
RPL8	3.4421e-295	0.89791	0.997	1	7.09795e-291
S100A11	5.77478e-101	0.896543	0.67	0.41	1.19082e-96
NUPR2	2.43344e-259	0.895792	0.53	0	5.018e-255
BRK1	1.4219e-210	0.887064	0.917	0.96	2.9321e-206
RPL12	8.08925e-267	0.88237	0.995	1	1.66808e-262
RPL14	3.5043e-273	0.881315	0.995	0.998	7.22621e-269
CTSB	7.22469e-152	0.870599	0.673	0.494	1.4898e-147
EIF3H	7.91149e-210	0.864615	0.932	0.965	1.63143e-205
RPL5	2.75374e-242	0.863988	0.997	0.999	5.67848e-238
HNRNPA1	3.68726e-146	0.862041	0.963	0.988	7.6035e-142
FKBP2	7.83397e-200	0.861531	0.815	0.57	1.61544e-195
SMIM29	2.43596e-157	0.85731	0.676	0.556	5.0232e-153
HADH	4.28672e-138	0.854441	0.962	0.878	8.83965e-134
UCHL1	7.55288e-137	0.851691	0.93	0.822	1.55748e-132
TNFRSF12A	3.81224e-93	0.850981	0.509	0.277	7.86121e-89
RHBDD2	9.4707e-176	0.846864	0.735	0.608	1.95295e-171
BSG	2.78369e-178	0.836574	0.916	0.914	5.74025e-174
PPA1	6.09028e-170	0.8324	0.925	0.956	1.25588e-165
NAPA	1.69828e-181	0.830171	0.745	0.628	3.50202e-177
ITM2C	5.32925e-137	0.828448	0.723	0.658	1.09895e-132
C15orf48	4.38977e-123	0.826525	0.527	0.213	9.05214e-119
PRR13	7.07517e-191	0.824691	0.818	0.854	1.45897e-186
MCUB	1.65898e-151	0.823327	0.578	0.269	3.42097e-147
PGAM1	1.1965e-197	0.822529	0.804	0.687	2.4673e-193
PCBP2	8.7266e-201	0.822016	0.882	0.907	1.79951e-196
TSPAN1	1.86089e-109	0.816839	0.523	0.176	3.83735e-105
ENO1	8.07145e-136	0.816782	0.945	0.972	1.66441e-131
RPS4Y1	2.31136e-243	0.814352	0.7	0.84	4.76625e-239
RPL19	6.18232e-241	0.809094	0.997	1	1.27486e-236
SDHC	4.32524e-196	0.79799	0.806	0.82	8.91908e-192
MLLT11	1.23635e-125	0.796175	0.563	0.445	2.54948e-121
COX7A1	1.23324e-159	0.7907	0.368	0	2.54307e-155
RPS27L	3.95871e-148	0.784066	0.81	0.861	8.16325e-144
SNRPD2	1.47115e-182	0.782099	0.932	0.967	3.03366e-178
STX1A	8.46938e-139	0.77698	0.67	0.565	1.74647e-134
TMEM14A	4.26715e-131	0.776935	0.602	0.565	8.7993e-127
H3F3B	5.76626e-133	0.776004	0.978	0.981	1.18906e-128
EIF1	8.42362e-154	0.775246	0.994	0.999	1.73703e-149
SMCO4	4.54353e-136	0.774286	0.612	0.373	9.36921e-132
RPL38	6.60765e-192	0.774262	0.991	0.996	1.36256e-187
RPL10A	1.2933e-136	0.773841	0.987	0.998	2.66691e-132
TCEAL9	5.75315e-154	0.773232	0.745	0.73	1.18636e-149
EIF4EBP1	2.3322e-112	0.772758	0.569	0.389	4.80922e-108
IGFBP5	2.73682e-37	0.770469	0.268	0.124	5.64359e-33
RPL35	2.57513e-207	0.769917	0.993	1	5.31018e-203
GSTP1	1.65099e-60	0.767918	0.56	0.425	3.4045e-56
GSTO1	4.03772e-149	0.767904	0.742	0.713	8.32618e-145
RPL9	9.45443e-183	0.764415	0.994	1	1.9496e-178
TCEAL8	2.84633e-184	0.762576	0.847	0.894	5.86941e-180
PFN1	8.81101e-161	0.76074	0.884	0.974	1.81692e-156
PPT1	5.21797e-155	0.759375	0.696	0.6	1.076e-150
PFN2	3.18902e-171	0.756024	0.878	0.928	6.57608e-167
PABPC1	4.37183e-158	0.751565	0.896	0.936	9.01515e-154
DNAJC12	7.13986e-135	0.751407	0.773	0.833	1.47231e-130
PERP	7.86219e-155	0.751118	0.905	0.958	1.62126e-150
TPI1	5.83157e-103	0.749808	0.926	0.973	1.20253e-98
DDIT4	3.9937e-71	0.748263	0.42	0.196	8.23542e-67
CALM2	1.12864e-177	0.747928	0.987	0.994	2.32737e-173
SMDT1	1.9354e-144	0.747265	0.926	0.967	3.99098e-140
BTG3	8.58386e-139	0.745872	0.771	0.786	1.77008e-134
SUMO1	5.17875e-190	0.744613	0.85	0.923	1.06791e-185
RPS27	1.26589e-232	0.74358	0.997	1	2.61038e-228
SNX3	8.47881e-174	0.742056	0.868	0.922	1.74842e-169
HEXB	3.90409e-147	0.735404	0.633	0.557	8.05062e-143
CNBP	6.30899e-179	0.731688	0.867	0.898	1.30098e-174
ATRAID	1.10041e-152	0.730442	0.856	0.906	2.26915e-148
SPINT2	1.66373e-140	0.729319	0.982	0.981	3.43078e-136
RPS16	7.3238e-161	0.728096	0.992	0.996	1.51024e-156
CD59	5.62716e-143	0.724825	0.878	0.926	1.16038e-138
ATP6V0E2	6.09276e-157	0.722512	0.788	0.78	1.25639e-152
SH3BGRL3	7.67425e-148	0.721288	0.754	0.876	1.58251e-143
ARPC1A	1.05925e-165	0.721013	0.765	0.786	2.18428e-161
TUBA4A	5.61076e-128	0.719782	0.686	0.762	1.157e-123
LAMTOR1	3.69087e-163	0.718369	0.846	0.915	7.61095e-159
NAA20	3.0299e-135	0.717955	0.866	0.928	6.24796e-131
COX4I1	1.60339e-149	0.717387	0.986	0.992	3.30636e-145
PRDX3	5.11157e-165	0.713851	0.876	0.946	1.05406e-160
ANAPC16	4.01683e-160	0.711826	0.903	0.955	8.2831e-156
RPL6	1.47851e-185	0.707097	0.996	1	3.04884e-181
RPL24	8.64162e-164	0.706711	0.994	0.999	1.78199e-159
GUK1	5.56847e-114	0.705218	0.943	0.979	1.14827e-109
RPS3	2.59015e-213	0.703227	0.998	1	5.34114e-209
RPSA	1.07973e-140	0.697878	0.991	1	2.2265e-136
ATP5MG	7.60166e-163	0.697638	0.987	0.993	1.56754e-158
SELENOT	4.93355e-169	0.690359	0.824	0.898	1.01735e-164
GABARAPL2	7.01333e-147	0.690121	0.959	0.984	1.44622e-142
ATP6V1E1	3.32299e-162	0.686791	0.764	0.782	6.85234e-158
MYDGF	2.92916e-135	0.686149	0.759	0.796	6.04021e-131
RPL36	7.09042e-194	0.684453	0.996	0.999	1.46212e-189
PLAAT3	1.4042e-101	0.681818	0.555	0.43	2.8956e-97
HMGN3	1.34092e-151	0.680271	0.834	0.903	2.7651e-147
BTF3	1.5475e-130	0.679905	0.971	0.991	3.1911e-126
CD151	1.76755e-117	0.675737	0.61	0.503	3.64487e-113
GSTO2	1.0344e-116	0.675466	0.514	0.246	2.13304e-112
ZNF706	1.31101e-150	0.673842	0.801	0.874	2.70343e-146
ATP6V0E1	1.47834e-123	0.673278	0.946	0.974	3.04849e-119
PSMA2	1.3412e-172	0.673115	0.749	0.66	2.76569e-168
RPS7	1.53638e-155	0.672784	0.994	0.999	3.16816e-151
RHEB	1.81279e-159	0.669562	0.806	0.869	3.73815e-155
MLXIPL	4.53705e-108	0.666957	0.592	0.388	9.35585e-104
RPL13	1.37792e-133	0.664515	0.997	1	2.84142e-129
RPS14	4.3939e-186	0.663618	0.995	1	9.06067e-182
ATP6V0B	3.26368e-104	0.663429	0.959	0.982	6.73004e-100
CSTB	4.72288e-111	0.661529	0.949	0.981	9.73905e-107
TAGLN2	1.30135e-114	0.661042	0.776	0.82	2.68352e-110
GAD2	2.66232e-80	0.660631	0.902	0.932	5.48997e-76
HMGN1	3.39162e-164	0.658701	0.867	0.969	6.99387e-160
RPS15	2.44904e-192	0.657796	0.998	0.999	5.05016e-188
SELENOF	1.43402e-154	0.657317	0.817	0.883	2.95709e-150
SQSTM1	2.25416e-96	0.65665	0.849	0.882	4.6483e-92
SELENOK	1.41081e-119	0.653805	0.884	0.939	2.90922e-115
SDCBP	9.74962e-131	0.65333	0.668	0.62	2.01047e-126
DLK1	6.74005e-30	0.652834	0.6	0.498	1.38987e-25
NDUFB6	1.24057e-152	0.651916	0.809	0.893	2.55818e-148
RACK1	3.2981e-126	0.651895	0.993	0.996	6.80101e-122
GADD45GIP1	2.34263e-167	0.651845	0.787	0.901	4.83073e-163
SAP18	9.54815e-119	0.651256	0.931	0.981	1.96892e-114
NEUROD1	3.40088e-72	0.645822	0.841	0.753	7.01296e-68
ARL2	2.06807e-128	0.644333	0.883	0.915	4.26456e-124
PKIB	1.00419e-112	0.643646	0.841	0.921	2.07073e-108
RNF130	2.51022e-151	0.643372	0.604	0.55	5.17633e-147
SRI	1.21051e-135	0.638985	0.744	0.79	2.4962e-131
LSM4	3.23903e-153	0.638397	0.774	0.849	6.67921e-149
DGUOK	5.43041e-155	0.637201	0.712	0.763	1.11981e-150
TSPAN13	1.15544e-117	0.63661	0.795	0.862	2.38264e-113
ERH	3.13654e-143	0.63537	0.873	0.943	6.46786e-139
PSMB5	2.23772e-125	0.631462	0.91	0.96	4.6144e-121
TMEM230	9.39524e-151	0.631018	0.858	0.933	1.93739e-146
NHP2	2.89997e-149	0.629824	0.754	0.853	5.98003e-145
SELENOH	1.04427e-152	0.628905	0.858	0.896	2.1534e-148
ATP5PO	8.04958e-132	0.627565	0.863	0.925	1.6599e-127
ATP5MC2	6.88378e-129	0.626908	0.982	0.996	1.4195e-124
BEX4	1.65216e-115	0.626661	0.896	0.926	3.40691e-111
SCGN	3.02493e-69	0.625647	0.988	0.976	6.23771e-65
TMBIM4	3.61789e-152	0.624496	0.788	0.829	7.46044e-148
DNAJB6	2.27487e-143	0.622971	0.755	0.823	4.69101e-139
TMSB10	9.22765e-74	0.621726	0.842	0.801	1.90283e-69
TM2D1	4.34522e-149	0.621597	0.654	0.691	8.96027e-145
MTRNR2L8	1.81802e-76	0.619871	0.952	0.961	3.74894e-72
SPCS1	3.77355e-101	0.619709	0.943	0.976	7.78144e-97
RPS13	1.78345e-155	0.615666	0.994	0.999	3.67765e-151
SURF4	4.38257e-110	0.615385	0.836	0.912	9.03729e-106
SUMO2	7.45093e-121	0.612651	0.964	0.986	1.53646e-116
PPY	1.29155e-24	0.612524	0.221	0.1	2.6633e-20
SARAF	9.79915e-115	0.611706	0.974	0.984	2.02068e-110
CHGA	2.65152e-100	0.611413	0.935	0.802	5.46771e-96
PSMB3	6.76255e-131	0.609452	0.795	0.879	1.39451e-126
BEX2	1.71945e-104	0.6081	0.931	0.965	3.54568e-100
GHITM	6.325e-131	0.605806	0.856	0.938	1.30428e-126
RABGGTB	6.51266e-148	0.604409	0.637	0.658	1.34298e-143
GYG1	1.50313e-104	0.604353	0.523	0.402	3.09961e-100
SELENOM	4.75759e-86	0.604271	0.568	0.571	9.81063e-82
MAP1LC3A	8.79386e-141	0.603669	0.834	0.872	1.81338e-136
VKORC1	3.70877e-125	0.603234	0.855	0.9	7.64785e-121
DUT	2.01739e-161	0.602879	0.748	0.867	4.16005e-157
GET1	2.73738e-109	0.602504	0.501	0.388	5.64475e-105
PPA2	6.54877e-128	0.602075	0.606	0.589	1.35042e-123
PGK1	1.06118e-96	0.600903	0.811	0.894	2.18825e-92
COPZ1	3.08419e-144	0.599366	0.781	0.875	6.35991e-140
ASCL1	4,94065645841247e-324	-0.737563	0.02	0.49	1,01881276828923e-319
CAMK2D	4,94065645841247e-324	-0.500496	0.105	0.713	1,01881276828923e-319
LSAMP	1,48219693752374e-323	-0.786421	0.141	0.775	3,0564383048677e-319
CXADR	3,45845952088873e-323	-0.579199	0.167	0.81	7,13168937802464e-319
ANKRD11	6,42285339593621e-323	-0.621021	0.147	0.786	1,324456598776e-318
MIA3	1,48219693752374e-322	-0.560099	0.136	0.767	3,0564383048677e-318
ELL2	1,92685601878086e-322	-0.625306	0.152	0.794	3,97336979632801e-318
BEND7	5,82997462092671e-322	-0.369895	0.041	0.552	1,2021990665813e-317
TMEM65	6,87245313365174e-321	-0.438424	0.077	0.651	1,41716856069033e-316
CALD1	8,67579274097229e-321	-1.1519	0.154	0.753	1,7890352211159e-316
NCAM1	9,32795939348273e-321	-0.532096	0.114	0.727	1,92351850653007e-316
ZMYM4	1,27271310368705e-320	-0.354866	0.047	0.565	2,62446169111307e-316
PAX4	5,48956339094209e-320	-0.385827	0.007	0.415	1,13200286684617e-315
DDX3X	5,60566881771478e-320	-0.653295	0.163	0.806	1,15594496690097e-315
GTF2I	1,09316964798834e-319	-1.032	0.445	0.949	2,25422513111676e-315
MEIS2	1,6734003424643e-319	1.19909	0.725	0.074	3,45071884619564e-315
MXRA7	2,02468101665743e-319	-1.04348	0.439	0.928	4,17509472444928e-315
RASSF6	7,7856840734247e-319	-0.601482	0.105	0.711	1,60548591278091e-314
NDUFA13	8,92554292494504e-319	0.983684	0.954	0.894	1,84053620655292e-314
ATP13A3	1,56922660103868e-318	-0.458387	0.058	0.607	3,23590217400185e-314
TET2	2,92758104377585e-318	-0.266119	0.012	0.435	6,03696487037018e-314
PRSS23	4,69626194604063e-318	1.62045	0.817	0.353	9,68416175893039e-314
TP53I3	4,87429850151953e-318	-0.457551	0.07	0.622	1,00512909399834e-313
SUZ12	3,66952634105469e-317	-0.436635	0.089	0.671	7,56693026788888e-313
PCM1	8,31463668265009e-317	-0.760091	0.241	0.893	1,71456123032927e-312
VPS36	3,05604749894184e-316	-0.49945	0.167	0.797	6,30187554756797e-312
MAP3K2	7,08638039628087e-316	-0.454408	0.108	0.702	1,46128250151708e-311
SETD2	1,04475815137757e-315	-0.395379	0.068	0.612	2,15439578395568e-311
TMEM131	8,59547695034066e-315	-0.328071	0.056	0.574	1,77247330192975e-310
NEK1	2,57104208869598e-314	-0.810436	0.103	0.7	5,30174589109997e-310
PHTF2	3,68130224849175e-314	-0.507866	0.122	0.731	7,59121336661484e-310
RGS16	7.92923e-41	0.59692	0.361	0.241	1.63509e-36
LDHB	6.9976e-94	0.596161	0.401	0.114	1.44298e-89
HCFC1R1	4.11771e-132	0.595018	0.726	0.801	8.49114e-128
SRP9	5.28843e-112	0.592511	0.9	0.947	1.09053e-107
ARF4	8.73949e-123	0.592019	0.705	0.759	1.80217e-118
FBXO7	2.11258e-128	0.591876	0.648	0.64	4.35634e-124
COMMD6	5.62556e-121	0.591488	0.917	0.974	1.16005e-116
BUD23	6.59102e-125	0.591192	0.712	0.793	1.35913e-120
FAM174A	3.24541e-147	0.590732	0.669	0.713	6.69237e-143
PRDX1	1.81542e-117	0.590692	0.828	0.906	3.74358e-113
OTULINL	8.67214e-105	0.58993	0.602	0.6	1.78828e-100
UBE2I	4.63233e-133	0.5899	0.658	0.668	9.55233e-129
TMEM219	2.63026e-149	0.58906	0.809	0.89	5.42386e-145
ERP29	9.24097e-86	0.58722	0.959	0.984	1.90558e-81
OAZ2	5.69334e-151	0.586948	0.707	0.746	1.17402e-146
C1orf43	5.00095e-137	0.585295	0.825	0.89	1.03125e-132
PCNP	2.5261e-147	0.583369	0.715	0.79	5.20907e-143
SERF2	1.14204e-87	0.582782	0.993	0.998	2.355e-83
SKP1	3.06069e-103	0.582183	0.961	0.989	6.31144e-99
ATP6V1F	2.10507e-118	0.581395	0.861	0.943	4.34086e-114
RPS3A	5.75047e-91	0.578254	0.995	1	1.1858e-86
EMC10	1.11445e-137	0.575642	0.822	0.89	2.29812e-133
EEF1B2	1.16923e-82	0.575337	0.951	0.987	2.41107e-78
RTL8C	1.07852e-118	0.575145	0.634	0.611	2.22401e-114
COX17	1.17432e-102	0.574949	0.957	0.981	2.42156e-98
ASAH1	5.81331e-122	0.574944	0.823	0.906	1.19876e-117
MDH1	6.6937e-134	0.573477	0.818	0.912	1.38031e-129
EEF1D	1.12899e-105	0.572045	0.909	0.953	2.3281e-101
NDUFA11	2.81103e-123	0.571488	0.928	0.961	5.79662e-119
RPL36AL	1.75091e-83	0.570338	0.986	0.992	3.61055e-79
EEF2	8.21666e-74	0.569458	0.983	0.993	1.69436e-69
UBE2D3	6.45026e-128	0.568835	0.885	0.954	1.33011e-123
RPS27A	3.79275e-121	0.568473	0.997	1	7.82104e-117
ARF1	1.3095e-113	0.568211	0.872	0.936	2.70032e-109
ZC3H3	8.00742e-85	0.567801	0.431	0.22	1.65121e-80
CCNG1	2.41917e-106	0.56743	0.587	0.544	4.98856e-102
SMIM22	1.4171e-105	0.566761	0.419	0.075	2.9222e-101
CLDN4	8.68282e-96	0.565182	0.353	0.065	1.79049e-91
YWHAQ	6.23049e-92	0.564421	0.935	0.975	1.28479e-87
DNAJB9	8.17146e-102	0.563174	0.695	0.718	1.68504e-97
SNU13	1.71737e-117	0.563164	0.866	0.94	3.54139e-113
MRPS21	3.06541e-131	0.562951	0.839	0.905	6.32119e-127
VDAC2	1.14681e-124	0.561346	0.843	0.934	2.36483e-120
RPL10	5.53478e-95	0.5609	0.996	0.998	1.14133e-90
PFDN2	9.40228e-131	0.560635	0.706	0.795	1.93884e-126
SLC25A4	8.92319e-139	0.558533	0.77	0.892	1.84005e-134
ST13	4.43522e-92	0.558497	0.951	0.978	9.14586e-88
SNAP25	3.42163e-81	0.557368	0.761	0.698	7.05574e-77
TM2D3	1.79071e-127	0.556766	0.616	0.644	3.69261e-123
NDUFAF3	1.3634e-132	0.556602	0.783	0.892	2.81146e-128
SH3YL1	1.10168e-143	0.555575	0.712	0.817	2.27177e-139
CHMP5	1.57309e-139	0.5553	0.779	0.88	3.24387e-135
NDUFS8	1.34293e-143	0.554294	0.81	0.915	2.76926e-139
NACA	6.55251e-93	0.553809	0.988	0.999	1.35119e-88
TSPAN2	8.12189e-76	0.553693	0.421	0.207	1.67481e-71
SPG21	1.74769e-110	0.55192	0.548	0.482	3.6039e-106
RPL21	2.30709e-125	0.546793	0.997	1	4.75746e-121
PLP2	7.70607e-131	0.545214	0.812	0.902	1.58907e-126
CYCS	3.58599e-118	0.543898	0.797	0.876	7.39468e-114
UBB	1.0044e-67	0.54318	0.96	0.984	2.07118e-63
C1QBP	6.72094e-151	0.542378	0.714	0.821	1.38592e-146
PSMB1	1.4496e-84	0.54168	0.914	0.965	2.98922e-80
MPLKIP	1.0181e-144	0.540254	0.626	0.715	2.09942e-140
MICOS13	8.37791e-112	0.540184	0.843	0.92	1.72761e-107
BEX3	2.9953e-79	0.539915	0.936	0.98	6.17661e-75
PSMA1	6.64208e-134	0.539766	0.804	0.895	1.36966e-129
CACNA1A	6.79357e-74	0.539715	0.451	0.246	1.4009e-69
RAB7A	9.13592e-137	0.539612	0.801	0.898	1.88392e-132
UQCR11	2.17425e-93	0.538837	0.956	0.968	4.48352e-89
MTRNR2L1	2.3189e-63	0.53829	0.521	0.727	4.7818e-59
PYURF	4.21999e-133	0.53824	0.811	0.923	8.70205e-129
ARL6IP1	2.59856e-123	0.538149	0.678	0.711	5.3585e-119
TMEM9B	5.30885e-121	0.535814	0.635	0.661	1.09474e-116
LAMTOR5	6.90018e-117	0.535761	0.851	0.94	1.42289e-112
CFL1	1.19145e-79	0.535633	0.955	0.982	2.45689e-75
GPX2	2.97236e-51	0.53358	0.361	0.19	6.1293e-47
ABHD3	7.84838e-69	0.532778	0.382	0.254	1.61841e-64
EMC4	1.24452e-140	0.532162	0.678	0.789	2.56633e-136
CBR1	4.07557e-75	0.532107	0.392	0.212	8.40424e-71
RPLP0	1.47969e-95	0.531839	0.996	1	3.05127e-91
EMP3	4.7242e-54	0.527653	0.284	0.112	9.74176e-50
TOMM7	9.04124e-82	0.527571	0.979	0.988	1.8644e-77
SUMO3	2.44237e-113	0.526765	0.569	0.563	5.03641e-109
POLR2L	4.9399e-91	0.525365	0.931	0.965	1.01866e-86
PARK7	1.20362e-72	0.524967	0.946	0.987	2.48199e-68
CIAO2B	5.7872e-121	0.523437	0.748	0.859	1.19338e-116
RAB1A	1.41592e-142	0.523078	0.759	0.867	2.91976e-138
NBEAL1	1.82028e-105	0.522945	0.763	0.645	3.7536e-101
UBA52	7.12071e-89	0.522626	0.989	0.998	1.46836e-84
INSIG1	5.2286e-64	0.521496	0.37	0.231	1.07819e-59
PIN1	2.0978e-131	0.521395	0.806	0.901	4.32587e-127
TMEM109	1.6414e-89	0.520753	0.44	0.331	3.38474e-85
PFDN5	2.2495e-87	0.518835	0.991	0.999	4.63869e-83
DCXR	1.21694e-115	0.517717	0.711	0.78	2.50944e-111
RPS26	6.25509e-63	0.517687	0.987	0.993	1.28986e-58
DYNLL1	4.07087e-70	0.517401	0.922	0.975	8.39453e-66
PSMB2	2.35936e-136	0.51684	0.709	0.824	4.86523e-132
DYNLT3	2.46737e-108	0.516158	0.714	0.775	5.08795e-104
PHPT1	3.65133e-65	0.515589	0.932	0.979	7.5294e-61
RPL35A	1.63088e-122	0.515245	0.994	0.999	3.36303e-118
C7orf50	4.11534e-136	0.512523	0.682	0.773	8.48624e-132
RPL41	1.81773e-124	0.510978	0.998	0.999	3.74833e-120
MTCH1	1.17346e-136	0.510297	0.729	0.857	2.41979e-132
SMPD1	4.42564e-108	0.510064	0.56	0.544	9.12611e-104
NENF	2.91224e-118	0.50995	0.795	0.959	6.00534e-114
SYNGR4	1.60898e-68	0.508876	0.415	0.279	3.31789e-64
TMED2	1.71451e-108	0.508833	0.83	0.912	3.53549e-104
FFAR1	1.65018e-56	0.508633	0.654	0.587	3.40283e-52
NTPCR	3.26262e-120	0.508189	0.63	0.707	6.72785e-116
GAPDH	9.13929e-56	0.507839	0.993	0.996	1.88461e-51
STRAP	2.26434e-127	0.507164	0.78	0.889	4.66929e-123
MDK	6.21917e-52	0.506853	0.554	0.455	1.28245e-47
CLDN3	8.62859e-117	0.506349	0.531	0.609	1.7793e-112
UBXN1	8.72476e-115	0.505594	0.819	0.912	1.79913e-110
PDLIM1	2.20254e-85	0.505312	0.55	0.504	4.54185e-81
NAP1L1	2.39388e-88	0.504817	0.901	0.967	4.93642e-84
MRPL18	8.01977e-127	0.504497	0.612	0.697	1.65376e-122
ENO2	6.89145e-99	0.50383	0.544	0.494	1.42108e-94
ELAVL4	6.01571e-104	0.501961	0.54	0.524	1.2405e-99
HPRT1	3.0506e-122	0.501873	0.541	0.591	6.29064e-118
DHPS	1.35456e-119	0.501619	0.563	0.323	2.79323e-115
NEDD8	3.39683e-96	0.499396	0.887	0.967	7.00461e-92
TMEM147	6.9242e-124	0.498754	0.766	0.886	1.42784e-119
PPP2R1A	2.672e-119	0.49839	0.613	0.643	5.50993e-115
TBC1D22A	1.95747e-80	0.497311	0.449	0.399	4.03651e-76
MRPL22	5.72935e-132	0.49721	0.603	0.694	1.18145e-127
TMED9	3.43625e-83	0.496789	0.724	0.737	7.0859e-79
CDKN2A	2.2069e-73	0.496259	0.25	0.027	4.55086e-69
CTSA	7.08485e-98	0.495187	0.599	0.638	1.46097e-93
RNPS1	5.53153e-136	0.495165	0.606	0.67	1.14066e-131
WBP2	4.58375e-98	0.493489	0.489	0.413	9.45216e-94
CAMLG	1.15333e-129	0.49336	0.743	0.873	2.37827e-125
GABARAP	4.20034e-119	0.492497	0.624	0.442	8.66151e-115
HIBADH	1.64476e-102	0.490165	0.483	0.425	3.39166e-98
CFC1	4.53396e-94	0.488844	0.619	0.612	9.34949e-90
MMP24OS	5.73694e-131	0.488771	0.648	0.775	1.18302e-126
FFAR4	6.88284e-51	0.488757	0.34	0.141	1.41931e-46
PSMB7	9.02515e-132	0.484478	0.762	0.874	1.86108e-127
RPA3	1.43361e-114	0.483877	0.572	0.637	2.95625e-110
EIF3E	4.9547e-77	0.483537	0.898	0.978	1.02171e-72
NDUFC2	3.61626e-82	0.482794	0.945	0.982	7.45709e-78
EIF3F	3.63303e-108	0.480927	0.843	0.943	7.49166e-104
CUTA	1.73668e-69	0.480684	0.959	0.987	3.58121e-65
GNG7	1.49584e-83	0.48031	0.429	0.277	3.08458e-79
PRXL2A	3.72233e-74	0.478453	0.761	0.788	7.67583e-70
RANBP1	3.02258e-138	0.477794	0.646	0.762	6.23286e-134
HINT1	2.089e-65	0.476905	0.984	0.995	4.30773e-61
C4orf3	2.35021e-115	0.475544	0.779	0.895	4.84637e-111
KDELR2	7.95969e-134	0.47431	0.595	0.72	1.64137e-129
C9orf16	7.13976e-90	0.473889	0.829	0.96	1.47229e-85
NBDY	1.23046e-122	0.473239	0.766	0.899	2.53734e-118
TBCA	5.93208e-69	0.471173	0.924	0.972	1.22325e-64
ALDOA	1.04955e-114	0.468378	0.482	0.166	2.16428e-110
MGST3	8.0026e-81	0.46827	0.879	0.949	1.65022e-76
HAX1	9.74091e-126	0.467667	0.755	0.865	2.00867e-121
AMZ2	1.96453e-87	0.46717	0.502	0.435	4.05105e-83
DDIT3	3.02035e-36	0.466256	0.428	0.462	6.22827e-32
CTSD	2.08456e-104	0.466055	0.694	0.782	4.29858e-100
HOOK2	4.13587e-149	0.465984	0.614	0.763	8.52857e-145
NR0B1	2.44361e-61	0.463079	0.298	0.08	5.03896e-57
MRPS14	4.23408e-105	0.462591	0.5	0.518	8.7311e-101
MAGEH1	1.32323e-104	0.461283	0.502	0.522	2.72864e-100
CAT	4.56079e-125	0.460931	0.3	0	9.4048e-121
FAAP20	2.39803e-118	0.460393	0.73	0.837	4.94497e-114
TOMM22	1.24576e-124	0.460257	0.629	0.704	2.56888e-120
TMEM128	1.59037e-77	0.458216	0.415	0.292	3.2795e-73
VGF	9.01078e-32	0.458141	0.487	0.443	1.85811e-27
BNIP3	4.12223e-96	0.457844	0.778	0.922	8.50044e-92
CYC1	3.47875e-134	0.456786	0.597	0.727	7.17353e-130
TMED3	6.5951e-91	0.456235	0.743	0.81	1.35997e-86
HERPUD1	4.96757e-88	0.456053	0.74	0.878	1.02436e-83
TMBIM6	1.85256e-42	0.455814	0.944	0.975	3.82017e-38
NDUFS7	1.48035e-117	0.454925	0.767	0.892	3.05263e-113
TMEM126B	6.60047e-127	0.454819	0.539	0.641	1.36108e-122
TMED10	1.13121e-61	0.454523	0.884	0.96	2.33266e-57
PRMT2	2.49246e-116	0.454367	0.688	0.779	5.13971e-112
POLR2E	1.79511e-119	0.454238	0.569	0.647	3.70169e-115
ANXA5	1.45163e-93	0.45373	0.835	0.945	2.99341e-89
FDFT1	4.68734e-103	0.451164	0.492	0.521	9.66577e-99
CD14	2.71683e-117	0.450736	0.284	0	5.60238e-113
MORF4L2	3.71392e-96	0.450234	0.819	0.903	7.65848e-92
EIF4E	5.38669e-128	0.450136	0.608	0.711	1.11079e-123
ETFRF1	1.93808e-127	0.44758	0.596	0.704	3.99652e-123
RPL3	4.35433e-83	0.447449	0.998	1	8.97907e-79
PRELID3B	3.18506e-110	0.445978	0.56	0.636	6.56792e-106
ARL4D	7.116e-56	0.445962	0.331	0.28	1.46739e-51
MED28	3.32688e-109	0.445676	0.542	0.612	6.86036e-105
DNAJC19	8.11721e-149	0.444801	0.627	0.783	1.67385e-144
DRAM2	1.94469e-89	0.443943	0.436	0.384	4.01015e-85
THYN1	3.60372e-124	0.443045	0.549	0.624	7.43124e-120
UBE2N	1.51572e-118	0.44284	0.61	0.696	3.12557e-114
PAIP2	2.53994e-123	0.441666	0.743	0.848	5.2376e-119
ZFAND1	5.10497e-91	0.441541	0.481	0.462	1.0527e-86
COX7A2	2.53219e-61	0.441478	0.979	0.994	5.22162e-57
AGPAT2	1.49639e-46	0.440993	0.495	0.53	3.0857e-42
ANAPC13	4.46427e-132	0.440214	0.658	0.795	9.20577e-128
NDUFB5	2.03731e-126	0.43894	0.755	0.9	4.20113e-122
MEAF6	2.06511e-102	0.438457	0.825	0.936	4.25847e-98
TRAPPC4	5.06629e-130	0.438416	0.697	0.849	1.04472e-125
RPLP1	8.31912e-88	0.438371	0.997	1	1.71549e-83
CHPF	3.44644e-119	0.436843	0.63	0.718	7.10691e-115
PTS	8.59525e-124	0.436103	0.661	0.812	1.77243e-119
FKBP1A	2.26151e-104	0.435085	0.785	0.876	4.66347e-100
CCDC115	6.59766e-92	0.434873	0.448	0.437	1.3605e-87
YIF1A	3.79089e-105	0.434446	0.758	0.885	7.81719e-101
NEU1	2.10409e-95	0.434354	0.61	0.68	4.33885e-91
TAF9	3.62334e-143	0.433172	0.59	0.743	7.47168e-139
TUBB4B	1.72214e-94	0.432952	0.564	0.668	3.55123e-90
APLP1	1.39323e-86	0.43293	0.788	0.866	2.87298e-82
CNPY2	1.29911e-95	0.432493	0.84	0.92	2.6789e-91
DMKN	1.60883e-59	0.43228	0.437	0.326	3.31757e-55
RPL26L1	3.84865e-115	0.431791	0.55	0.628	7.93631e-111
HTATIP2	7.36419e-89	0.431244	0.506	0.523	1.51857e-84
EIF3M	1.27254e-130	0.431196	0.698	0.847	2.6241e-126
RPH3AL	4.8003e-98	0.430989	0.525	0.506	9.8987e-94
SBDS	9.45588e-105	0.430889	0.814	0.923	1.9499e-100
RABAC1	3.10683e-56	0.429538	0.935	0.985	6.40659e-52
CNRIP1	1.35726e-70	0.42944	0.326	0.134	2.79881e-66
COMT	8.29438e-85	0.428614	0.542	0.516	1.71038e-80
SRSF8	8.65803e-99	0.428334	0.498	0.503	1.78537e-94
PCMT1	2.31776e-104	0.427249	0.786	0.913	4.77945e-100
PRNP	8.30973e-78	0.426986	0.479	0.405	1.71355e-73
TSR2	4.02646e-111	0.426878	0.609	0.671	8.30296e-107
DCK	3.07276e-94	0.426825	0.403	0.369	6.33634e-90
NKX2-2	1.98204e-108	0.426302	0.682	0.789	4.08717e-104
CCNI	1.25162e-42	0.426049	0.941	0.993	2.58097e-38
CDIP1	3.74932e-90	0.424206	0.47	0.416	7.73146e-86
GPSM1	4.71235e-59	0.424101	0.285	0.085	9.71734e-55
DCTN6	2.11469e-118	0.423275	0.559	0.669	4.36071e-114
C1QTNF4	4.9505e-102	0.422052	0.259	0.001	1.02084e-97
SOCS2	5.82057e-68	0.42182	0.359	0.236	1.20026e-63
EIF1B	9.06635e-95	0.421022	0.793	0.914	1.86957e-90
MGMT	1.72995e-64	0.420968	0.34	0.161	3.56734e-60
PEBP1	9.41969e-48	0.420918	0.991	0.993	1.94243e-43
NDUFB9	9.39341e-76	0.420473	0.904	0.976	1.93701e-71
SDHD	1.91248e-122	0.420205	0.595	0.709	3.94372e-118
AKR1B1	2.51411e-91	0.419518	0.467	0.482	5.18435e-87
TMEM14B	1.90601e-115	0.418254	0.745	0.883	3.93039e-111
LIN7B	4.16244e-86	0.418151	0.436	0.396	8.58337e-82
ANXA7	2.69945e-92	0.417855	0.837	0.949	5.56653e-88
ADRM1	1.60131e-114	0.41725	0.555	0.658	3.30205e-110
EIF3K	1.06759e-63	0.416625	0.899	0.969	2.20147e-59
RBX1	1.60282e-97	0.415879	0.827	0.936	3.30517e-93
FAM229B	1.99973e-91	0.414119	0.494	0.543	4.12364e-87
COMMD3	2.6377e-119	0.414112	0.551	0.667	5.43921e-115
SF3B5	1.24897e-77	0.41382	0.82	0.925	2.5755e-73
NOP10	4.97039e-110	0.413803	0.752	0.882	1.02494e-105
CYYR1	9.16587e-79	0.413003	0.307	0.046	1.8901e-74
RRAGA	4.40832e-123	0.410853	0.604	0.731	9.09039e-119
RAB4A	9.81545e-138	0.409938	0.627	0.777	2.02404e-133
SAMD11	3.70222e-103	0.409878	0.723	0.874	7.63435e-99
ACTR10	1.80069e-132	0.409842	0.619	0.776	3.71321e-128
EIF3D	2.53112e-120	0.409625	0.685	0.814	5.21942e-116
ANAPC11	9.08859e-83	0.408644	0.833	0.945	1.87416e-78
DPY30	3.39114e-121	0.408316	0.669	0.813	6.99287e-117
AK2	8.35216e-117	0.407228	0.588	0.707	1.7223e-112
MRPL24	1.13871e-88	0.407214	0.438	0.469	2.34814e-84
NPM3	5.54939e-74	0.404625	0.352	0.25	1.14434e-69
LETMD1	1.04809e-99	0.403295	0.499	0.563	2.16128e-95
LSM1	1.47232e-122	0.402794	0.514	0.631	3.03607e-118
TMEM14C	1.46593e-110	0.402536	0.75	0.876	3.0229e-106
BET1	9.71957e-72	0.402432	0.407	0.349	2.00427e-67
TXN	1.84073e-76	0.401827	0.869	0.969	3.79577e-72
CIB1	5.29415e-114	0.401084	0.593	0.773	1.09171e-109
HLA-E	2.66008e-33	0.40092	0.39	0.3	5.48535e-29
RTBDN	1.75221e-67	0.400833	0.326	0.105	3.61324e-63
GADD45G	5.33761e-47	0.400411	0.36	0.327	1.10067e-42
CACYBP	1.13095e-124	0.400362	0.668	0.824	2.33213e-120
C14orf119	6.10125e-90	0.39988	0.462	0.485	1.25814e-85
HSBP1	1.04635e-75	0.399519	0.864	0.955	2.15769e-71
EBPL	1.56865e-117	0.398474	0.519	0.624	3.23471e-113
NOP53	1.75397e-133	0.397867	0.795	0.943	3.61687e-129
CCT8	4.91074e-108	0.39681	0.744	0.88	1.01264e-103
LURAP1L	1.1549e-53	0.396483	0.301	0.197	2.38151e-49
RPS28	3.23039e-60	0.396379	0.997	0.999	6.66138e-56
NDUFAB1	7.26078e-79	0.39633	0.838	0.946	1.49725e-74
GADD45B	1.81847e-33	0.39566	0.201	0.064	3.74986e-29
LYRM9	4.35558e-61	0.394314	0.328	0.185	8.98165e-57
MRPL34	4.04279e-125	0.394019	0.66	0.819	8.33664e-121
NDUFA6	3.3414e-102	0.393396	0.702	0.83	6.8903e-98
RPL7A	3.00645e-46	0.393342	0.998	1	6.19961e-42
LDOC1	3.10916e-75	0.39325	0.428	0.412	6.41139e-71
PIGT	1.13801e-103	0.393141	0.561	0.681	2.34668e-99
DYNLT1	2.03182e-105	0.392198	0.777	0.932	4.18981e-101
EIF2A	2.59312e-126	0.390987	0.652	0.79	5.34727e-122
FBL	1.78187e-150	0.390565	0.551	0.706	3.6744e-146
NUDT14	3.8573e-109	0.390383	0.58	0.693	7.95415e-105
ENSA	3.83598e-119	0.39038	0.716	0.873	7.91018e-115
BMP5	1.38367e-73	0.390177	0.29	0.04	2.85327e-69
PRPS1	1.60608e-120	0.389788	0.489	0.58	3.31189e-116
SMIM26	4.41867e-96	0.389683	0.776	0.894	9.11173e-92
RPS23	4.4681e-66	0.388181	0.997	1	9.21367e-62
HSD17B14	5.12039e-99	0.388055	0.543	0.615	1.05588e-94
METTL5	4.05968e-132	0.387433	0.654	0.828	8.37146e-128
SLC25A39	1.62115e-102	0.386909	0.647	0.727	3.34298e-98
MRPL55	1.50832e-112	0.386408	0.537	0.656	3.11031e-108
IAH1	4.21265e-102	0.38608	0.45	0.496	8.6869e-98
SDC2	4.19363e-57	0.385346	0.555	0.534	8.64768e-53
VPS29	5.05339e-119	0.384603	0.705	0.872	1.04206e-114
PPIE	3.18815e-82	0.384584	0.429	0.437	6.57428e-78
DPM1	8.61429e-79	0.384374	0.378	0.371	1.77635e-74
ISOC1	3.63073e-82	0.383989	0.481	0.502	7.48692e-78
PIM3	4.89153e-62	0.383653	0.404	0.33	1.00868e-57
BEX5	2.91832e-102	0.382946	0.532	0.657	6.01787e-98
GEM	8.46923e-39	0.382022	0.267	0.194	1.74644e-34
CST3	9.26936e-90	0.381399	0.91	0.993	1.91143e-85
HMGB2	1.34753e-55	0.38108	0.314	0.192	2.77875e-51
HEBP1	1.01651e-55	0.380764	0.339	0.218	2.09614e-51
PON3	2.98935e-86	0.380675	0.216	0	6.16433e-82
SPTSSA	9.90573e-85	0.380053	0.428	0.468	2.04266e-80
NDUFV2	8.56428e-65	0.379773	0.88	0.959	1.76604e-60
QTRT1	3.72087e-70	0.379492	0.433	0.392	7.6728e-66
GLRX3	1.14216e-97	0.378712	0.471	0.549	2.35525e-93
TMA7	6.04877e-42	0.378464	0.965	0.984	1.24732e-37
C2orf74	3.48894e-110	0.378304	0.497	0.621	7.19455e-106
NDUFS4	2.26273e-111	0.37802	0.663	0.821	4.66597e-107
FAU	2.19987e-43	0.377752	0.995	0.996	4.53635e-39
CRYL1	9.49601e-80	0.377631	0.428	0.384	1.95817e-75
HMGN2	1.5427e-53	0.375003	0.911	0.972	3.18121e-49
NDUFB7	7.38904e-55	0.374924	0.908	0.972	1.52369e-50
SIX3	4.50791e-74	0.374752	0.197	0.001	9.29576e-70
FUNDC2	9.92512e-114	0.373901	0.647	0.804	2.04666e-109
SIVA1	7.2053e-122	0.373302	0.659	0.827	1.4858e-117
ARPC1B	2.92312e-83	0.372385	0.543	0.525	6.02777e-79
CDKN2C	2.8087e-47	0.37233	0.253	0.085	5.79183e-43
IL20RA	1.07217e-80	0.371357	0.273	0.029	2.21092e-76
LSM2	8.97479e-136	0.371332	0.588	0.748	1.85069e-131
TSPAN7	2.17887e-112	0.37113	0.57	0.702	4.49305e-108
ILF2	3.52083e-121	0.371047	0.658	0.823	7.2603e-117
TIMM17B	5.19398e-115	0.37051	0.624	0.784	1.07105e-110
TMEM59	4.87725e-41	0.369868	0.969	0.986	1.00574e-36
TPD52	2.62438e-67	0.36984	0.917	0.98	5.41173e-63
ACP1	7.13116e-135	0.369719	0.687	0.882	1.47052e-130
CHMP1B	1.41222e-107	0.368297	0.503	0.611	2.91214e-103
TVP23B	6.46327e-76	0.368035	0.427	0.278	1.33279e-71
C19orf53	2.58098e-82	0.367508	0.837	0.953	5.32223e-78
PPL	1.32592e-72	0.364687	0.428	0.429	2.73417e-68
H1F0	5.59752e-71	0.364593	0.503	0.561	1.15426e-66
UBE2V2	4.76399e-114	0.364586	0.593	0.74	9.82382e-110
COX6B1	1.60986e-50	0.364238	0.942	0.982	3.31969e-46
SF3B6	9.70083e-116	0.364052	0.711	0.883	2.00041e-111
ADGRG1	6.91913e-50	0.363533	0.341	0.154	1.42679e-45
MMADHC	1.80939e-117	0.363477	0.571	0.722	3.73114e-113
DUSP26	3.61354e-110	0.363304	0.591	0.721	7.45148e-106
CTSL	2.4467e-86	0.362428	0.525	0.627	5.04533e-82
TRAPPC3	1.82583e-119	0.362179	0.572	0.706	3.76504e-115
CALM3	1.71237e-90	0.362048	0.728	0.853	3.53109e-86
CETN2	4.75934e-104	0.36137	0.465	0.584	9.81424e-100
WDR61	8.16518e-105	0.360236	0.45	0.552	1.68374e-100
TRAPPC1	2.36993e-95	0.360188	0.789	0.888	4.88704e-91
FAM162A	2.3242e-101	0.360028	0.653	0.82	4.79274e-97
PEPD	3.02478e-115	0.358786	0.662	0.829	6.23741e-111
LMNA	1.01973e-62	0.358747	0.446	0.438	2.10278e-58
TMEM38B	4.31556e-67	0.358708	0.358	0.29	8.89912e-63
LGMN	3.90211e-80	0.357874	0.409	0.433	8.04655e-76
LYSMD2	1.17976e-131	0.35725	0.671	0.86	2.43279e-127
VDAC3	1.01786e-107	0.357091	0.681	0.83	2.09892e-103
RPA2	6.07452e-81	0.356832	0.442	0.471	1.25263e-76
TOMM34	2.31764e-74	0.355927	0.383	0.347	4.7792e-70
MPV17	8.64898e-100	0.35584	0.44	0.515	1.78351e-95
RAB3A	3.55344e-62	0.355675	0.35	0.218	7.32755e-58
SGCE	1.87244e-91	0.35469	0.423	0.483	3.86116e-87
DPM2	1.45173e-79	0.35376	0.45	0.476	2.99362e-75
MEST	3.86785e-65	0.353136	0.337	0.289	7.97589e-61
PTPMT1	2.00196e-73	0.353056	0.44	0.337	4.12824e-69
GGPS1	1.02705e-83	0.351373	0.404	0.431	2.11788e-79
EMP2	2.32117e-61	0.351009	0.264	0.046	4.78648e-57
PRAF2	7.14789e-96	0.350451	0.422	0.459	1.47397e-91
CEBPD	1.04811e-36	0.350416	0.207	0.066	2.1613e-32
YIPF2	1.81796e-96	0.34958	0.515	0.596	3.74881e-92
TUSC3	5.29407e-95	0.349574	0.787	0.94	1.09169e-90
DAZAP2	9.86033e-85	0.348728	0.452	0.497	2.0333e-80
NUDCD2	4.98387e-140	0.348347	0.545	0.724	1.02772e-135
EI24	1.82103e-118	0.348331	0.699	0.876	3.75515e-114
SNAPIN	1.87644e-78	0.348272	0.368	0.33	3.86941e-74
SDHB	3.83376e-100	0.348223	0.523	0.642	7.90561e-96
TIMMDC1	7.51648e-109	0.347955	0.524	0.648	1.54997e-104
COX6A1	4.32499e-36	0.347847	0.966	0.986	8.91857e-32
RTL8A	4.83473e-99	0.347695	0.529	0.635	9.96969e-95
CYSTM1	2.25748e-59	0.347417	0.937	0.988	4.65514e-55
PSENEN	7.94261e-102	0.346698	0.58	0.7	1.63785e-97
ATP5MC3	6.10408e-54	0.346399	0.917	0.98	1.25872e-49
NDUFB4	4.73237e-49	0.345996	0.941	0.985	9.75862e-45
HIKESHI	1.69205e-91	0.345825	0.427	0.49	3.48917e-87
NDUFB8	4.84665e-45	0.345481	0.933	0.968	9.99428e-41
TRAPPC2L	9.43036e-124	0.344911	0.646	0.822	1.94463e-119
ATP5F1A	1.36836e-64	0.344007	0.876	0.968	2.82169e-60
CFAP36	3.18096e-130	0.343882	0.623	0.822	6.55946e-126
CCDC12	1.08994e-118	0.343488	0.627	0.794	2.24756e-114
SCN1B	2.09909e-55	0.343378	0.23	0.041	4.32853e-51
ZFP36	5.46904e-32	0.342679	0.248	0.141	1.12777e-27
MRPL32	1.92682e-107	0.342633	0.477	0.597	3.9733e-103
YWHAH	1.73415e-98	0.342114	0.777	0.938	3.57598e-94
PSMA3	1.35349e-118	0.341954	0.599	0.783	2.79104e-114
EDF1	2.64197e-42	0.34181	0.926	0.979	5.448e-38
UQCRC2	5.06208e-118	0.341535	0.598	0.749	1.04385e-113
CYB5A	1.09166e-72	0.341465	0.77	0.868	2.25111e-68
EGFL7	3.77335e-33	0.340893	0.298	0.18	7.78103e-29
PTGR1	8.94068e-58	0.339174	0.37	0.343	1.84366e-53
ELOC	2.68986e-126	0.338601	0.663	0.854	5.54677e-122
CDC26	7.97865e-104	0.338021	0.427	0.539	1.64528e-99
LAMTOR4	1.9292e-70	0.337457	0.849	0.949	3.97821e-66
VOPP1	2.83219e-99	0.336963	0.49	0.562	5.84026e-95
RBMX	2.26454e-98	0.33617	0.637	0.766	4.66971e-94
RPL29	2.74699e-27	0.33617	0.992	0.998	5.66457e-23
CISD2	1.62145e-101	0.336032	0.678	0.84	3.34358e-97
UNC50	9.17894e-102	0.335924	0.501	0.622	1.89279e-97
SSR2	2.83744e-76	0.335853	0.857	0.965	5.85108e-72
RPS12	2.91162e-43	0.335645	0.994	1	6.00405e-39
EIF4A1	3.17638e-90	0.334776	0.632	0.744	6.55001e-86
SVBP	6.76153e-103	0.334654	0.446	0.554	1.39429e-98
MIEN1	5.19304e-97	0.334559	0.685	0.83	1.07086e-92
PSMG3	3.21631e-62	0.334282	0.33	0.267	6.63235e-58
CDKN1A	2.97528e-19	0.334244	0.317	0.252	6.13533e-15
PMVK	3.80331e-103	0.334129	0.728	0.875	7.84281e-99
CTSV	5.94862e-20	0.333979	0.215	0.135	1.22667e-15
COPS8	1.22298e-99	0.332383	0.424	0.498	2.52191e-95
NUDC	2.29897e-82	0.332266	0.771	0.916	4.7407e-78
SNCB	3.0303e-84	0.332222	0.258	0.016	6.24878e-80
THAP7	1.62241e-97	0.331994	0.427	0.519	3.34557e-93
AKIP1	4.50778e-72	0.331755	0.42	0.383	9.29549e-68
SURF1	5.86464e-111	0.331531	0.657	0.814	1.20935e-106
MT1F	1.80955e-22	0.33135	0.447	0.332	3.73147e-18
KCNK1	1.29144e-53	0.330363	0.305	0.305	2.66308e-49
TMEM106C	1.97383e-92	0.330141	0.441	0.523	4.07023e-88
RPL30	4.9059e-38	0.329892	0.994	0.999	1.01165e-33
OAT	2.33458e-91	0.329747	0.433	0.491	4.81413e-87
ENY2	5.53634e-115	0.329592	0.636	0.807	1.14165e-110
POLR2C	6.08212e-99	0.329293	0.54	0.65	1.25419e-94
TNFRSF1A	1.34103e-65	0.32875	0.354	0.313	2.76535e-61
RAB18	2.90264e-112	0.328397	0.633	0.789	5.98553e-108
MTHFS	6.02841e-81	0.328072	0.478	0.453	1.24312e-76
RNH1	3.52868e-120	0.327844	0.63	0.801	7.2765e-116
SVIP	5.07667e-92	0.327459	0.783	0.912	1.04686e-87
DSTN	4.66484e-32	0.327411	0.98	0.993	9.61937e-28
UNC119	5.63744e-50	0.327397	0.293	0.186	1.1625e-45
NSG1	1.4199e-47	0.327123	0.289	0.2	2.92798e-43
PYCR2	3.34681e-55	0.327109	0.334	0.283	6.90145e-51
TCEAL1	1.17304e-100	0.326895	0.434	0.534	2.41893e-96
PSMC2	5.73452e-132	0.326324	0.513	0.701	1.18252e-127
ELOF1	2.59565e-108	0.326206	0.464	0.564	5.35248e-104
MPC1	7.9486e-91	0.325981	0.573	0.711	1.63908e-86
CCNC	1.05495e-101	0.325686	0.596	0.727	2.17542e-97
RPS11	6.3381e-33	0.324877	0.989	1	1.30698e-28
ZNHIT3	5.97764e-118	0.324664	0.476	0.636	1.23265e-113
EWSR1	1.67199e-120	0.324337	0.53	0.686	3.44781e-116
IMMP2L	8.44906e-50	0.324204	0.28	0.173	1.74228e-45
CD72	9.61932e-64	0.324107	0.207	0.014	1.9836e-59
NDUFA8	1.29362e-129	0.324031	0.585	0.789	2.66758e-125
CCT4	3.23344e-91	0.323778	0.731	0.882	6.66768e-87
SPRYD7	4.8325e-90	0.323501	0.44	0.509	9.9651e-86
LTBR	4.15764e-52	0.323229	0.267	0.091	8.57346e-48
SFT2D1	9.76141e-66	0.323184	0.386	0.388	2.0129e-61
HDDC3	2.09201e-70	0.322988	0.358	0.357	4.31393e-66
SMS	9.06513e-125	0.322797	0.634	0.816	1.86932e-120
NDUFA10	1.07006e-132	0.322317	0.601	0.787	2.20657e-128
TUBB2B	3.70886e-68	0.321946	0.452	0.547	7.64803e-64
PDCD6	2.20454e-67	0.321872	0.373	0.184	4.54598e-63
MT1X	4.33932e-12	0.321476	0.526	0.489	8.94811e-08
GSTA4	3.30453e-73	0.320476	0.423	0.466	6.81427e-69
CLNS1A	3.72846e-119	0.320319	0.553	0.72	7.68845e-115
SNRPG	1.14373e-98	0.319806	0.73	0.887	2.3585e-94
PRKRA	9.71188e-97	0.319626	0.438	0.538	2.00269e-92
CUEDC2	2.83708e-103	0.319598	0.505	0.641	5.85035e-99
TMEM208	6.88767e-102	0.318787	0.738	0.931	1.42031e-97
MAPRE1	5.47083e-82	0.318463	0.677	0.807	1.12814e-77
TBCB	5.03689e-92	0.318078	0.751	0.882	1.03866e-87
NAXE	2.77949e-107	0.31772	0.676	0.83	5.73158e-103
RPS9	9.45422e-28	0.317271	0.996	0.999	1.94955e-23
CKS1B	3.14781e-77	0.317095	0.371	0.404	6.49109e-73
MTX2	8.32942e-105	0.316409	0.451	0.569	1.71761e-100
GSTM3	3.96074e-96	0.316339	0.476	0.602	8.16745e-92
MID1IP1	1.43713e-51	0.31632	0.344	0.253	2.96351e-47
PPP4C	2.52814e-105	0.315966	0.531	0.661	5.21327e-101
CCDC107	4.18414e-115	0.315656	0.553	0.707	8.62811e-111
ATP6V1B2	1.66954e-110	0.315235	0.577	0.718	3.44276e-106
GRINA	1.55514e-82	0.314358	0.393	0.373	3.20685e-78
KXD1	1.66291e-76	0.313967	0.383	0.411	3.42909e-72
SDR39U1	3.76898e-77	0.311988	0.383	0.416	7.77202e-73
CKLF	5.53645e-66	0.311187	0.373	0.344	1.14167e-61
BNIP3L	2.29149e-120	0.311108	0.634	0.842	4.72529e-116
ADM	4.50871e-28	0.310924	0.154	0.057	9.29741e-24
TCP1	1.09804e-113	0.31059	0.616	0.796	2.26426e-109
TBPL1	4.30084e-80	0.309958	0.352	0.403	8.86876e-76
UBE2E3	6.97007e-92	0.309913	0.54	0.631	1.4373e-87
MRPS7	1.53521e-108	0.30957	0.521	0.65	3.16577e-104
HNRNPDL	1.03609e-82	0.308979	0.796	0.942	2.13653e-78
LY6E	1.89059e-43	0.308547	0.245	0.104	3.89858e-39
TBCC	1.07551e-95	0.308153	0.591	0.737	2.2178e-91
OLA1	3.77305e-108	0.307802	0.671	0.829	7.7804e-104
MRPS23	1.23731e-107	0.307497	0.463	0.609	2.55145e-103
MRPL27	2.34917e-135	0.307453	0.556	0.757	4.84423e-131
CMAS	2.58202e-118	0.307416	0.572	0.746	5.32438e-114
ATP5F1C	3.81728e-79	0.307387	0.794	0.933	7.87161e-75
PHF5A	5.47095e-62	0.306925	0.308	0.249	1.12816e-57
PSMB6	2.11252e-67	0.306496	0.841	0.961	4.35622e-63
RIC3	5.55949e-147	0.305895	0.5	0.733	1.14642e-142
PSMG2	7.73378e-113	0.305855	0.561	0.72	1.59478e-108
IMPDH2	1.56974e-112	0.305381	0.577	0.746	3.23695e-108
SERINC2	3.48199e-29	0.305376	0.19	0.102	7.18021e-25
TMEM45A	1.22965e-43	0.30532	0.205	0.058	2.53567e-39
PKIG	4.04911e-89	0.305048	0.384	0.448	8.34967e-85
RAD23A	8.79015e-94	0.304518	0.723	0.869	1.81262e-89
SNRPD1	8.58578e-117	0.304464	0.667	0.862	1.77047e-112
LGALS3BP	3.76178e-46	0.304205	0.645	0.681	7.75717e-42
IDI1	3.06297e-125	0.303714	0.506	0.723	6.31616e-121
TMX2	2.19785e-94	0.302306	0.428	0.518	4.53219e-90
AMN1	6.63748e-57	0.302171	0.284	0.232	1.36872e-52
NACA2	1.07291e-120	0.30172	0.309	0.005	2.21245e-116
ATP6V1H	3.592e-100	0.301392	0.451	0.565	7.40707e-96
ALDOC	1.91093e-57	0.301239	0.219	0.037	3.94053e-53
PSMD9	2.48871e-67	0.30064	0.367	0.188	5.13198e-63
ABHD12	4.96869e-72	0.300502	0.453	0.491	1.02459e-67
REEP5	1.17767e-74	0.3005	0.813	0.953	2.42848e-70
ENOPH1	8.15516e-112	0.30004	0.46	0.594	1.68167e-107
BX664615.2	1.00059e-80	0.299968	0.42	0.463	2.06332e-76
SMIM7	8.19769e-118	0.299524	0.613	0.8	1.69045e-113
CDK4	3.08092e-116	0.299469	0.5	0.655	6.35316e-112
OXA1L	1.48623e-89	0.299434	0.41	0.491	3.06476e-85
GNB2	3.74933e-107	0.299381	0.62	0.794	7.73148e-103
LAGE3	1.54411e-103	0.299203	0.548	0.71	3.18411e-99
BCAP31	6.27255e-96	0.298483	0.735	0.9	1.29346e-91
GPM6A	3.1335e-72	0.298345	0.211	0.007	6.46159e-68
CRADD	1.4138e-49	0.298221	0.269	0.191	2.91541e-45
SPAG7	1.62794e-112	0.298152	0.61	0.781	3.35698e-108
MT2A	3.48011e-18	0.298016	0.381	0.231	7.17634e-14
TAGLN3	3.08241e-68	0.29793	0.592	0.698	6.35623e-64
MRPS28	1.55503e-72	0.295555	0.393	0.372	3.20663e-68
HEXA	1.14139e-98	0.295283	0.523	0.655	2.35366e-94
AK3	1.74323e-101	0.293621	0.451	0.572	3.59471e-97
TSEN15	2.26146e-68	0.293353	0.338	0.356	4.66336e-64
RNF7	6.57745e-90	0.293177	0.787	0.941	1.35634e-85
GLMP	3.88676e-68	0.292489	0.363	0.363	8.01488e-64
CHMP2A	1.5503e-67	0.292342	0.803	0.926	3.19687e-63
PIR	9.19511e-43	0.292129	0.253	0.147	1.89612e-38
MPHOSPH6	4.81483e-58	0.292119	0.287	0.269	9.92866e-54
SCOC	1.2558e-98	0.29205	0.771	0.933	2.58958e-94
RHOA	4.47377e-71	0.291902	0.833	0.96	9.22535e-67
PSMC1	1.0248e-109	0.291864	0.666	0.855	2.11325e-105
EIF4H	5.14413e-108	0.291406	0.58	0.742	1.06077e-103
METTL23	1.45995e-97	0.290682	0.449	0.571	3.01057e-93
TMEM37	9.04481e-95	0.290325	0.587	0.746	1.86513e-90
UQCRFS1	3.80215e-123	0.290186	0.723	0.927	7.84041e-119
SYF2	3.70033e-114	0.290137	0.666	0.861	7.63045e-110
SAT2	3.89788e-91	0.290063	0.688	0.856	8.03782e-87
RGS17	2.29412e-59	0.289974	0.285	0.278	4.73071e-55
PCDH17	1.15757e-56	0.289913	0.198	0.016	2.38702e-52
RGS9	2.14979e-34	0.289784	0.394	0.351	4.43308e-30
SRP19	8.84984e-104	0.289497	0.57	0.723	1.82493e-99
WASHC1	1.95906e-57	0.288319	0.352	0.217	4.03978e-53
SRP14	2.47426e-25	0.288302	0.976	0.994	5.10217e-21
FMC1	8.10521e-109	0.28807	0.566	0.704	1.67138e-104
MRFAP1	1.09602e-69	0.287425	0.83	0.953	2.2601e-65
DNAJB2	7.73356e-92	0.2867	0.47	0.571	1.59474e-87
DGCR6L	3.06638e-93	0.286468	0.542	0.61	6.32318e-89
LCMT1	2.82857e-123	0.286386	0.438	0.61	5.83279e-119
SDHAF2	2.00418e-88	0.286097	0.404	0.502	4.13283e-84
CD320	2.32637e-102	0.285874	0.611	0.78	4.7972e-98
LAMTOR3	1.60499e-104	0.285735	0.464	0.604	3.30966e-100
PIN4	3.04796e-100	0.285626	0.613	0.756	6.28519e-96
PSMB8	7.19183e-37	0.285311	0.271	0.151	1.48303e-32
AKAIN1	4.62509e-55	0.285193	0.195	0.02	9.5374e-51
POMC	1.04256e-57	0.284106	0.176	0.008	2.14986e-53
C9orf135	1.53057e-44	0.283986	0.175	0.028	3.15619e-40
CLDN7	7.1689e-99	0.283925	0.695	0.875	1.4783e-94
LMAN2	1.12664e-84	0.283761	0.662	0.816	2.32324e-80
EEF1E1	1.14381e-115	0.283252	0.432	0.594	2.35866e-111
SLC6A6	5.36219e-51	0.282987	0.316	0.302	1.10574e-46
CFAP20	7.63144e-91	0.282789	0.386	0.475	1.57368e-86
ATP6V1D	1.42415e-84	0.282605	0.764	0.923	2.93673e-80
ABHD14B	3.23251e-97	0.282532	0.436	0.538	6.66575e-93
DHRS7	1.1683e-67	0.282184	0.797	0.934	2.40916e-63
ERG28	5.55761e-105	0.281913	0.479	0.631	1.14603e-100
HDDC2	5.71104e-128	0.281662	0.56	0.766	1.17767e-123
VAMP2	2.87404e-38	0.281401	0.926	0.984	5.92656e-34
WFDC2	3.45582e-26	0.281271	0.18	0.068	7.12625e-22
PLGRKT	1.29442e-56	0.281138	0.316	0.319	2.66922e-52
EIF3I	4.95862e-106	0.281112	0.62	0.794	1.02252e-101
APH1A	1.01933e-100	0.280962	0.495	0.631	2.10196e-96
UBE2L6	9.96656e-36	0.280708	0.237	0.127	2.0552e-31
NSMCE1	7.17778e-75	0.280613	0.374	0.429	1.48013e-70
TSEN34	2.02426e-108	0.28042	0.478	0.624	4.17422e-104
SDHAF3	3.97351e-83	0.280186	0.346	0.411	8.19378e-79
AP3S1	1.16811e-48	0.280127	0.279	0.254	2.40876e-44
POLR2J	1.0102e-92	0.279474	0.664	0.829	2.08314e-88
GPAA1	2.62577e-85	0.279123	0.534	0.656	5.41459e-81
ELP4	2.59987e-83	0.278499	0.401	0.503	5.3612e-79
SERP1	1.27069e-101	0.278458	0.766	0.947	2.62029e-97
SHISAL2B	3.51229e-21	0.278146	0.763	0.624	7.24269e-17
TMEM61	1.90593e-55	0.278019	0.312	0.316	3.93022e-51
SMIM20	1.17741e-88	0.277556	0.43	0.548	2.42794e-84
MZT1	2.80917e-93	0.276808	0.456	0.565	5.79278e-89
MED10	1.42367e-119	0.275763	0.453	0.629	2.93574e-115
UBE2D2	2.25332e-102	0.275284	0.704	0.882	4.64657e-98
ZNHIT1	1.64272e-84	0.275282	0.78	0.927	3.38745e-80
CFL2	3.03909e-95	0.275141	0.408	0.521	6.2669e-91
GORASP2	1.23072e-95	0.274302	0.476	0.598	2.53786e-91
NDUFAF2	1.62127e-100	0.273535	0.49	0.654	3.34322e-96
RTRAF	7.97425e-94	0.273271	0.765	0.934	1.64437e-89
MRPS18B	1.06859e-110	0.27311	0.53	0.696	2.20355e-106
SURF2	4.0709e-111	0.273068	0.651	0.855	8.39461e-107
CD68	4.81289e-41	0.273061	0.342	0.311	9.92466e-37
CRELD1	2.37225e-75	0.272944	0.37	0.436	4.89183e-71
MYL6B	4.69845e-95	0.272941	0.683	0.859	9.68867e-91
DAD1	3.31452e-46	0.272341	0.876	0.96	6.83488e-42
RPAIN	6.74835e-120	0.271906	0.623	0.84	1.39158e-115
VBP1	3.68685e-132	0.270759	0.525	0.727	7.60265e-128
MAGEF1	2.05297e-109	0.270685	0.561	0.736	4.23343e-105
SLC25A3	1.80182e-44	0.270506	0.914	0.988	3.71553e-40
CDKN2AIPNL	7.71732e-97	0.270068	0.439	0.542	1.59139e-92
KARS	1.65654e-97	0.269813	0.4	0.512	3.41595e-93
DAP3	1.11589e-118	0.268431	0.475	0.647	2.30107e-114
ABRACL	7.84194e-107	0.268261	0.606	0.804	1.61709e-102
TOLLIP	1.52015e-114	0.268061	0.54	0.716	3.13471e-110
RAB5C	9.56576e-103	0.267837	0.615	0.775	1.97256e-98
HMGCL	6.03633e-72	0.267787	0.39	0.461	1.24475e-67
C11orf58	1.94336e-53	0.267704	0.867	0.967	4.00741e-49
MRPL1	4.89568e-103	0.26729	0.375	0.512	1.00954e-98
ZCRB1	3.86471e-110	0.267159	0.698	0.908	7.96943e-106
EMG1	9.69221e-69	0.266926	0.344	0.383	1.99863e-64
CD63	2.51907e-12	0.26681	0.986	0.996	5.19458e-08
THOC3	1.97377e-46	0.266756	0.283	0.163	4.07011e-42
SSBP2	5.36796e-95	0.265751	0.398	0.512	1.10693e-90
ANXA11	1.27619e-87	0.265682	0.56	0.698	2.63163e-83
NUTF2	4.66308e-95	0.265675	0.48	0.623	9.61573e-91
RNF114	5.61137e-97	0.265373	0.42	0.548	1.15712e-92
CRYZL1	2.3115e-78	0.264896	0.339	0.404	4.76654e-74
ETFA	2.74965e-108	0.264734	0.485	0.66	5.67006e-104
RDH14	3.77759e-119	0.2647	0.418	0.595	7.78977e-115
CD9	9.68022e-09	0.264615	0.284	0.23	0.000199616
CCND3	1.91334e-46	0.264396	0.307	0.272	3.94549e-42
RTCB	1.09997e-103	0.263927	0.509	0.675	2.26825e-99
GBA	2.38094e-50	0.263813	0.289	0.216	4.90975e-46
ZDHHC4	7.61297e-115	0.263734	0.49	0.647	1.56987e-110
TSPAN12	3.86259e-37	0.26359	0.222	0.08	7.96505e-33
NR0B2	2.48511e-24	0.263568	0.199	0.087	5.12455e-20
TUSC1	8.76257e-74	0.263342	0.187	0	1.80693e-69
NDUFS5	4.29021e-24	0.262734	0.945	0.984	8.84685e-20
FKBP8	1.54484e-76	0.262579	0.776	0.901	3.18561e-72
NLRP1	7.19439e-77	0.262566	0.267	0.035	1.48355e-72
MCEE	3.84541e-53	0.26231	0.303	0.303	7.92963e-49
IMP3	2.46538e-114	0.261739	0.549	0.742	5.08385e-110
POLR2J3.1	2.94506e-76	0.261736	0.487	0.587	6.07301e-72
NUBP2	7.09403e-87	0.261499	0.402	0.505	1.46286e-82
BCAT2	2.24637e-86	0.260823	0.421	0.531	4.63223e-82
OCIAD2	6.70279e-68	0.260606	0.813	0.953	1.38218e-63
VWA5A	1.8459e-77	0.260407	0.359	0.43	3.80642e-73
COA8	8.30593e-100	0.260107	0.466	0.612	1.71277e-95
KRTCAP2	1.33797e-64	0.259894	0.748	0.82	2.75903e-60
CCDC90B	9.56099e-112	0.259592	0.507	0.682	1.97157e-107
MRPS16	6.51357e-116	0.259578	0.537	0.736	1.34316e-111
HINT2	3.75167e-52	0.259573	0.33	0.205	7.73631e-48
RSL24D1	1.6893e-119	0.259152	0.676	0.888	3.4835e-115
AAMP	8.0511e-97	0.258814	0.428	0.544	1.66022e-92
PNPLA4	6.25821e-90	0.258782	0.347	0.451	1.29051e-85
CYB5R3	2.2145e-90	0.258426	0.571	0.726	4.56653e-86
NDUFB3	7.79434e-78	0.257939	0.765	0.907	1.60727e-73
PTGES2	1.13216e-119	0.257847	0.492	0.664	2.33462e-115
MRPL40	1.00448e-103	0.257842	0.641	0.84	2.07133e-99
LAMP1	5.76907e-108	0.257681	0.703	0.902	1.18964e-103
MLF2	9.24586e-106	0.257513	0.711	0.896	1.90659e-101
TTC32	7.09272e-69	0.257488	0.331	0.393	1.46259e-64
UBTD1	3.80932e-43	0.257475	0.22	0.105	7.8552e-39
SNRNP27	2.06128e-99	0.257447	0.439	0.58	4.25058e-95
MRPS18A	3.45884e-74	0.257057	0.358	0.417	7.13248e-70
PSMA6	2.82743e-54	0.256908	0.31	0.137	5.83045e-50
MRPL53	2.78197e-64	0.256831	0.31	0.108	5.73669e-60
IRF9	2.96706e-42	0.256771	0.325	0.205	6.11838e-38
PRKAG1	5.98995e-65	0.256615	0.36	0.375	1.23519e-60
TMEM80	4.01399e-63	0.255957	0.307	0.326	8.27724e-59
G6PC3	3.99652e-88	0.255347	0.407	0.489	8.24122e-84
HSBP1L1	1.04817e-42	0.254703	0.268	0.22	2.16144e-38
SLC22A17	4.87231e-76	0.254338	0.529	0.655	1.00472e-71
CYP27A1	2.98996e-42	0.253935	0.21	0.049	6.16559e-38
CRYZ	9.15654e-51	0.253893	0.282	0.271	1.88817e-46
SLIRP	1.49966e-51	0.253132	0.874	0.958	3.09244e-47
WDR54	1.13368e-80	0.252975	0.362	0.455	2.33777e-76
FXYD5	1.85565e-35	0.252966	0.178	0.039	3.82654e-31
STK16	8.01913e-62	0.252958	0.351	0.34	1.65363e-57
JAGN1	4.92709e-119	0.252866	0.45	0.643	1.01602e-114
TIMM9	1.99779e-111	0.252344	0.391	0.57	4.11965e-107
CMC1	2.11773e-104	0.2523	0.403	0.556	4.36696e-100
DTD1	1.96334e-100	0.252295	0.411	0.529	4.04859e-96
C11orf71	1.11437e-71	0.251868	0.371	0.445	2.29794e-67
CCDC28A	1.42619e-76	0.251861	0.366	0.441	2.94094e-72
RPL18	1.33403e-17	0.251734	0.995	0.999	2.7509e-13
COPS7A	2.8526e-104	0.251475	0.415	0.564	5.88235e-100
PIGP	4.28689e-120	0.251053	0.642	0.87	8.84001e-116
PPP2CA	1.19897e-125	0.250663	0.524	0.751	2.47239e-121
RPF1	2.66326e-80	0.250638	0.366	0.47	5.49192e-76
NFU1	1.76386e-120	0.249695	0.548	0.763	3.63727e-116
BLVRA	6.43666e-51	0.24936	0.266	0.257	1.3273e-46
LRRC61	2.56192e-42	0.249286	0.209	0.081	5.28293e-38
NSMCE3	9.66246e-108	0.249282	0.396	0.55	1.9925e-103
CNP	7.27472e-88	0.249183	0.417	0.545	1.50012e-83
RPL23	6.00984e-23	0.248911	0.98	0.996	1.23929e-18
UXT	8.83295e-87	0.248418	0.76	0.918	1.82144e-82
SLC25A5	8.08482e-43	0.248313	0.869	0.959	1.66717e-38
PSMD14	3.86066e-121	0.247969	0.509	0.729	7.96106e-117
STX8	1.16613e-76	0.247781	0.418	0.519	2.40468e-72
ZMAT5	1.93524e-50	0.247565	0.256	0.247	3.99066e-46
SNRNP40	3.77471e-69	0.247237	0.343	0.385	7.78384e-65
SLC25A17	1.37436e-52	0.247086	0.27	0.258	2.83406e-48
ZNF385D	1.16639e-41	0.246594	0.205	0.044	2.40521e-37
RNF11	3.59482e-124	0.246414	0.489	0.678	7.41288e-120
STOML2	3.30235e-118	0.246407	0.519	0.721	6.80978e-114
GET3	1.0492e-100	0.246067	0.513	0.675	2.16356e-96
LSM10	7.10671e-111	0.245784	0.463	0.642	1.46547e-106
GLO1	2.75686e-110	0.245499	0.5	0.678	5.68492e-106
APMAP	1.09583e-70	0.245496	0.432	0.523	2.2597e-66
C12orf10	4.92484e-115	0.245299	0.534	0.727	1.01555e-110
MANBAL	4.76556e-83	0.245282	0.407	0.51	9.82706e-79
AC004556.3	2.77981e-75	0.244937	0.199	0.001	5.73225e-71
RAB11B	6.87389e-76	0.244762	0.507	0.597	1.41746e-71
NXT1	6.12864e-66	0.24387	0.303	0.342	1.26379e-61
PODXL2	1.5087e-35	0.243834	0.455	0.426	3.11109e-31
EPHX1	8.19285e-54	0.243742	0.526	0.598	1.68945e-49
DDT	1.80468e-48	0.243606	0.322	0.167	3.72144e-44
BABAM1	7.85388e-109	0.243046	0.439	0.601	1.61955e-104
MRPL41	1.19412e-93	0.242961	0.726	0.915	2.46239e-89
NDUFA2	2.96676e-70	0.242804	0.774	0.916	6.11776e-66
PET100	7.81462e-72	0.242519	0.709	0.804	1.61145e-67
POLR3GL	5.75643e-113	0.242313	0.494	0.678	1.18703e-108
ARL6IP5	1.61519e-70	0.241944	0.801	0.948	3.33068e-66
BCL7B	8.15167e-80	0.241922	0.368	0.458	1.68095e-75
ATP5PB	1.90556e-99	0.241862	0.709	0.909	3.92947e-95
EXOSC1	6.74489e-67	0.2418	0.299	0.365	1.39086e-62
TMOD1	6.79504e-52	0.241414	0.61	0.707	1.40121e-47
BAX	1.30704e-99	0.241354	0.569	0.763	2.69524e-95
FDPS	2.46306e-94	0.24135	0.586	0.786	5.07908e-90
ISCA2	3.10545e-138	0.241209	0.441	0.673	6.40374e-134
RPS19BP1	1.13497e-94	0.240935	0.682	0.879	2.34042e-90
PCNA	3.7923e-69	0.24078	0.292	0.36	7.8201e-65
SLC39A4	1.28016e-60	0.240448	0.18	0.006	2.63982e-56
OLFM2	3.51738e-58	0.240012	0.665	0.764	7.2532e-54
LYPLAL1	4.15132e-100	0.239946	0.416	0.574	8.56044e-96
CCNQ	1.87534e-63	0.23965	0.331	0.371	3.86713e-59
WDR34	1.61157e-66	0.239431	0.309	0.359	3.32323e-62
JKAMP	1.09811e-112	0.239291	0.442	0.624	2.26441e-108
UNK	1.20145e-53	0.239095	0.234	0.243	2.47751e-49
NMRK1	9.89302e-100	0.239	0.56	0.754	2.04004e-95
WASHC3	5.40635e-108	0.238668	0.508	0.693	1.11484e-103
CHTOP	1.73713e-89	0.23864	0.36	0.472	3.58213e-85
TEX30	5.58466e-37	0.238365	0.211	0.137	1.15161e-32
POLR3K	8.1134e-67	0.238196	0.295	0.347	1.67306e-62
BLVRB	1.80355e-81	0.23792	0.474	0.63	3.7191e-77
SAYSD1	4.07484e-85	0.237872	0.398	0.512	8.40273e-81
TRIAP1	9.69361e-77	0.23786	0.326	0.393	1.99892e-72
COPS4	7.05896e-107	0.237819	0.49	0.674	1.45563e-102
TMEM70	1.04946e-95	0.237686	0.37	0.504	2.1641e-91
CD47	1.04978e-48	0.237516	0.309	0.317	2.16475e-44
FAM47E	3.57932e-46	0.237513	0.239	0.205	7.38092e-42
FAM118A	5.89801e-39	0.23739	0.205	0.134	1.21623e-34
HMGN4	1.07034e-76	0.23726	0.34	0.422	2.20715e-72
CATSPER2	4.32411e-46	0.23721	0.31	0.186	8.91674e-42
UQCRQ	1.77564e-23	0.236706	0.967	0.994	3.66156e-19
NPDC1	1.53603e-79	0.236641	0.786	0.954	3.16745e-75
LRPAP1	3.52225e-61	0.236319	0.782	0.906	7.26323e-57
HIGD2A	2.14792e-82	0.236273	0.767	0.933	4.42923e-78
PHYH	2.72666e-108	0.236245	0.502	0.695	5.62264e-104
RPP25	2.5852e-80	0.236112	0.347	0.437	5.33095e-76
AL117339.5	3.21285e-34	0.235418	0.182	0.073	6.62522e-30
DNASE2	2.78293e-76	0.235085	0.388	0.47	5.73869e-72
MRPL17	7.05908e-114	0.23502	0.498	0.7	1.45565e-109
SRD5A1	3.46401e-79	0.234944	0.414	0.538	7.14314e-75
CHMP3	2.36725e-103	0.234742	0.668	0.85	4.88151e-99
NDRG4	1.09284e-31	0.234708	0.184	0.078	2.25355e-27
BAD	2.76326e-98	0.234282	0.444	0.607	5.69813e-94
C22orf42	1.84545e-33	0.233824	0.225	0.168	3.80551e-29
MAPRE3	2.43655e-106	0.233783	0.552	0.722	5.0244e-102
RAB13	5.07581e-100	0.233225	0.638	0.839	1.04668e-95
CTSF	1.88659e-67	0.233215	0.172	0	3.89034e-63
NOL3	3.33491e-98	0.233176	0.431	0.58	6.87692e-94
SUCLG1	6.73014e-139	0.23302	0.584	0.839	1.38782e-134
NUDT22	1.34195e-79	0.232632	0.354	0.457	2.76723e-75
BLOC1S2	5.52674e-120	0.232398	0.495	0.688	1.13967e-115
METTL21A	1.80433e-43	0.232318	0.239	0.212	3.72072e-39
OSTF1	3.42014e-81	0.232132	0.364	0.475	7.05268e-77
MAD2L2	2.47681e-50	0.231122	0.256	0.238	5.10744e-46
SMIM12	8.10288e-96	0.23096	0.361	0.483	1.6709e-91
PAX6	6.27149e-54	0.230767	0.798	0.922	1.29324e-49
POLR2F	1.04416e-96	0.23032	0.605	0.794	2.15317e-92
FDX2	1.17698e-55	0.229482	0.316	0.239	2.42705e-51
SELENOW	2.0703e-59	0.229278	0.858	0.975	4.26917e-55
SLC43A2	2.63009e-42	0.229248	0.28	0.273	5.4235e-38
NDUFAF1	9.29217e-53	0.228947	0.258	0.258	1.91614e-48
POP7	6.49798e-103	0.228681	0.395	0.554	1.33995e-98
MVP	2.23791e-31	0.22834	0.237	0.158	4.61479e-27
RPS29	6.23528e-19	0.228283	0.988	0.998	1.28578e-14
EIF1AY	4.00693e-151	0.228074	0.452	0.708	8.26269e-147
SDF2	6.14789e-105	0.227982	0.533	0.723	1.26776e-100
OCEL1	1.18865e-55	0.227937	0.285	0.289	2.45112e-51
GTF2A2	2.28085e-88	0.227915	0.685	0.875	4.70334e-84
TALDO1	1.35521e-100	0.227511	0.666	0.883	2.79458e-96
NFKBIA	7.20423e-52	0.227464	0.3	0.391	1.48558e-47
DCTN2	6.48892e-105	0.226924	0.614	0.824	1.33808e-100
CHCHD5	4.19302e-120	0.226696	0.531	0.748	8.64643e-116
MTLN	1.58572e-91	0.22666	0.574	0.717	3.26992e-87
FAM3B	2.98394e-28	0.22644	0.161	0.086	6.15318e-24
NDUFB10	1.64902e-71	0.226139	0.798	0.958	3.40043e-67
RAB26	5.01185e-100	0.226109	0.431	0.598	1.03349e-95
ABT1	1.99313e-76	0.226107	0.313	0.39	4.11003e-72
ANKRD39	3.31364e-94	0.225457	0.352	0.483	6.83306e-90
BANF1	6.23035e-92	0.225135	0.694	0.867	1.28476e-87
AP2S1	1.41367e-112	0.225128	0.675	0.898	2.91512e-108
CD200	1.74036e-105	0.224971	0.561	0.748	3.58879e-101
COPE	1.22808e-50	0.224646	0.81	0.938	2.53243e-46
MRPL9	7.40963e-98	0.224326	0.363	0.495	1.52794e-93
TIMP2	7.58914e-56	0.224141	0.491	0.582	1.56496e-51
BAG1	2.31829e-127	0.224108	0.663	0.893	4.78054e-123
SEC11A	8.77791e-56	0.224021	0.833	0.96	1.81009e-51
EFHC1	1.01525e-92	0.22376	0.286	0.4	2.09355e-88
SRSF9	1.37948e-102	0.223434	0.712	0.927	2.84462e-98
TMEM251	5.7414e-105	0.223433	0.357	0.521	1.18393e-100
MRPL50	4.73352e-113	0.223381	0.387	0.576	9.76099e-109
TGFBR3L	4.94512e-50	0.223365	0.331	0.344	1.01973e-45
PEF1	9.45047e-79	0.223246	0.355	0.452	1.94878e-74
MLST8	8.51822e-61	0.223234	0.286	0.327	1.75654e-56
TSG101	2.4005e-114	0.223039	0.547	0.762	4.95007e-110
GPI	3.17096e-94	0.222877	0.537	0.691	6.53883e-90
TIMM10B	7.74075e-66	0.222871	0.303	0.362	1.59622e-61
UBE2A	2.97945e-98	0.222701	0.448	0.63	6.14393e-94
GGCT	1.55002e-90	0.222453	0.386	0.534	3.19629e-86
GCA	2.68771e-70	0.222276	0.309	0.393	5.54233e-66
RPN1	5.99984e-101	0.222166	0.431	0.604	1.23723e-96
AOPEP	4.02934e-82	0.221991	0.549	0.709	8.30891e-78
GAA	1.50592e-54	0.221959	0.276	0.279	3.10535e-50
KRT10	2.83805e-87	0.221904	0.772	0.956	5.85234e-83
CCDC124	3.65242e-98	0.221642	0.494	0.667	7.53166e-94
MSMO1	3.62968e-89	0.221257	0.31	0.446	7.48477e-85
IFT27	6.20888e-103	0.220844	0.347	0.484	1.28033e-98
PEX2	4.85454e-122	0.220329	0.445	0.653	1.00105e-117
EID1	2.30265e-23	0.220249	0.943	0.991	4.7483e-19
FAM241B	8.41824e-38	0.220229	0.21	0.152	1.73593e-33
TMEM42	1.88422e-72	0.220215	0.329	0.425	3.88546e-68
MRPL11	4.13173e-103	0.220134	0.373	0.547	8.52004e-99
CBWD1	1.31678e-54	0.219835	0.393	0.38	2.71533e-50
VAMP4	6.20477e-62	0.219403	0.257	0.307	1.27949e-57
AL162231.1	1.46395e-57	0.219327	0.375	0.386	3.01882e-53
TMEM11	2.01758e-86	0.21927	0.336	0.453	4.16045e-82
HMCES	1.73646e-49	0.219244	0.253	0.254	3.58075e-45
ACTR1B	2.46661e-57	0.219089	0.293	0.33	5.08639e-53
RAB5IF	1.62719e-77	0.219075	0.411	0.484	3.35543e-73
RPL37A	4.76991e-18	0.218905	0.996	1	9.83603e-14
HSPA8	3.52312e-26	0.218855	0.925	0.988	7.26503e-22
AK6	1.20353e-102	0.218606	0.349	0.523	2.4818e-98
SPAG16	8.45329e-127	0.218526	0.559	0.79	1.74315e-122
PSMA5	2.85069e-127	0.218388	0.53	0.766	5.8784e-123
ATAD3C	5.11571e-32	0.218284	0.204	0.105	1.05491e-27
TMEM243	4.01036e-31	0.2181	0.19	0.108	8.26975e-27
TPP1	2.71542e-82	0.21801	0.385	0.503	5.59948e-78
CLDND1	1.80754e-87	0.217981	0.354	0.47	3.72732e-83
ZNF90	1.69141e-74	0.217564	0.24	0.02	3.48786e-70
UBL5	6.65869e-21	0.21742	0.961	0.985	1.37309e-16
TMEM256	6.54432e-93	0.217412	0.61	0.783	1.3495e-88
RAB28	1.19803e-53	0.217173	0.246	0.246	2.47046e-49
HSPB1	7.28427e-32	0.217097	0.552	0.688	1.50209e-27
RAMAC	6.17572e-46	0.217014	0.335	0.274	1.27349e-41
TAF12	4.3164e-69	0.216806	0.261	0.339	8.90084e-65
TFG	1.38157e-114	0.216441	0.509	0.728	2.84893e-110
PHF1	7.41389e-71	0.216286	0.345	0.403	1.52882e-66
FAM92A	5.28201e-106	0.216257	0.372	0.542	1.0892e-101
MYL12B	1.16814e-43	0.216105	0.86	0.963	2.40882e-39
LYRM4	2.17669e-73	0.215902	0.303	0.39	4.48855e-69
SPRYD3	1.99642e-81	0.215718	0.391	0.492	4.11682e-77
AKR7A2	1.08726e-110	0.215247	0.675	0.893	2.24205e-106
TMEM50A	1.42456e-120	0.215157	0.555	0.793	2.93759e-116
COQ5	9.72288e-76	0.214661	0.26	0.342	2.00495e-71
KYAT3	4.24787e-55	0.214638	0.252	0.276	8.75953e-51
TWF2	4.89498e-41	0.21433	0.237	0.218	1.00939e-36
RANGRF	4.44836e-89	0.214196	0.34	0.455	9.17296e-85
MRAP2	1.08419e-23	0.213585	0.235	0.186	2.23572e-19
ECHS1	1.23662e-91	0.213306	0.685	0.881	2.55003e-87
MED30	6.65747e-46	0.213038	0.243	0.247	1.37284e-41
SLC12A5	8.11576e-62	0.213016	0.341	0.384	1.67355e-57
TMEM141	3.62613e-93	0.21284	0.714	0.905	7.47744e-89
REPIN1	5.75678e-80	0.212736	0.397	0.504	1.1871e-75
SNRPC	3.09528e-122	0.212592	0.586	0.827	6.38278e-118
UCHL3	5.34975e-124	0.212428	0.427	0.649	1.10317e-119
ANAPC10	1.33041e-56	0.212149	0.238	0.26	2.74344e-52
TMEM60	4.8211e-101	0.212131	0.528	0.724	9.94159e-97
C15orf61	1.12314e-108	0.21204	0.559	0.77	2.31603e-104
DXO	1.63417e-35	0.211973	0.21	0.141	3.36982e-31
CENPS	4.12075e-43	0.211753	0.233	0.219	8.49739e-39
LUC7L2	9.12426e-62	0.21174	0.347	0.393	1.88151e-57
RALYL	1.54938e-27	0.211357	0.159	0.053	3.19498e-23
C22orf39	2.03771e-100	0.210668	0.468	0.622	4.20196e-96
JOSD2	3.76131e-63	0.210622	0.291	0.371	7.75619e-59
TRIR	5.70624e-79	0.21032	0.789	0.953	1.17668e-74
NR1H2	4.73678e-52	0.209937	0.263	0.269	9.76771e-48
ZNF277	2.51958e-88	0.209784	0.305	0.412	5.19562e-84
ST14	1.52845e-33	0.209732	0.239	0.173	3.15182e-29
PDZD11	1.78787e-121	0.209714	0.424	0.635	3.68676e-117
PRELID1	3.43649e-103	0.209435	0.662	0.888	7.08638e-99
MCRIP2	4.31695e-110	0.209043	0.448	0.641	8.90198e-106
TSC22D4	2.07723e-67	0.208783	0.308	0.356	4.28345e-63
FUNDC1	4.67662e-98	0.2087	0.346	0.497	9.64365e-94
CMTM7	2.0231e-36	0.208512	0.145	0.024	4.17183e-32
KCNMB2	1.60037e-48	0.208369	0.271	0.284	3.30012e-44
REEP4	2.59044e-38	0.208361	0.231	0.164	5.34174e-34
HSF4	2.99084e-38	0.208299	0.221	0.192	6.16741e-34
BCAS2	9.53356e-118	0.208124	0.463	0.689	1.96592e-113
UQCC2	9.04812e-81	0.20806	0.671	0.852	1.86581e-76
TNFRSF21	1.6307e-84	0.207969	0.391	0.506	3.36266e-80
MRPL14	6.97959e-136	0.207031	0.555	0.813	1.43926e-131
ALOX5	5.56182e-31	0.207007	0.185	0.132	1.1469e-26
PRPF19	1.58116e-67	0.206747	0.347	0.423	3.26051e-63
PEX7	2.18833e-61	0.206032	0.266	0.312	4.51255e-57
RXRG	3.47341e-23	0.206018	0.241	0.158	7.16252e-19
MFF	2.0078e-132	0.206011	0.437	0.674	4.14028e-128
PSMD4	2.92338e-119	0.205809	0.58	0.815	6.0283e-115
ATP6AP1	1.63032e-71	0.205806	0.73	0.872	3.36187e-67
NGDN	6.56641e-62	0.205721	0.287	0.357	1.35406e-57
ARG2	5.07056e-98	0.205718	0.375	0.582	1.0456e-93
MT-ND2	1.50641e-15	0.205656	0.997	0.994	3.10636e-11
HPF1	4.17364e-96	0.205451	0.375	0.548	8.60645e-92
TAX1BP3	6.98535e-36	0.204802	0.253	0.205	1.44045e-31
EMC7	5.71967e-108	0.204796	0.628	0.861	1.17945e-103
MEA1	3.67183e-103	0.204559	0.47	0.662	7.57168e-99
SERP2	9.67357e-69	0.203889	0.295	0.384	1.99479e-64
NOSIP	5.89201e-104	0.203856	0.446	0.629	1.21499e-99
BCAS4	4.03798e-52	0.203731	0.266	0.261	8.32671e-48
BOLA1	1.72154e-45	0.203624	0.237	0.24	3.54998e-41
AKR1A1	1.13632e-104	0.203523	0.63	0.842	2.34321e-100
TUBG1	2.16791e-38	0.203362	0.222	0.198	4.47044e-34
ANXA2	1.02395e-17	0.203231	0.606	0.651	2.11148e-13
SCPEP1	1.06203e-85	0.203187	0.341	0.476	2.19001e-81
ACAT2	9.63835e-59	0.202991	0.236	0.303	1.98752e-54
PIP4P1	3.41399e-57	0.202861	0.304	0.353	7.03998e-53
COX6C	6.30188e-20	0.202855	0.962	0.992	1.29951e-15
VPS72	4.41459e-96	0.202655	0.369	0.51	9.10333e-92
ID2	8.57579e-70	0.202574	0.395	0.572	1.76841e-65
TM2D2	2.06996e-88	0.202325	0.334	0.471	4.26847e-84
GABARAPL1	6.81281e-85	0.202288	0.378	0.503	1.40487e-80
SCAMP3	4.23622e-73	0.201991	0.308	0.395	8.73551e-69
UROD	1.97946e-95	0.201769	0.378	0.529	4.08185e-91
CSNK2B	9.90676e-93	0.20175	0.61	0.787	2.04287e-88
CCNDBP1	7.00313e-119	0.20174	0.423	0.64	1.44412e-114
GDI1	6.97941e-93	0.201693	0.53	0.688	1.43922e-88
RXYLT1	2.70923e-93	0.200955	0.351	0.501	5.5867e-89
JAKMIP1	1.15391e-34	0.20078	0.193	0.1	2.37948e-30
JTB	1.81211e-63	0.20077	0.803	0.931	3.73674e-59
TMEM199	4.69072e-65	0.200683	0.261	0.317	9.67274e-61
LACTB2	3.27177e-66	0.199922	0.312	0.402	6.74671e-62
SSU72	2.39633e-96	0.199711	0.731	0.931	4.94146e-92
NUDT2	6.95971e-110	0.199644	0.347	0.523	1.43516e-105
RPP21	3.48542e-48	0.199441	0.262	0.135	7.18729e-44
AKTIP	5.329e-89	0.199233	0.344	0.473	1.09889e-84
ARPC3	1.14233e-47	0.198815	0.876	0.985	2.35559e-43
CRYBB2	3.67242e-47	0.198782	0.171	0.021	7.57291e-43
SLBP	1.7037e-96	0.198495	0.352	0.508	3.5132e-92
MRPL45	5.40119e-74	0.198494	0.35	0.45	1.11378e-69
HNRNPA0	1.81924e-104	0.198166	0.656	0.852	3.75145e-100
UBE2E2	1.07324e-38	0.197967	0.234	0.213	2.21313e-34
TOM1L1	2.51658e-96	0.197391	0.459	0.647	5.18944e-92
IFIT1	8.92567e-26	0.197386	0.201	0.171	1.84056e-21
DHCR7	1.43396e-34	0.19726	0.184	0.119	2.95697e-30
MRPL49	5.28626e-48	0.197215	0.283	0.298	1.09008e-43
TUBA1C	7.66084e-56	0.197178	0.299	0.346	1.57974e-51
DEXI	2.46066e-76	0.197098	0.328	0.424	5.07412e-72
NAT16	1.44116e-35	0.196958	0.187	0.075	2.97182e-31
DUSP11	3.75427e-70	0.196596	0.263	0.336	7.74167e-66
MRLN	3.35306e-18	0.196359	0.347	0.343	6.91435e-14
RTL8B	3.71627e-46	0.195925	0.238	0.251	7.66332e-42
MRPL28	2.30597e-94	0.195882	0.452	0.641	4.75514e-90
B4GAT1	7.50216e-53	0.195862	0.269	0.298	1.54702e-48
SLC35G2	1.60548e-64	0.195717	0.28	0.349	3.31067e-60
SEC23B	5.33922e-72	0.195631	0.31	0.409	1.101e-67
SLC25A11	1.47341e-93	0.195611	0.398	0.535	3.03832e-89
HHLA3	2.80477e-36	0.195539	0.219	0.147	5.78373e-32
ZNF330	1.54215e-82	0.195299	0.314	0.432	3.18008e-78
STMP1	1.50326e-69	0.195204	0.75	0.913	3.09987e-65
GPN3	3.60873e-75	0.194934	0.276	0.382	7.44156e-71
SDHAF1	5.92724e-75	0.194803	0.32	0.398	1.22226e-70
PPP1CA	7.93136e-117	0.194705	0.416	0.634	1.63553e-112
HDHD2	3.25523e-87	0.194694	0.344	0.464	6.71261e-83
PMF1	3.037e-111	0.194233	0.47	0.674	6.26259e-107
AP2A1	1.51559e-68	0.193562	0.336	0.415	3.1253e-64
ATP5PF	7.28634e-30	0.193269	0.906	0.981	1.50252e-25
LSM6	1.16018e-98	0.193152	0.408	0.587	2.39242e-94
TDRD9	4.21318e-30	0.193109	0.129	0.021	8.68799e-26
FLOT1	8.67029e-83	0.1931	0.63	0.796	1.7879e-78
MAF1	4.36641e-101	0.192954	0.387	0.556	9.00397e-97
C6orf136	3.59841e-73	0.192312	0.269	0.344	7.42029e-69
ARPC4	8.46941e-103	0.192069	0.428	0.609	1.74648e-98
BOLA3	2.21173e-112	0.192027	0.595	0.83	4.56081e-108
RPS19	8.39531e-23	0.191971	0.992	1	1.7312e-18
DMAC1	2.84321e-103	0.191717	0.545	0.762	5.86298e-99
C4orf48	3.59222e-51	0.191664	0.851	0.961	7.40753e-47
LTA4H	3.4456e-79	0.19165	0.33	0.446	7.10516e-75
PPIA	8.67712e-20	0.191615	0.935	0.982	1.78931e-15
COX5B	1.53563e-23	0.191568	0.949	0.991	3.16662e-19
AL360181.3	6.60849e-94	0.191434	0.28	0.424	1.36274e-89
C15orf40	3.28952e-100	0.191208	0.394	0.575	6.78333e-96
PIGH	1.89937e-67	0.191096	0.28	0.363	3.91669e-63
MED4	5.92589e-121	0.19108	0.497	0.741	1.22198e-116
TUSC2	2.92683e-100	0.190918	0.413	0.585	6.03541e-96
RBFOX3	4.53327e-30	0.1907	0.158	0.061	9.34806e-26
AIP	9.6651e-112	0.190066	0.459	0.67	1.99304e-107
STAG3	4.24423e-42	0.189929	0.211	0.069	8.75203e-38
SUSD4	9.96353e-71	0.189909	0.374	0.495	2.05458e-66
COX8A	3.45956e-19	0.18983	0.948	0.988	7.13397e-15
BUD31	9.74563e-107	0.189582	0.601	0.835	2.00965e-102
SLC35B2	6.49877e-47	0.18951	0.236	0.244	1.34011e-42
KCTD13	2.76509e-41	0.189234	0.25	0.221	5.70189e-37
TXNDC9	1.04112e-119	0.188805	0.363	0.561	2.14689e-115
BRMS1	1.76162e-61	0.188228	0.266	0.324	3.63264e-57
UBE2E1	1.58892e-68	0.188214	0.289	0.383	3.27651e-64
LYRM1	3.77167e-109	0.188213	0.359	0.545	7.77757e-105
IP6K2	3.70956e-108	0.188021	0.478	0.708	7.64949e-104
PSMC4	1.39997e-131	0.188018	0.435	0.681	2.88689e-127
C3orf14	3.001e-91	0.187927	0.618	0.824	6.18836e-87
NIPSNAP3A	6.07394e-123	0.187926	0.433	0.66	1.25251e-118
LLPH	1.27203e-41	0.18768	0.26	0.285	2.62304e-37
RNF146	5.84658e-99	0.187456	0.344	0.508	1.20562e-94
RWDD1	7.03234e-90	0.187152	0.747	0.945	1.45014e-85
NELFE	3.29713e-105	0.187142	0.407	0.597	6.79902e-101
YIF1B	4.64416e-61	0.187053	0.284	0.327	9.57672e-57
MRPL3	6.33775e-127	0.187026	0.518	0.767	1.30691e-122
RPIA	9.37339e-42	0.186886	0.218	0.198	1.93289e-37
UAP1	3.06403e-75	0.186689	0.316	0.418	6.31835e-71
MAP2K1	4.62838e-55	0.186625	0.263	0.291	9.54419e-51
TNFRSF14	1.21574e-39	0.186605	0.138	0.012	2.50697e-35
MINPP1	1.19589e-57	0.18525	0.242	0.274	2.46605e-53
ATP6V0D1	4.76692e-93	0.185071	0.61	0.81	9.82986e-89
ASNSD1	1.28799e-51	0.184916	0.246	0.265	2.65597e-47
LSR	8.06121e-63	0.184376	0.307	0.398	1.6623e-58
ERGIC3	2.5298e-91	0.18429	0.535	0.715	5.21671e-87
PEX11B	1.6814e-51	0.184276	0.23	0.253	3.46721e-47
REEP2	3.68198e-58	0.18424	0.273	0.314	7.59261e-54
RNF5	8.62354e-80	0.184038	0.398	0.542	1.77826e-75
CCDC57	8.91345e-69	0.183935	0.324	0.432	1.83804e-64
POMP	4.49722e-79	0.183933	0.769	0.949	9.27372e-75
NT5DC1	1.35759e-94	0.18377	0.339	0.499	2.7995e-90
GRN	2.90175e-46	0.183714	0.748	0.873	5.98369e-42
SLC25A14	3.26015e-37	0.18365	0.226	0.208	6.72276e-33
MPG	6.57942e-102	0.183421	0.416	0.602	1.35674e-97
HPCA	3.99895e-45	0.18341	0.286	0.336	8.24623e-41
APIP	1.02299e-115	0.183332	0.416	0.638	2.1095e-111
ACOT13	2.34877e-105	0.183266	0.428	0.637	4.8434e-101
ADIPOR1	1.56891e-102	0.183224	0.528	0.733	3.23525e-98
SS18L2	1.25519e-83	0.183219	0.354	0.498	2.58833e-79
VAPA	2.1166e-50	0.182934	0.838	0.961	4.36464e-46
C11orf1	7.53783e-107	0.182744	0.402	0.614	1.55438e-102
UQCRC1	8.64211e-87	0.182706	0.5	0.68	1.78209e-82
CHMP2B	7.97225e-121	0.182611	0.428	0.661	1.64396e-116
NDUFAF4	2.88621e-54	0.182413	0.236	0.304	5.95164e-50
CUTC	1.00547e-47	0.182383	0.209	0.238	2.07339e-43
B4GALT3	1.6676e-72	0.182268	0.285	0.382	3.43875e-68
NUDT9	1.33058e-101	0.181861	0.445	0.663	2.74378e-97
UBE2F	1.25856e-124	0.181537	0.431	0.642	2.59528e-120
PROCR	2.40543e-37	0.181523	0.13	0.012	4.96025e-33
DPP7	4.69869e-68	0.181363	0.768	0.929	9.68917e-64
MRPS12	4.96876e-95	0.180965	0.316	0.471	1.02461e-90
SP100	2.84716e-31	0.180917	0.126	0.015	5.87112e-27
COMMD10	2.14172e-111	0.180718	0.376	0.58	4.41645e-107
COMMD1	3.28708e-105	0.180682	0.457	0.662	6.77829e-101
CD5	6.33661e-44	0.180283	0.114	0	1.30667e-39
ST3GAL6	3.61077e-24	0.180187	0.154	0.051	7.44578e-20
B4GALT7	6.06326e-70	0.179805	0.255	0.333	1.25031e-65
ZFYVE21	1.02156e-68	0.179481	0.317	0.402	2.10656e-64
LSM7	1.56962e-83	0.179446	0.743	0.919	3.2367e-79
PPP1R11	1.85607e-83	0.17928	0.344	0.468	3.82741e-79
PIGK	1.07813e-85	0.179161	0.293	0.431	2.22321e-81
RBM3	6.01755e-115	0.179143	0.556	0.799	1.24088e-110
CAP1	1.71373e-118	0.178809	0.536	0.777	3.53388e-114
HNRNPA1P48	2.34965e-40	0.17873	0.252	0.113	4.84522e-36
MMAB	1.58088e-91	0.17827	0.36	0.51	3.25994e-87
COX11	5.58847e-147	0.178201	0.486	0.775	1.1524e-142
SLC25A26	2.02428e-61	0.17794	0.25	0.324	4.17427e-57
POLD2	1.17047e-109	0.177865	0.432	0.638	2.41362e-105
TOR3A	1.27337e-41	0.177784	0.239	0.253	2.62581e-37
PIGC	4.8618e-75	0.177741	0.319	0.436	1.00255e-70
UQCC3	3.46e-103	0.177643	0.383	0.578	7.13488e-99
SMIM27	4.23402e-87	0.177574	0.45	0.591	8.73097e-83
SNRPA1	2.37626e-94	0.177346	0.311	0.481	4.90009e-90
MRPS33	2.63124e-103	0.177185	0.635	0.873	5.42588e-99
NDUFA9	2.29142e-109	0.177176	0.512	0.73	4.72515e-105
ZNRD2	1.76169e-99	0.177152	0.354	0.549	3.63279e-95
LAPTM4B	1.55826e-63	0.176963	0.413	0.548	3.21329e-59
CLPP	1.54921e-99	0.176742	0.412	0.605	3.19463e-95
ARMCX1	1.58166e-103	0.176531	0.386	0.572	3.26153e-99
CCNH	1.02941e-110	0.175985	0.354	0.545	2.12275e-106
BRIX1	5.21061e-89	0.175722	0.309	0.45	1.07448e-84
DYNLRB1	1.754e-42	0.175442	0.877	0.973	3.61693e-38
SRSF3	1.39865e-80	0.175296	0.712	0.907	2.88416e-76
SRA1	8.89687e-104	0.175237	0.443	0.657	1.83462e-99
TKT	1.63757e-101	0.174931	0.597	0.808	3.37683e-97
SEC22C	1.09198e-90	0.174918	0.319	0.473	2.25177e-86
MIF4GD	3.73438e-51	0.174644	0.234	0.272	7.70067e-47
MCRIP1	7.96733e-82	0.174632	0.505	0.703	1.64294e-77
PIP4P2	5.64531e-91	0.174291	0.368	0.544	1.16412e-86
AURKAIP1	9.0565e-79	0.17384	0.756	0.94	1.86754e-74
BLOC1S1	2.88877e-73	0.17378	0.746	0.916	5.95693e-69
C12orf75	1.35835e-45	0.173751	0.856	0.972	2.80106e-41
NOC2L	1.50683e-96	0.173594	0.338	0.516	3.10724e-92
DERL2	3.54153e-115	0.173546	0.381	0.605	7.30299e-111
CRYBA2	1.12018e-10	0.173508	0.481	0.406	2.30992e-06
MOSPD3	2.35696e-44	0.173194	0.213	0.207	4.86029e-40
B3GAT3	7.16073e-101	0.173127	0.443	0.641	1.47661e-96
TIMM22	2.38316e-71	0.172999	0.277	0.372	4.91431e-67
APBB1	3.65455e-77	0.172602	0.3	0.431	7.53605e-73
NSFL1C	1.58806e-104	0.172443	0.356	0.543	3.27475e-100
PDHB	2.6866e-130	0.172382	0.524	0.787	5.54004e-126
TXNL1	1.28801e-105	0.172371	0.662	0.901	2.65601e-101
SMUG1	2.48472e-42	0.172327	0.211	0.23	5.12374e-38
POLDIP2	7.62774e-67	0.172225	0.311	0.384	1.57292e-62
STX5	2.88378e-50	0.172161	0.257	0.286	5.94664e-46
CLTA	2.23144e-49	0.172097	0.852	0.974	4.60145e-45
COX14	1.94044e-66	0.171878	0.78	0.94	4.00139e-62
MRPL10	2.51735e-46	0.171537	0.231	0.253	5.19103e-42
TNFAIP8	2.48941e-20	0.171233	0.19	0.143	5.13341e-16
COX7C	1.93943e-12	0.171198	0.989	0.996	3.99929e-08
CHST8	1.04723e-28	0.170704	0.184	0.135	2.1595e-24
SERTAD3	6.1222e-57	0.170554	0.218	0.263	1.26246e-52
NDUFA12	2.75263e-87	0.170365	0.729	0.935	5.6762e-83
EPCAM	1.73332e-35	0.170314	0.898	0.988	3.57428e-31
COA5	2.65458e-130	0.169987	0.42	0.677	5.47401e-126
RPL28	1.68534e-06	0.169755	0.992	0.999	0.0347533
IGSF22	2.58871e-39	0.169732	0.125	0.006	5.33819e-35
TCERG1L	4.48061e-44	0.169721	0.127	0.002	9.23947e-40
ATP5PD	5.40656e-59	0.169624	0.8	0.951	1.11489e-54
PIGF	1.99479e-86	0.169576	0.327	0.469	4.11345e-82
LDLRAP1	1.49717e-75	0.169283	0.324	0.438	3.08731e-71
RCBTB2	9.98663e-48	0.16916	0.203	0.239	2.05934e-43
PSME1	2.26717e-74	0.168988	0.7	0.881	4.67513e-70
EEF1G	3.78734e-45	0.168929	0.213	0.046	7.80987e-41
CFC1B	5.47422e-49	0.168803	0.171	0.018	1.12884e-44
SRSF7	8.56717e-110	0.168475	0.52	0.769	1.76664e-105
IFT43	4.42128e-81	0.168239	0.302	0.442	9.11712e-77
CAPS	4.25443e-13	0.168064	0.161	0.124	8.77306e-09
ARF5	5.49477e-43	0.167881	0.799	0.912	1.13308e-38
IER3	3.22741e-17	0.167832	0.449	0.51	6.65524e-13
GOLT1B	5.41734e-77	0.167685	0.264	0.388	1.11711e-72
GNL3	7.95103e-87	0.167635	0.368	0.527	1.63958e-82
PTPN20	4.24563e-47	0.167503	0.122	0	8.75491e-43
WFS1	2.21901e-59	0.167321	0.32	0.391	4.57583e-55
LSM5	3.44555e-138	0.167257	0.483	0.757	7.10507e-134
ACYP1	2.53331e-97	0.166989	0.359	0.548	5.22395e-93
MTCH2	1.58944e-108	0.166807	0.524	0.759	3.27758e-104
TXN2	4.21443e-119	0.166708	0.5	0.75	8.69058e-115
RBM7	2.42268e-93	0.16661	0.297	0.439	4.9958e-89
RBCK1	2.30732e-124	0.166121	0.433	0.683	4.75793e-120
FAM50B	9.05046e-25	0.165807	0.171	0.11	1.8663e-20
HDHD3	1.64749e-47	0.165775	0.258	0.297	3.39729e-43
UBL7	1.09388e-43	0.165469	0.209	0.244	2.25568e-39
TSN	3.90039e-113	0.165199	0.402	0.601	8.043e-109
LENG1	2.91744e-85	0.165053	0.281	0.417	6.01605e-81
ZSWIM7	7.96991e-139	0.164975	0.407	0.671	1.64347e-134
TSPO	1.85356e-13	0.16478	0.163	0.12	3.82222e-09
HIST3H2A	1.34546e-107	0.164774	0.369	0.59	2.77447e-103
OST4	1.08947e-31	0.164617	0.875	0.953	2.2466e-27
FAM177A1	1.18732e-101	0.164318	0.636	0.872	2.44838e-97
SNX10	2.48087e-56	0.16409	0.238	0.303	5.1158e-52
NANS	2.81463e-94	0.164032	0.364	0.559	5.80405e-90
SLC29A1	4.32994e-74	0.164022	0.395	0.525	8.92878e-70
ARL6IP6	1.43721e-36	0.164	0.194	0.199	2.96367e-32
GTF2E2	6.57233e-55	0.163879	0.242	0.302	1.35528e-50
CNIH1	1.2829e-121	0.163381	0.539	0.799	2.64547e-117
AL592183.1	1.37868e-51	0.163161	0.134	0	2.84297e-47
HSD17B10	1.30564e-99	0.163117	0.528	0.76	2.69236e-95
SMIM1	2.09424e-82	0.163028	0.289	0.431	4.31854e-78
GOLGA7B	2.98297e-25	0.163001	0.157	0.094	6.15118e-21
GSKIP	1.2539e-71	0.162556	0.276	0.382	2.58567e-67
MANF	1.22936e-95	0.162542	0.48	0.717	2.53506e-91
DPH5	3.88652e-75	0.162539	0.27	0.37	8.01439e-71
CIART	2.04656e-20	0.16251	0.137	0.061	4.22022e-16
OXLD1	9.5926e-81	0.16246	0.312	0.457	1.97809e-76
ZFAND2B	2.2165e-109	0.162406	0.377	0.578	4.57065e-105
PQBP1	1.07739e-126	0.162269	0.468	0.717	2.22169e-122
IMP4	4.36362e-92	0.16216	0.346	0.504	8.99821e-88
APRT	4.94247e-93	0.161676	0.665	0.885	1.01919e-88
SIAH1	9.39951e-88	0.161387	0.284	0.415	1.93827e-83
ARVCF	1.10972e-30	0.161342	0.19	0.163	2.28836e-26
DNAJC30	2.62515e-85	0.161323	0.308	0.439	5.41332e-81
MRPL2	1.35957e-92	0.161302	0.386	0.549	2.80356e-88
ZNF32	7.28857e-116	0.161212	0.441	0.655	1.50298e-111
ARL3	1.2182e-87	0.161186	0.701	0.915	2.51204e-83
CEBPB	4.49639e-34	0.160804	0.23	0.264	9.27202e-30
MRPL47	1.64806e-116	0.160733	0.446	0.687	3.39847e-112
ARHGDIA	1.28063e-96	0.160613	0.53	0.735	2.64079e-92
WDR13	1.93215e-106	0.16037	0.446	0.658	3.98428e-102
PRPSAP2	4.93209e-82	0.160331	0.261	0.399	1.01705e-77
DRAP1	1.05805e-74	0.160144	0.682	0.852	2.1818e-70
BHLHE40	5.49414e-22	0.160092	0.189	0.115	1.13295e-17
CREM	1.91982e-63	0.160085	0.303	0.413	3.95886e-59
NRSN2	1.48831e-59	0.160021	0.273	0.338	3.06905e-55
COMMD5	3.00497e-75	0.159993	0.295	0.425	6.19654e-71
JPT1	1.39352e-80	0.159468	0.297	0.443	2.87358e-76
SMARCB1	3.04647e-107	0.159277	0.443	0.645	6.28212e-103
MDH2	2.24267e-59	0.159192	0.776	0.932	4.62461e-55
HSF1	7.88209e-71	0.159164	0.272	0.366	1.62537e-66
MAP1LC3B	1.06991e-94	0.159112	0.628	0.846	2.20626e-90
MRPS11	2.17785e-109	0.159108	0.382	0.592	4.49095e-105
DERA	3.01739e-96	0.159101	0.32	0.501	6.22216e-92
ELAC1	7.99866e-65	0.158937	0.235	0.303	1.6494e-60
PRPF18	1.28679e-54	0.158679	0.236	0.297	2.65349e-50
SSR4	3.49682e-09	0.15861	0.991	0.996	7.2108e-05
MRPL36	5.33666e-113	0.15857	0.487	0.734	1.10047e-108
HILPDA	3.22279e-25	0.158471	0.14	0.185	6.64571e-21
RIIAD1	4.17353e-28	0.158372	0.188	0.172	8.60623e-24
COQ10B	6.70769e-85	0.158179	0.377	0.532	1.38319e-80
KDF1	5.91191e-65	0.158131	0.242	0.332	1.21909e-60
ANKRD65	3.52777e-93	0.158098	0.405	0.59	7.27462e-89
TCTN1	6.83398e-93	0.157808	0.303	0.469	1.40924e-88
DEGS1	1.6172e-86	0.157718	0.339	0.483	3.33483e-82
THOC6	1.41317e-48	0.157657	0.188	0.23	2.91409e-44
CYREN	4.54641e-56	0.157544	0.226	0.291	9.37516e-52
CHN1	1.47723e-70	0.157524	0.283	0.386	3.04619e-66
ATF6B	2.17139e-77	0.157448	0.286	0.411	4.47762e-73
WDYHV1	1.36225e-87	0.157209	0.28	0.428	2.8091e-83
AC007325.4	4.55534e-39	0.157085	0.267	0.218	9.39356e-35
SMIM5	2.40126e-26	0.157055	0.152	0.138	4.95164e-22
TMEM179B	1.04804e-119	0.156922	0.547	0.799	2.16117e-115
ZMAT2	2.05926e-102	0.156807	0.549	0.77	4.2464e-98
FARSA	2.4493e-74	0.156685	0.279	0.403	5.05071e-70
COPS3	3.90547e-117	0.156671	0.402	0.63	8.05347e-113
GID8	8.70545e-94	0.156597	0.337	0.503	1.79515e-89
CIAO2A	1.47002e-96	0.156536	0.375	0.572	3.03134e-92
PSMD3	1.4449e-87	0.156536	0.327	0.488	2.97953e-83
THOC7	3.31573e-134	0.156442	0.579	0.861	6.83737e-130
ALKBH5	4.38843e-87	0.156312	0.426	0.581	9.04938e-83
TMEM17	1.89691e-72	0.156256	0.262	0.369	3.91162e-68
SF3B4	1.08434e-77	0.156073	0.293	0.411	2.23602e-73
COTL1	1.49713e-22	0.155876	0.196	0.19	3.08722e-18
SYNE4	9.94649e-107	0.155837	0.363	0.543	2.05107e-102
PRDX2	2.94468e-14	0.155493	0.945	0.987	6.07222e-10
GOLGA7	2.53836e-116	0.155436	0.393	0.615	5.23435e-112
ERCC1	3.59677e-100	0.155301	0.389	0.57	7.4169e-96
PSMF1	4.59664e-94	0.155259	0.482	0.676	9.47874e-90
ETHE1	8.91809e-67	0.155185	0.231	0.336	1.839e-62
KEAP1	1.58175e-61	0.155089	0.295	0.395	3.26173e-57
FAM102A	6.11576e-67	0.154781	0.291	0.397	1.26113e-62
PNKD	1.43072e-115	0.154779	0.587	0.837	2.95029e-111
KLF10	1.1552e-40	0.15466	0.229	0.277	2.38214e-36
TMEM242	3.70858e-107	0.154475	0.343	0.547	7.64746e-103
CHCHD7	1.14259e-90	0.154213	0.392	0.569	2.35614e-86
YEATS4	2.9876e-92	0.154107	0.319	0.492	6.16073e-88
RUNDC3A	1.13517e-83	0.154043	0.387	0.538	2.34083e-79
FAM228B	1.20657e-32	0.153747	0.194	0.2	2.48806e-28
CRB3	3.86446e-82	0.153593	0.292	0.42	7.9689e-78
RPS8	7.83671e-08	0.15357	0.997	1	0.00161601
BOD1	1.01193e-102	0.153515	0.335	0.523	2.08669e-98
VPS25	2.82294e-132	0.153473	0.455	0.721	5.82119e-128
HNRNPH2	9.47665e-75	0.153275	0.548	0.701	1.95418e-70
ATG101	3.47429e-86	0.153247	0.34	0.496	7.16434e-82
ACTL6B	3.64009e-30	0.153124	0.198	0.176	7.50623e-26
ATG3	1.30681e-128	0.153068	0.448	0.709	2.69477e-124
RPL34	7.62187e-11	0.153064	0.971	1	1.57171e-06
RHNO1	2.75031e-38	0.152897	0.184	0.178	5.67142e-34
FAM174C	1.37938e-112	0.152825	0.418	0.649	2.84442e-108
NDUFA3	6.58995e-42	0.152462	0.836	0.933	1.35891e-37
COQ10A	2.96646e-75	0.152042	0.282	0.413	6.11713e-71
CCDC85B	5.27577e-120	0.152023	0.458	0.704	1.08792e-115
BABAM2	3.99189e-78	0.151975	0.283	0.406	8.23168e-74
TMEM69	8.57346e-39	0.151937	0.195	0.207	1.76793e-34
STARD3NL	5.02226e-125	0.151672	0.406	0.647	1.03564e-120
IGBP1	1.98505e-106	0.151634	0.536	0.777	4.09336e-102
AZI2	7.47536e-117	0.151573	0.375	0.598	1.54149e-112
PNPLA2	5.10727e-38	0.151397	0.226	0.218	1.05317e-33
FBXL15	6.94046e-113	0.150875	0.497	0.729	1.43119e-108
GLRB	5.78776e-28	0.150495	0.122	0.026	1.19349e-23
N4BP2L1	4.36909e-20	0.150216	0.131	0.091	9.0095e-16
PFKM	1.62244e-87	0.150209	0.313	0.458	3.34563e-83
TMEM258	2.38793e-27	0.150207	0.899	0.971	4.92416e-23
DPCD	4.82482e-84	0.150086	0.251	0.4	9.94926e-80
MT-ND3	0	-4.71323	0.889	0.999	0
MT-ND4L	0	-2.5453	0.28	0.985	0
MT-ATP6	0	-2.53183	0.981	1	0
NEFM	0	-2.51853	0.067	0.846	0
GHRH	1.30417e-184	-2.50497	0.002	0.232	2.68934e-180
FHIT	1.22314e-199	-2.47597	0.128	0.53	2.52223e-195
CAMK2N1	0	-2.45592	0.286	0.979	0
ERO1B	0	-2.28695	0.858	0.994	0
PCSK1	0	-2.23279	0.595	0.972	0
MT-ND5	0	-2.21271	0.954	0.996	0
GNAS	0	-2.1685	0.996	1	0
EEF1A2	0	-2.05913	0.081	0.939	0
DSP	0	-1.9822	0.486	0.982	0
PCDH7	0	-1.91736	0.069	0.921	0
TFF3	1.14554e-153	-1.89843	0.508	0.868	2.36223e-149
JUND	0	-1.77546	0.26	0.968	0
RPL39	0	-1.75516	0.692	0.999	0
MT-CYB	0	-1.72428	0.999	1	0
HSP90B1	0	-1.66681	0.53	0.98	0
DAPL1	0	-1.63219	0.217	0.888	0
TTR	2.27447e-224	-1.627	0.897	0.991	4.69019e-220
JUN	6.4262e-207	-1.57542	0.352	0.743	1.32515e-202
CALB2	4.47689e-268	-1.56084	0.016	0.408	9.2318e-264
ASB9	0	-1.52687	0.333	0.925	0
MARCKS	0	-1.51502	0.167	0.938	0
C1QL1	1.21539e-209	-1.41525	0.51	0.833	2.50626e-205
DST	0	-1.39042	0.265	0.935	0
HIST1H4C	0	-1.3734	0.207	0.958	0
UQCRB	0	-1.3359	0.785	0.994	0
TMEM238	0	-1.3264	0.008	0.923	0
VTN	0	-1.31406	0.013	0.471	0
FOS	9.95924e-122	-1.27744	0.498	0.676	2.0537e-117
PEG10	6,1750674451926e-311	-1.2646	0.216	0.829	1.27336e-306
CD81	0	-1.26295	0.452	0.96	0
ALCAM	0	-1.25525	0.333	0.948	0
CACNA2D1	0	-1.24653	0.076	0.84	0
NCL	0	-1.24313	0.341	0.961	0
PTMS	0	-1.23696	0.638	0.988	0
VEGFB	0	-1.22519	0.208	0.96	0
RAMP1	0	-1.22039	0.016	0.583	0
KTN1	0	-1.21207	0.572	0.974	0
KIF5C	0	-1.18189	0.206	0.909	0
SERPINI1	0	-1.17065	0.148	0.882	0
SET	0	-1.16446	0.49	0.982	0
NUCKS1	0	-1.1565	0.57	0.992	0
SLC7A2	1,71114318258131e-311	-1.15598	0.334	0.893	3.52855e-307
CANX	0	-1.15381	0.521	0.98	0
S100A10	1.14413e-194	-1.13939	0.171	0.63	2.3593e-190
PRG4	3.09334e-137	-1.11831	0.018	0.258	6.37878e-133
ITGB1	0	-1.11237	0.444	0.966	0
MT-ND6	3.73712e-236	-1.10996	0.411	0.861	7.70632e-232
CDC42	0	-1.10914	0.556	0.987	0
IGFBP2	4.86532e-93	-1.10385	0.036	0.241	1.00328e-88
MT-ATP8	0	-1.10019	0.015	0.87	0
DDX17	0	-1.08277	0.341	0.958	0
HSP90AB1	0	-1.08179	0.973	1	0
LMAN1	0	-1.07576	0.359	0.959	0
EDIL3	0	-1.04926	0.112	0.766	0
STARD10	0	-1.04141	0.421	0.971	0
CALM1	1.48852e-298	-1.03701	0.942	0.998	3.06947e-294
PPP1R14B	0	-0.999867	0.189	0.92	0
CLCN3	0	-0.995865	0.2	0.931	0
HSP90AA1	7.10793e-223	-0.986116	0.919	0.996	1.46573e-218
HOOK1	0	-0.983469	0.123	0.9	0
GOLGB1	0	-0.979507	0.18	0.874	0
CDV3	0	-0.969364	0.161	0.896	0
VPS13C	0	-0.966415	0.133	0.888	0
LPGAT1	0	-0.962187	0.107	0.812	0
UBXN4	8.79875e-287	-0.954785	0.537	0.98	1.81439e-282
HNRNPU	1.72922e-299	-0.94593	0.371	0.92	3.56582e-295
SOD3	2.65241e-38	-0.931593	0.218	0.294	5.46954e-34
CAST	1.17002e-305	-0.928864	0.306	0.923	2.41271e-301
SMAD9	0	-0.91775	0.097	0.845	0
CCND1	0	-0.909389	0.187	0.83	0
FNBP1L	0	-0.907828	0.098	0.861	0
MT-CO2	2.92347e-153	-0.905846	0.99	1	6.02849e-149
PJA2	0	-0.903304	0.287	0.927	0
PLIN2	1.0275e-274	-0.897707	0.112	0.66	2.1188e-270
AKAP9	1.09518e-252	-0.895186	0.519	0.965	2.25837e-248
PKM	4.07322e-181	-0.893785	0.855	0.986	8.39939e-177
DDC	0	-0.889876	0.094	0.775	0
VEGFA	6,05214324407798e-313	-0.880779	0.294	0.906	0
NRXN1	0	-0.879582	0.156	0.866	0
BPTF	0	-0.877392	0.165	0.895	0
DDX24	1.72359e-244	-0.876893	0.561	0.978	3.55421e-240
MAN1A1	1.65623e-287	-0.871781	0.21	0.797	3.41531e-283
MIA2	0	-0.871015	0.215	0.914	0
SPTBN1	0	-0.870878	0.124	0.79	0
GNAI2	5.70465e-294	-0.869669	0.396	0.943	1.17636e-289
BTG2	6.21782e-51	-0.848677	0.328	0.581	1.28218e-46
UBE2M	0	-0.845009	0.109	0.882	0
CADPS	4.15834e-269	-0.843329	0.326	0.896	8.57491e-265
CD46	5.773e-242	-0.8363	0.454	0.951	1.19045e-237
CHST9	6.35722e-267	-0.834217	0.381	0.94	1.31092e-262
TM9SF3	0	-0.833616	0.222	0.888	0
EMB	0	-0.833072	0.087	0.746	0
MTRNR2L12	2.43202e-180	-0.829246	0.918	0.993	5.01506e-176
RAB3B	1.64028e-237	-0.827927	0.391	0.916	3.38242e-233
BCAM	1.87498e-187	-0.824945	0.378	0.836	3.8664e-183
XRCC5	4.57548e-257	-0.819615	0.44	0.954	9.43511e-253
PRRC2C	0	-0.816884	0.253	0.918	0
MT-CO3	2.07752e-197	-0.81644	1	1	4.28405e-193
TAF10	0	-0.81594	0.168	0.894	0
TTC37	0	-0.814647	0.164	0.878	0
PDZK1	0	-0.812799	0.08	0.739	0
G3BP2	0	-0.8125	0.255	0.915	0
CALR	2.48573e-174	-0.812414	0.592	0.959	5.12583e-170
SMARCA5	0	-0.808565	0.166	0.88	0
MTUS1	0	-0.806811	0.075	0.7	0
ATRX	4.2191e-272	-0.806161	0.334	0.918	8.70021e-268
CLTC	6.82853e-282	-0.803638	0.337	0.918	1.40811e-277
NEFL	0	-0.800998	0.004	0.455	0
FNDC3A	0	-0.799474	0.221	0.893	0
BACE2	5.60858e-187	-0.79827	0.073	0.472	1.15655e-182
PDZD8	0	-0.795241	0.145	0.813	0
CNIH2	3.00368e-262	-0.790175	0.118	0.657	6.19389e-258
CBX5	0	-0.788829	0.239	0.91	0
WASL	0	-0.786983	0.147	0.872	0
SERBP1	9.00479e-215	-0.784505	0.619	0.974	1.85688e-210
BRI3	1.78262e-198	-0.781847	0.515	0.951	3.67594e-194
MTPN	0	-0.781123	0.21	0.905	0
PALLD	0	-0.778538	0.114	0.804	0
SEPTIN11	0	-0.7763	0.163	0.861	0
RAB27B	0	-0.775752	0.001	0.629	0
SRRM2	1.66533e-265	-0.77575	0.369	0.938	3.43408e-261
DNAJC3	0	-0.774866	0.206	0.875	0
SLC17A6	0	-0.773204	0.038	0.63	0
CPD	0	-0.772626	0.162	0.855	0
CALY	4.77429e-76	-0.769591	0.139	0.378	9.84507e-72
KIF21A	0	-0.764852	0.204	0.888	0
RAD21	6.26617e-284	-0.764717	0.313	0.916	1.29215e-279
PTPN11	0	-0.763031	0.107	0.852	0
PURA	0	-0.756405	0.237	0.892	0
NBEA	0	-0.755326	0.107	0.788	0
COX7B	3.27792e-193	-0.754155	0.612	0.975	6.75939e-189
ATP2B1	4.02366e-282	-0.752158	0.292	0.907	8.29719e-278
CDKN1C	2.38783e-40	-0.751401	0.584	0.788	4.92394e-36
TAX1BP1	6.74066e-225	-0.75109	0.465	0.954	1.38999e-220
ERICH5	6.10078e-192	-0.74916	0.339	0.852	1.25804e-187
TOP1	0	-0.749155	0.196	0.872	0
MAP2K2	0	-0.741328	0.146	0.874	0
CDH1	0	-0.740904	0.162	0.82	0
MLEC	6.28386e-265	-0.739893	0.325	0.916	1.29579e-260
MAP4K4	0	-0.73912	0.133	0.819	0
F10	6.26308e-225	-0.738198	0.062	0.496	1.29151e-220
SON	1.88655e-201	-0.738159	0.56	0.969	3.89025e-197
HP1BP3	5.33955e-280	-0.736125	0.303	0.909	1.10107e-275
GOLGA4	3.79093e-209	-0.733797	0.372	0.889	7.81727e-205
UGT2B7	4.77943e-257	-0.733036	0.002	0.314	9.85566e-253
PRKDC	0	-0.731945	0.119	0.846	0
MACF1	9,92609978436161e-312	-0.731044	0.17	0.804	2.04686e-307
PHF3	0	-0.729753	0.141	0.833	0
PAK2	0	-0.728607	0.118	0.861	0
PCLO	0	-0.72798	0.157	0.807	0
CPNE3	6.1642e-272	-0.727356	0.287	0.895	1.27112e-267
PRPF4B	0	-0.727349	0.096	0.828	0
GCC2	1.36159e-283	-0.726451	0.268	0.889	2.80774e-279
DAAM1	1.35924e-299	-0.72605	0.207	0.841	2.80289e-295
APC	0	-0.72571	0.083	0.803	0
PDLIM2	5.60515e-206	-0.721326	0.261	0.794	1.15584e-201
INPP5F	2.4089e-287	-0.720187	0.125	0.713	4.9674e-283
ARHGAP5	0	-0.719636	0.157	0.843	0
SMIM24	6.25904e-111	-0.718723	0.142	0.491	1.29068e-106
USH1C	0	-0.711513	0.117	0.739	0
BOD1L1	0	-0.709516	0.05	0.781	0
VIL1	0	-0.706534	0.025	0.649	0
PALM2-AKAP2	0	-0.701744	0.127	0.783	0
ZKSCAN1	1.21192e-186	-0.700531	0.494	0.939	2.4991e-182
SHTN1	0	-0.692068	0.175	0.847	0
ATXN7L3B	0	-0.690271	0.163	0.854	0
FARP1	0	-0.687493	0.098	0.769	0
SOX4	3.70789e-143	-0.686734	0.148	0.554	7.64603e-139
PRKAR2B	0	-0.686487	0.039	0.735	0
TRIP11	0	-0.684092	0.163	0.828	0
MOB1B	0	-0.683658	0.099	0.776	0
EIF3A	7.24042e-255	-0.679174	0.323	0.907	1.49305e-250
GFPT1	5.82375e-277	-0.676538	0.25	0.866	1.20091e-272
FOSB	2.5628e-287	-0.676334	0.019	0.439	5.28475e-283
NPW	1.16081e-48	-0.673822	0.109	0.303	2.39371e-44
SMARCA1	0	-0.673668	0.173	0.832	0
TNRC6B	3.86553e-295	-0.67346	0.222	0.854	7.9711e-291
KIAA1324	7.26781e-160	-0.670743	0.518	0.934	1.49869e-155
A1CF	0	-0.66781	0.115	0.77	0
MNX1	0	-0.665153	0.126	0.769	0
HNRNPD	5.41951e-272	-0.660285	0.253	0.863	1.11756e-267
CERT1	0	-0.65962	0.137	0.832	0
GALNT1	0	-0.655598	0.055	0.764	0
BCLAF1	2,92722813779134e-310	-0.651703	0.187	0.829	6.03624e-306
SF3B1	3.06344e-296	-0.651637	0.239	0.875	6.31712e-292
TLK1	0	-0.650105	0.1	0.821	0
SEPTIN7	9.04883e-169	-0.648569	0.603	0.965	1.86596e-164
GC	2.01754e-149	-0.644533	0.073	0.393	4.16037e-145
PAM	3.48434e-98	-0.643566	0.641	0.933	7.18506e-94
ASCL2	4.30995e-198	-0.643292	0.424	0.931	8.88755e-194
CBX6	2.13724e-250	-0.643278	0.283	0.869	4.40721e-246
CAPRIN1	7.47602e-293	-0.642846	0.229	0.86	1.54163e-288
NRCAM	0	-0.642783	0.109	0.757	0
DYNC1LI2	3,88472530180671e-311	-0.639444	0.223	0.872	8.01069e-307
STAG2	0	-0.638802	0.135	0.814	0
URI1	0	-0.638035	0.147	0.833	0
IER2	2.78915e-28	-0.638024	0.252	0.429	5.7515e-24
THUMPD1	0	-0.637515	0.162	0.833	0
SRRM1	9.08105e-247	-0.637453	0.339	0.916	1.8726e-242
CD24	7.00216e-91	-0.637322	0.657	0.927	1.44392e-86
DICER1	0	-0.636905	0.15	0.828	0
PTBP3	0	-0.634962	0.144	0.799	0
TCEA1	6.13068e-175	-0.634931	0.55	0.96	1.26421e-170
EIF4G2	1.20899e-159	-0.632452	0.625	0.961	2.49306e-155
WNT4	3.10369e-208	-0.630466	0.252	0.789	6.40011e-204
HDGFL3	4.27273e-271	-0.629475	0.198	0.801	8.81081e-267
HSPA4	4.60172e-305	-0.629244	0.196	0.835	9.4892e-301
YY1	1.48429e-301	-0.626415	0.219	0.859	3.06076e-297
CHD9	4.65338e-250	-0.624992	0.305	0.892	9.59573e-246
BTBD3	3.24008e-236	-0.624665	0.193	0.753	6.68136e-232
ABAT	0	-0.624589	0.138	0.783	0
YWHAB	8.99159e-159	-0.624293	0.656	0.981	1.85416e-154
ETV1	1.70257e-306	-0.623549	0.076	0.64	3.51087e-302
KIF5B	1.92953e-177	-0.622371	0.518	0.956	3.97889e-173
DHRS2	1.67545e-44	-0.622287	0.685	0.801	3.45495e-40
MGAT4A	1.98542e-257	-0.622028	0.26	0.856	4.09414e-253
NR2F6	0	-0.621588	0.17	0.828	0
TOR1AIP2	0	-0.619307	0.151	0.816	0
SCG3	1.14854e-102	-0.619156	0.94	0.98	2.36839e-98
RERE	0	-0.618824	0.172	0.827	0
MBD2	0	-0.618723	0.036	0.749	0
MT-ND4	1.05451e-93	-0.616638	1	0.999	2.17451e-89
RAB11FIP1	1.2661e-276	-0.616404	0.22	0.833	2.61083e-272
SEC62	1.15494e-143	-0.61608	0.797	0.986	2.3816e-139
ITGA1	0	-0.615766	0.032	0.62	0
AFDN	0	-0.615498	0.085	0.793	0
RCAN3	2.15226e-270	-0.615183	0.247	0.857	4.43818e-266
PARP1	1.82061e-255	-0.614505	0.315	0.906	3.75427e-251
PNN	4.61751e-245	-0.613961	0.297	0.879	9.52178e-241
ZBTB38	8,36989216206424e-312	-0.612721	0.174	0.812	1.72596e-307
CLINT1	0	-0.609719	0.146	0.809	0
EEA1	0	-0.60831	0.078	0.761	0
UTRN	0	-0.607908	0.054	0.695	0
SENP6	0	-0.607088	0.143	0.806	0
KDM5B	1.22446e-298	-0.606588	0.185	0.814	2.52496e-294
FAM107B	0	-0.603655	0.066	0.695	0
PTP4A2	7.28617e-257	-0.603591	0.28	0.875	1.50248e-252
APLP2	1.12282e-99	-0.602312	0.614	0.922	2.31536e-95
PPP1R1A	3.1008e-95	-0.601458	0.732	0.969	6.39417e-91
IQGAP1	0	-0.600733	0.144	0.793	0
GRIA4	6,8340423761887e-310	-0.60044	0.082	0.655	1.40925e-305
TPR	1.73106e-249	-0.600368	0.273	0.861	3.56963e-245
PLK2	6.9965e-144	-0.60015	0.273	0.724	1.44275e-139
SLC25A36	0	-0.597952	0.186	0.841	0
ASPH	1.15655e-114	-0.597433	0.478	0.867	2.38492e-110
MTSS1	0	-0.597241	0.166	0.824	0
HLTF	0	-0.59508	0.132	0.809	0
RHOBTB3	1.25456e-155	-0.593406	0.482	0.923	2.58702e-151
OSBPL8	0	-0.592198	0.173	0.808	4.3367e-304
LUC7L3	5.62955e-205	-0.591784	0.381	0.907	1.16087e-200
TUT4	0	-0.59157	0.153	0.799	0
KIDINS220	0	-0.590433	0.126	0.773	0
LMO7	0	-0.58998	0.089	0.761	0
PHACTR2	0	-0.589678	0.129	0.764	0
DNAJC21	0	-0.589416	0.087	0.763	0
CDK2AP1	0	-0.586806	0.149	0.806	0
CASR	3.35884e-185	-0.586765	0.401	0.898	6.92626e-181
UBE2H	0	-0.583141	0.165	0.821	0
HDLBP	4.65531e-153	-0.582616	0.533	0.941	9.59972e-149
ACBD3	0	-0.580795	0.125	0.797	0
PARVB	4.35768e-122	-0.580426	0.787	0.984	8.98596e-118
DYNC1H1	2.7915e-213	-0.577755	0.344	0.886	5.75636e-209
ACTR2	4.69338e-214	-0.576981	0.365	0.903	9.67823e-210
MAP1B	2.15692e-108	-0.576733	0.589	0.926	4.44779e-104
RIOK3	0	-0.576689	0.118	0.764	0
H1FX	2.05577e-119	-0.576295	0.337	0.746	4.2392e-115
NECTIN3	1.01162e-287	-0.574379	0.18	0.795	2.08606e-283
NBL1	9.3564e-275	-0.574041	0.066	0.58	1.92938e-270
RBM39	3.41017e-151	-0.573741	0.56	0.945	7.03211e-147
SPAG9	0	-0.569543	0.112	0.766	0
CCDC186	1.70545e-295	-0.569234	0.174	0.793	3.51681e-291
PCMTD1	1,05444100084182e-313	-0.568252	0.192	0.836	0
PCYOX1	1.46898e-239	-0.567982	0.245	0.821	3.02918e-235
CMIP	1.0412e-244	-0.564812	0.266	0.849	2.14707e-240
SEZ6L2	9.40424e-120	-0.563454	0.69	0.956	1.93925e-115
ZNF503	1.68351e-188	-0.562422	0.116	0.571	3.47157e-184
ZMYND11	0	-0.560996	0.121	0.777	0
ZRANB2	5.12018e-251	-0.56034	0.234	0.821	1.05583e-246
MPP6	8.26216e-236	-0.559598	0.268	0.839	1.70374e-231
METRN	5.72481e-138	-0.559112	0.524	0.925	1.18051e-133
RAB12	0	-0.558748	0.011	0.677	0
ARID5B	6.10064e-283	-0.556723	0.189	0.795	1.25801e-278
JAK1	1.07028e-254	-0.556514	0.223	0.81	2.20703e-250
MAP7D2	1.85299e-255	-0.556123	0.056	0.53	3.82105e-251
CD2AP	0	-0.555761	0.063	0.726	0
HNRNPA3	1.7921e-152	-0.555489	0.478	0.907	3.69549e-148
DPYSL2	9.48235e-290	-0.555394	0.165	0.776	1.95536e-285
PAFAH1B1	1.3542e-248	-0.554783	0.286	0.873	2.79249e-244
NPTN	0	-0.554775	0.1	0.753	0
USP34	0	-0.554764	0.141	0.784	0
CADM1	2.96625e-103	-0.553605	0.553	0.902	6.11671e-99
STAU1	1.7943e-306	-0.553099	0.176	0.808	3.70002e-302
PKN2	0	-0.552098	0.074	0.748	0
HIPK2	2.19753e-245	-0.551728	0.26	0.842	4.53153e-241
THRAP3	2.14219e-263	-0.551706	0.269	0.869	4.41741e-259
IGFBP7	2.61321e-35	-0.5516	0.652	0.853	5.3887e-31
BAZ2B	1.42593e-231	-0.551119	0.231	0.795	2.94041e-227
MTURN	7,06321235924879e-314	-0.550817	0.126	0.741	0
SYAP1	6.29594e-231	-0.55002	0.327	0.892	1.29829e-226
TGOLN2	4.08601e-156	-0.548223	0.483	0.925	8.42576e-152
LARS	4.92796e-276	-0.547849	0.193	0.8	1.0162e-271
BACE1	2.08349e-272	-0.54743	0.162	0.754	4.29636e-268
HOOK3	1.88007e-282	-0.547387	0.165	0.768	3.87688e-278
REEP3	1.08524e-279	-0.547319	0.208	0.82	2.23787e-275
MYCBP2	2,22561707484661e-310	-0.545472	0.182	0.819	4.58944e-306
APPL1	1.79717e-292	-0.545468	0.195	0.816	3.70594e-288
ASH1L	1.16325e-259	-0.54402	0.222	0.816	2.39874e-255
YWHAZ	1.08441e-183	-0.543249	0.332	0.841	2.23615e-179
KRT19	1.23705e-208	-0.541497	0.071	0.508	2.55092e-204
TIPRL	1.64947e-231	-0.54083	0.27	0.835	3.40137e-227
SMIM32	8.91696e-293	-0.537767	0.04	0.53	1.83877e-288
CYB5R1	6.10907e-173	-0.53656	0.361	0.854	1.25975e-168
MAP2	8.47286e-254	-0.534665	0.163	0.731	1.74719e-249
ASAP1	9.61808e-261	-0.532607	0.217	0.808	1.98335e-256
GLG1	1.0688e-235	-0.532239	0.256	0.827	2.20397e-231
CSRNP3	0	-0.53193	0.077	0.69	0
MBNL1	0	-0.531035	0.101	0.748	0
SLC7A8	5.16335e-144	-0.530336	0.412	0.857	1.06474e-139
UFL1	0	-0.529532	0.141	0.809	0
CUL3	0	-0.528509	0.094	0.749	0
CASC4	2.82193e-219	-0.528444	0.275	0.829	5.8191e-215
RPN2	3.66581e-82	-0.528276	0.529	0.856	7.55926e-78
SFT2D2	6.99661e-258	-0.528256	0.08	0.591	1.44277e-253
COPB1	1.43057e-261	-0.52644	0.245	0.843	2.94999e-257
ARGLU1	2.08599e-252	-0.52575	0.226	0.812	4.30151e-248
ABLIM1	3.70638e-253	-0.524947	0.175	0.749	7.64293e-249
SRPRA	4.94942e-199	-0.522529	0.37	0.893	1.02062e-194
SLC8A1	0	-0.522446	0.034	0.61	0
PTEN	4.83893e-291	-0.522424	0.158	0.766	9.97835e-287
DHX36	4.21147e-288	-0.521068	0.257	0.879	8.68447e-284
PPP1R10	2.07934e-255	-0.52061	0.165	0.735	4.2878e-251
RSF1	4.41415e-221	-0.520266	0.33	0.882	9.10241e-217
H2AFJ	1.13018e-101	-0.519476	0.664	0.958	2.33055e-97
C2CD4B	1.12736e-167	-0.519081	0.04	0.371	2.32472e-163
PPIB	4.00295e-87	-0.518713	0.79	0.982	8.25448e-83
NR3C1	2.17483e-210	-0.518433	0.319	0.861	4.48472e-206
ERLEC1	2.13549e-118	-0.518226	0.633	0.959	4.4036e-114
ARCN1	2.12588e-293	-0.51777	0.159	0.769	4.38377e-289
PPP1CB	4.19007e-241	-0.517669	0.287	0.865	8.64034e-237
RBM25	6.38219e-268	-0.517307	0.201	0.794	1.31607e-263
CCDC198	0	-0.515656	0.017	0.624	0
N4BP2L2	1.91701e-141	-0.515439	0.539	0.94	3.95306e-137
ROCK2	0	-0.514986	0.057	0.706	0
SESN3	0	-0.513981	0.057	0.657	0
GABRB3	1.91989e-256	-0.513463	0.148	0.713	3.959e-252
SMARCA2	6.99772e-214	-0.513123	0.328	0.873	1.443e-209
JMJD1C	1.08363e-267	-0.513025	0.213	0.813	2.23455e-263
CALCOCO2	3.49954e-193	-0.512816	0.339	0.86	7.21641e-189
RAC1	1.42126e-125	-0.512435	0.669	0.978	2.93078e-121
HEBP2	4.40211e-187	-0.510732	0.39	0.895	9.07759e-183
MXD4	0	-0.509508	0.101	0.733	0
GOLM1	1.61965e-257	-0.509456	0.141	0.7	3.33988e-253
PDCD10	2.94488e-183	-0.509035	0.367	0.872	6.07263e-179
UBTF	5.06384e-294	-0.508913	0.151	0.757	1.04421e-289
ETFB	1.14183e-116	-0.508711	0.648	0.966	2.35456e-112
CCPG1	7.01488e-251	-0.508392	0.232	0.814	1.44654e-246
FOXO3	3.18389e-211	-0.5083	0.124	0.616	6.56551e-207
MTDH	1.92313e-167	-0.508218	0.457	0.921	3.96569e-163
TM9SF2	3.11654e-229	-0.507858	0.301	0.865	6.42662e-225
SCD	2.00204e-113	-0.507418	0.406	0.808	4.1284e-109
TULP4	0	-0.507043	0.082	0.678	0
SMC3	9.72396e-283	-0.506991	0.232	0.846	2.00518e-278
ITM2B	7.24858e-83	-0.506073	0.883	0.994	1.49473e-78
KIF2A	0	-0.505598	0.067	0.724	0
LIMA1	0	-0.505211	0.058	0.695	0
PROX1	4.46012e-290	-0.501656	0.088	0.643	9.1972e-286
GABRA2	0	-0.500649	0.021	0.547	0
GDAP1	3.24018e-236	-0.498595	0.193	0.753	6.68158e-232
ONECUT2	3.60145e-268	-0.498572	0.039	0.497	7.42654e-264
FBXO9	4.51978e-290	-0.498043	0.209	0.826	9.32025e-286
AKAP12	1.74277e-215	-0.496124	0.027	0.393	3.59377e-211
DNAJC10	9.2925e-294	-0.495811	0.145	0.744	1.91621e-289
PREPL	6.75816e-238	-0.495803	0.247	0.821	1.3936e-233
ACSM3	4.72773e-290	-0.49507	0.034	0.505	9.74905e-286
CAMK1D	0	-0.494829	0.025	0.536	0
BIRC6	1.06942e-305	-0.494557	0.122	0.724	2.20526e-301
NEXMIF	0	-0.493974	0.038	0.587	0
CLPTM1L	0	-0.493903	0.099	0.724	0
CTSZ	8.00896e-138	-0.493516	0.256	0.693	1.65153e-133
SUCO	4,82133208758478e-313	-0.493217	0.136	0.75	0
NUFIP2	0	-0.492924	0.076	0.694	0
AKAP11	0	-0.492489	0.085	0.691	0
UBC	6.94661e-99	-0.492052	0.963	0.998	1.43246e-94
SMAP2	6.36051e-308	-0.49167	0.11	0.702	1.3116e-303
BZW1	6.52986e-210	-0.491351	0.325	0.865	1.34652e-205
FCGRT	5.00524e-102	-0.491215	0.372	0.756	1.03213e-97
DDX46	2.41511e-256	-0.490739	0.282	0.867	4.9802e-252
PDCD4	9.57735e-182	-0.490692	0.375	0.876	1.97495e-177
NCKAP1	2.88978e-234	-0.490588	0.221	0.786	5.95902e-230
TMEM196	5.12652e-241	-0.489826	0.193	0.755	1.05714e-236
TMX4	1.85905e-179	-0.489803	0.415	0.906	3.83354e-175
SMAP1	1.72967e-213	-0.489647	0.311	0.856	3.56675e-209
CTDSPL	1.69073e-298	-0.488728	0.111	0.695	3.48646e-294
CFAP97	0	-0.487137	0.123	0.767	0
NUCB2	8.55761e-74	-0.486597	0.701	0.943	1.76467e-69
NDRG1	6.12649e-233	-0.483998	0.225	0.786	1.26334e-228
HNRNPAB	2.81603e-245	-0.483604	0.22	0.794	5.80694e-241
RAB14	1.1075e-174	-0.482441	0.423	0.906	2.28378e-170
BRD7	1.43933e-222	-0.48212	0.295	0.85	2.96805e-218
NEBL	3.20738e-286	-0.48099	0.097	0.654	6.61393e-282
YTHDC1	9.58945e-272	-0.480542	0.187	0.782	1.97744e-267
TMCC3	2.17517e-301	-0.480404	0.092	0.663	4.48543e-297
RRBP1	2.46772e-251	-0.479064	0.172	0.739	5.08868e-247
CTNNB1	8.36309e-268	-0.478837	0.124	0.682	1.72455e-263
MAP4	2.39803e-274	-0.478539	0.132	0.704	4.94497e-270
ROCK1	4.83858e-232	-0.477842	0.222	0.779	9.97764e-228
HMGN5	2.34339e-217	-0.477382	0.243	0.782	4.8323e-213
TEAD1	0	-0.476924	0.078	0.677	0
ZFP36L2	2.66356e-166	-0.476329	0.252	0.729	5.49253e-162
WAC	5.50534e-249	-0.476293	0.226	0.804	1.13526e-244
SUPT16H	2.82481e-277	-0.475925	0.157	0.742	5.82504e-273
HECTD1	7.38365e-298	-0.475475	0.146	0.749	1.52258e-293
PHKB	4.12977e-294	-0.475028	0.13	0.722	8.51601e-290
IFNAR1	1.38958e-282	-0.47393	0.147	0.737	2.86546e-278
VPS4B	4.02964e-299	-0.473683	0.15	0.756	8.30953e-295
DENR	1.1486e-233	-0.472913	0.264	0.832	2.36852e-229
SLC4A7	5.22621e-281	-0.471382	0.067	0.588	1.0777e-276
HSPA5	8.90776e-114	-0.470918	0.567	0.922	1.83687e-109
PDGFA	0	-0.470785	0.041	0.622	0
EXOSC6	0	-0.470633	0.094	0.7	0
IGF1R	4.54992e-211	-0.470528	0.192	0.715	9.38239e-207
RDX	2.83101e-247	-0.470306	0.268	0.845	5.83783e-243
R3HDM2	5.49544e-302	-0.468892	0.103	0.687	1.13321e-297
AMIGO2	0	-0.46877	0.002	0.477	0
GSPT1	9.92357e-231	-0.468669	0.231	0.789	2.04634e-226
AHI1	1.25159e-215	-0.467737	0.279	0.823	2.58091e-211
CHM	0	-0.466926	0.065	0.696	0
SEC14L1	1.14634e-307	-0.466167	0.102	0.686	2.36386e-303
MARCH6	1.62211e-252	-0.465167	0.231	0.813	3.34495e-248
KIF1A	2.20968e-181	-0.464329	0.356	0.86	4.55659e-177
SMAD5	4.60464e-304	-0.464219	0.104	0.684	9.49523e-300
ATP1B1	2.61166e-84	-0.464011	0.666	0.947	5.3855e-80
ATP1A1	4.88658e-117	-0.463862	0.549	0.919	1.00766e-112
PLCB4	2.04678e-273	-0.46188	0.116	0.674	4.22067e-269
HTATSF1	7.35911e-210	-0.461778	0.218	0.746	1.51752e-205
YWHAG	2.45533e-281	-0.460723	0.164	0.755	5.06313e-277
MIER1	0	-0.460317	0.068	0.665	0
DYNC1I2	2.78069e-187	-0.459272	0.355	0.866	5.73405e-183
KPNB1	1.45452e-228	-0.459168	0.266	0.826	2.99937e-224
SLC25A24	1.61618e-295	-0.458023	0.136	0.731	3.33273e-291
GHRL	5.84381e-27	-0.457885	0.052	0.159	1.20505e-22
TBL1X	0	-0.456924	0.072	0.668	0
SMARCC1	0	-0.456648	0.073	0.667	0
HUWE1	3.13982e-253	-0.455723	0.177	0.747	6.47463e-249
HACD3	2.30861e-149	-0.455572	0.517	0.94	4.76058e-145
CHL1	9.06779e-209	-0.454773	0.074	0.515	1.86987e-204
ZFR	1.18502e-285	-0.454124	0.166	0.762	2.44362e-281
TMEM54	8.91462e-149	-0.452882	0.362	0.82	1.83828e-144
[truncated: 1,683 more rows]

## Sheet: Enrichment_Up_AvsS7w6andM6
GroupID	Category	Term	Description	LogP	Log(q-value)	InTerm_InList	Genes	Symbols
1_Summary	KEGG Pathway	ko03010	Ribosome	-100	-97.3752	113/153	2197,3921,4736,6122,6124,6125,6128,6129,6130,6132,6133,6134,6135,6136,6137,6138,6139,6141,6142,6143,6144,6146,6147,6152,6154,6155,6156,6157,6158,6159,6160,6161,6164,6165,6166,6167,6168,6169,6171,6173,6175,6176,6181,6183,6187,6188,6189,6191,6192,6193,6194,6201,6202,6203,6204,6205,6206,6207,6208,6209,6210,6217,6218,6222,6223,6224,6227,6228,6229,6230,6231,6232,6233,6234,6235,7311,9045,9349,9553,1057…	FAU,RPSA,RPL10A,RPL3,RPL4,RPL5,RPL6,RPL7,RPL7A,RPL8,RPL9,RPL10,RPL11,RPL12,RPL13,RPL15,RPL17,RPL18,RPL18A,RPL19,RPL21,RPL22,RPL23A,RPL24,RPL26,RPL27,RPL30,RPL27A,RPL28,RPL29,RPL31,RPL32,RPL34,RPL35A,RPL36AL,RPL37,RPL37A,RPL38,RPL41,RPL36A,RPLP0,RPLP1,RPLP2,MRPS12,RPS2,RPS3,RPS3A,RPS4X,RPS4Y1,RPS5,RPS6,RPS7,RPS8,RPS9,RPS10,RPS11,RPS12,RPS13,RPS14,RPS15,RPS15A,RPS16,RPS17,RPS18,RPS19,RPS20,RPS21,RP…
1_Member	KEGG Pathway	ko03010	Ribosome	-100	-97.3752	113/153	2197,3921,4736,6122,6124,6125,6128,6129,6130,6132,6133,6134,6135,6136,6137,6138,6139,6141,6142,6143,6144,6146,6147,6152,6154,6155,6156,6157,6158,6159,6160,6161,6164,6165,6166,6167,6168,6169,6171,6173,6175,6176,6181,6183,6187,6188,6189,6191,6192,6193,6194,6201,6202,6203,6204,6205,6206,6207,6208,6209,6210,6217,6218,6222,6223,6224,6227,6228,6229,6230,6231,6232,6233,6234,6235,7311,9045,9349,9553,1057…	FAU,RPSA,RPL10A,RPL3,RPL4,RPL5,RPL6,RPL7,RPL7A,RPL8,RPL9,RPL10,RPL11,RPL12,RPL13,RPL15,RPL17,RPL18,RPL18A,RPL19,RPL21,RPL22,RPL23A,RPL24,RPL26,RPL27,RPL30,RPL27A,RPL28,RPL29,RPL31,RPL32,RPL34,RPL35A,RPL36AL,RPL37,RPL37A,RPL38,RPL41,RPL36A,RPLP0,RPLP1,RPLP2,MRPS12,RPS2,RPS3,RPS3A,RPS4X,RPS4Y1,RPS5,RPS6,RPS7,RPS8,RPS9,RPS10,RPS11,RPS12,RPS13,RPS14,RPS15,RPS15A,RPS16,RPS17,RPS18,RPS19,RPS20,RPS21,RP…
1_Member	KEGG Pathway	hsa03010	Ribosome	-100	-97.3752	115/163	2197,3921,4736,6122,6124,6125,6128,6129,6130,6132,6133,6134,6135,6136,6137,6138,6139,6141,6142,6143,6144,6146,6147,6152,6154,6155,6156,6157,6158,6159,6160,6161,6164,6165,6166,6167,6168,6169,6171,6173,6175,6176,6181,6183,6187,6188,6189,6191,6192,6193,6194,6201,6202,6203,6204,6205,6206,6207,6208,6209,6210,6217,6218,6222,6223,6224,6227,6228,6229,6230,6231,6232,6233,6234,6235,7311,9045,9349,9553,1057…	FAU,RPSA,RPL10A,RPL3,RPL4,RPL5,RPL6,RPL7,RPL7A,RPL8,RPL9,RPL10,RPL11,RPL12,RPL13,RPL15,RPL17,RPL18,RPL18A,RPL19,RPL21,RPL22,RPL23A,RPL24,RPL26,RPL27,RPL30,RPL27A,RPL28,RPL29,RPL31,RPL32,RPL34,RPL35A,RPL36AL,RPL37,RPL37A,RPL38,RPL41,RPL36A,RPLP0,RPLP1,RPLP2,MRPS12,RPS2,RPS3,RPS3A,RPS4X,RPS4Y1,RPS5,RPS6,RPS7,RPS8,RPS9,RPS10,RPS11,RPS12,RPS13,RPS14,RPS15,RPS15A,RPS16,RPS17,RPS18,RPS19,RPS20,RPS21,RP…
2_Summary	Hallmark Gene Sets	M5936	HALLMARK OXIDATIVE PHOSPHORYLATION	-80.3748	-77.9261	111/200	38,291,292,293,498,509,514,515,516,517,518,521,522,529,533,537,539,581,1327,1329,1337,1340,1345,1347,1350,1351,1353,1528,1537,1666,1727,1891,1892,2108,2821,2879,3028,3945,4190,4191,4259,4694,4695,4696,4698,4700,4701,4702,4704,4706,4708,4709,4710,4711,4712,4713,4714,4717,4718,4724,4728,4729,4835,4942,5018,5160,5162,5166,5250,5264,5435,6183,6390,6391,6392,6834,7384,7385,7386,7416,7417,7419,8402,880…	ACAT1,SLC25A4,SLC25A5,SLC25A6,ATP5F1A,ATP5F1C,ATP5F1E,ATP5PB,ATP5MC1,ATP5MC2,ATP5MC3,ATP5ME,ATP5PF,ATP6V1E1,ATP6V0B,ATP6AP1,ATP5PO,BAX,COX4I1,COX5B,COX6A1,COX6B1,COX6C,COX7A2,COX7C,COX8A,COX11,CYB5A,CYC1,DECR1,CYB5R3,ECH1,ECHS1,ETFA,GPI,GPX4,HSD17B10,LDHB,MDH1,MDH2,MGST3,NDUFA1,NDUFA2,NDUFA3,NDUFA5,NDUFA6,NDUFA7,NDUFA8,NDUFA9,NDUFAB1,NDUFB2,NDUFB3,NDUFB4,NDUFB5,NDUFB6,NDUFB7,NDUFB8,NDUFC1,NDUFC2,…
2_Member	Hallmark Gene Sets	M5936	HALLMARK OXIDATIVE PHOSPHORYLATION	-80.3748	-77.9261	111/200	38,291,292,293,498,509,514,515,516,517,518,521,522,529,533,537,539,581,1327,1329,1337,1340,1345,1347,1350,1351,1353,1528,1537,1666,1727,1891,1892,2108,2821,2879,3028,3945,4190,4191,4259,4694,4695,4696,4698,4700,4701,4702,4704,4706,4708,4709,4710,4711,4712,4713,4714,4717,4718,4724,4728,4729,4835,4942,5018,5160,5162,5166,5250,5264,5435,6183,6390,6391,6392,6834,7384,7385,7386,7416,7417,7419,8402,880…	ACAT1,SLC25A4,SLC25A5,SLC25A6,ATP5F1A,ATP5F1C,ATP5F1E,ATP5PB,ATP5MC1,ATP5MC2,ATP5MC3,ATP5ME,ATP5PF,ATP6V1E1,ATP6V0B,ATP6AP1,ATP5PO,BAX,COX4I1,COX5B,COX6A1,COX6B1,COX6C,COX7A2,COX7C,COX8A,COX11,CYB5A,CYC1,DECR1,CYB5R3,ECH1,ECHS1,ETFA,GPI,GPX4,HSD17B10,LDHB,MDH1,MDH2,MGST3,NDUFA1,NDUFA2,NDUFA3,NDUFA5,NDUFA6,NDUFA7,NDUFA8,NDUFA9,NDUFAB1,NDUFB2,NDUFB3,NDUFB4,NDUFB5,NDUFB6,NDUFB7,NDUFB8,NDUFC1,NDUFC2,…
2_Member	KEGG Pathway	ko00190	Oxidative phosphorylation	-56.3647	-54.0409	76/133	498,509,514,515,516,517,518,521,522,526,529,533,537,539,1327,1329,1337,1340,1345,1346,1347,1350,1351,1353,1537,4536,4694,4695,4696,4698,4700,4701,4702,4704,4705,4706,4708,4709,4710,4711,4712,4713,4714,4715,4716,4717,4718,4724,4725,4728,4729,5464,6390,6391,6392,7384,7385,7386,8992,9114,9167,9296,9550,10063,10476,10632,10975,27068,27089,51079,51382,51606,55967,126328,155066,374291	ATP5F1A,ATP5F1C,ATP5F1E,ATP5PB,ATP5MC1,ATP5MC2,ATP5MC3,ATP5ME,ATP5PF,ATP6V1B2,ATP6V1E1,ATP6V0B,ATP6AP1,ATP5PO,COX4I1,COX5B,COX6A1,COX6B1,COX6C,COX7A1,COX7A2,COX7C,COX8A,COX11,CYC1,ND2,NDUFA1,NDUFA2,NDUFA3,NDUFA5,NDUFA6,NDUFA7,NDUFA8,NDUFA9,NDUFA10,NDUFAB1,NDUFB2,NDUFB3,NDUFB4,NDUFB5,NDUFB6,NDUFB7,NDUFB8,NDUFB9,NDUFB10,NDUFC1,NDUFC2,NDUFS4,NDUFS5,NDUFS8,NDUFV2,PPA1,SDHB,SDHC,SDHD,UQCRC1,UQCRC2,UQC…
2_Member	KEGG Pathway	hsa00190	Oxidative phosphorylation	-47.8942	-45.6674	77/167	498,509,514,515,516,517,518,521,522,526,529,533,537,539,1327,1329,1337,1340,1345,1346,1347,1350,1351,1353,1537,4536,4694,4695,4696,4698,4700,4701,4702,4704,4705,4706,4708,4709,4710,4711,4712,4713,4714,4715,4716,4717,4718,4724,4725,4728,4729,5464,6390,6391,6392,7384,7385,7386,8992,9114,9167,9296,9550,10063,10476,10632,10975,10983,27068,27089,51079,51382,51606,55967,126328,155066,374291	ATP5F1A,ATP5F1C,ATP5F1E,ATP5PB,ATP5MC1,ATP5MC2,ATP5MC3,ATP5ME,ATP5PF,ATP6V1B2,ATP6V1E1,ATP6V0B,ATP6AP1,ATP5PO,COX4I1,COX5B,COX6A1,COX6B1,COX6C,COX7A1,COX7A2,COX7C,COX8A,COX11,CYC1,ND2,NDUFA1,NDUFA2,NDUFA3,NDUFA5,NDUFA6,NDUFA7,NDUFA8,NDUFA9,NDUFA10,NDUFAB1,NDUFB2,NDUFB3,NDUFB4,NDUFB5,NDUFB6,NDUFB7,NDUFB8,NDUFB9,NDUFB10,NDUFC1,NDUFC2,NDUFS4,NDUFS5,NDUFS8,NDUFV2,PPA1,SDHB,SDHC,SDHD,UQCRC1,UQCRC2,UQC…
2_Member	KEGG Pathway	hsa05016	Huntington's disease	-46.4648	-44.4421	81/193	160,291,292,293,498,509,514,515,516,517,518,522,539,581,1175,1211,1327,1329,1337,1340,1345,1346,1347,1350,1351,1537,4694,4695,4696,4698,4700,4701,4702,4704,4705,4706,4708,4709,4710,4711,4712,4713,4714,4715,4716,4717,4718,4724,4725,4728,4729,5432,5434,5435,5438,5439,5440,5441,6390,6391,6392,6647,7384,7385,7386,7416,7417,7419,9167,9519,10476,10540,10975,27089,51079,54205,55081,55967,126328,374291,5…	AP2A1,SLC25A4,SLC25A5,SLC25A6,ATP5F1A,ATP5F1C,ATP5F1E,ATP5PB,ATP5MC1,ATP5MC2,ATP5MC3,ATP5PF,ATP5PO,BAX,AP2S1,CLTA,COX4I1,COX5B,COX6A1,COX6B1,COX6C,COX7A1,COX7A2,COX7C,COX8A,CYC1,NDUFA1,NDUFA2,NDUFA3,NDUFA5,NDUFA6,NDUFA7,NDUFA8,NDUFA9,NDUFA10,NDUFAB1,NDUFB2,NDUFB3,NDUFB4,NDUFB5,NDUFB6,NDUFB7,NDUFB8,NDUFB9,NDUFB10,NDUFC1,NDUFC2,NDUFS4,NDUFS5,NDUFS8,NDUFV2,POLR2C,POLR2E,POLR2F,POLR2I,POLR2J,POLR2K,P…
2_Member	KEGG Pathway	ko05016	Huntington's disease	-46.4648	-44.4421	81/193	160,291,292,293,498,509,514,515,516,517,518,522,539,581,1175,1211,1327,1329,1337,1340,1345,1346,1347,1350,1351,1537,4694,4695,4696,4698,4700,4701,4702,4704,4705,4706,4708,4709,4710,4711,4712,4713,4714,4715,4716,4717,4718,4724,4725,4728,4729,5432,5434,5435,5438,5439,5440,5441,6390,6391,6392,6647,7384,7385,7386,7416,7417,7419,9167,9519,10476,10540,10975,27089,51079,54205,55081,55967,126328,374291,5…	AP2A1,SLC25A4,SLC25A5,SLC25A6,ATP5F1A,ATP5F1C,ATP5F1E,ATP5PB,ATP5MC1,ATP5MC2,ATP5MC3,ATP5PF,ATP5PO,BAX,AP2S1,CLTA,COX4I1,COX5B,COX6A1,COX6B1,COX6C,COX7A1,COX7A2,COX7C,COX8A,CYC1,NDUFA1,NDUFA2,NDUFA3,NDUFA5,NDUFA6,NDUFA7,NDUFA8,NDUFA9,NDUFA10,NDUFAB1,NDUFB2,NDUFB3,NDUFB4,NDUFB5,NDUFB6,NDUFB7,NDUFB8,NDUFB9,NDUFB10,NDUFC1,NDUFC2,NDUFS4,NDUFS5,NDUFS8,NDUFV2,POLR2C,POLR2E,POLR2F,POLR2I,POLR2J,POLR2K,P…
2_Member	KEGG Pathway	hsa05012	Parkinson's disease	-46.0735	-44.1019	70/142	291,292,293,498,509,514,515,516,517,518,522,539,1327,1329,1337,1340,1345,1346,1347,1350,1351,1537,4536,4694,4695,4696,4698,4700,4701,4702,4704,4705,4706,4708,4709,4710,4711,4712,4713,4714,4715,4716,4717,4718,4724,4725,4728,4729,6390,6391,6392,7314,7345,7384,7385,7386,7416,7417,7419,9167,9246,10476,10975,11315,27089,51079,54205,55967,126328,374291	SLC25A4,SLC25A5,SLC25A6,ATP5F1A,ATP5F1C,ATP5F1E,ATP5PB,ATP5MC1,ATP5MC2,ATP5MC3,ATP5PF,ATP5PO,COX4I1,COX5B,COX6A1,COX6B1,COX6C,COX7A1,COX7A2,COX7C,COX8A,CYC1,ND2,NDUFA1,NDUFA2,NDUFA3,NDUFA5,NDUFA6,NDUFA7,NDUFA8,NDUFA9,NDUFA10,NDUFAB1,NDUFB2,NDUFB3,NDUFB4,NDUFB5,NDUFB6,NDUFB7,NDUFB8,NDUFB9,NDUFB10,NDUFC1,NDUFC2,NDUFS4,NDUFS5,NDUFS8,NDUFV2,SDHB,SDHC,SDHD,UBB,UCHL1,UQCRC1,UQCRC2,UQCRFS1,VDAC1,VDAC2,V…
2_Member	KEGG Pathway	hsa05010	Alzheimer's disease	-38.3026	-36.4182	69/171	322,498,509,514,515,516,517,518,522,539,572,805,808,1327,1329,1337,1340,1345,1346,1347,1350,1351,1537,2597,3028,4694,4695,4696,4698,4700,4701,4702,4704,4705,4706,4708,4709,4710,4711,4712,4713,4714,4715,4716,4717,4718,4724,4725,4728,4729,6390,6391,6392,7132,7384,7385,7386,8883,9167,10476,10975,27089,51079,51107,54205,55851,55967,126328,374291	APBB1,ATP5F1A,ATP5F1C,ATP5F1E,ATP5PB,ATP5MC1,ATP5MC2,ATP5MC3,ATP5PF,ATP5PO,BAD,CALM2,CALM3,COX4I1,COX5B,COX6A1,COX6B1,COX6C,COX7A1,COX7A2,COX7C,COX8A,CYC1,GAPDH,HSD17B10,NDUFA1,NDUFA2,NDUFA3,NDUFA5,NDUFA6,NDUFA7,NDUFA8,NDUFA9,NDUFA10,NDUFAB1,NDUFB2,NDUFB3,NDUFB4,NDUFB5,NDUFB6,NDUFB7,NDUFB8,NDUFB9,NDUFB10,NDUFC1,NDUFC2,NDUFS4,NDUFS5,NDUFS8,NDUFV2,SDHB,SDHC,SDHD,TNFRSF1A,UQCRC1,UQCRC2,UQCRFS1,NAE1,…
2_Member	KEGG Pathway	ko05010	Alzheimer's disease	-38.3026	-36.4182	69/171	322,498,509,514,515,516,517,518,522,539,572,805,808,1327,1329,1337,1340,1345,1346,1347,1350,1351,1537,2597,3028,4694,4695,4696,4698,4700,4701,4702,4704,4705,4706,4708,4709,4710,4711,4712,4713,4714,4715,4716,4717,4718,4724,4725,4728,4729,6390,6391,6392,7132,7384,7385,7386,8883,9167,10476,10975,27089,51079,51107,54205,55851,55967,126328,374291	APBB1,ATP5F1A,ATP5F1C,ATP5F1E,ATP5PB,ATP5MC1,ATP5MC2,ATP5MC3,ATP5PF,ATP5PO,BAD,CALM2,CALM3,COX4I1,COX5B,COX6A1,COX6B1,COX6C,COX7A1,COX7A2,COX7C,COX8A,CYC1,GAPDH,HSD17B10,NDUFA1,NDUFA2,NDUFA3,NDUFA5,NDUFA6,NDUFA7,NDUFA8,NDUFA9,NDUFA10,NDUFAB1,NDUFB2,NDUFB3,NDUFB4,NDUFB5,NDUFB6,NDUFB7,NDUFB8,NDUFB9,NDUFB10,NDUFC1,NDUFC2,NDUFS4,NDUFS5,NDUFS8,NDUFV2,SDHB,SDHC,SDHD,TNFRSF1A,UQCRC1,UQCRC2,UQCRFS1,NAE1,…
2_Member	KEGG Pathway	ko04932	Non-alcoholic fatty liver disease (NAFLD)	-30.269	-28.4223	57/149	581,1327,1329,1337,1340,1345,1346,1347,1350,1351,1537,1649,1965,3630,4694,4695,4696,4698,4700,4701,4702,4704,4705,4706,4708,4709,4710,4711,4712,4713,4714,4715,4716,4717,4718,4724,4725,4728,4729,5571,6390,6391,6392,7132,7384,7385,7386,9167,10975,27089,51079,51085,51094,54205,55967,126328,374291	BAX,COX4I1,COX5B,COX6A1,COX6B1,COX6C,COX7A1,COX7A2,COX7C,COX8A,CYC1,DDIT3,EIF2S1,INS,NDUFA1,NDUFA2,NDUFA3,NDUFA5,NDUFA6,NDUFA7,NDUFA8,NDUFA9,NDUFA10,NDUFAB1,NDUFB2,NDUFB3,NDUFB4,NDUFB5,NDUFB6,NDUFB7,NDUFB8,NDUFB9,NDUFB10,NDUFC1,NDUFC2,NDUFS4,NDUFS5,NDUFS8,NDUFV2,PRKAG1,SDHB,SDHC,SDHD,TNFRSF1A,UQCRC1,UQCRC2,UQCRFS1,COX7A2L,UQCR11,UQCRQ,NDUFA13,MLXIPL,ADIPOR1,CYCS,NDUFA12,NDUFA11,NDUFS7
2_Member	KEGG Pathway	hsa04932	Non-alcoholic fatty liver disease (NAFLD)	-27.8562	-26.0443	58/169	581,1327,1329,1337,1340,1345,1346,1347,1350,1351,1537,1649,1965,3630,4694,4695,4696,4698,4700,4701,4702,4704,4705,4706,4708,4709,4710,4711,4712,4713,4714,4715,4716,4717,4718,4724,4725,4728,4729,5571,6390,6391,6392,7132,7384,7385,7386,9167,10975,10983,27089,51079,51085,51094,54205,55967,126328,374291	BAX,COX4I1,COX5B,COX6A1,COX6B1,COX6C,COX7A1,COX7A2,COX7C,COX8A,CYC1,DDIT3,EIF2S1,INS,NDUFA1,NDUFA2,NDUFA3,NDUFA5,NDUFA6,NDUFA7,NDUFA8,NDUFA9,NDUFA10,NDUFAB1,NDUFB2,NDUFB3,NDUFB4,NDUFB5,NDUFB6,NDUFB7,NDUFB8,NDUFB9,NDUFB10,NDUFC1,NDUFC2,NDUFS4,NDUFS5,NDUFS8,NDUFV2,PRKAG1,SDHB,SDHC,SDHD,TNFRSF1A,UQCRC1,UQCRC2,UQCRFS1,COX7A2L,UQCR11,CCNI,UQCRQ,NDUFA13,MLXIPL,ADIPOR1,CYCS,NDUFA12,NDUFA11,NDUFS7
2_Member	KEGG Pathway	hsa04723	Retrograde endocannabinoid signaling	-9.55686	-8.31228	30/167	2786,2788,4694,4695,4696,4698,4700,4702,4704,4705,4706,4708,4709,4710,4711,4712,4713,4714,4715,4716,4717,4718,4724,4725,4728,4729,51079,55967,126328,374291	GNG4,GNG7,NDUFA1,NDUFA2,NDUFA3,NDUFA5,NDUFA6,NDUFA8,NDUFA9,NDUFA10,NDUFAB1,NDUFB2,NDUFB3,NDUFB4,NDUFB5,NDUFB6,NDUFB7,NDUFB8,NDUFB9,NDUFB10,NDUFC1,NDUFC2,NDUFS4,NDUFS5,NDUFS8,NDUFV2,NDUFA13,NDUFA12,NDUFA11,NDUFS7
2_Member	KEGG Pathway	ko04260	Cardiac muscle contraction	-6.63614	-5.57363	17/78	486,1327,1329,1337,1340,1345,1346,1347,1350,1351,1537,7384,7385,7386,9167,10975,27089	FXYD2,COX4I1,COX5B,COX6A1,COX6B1,COX6C,COX7A1,COX7A2,COX7C,COX8A,CYC1,UQCRC1,UQCRC2,UQCRFS1,COX7A2L,UQCR11,UQCRQ
2_Member	KEGG Pathway	hsa04260	Cardiac muscle contraction	-6.31708	-5.28335	18/91	486,1327,1329,1337,1340,1345,1346,1347,1350,1351,1537,7384,7385,7386,9167,10975,10983,27089	FXYD2,COX4I1,COX5B,COX6A1,COX6B1,COX6C,COX7A1,COX7A2,COX7C,COX8A,CYC1,UQCRC1,UQCRC2,UQCRFS1,COX7A2L,UQCR11,CCNI,UQCRQ
3_Summary	Hallmark Gene Sets	M5926	HALLMARK MYC TARGETS V1	-47.1387	-44.991	83/200	52,708,1019,1176,1207,1537,1854,1933,1965,1973,1977,2079,2091,2739,3015,3178,3251,3608,3615,3735,4673,4706,4869,5111,5230,5245,5250,5425,5478,5682,5683,5687,5690,5691,5704,5709,5902,6128,6141,6146,6164,6175,6187,6188,6193,6194,6204,6427,6428,6432,6627,6632,6633,6637,6741,6742,6950,7284,7324,7411,7416,7419,7458,7555,8664,9045,10213,10399,10574,10575,10728,10921,10935,10971,10987,26354,26986,28973,…	ACP1,C1QBP,CDK4,AP3S1,CLNS1A,CYC1,DUT,EEF1B2,EIF2S1,EIF4A1,EIF4E,ERH,FBL,GLO1,H2AZ1,HNRNPA1,HPRT1,ILF2,IMPDH2,KARS1,NAP1L1,NDUFAB1,NPM1,PCNA,PGK1,PHB,SLC25A3,POLD2,PPIA,PSMA1,PSMA2,PSMA6,PSMB2,PSMB3,PSMC4,PSMD3,RANBP1,RPL6,RPL18,RPL22,RPL34,RPLP0,RPS2,RPS3,RPS5,RPS6,RPS10,SRSF2,SRSF3,SRSF7,SNRPA1,SNRPD1,SNRPD2,SNRPG,SSB,SSBP1,TCP1,TUFM,UBE2E1,VBP1,VDAC1,VDAC3,EIF4H,CNBP,EIF3D,RPL14,PSMD14,RACK1,C…
3_Member	Hallmark Gene Sets	M5926	HALLMARK MYC TARGETS V1	-47.1387	-44.991	83/200	52,708,1019,1176,1207,1537,1854,1933,1965,1973,1977,2079,2091,2739,3015,3178,3251,3608,3615,3735,4673,4706,4869,5111,5230,5245,5250,5425,5478,5682,5683,5687,5690,5691,5704,5709,5902,6128,6141,6146,6164,6175,6187,6188,6193,6194,6204,6427,6428,6432,6627,6632,6633,6637,6741,6742,6950,7284,7324,7411,7416,7419,7458,7555,8664,9045,10213,10399,10574,10575,10728,10921,10935,10971,10987,26354,26986,28973,…	ACP1,C1QBP,CDK4,AP3S1,CLNS1A,CYC1,DUT,EEF1B2,EIF2S1,EIF4A1,EIF4E,ERH,FBL,GLO1,H2AZ1,HNRNPA1,HPRT1,ILF2,IMPDH2,KARS1,NAP1L1,NDUFAB1,NPM1,PCNA,PGK1,PHB,SLC25A3,POLD2,PPIA,PSMA1,PSMA2,PSMA6,PSMB2,PSMB3,PSMC4,PSMD3,RANBP1,RPL6,RPL18,RPL22,RPL34,RPLP0,RPS2,RPS3,RPS5,RPS6,RPS10,SRSF2,SRSF3,SRSF7,SNRPA1,SNRPD1,SNRPD2,SNRPG,SSB,SSBP1,TCP1,TUFM,UBE2E1,VBP1,VDAC1,VDAC3,EIF4H,CNBP,EIF3D,RPL14,PSMD14,RACK1,C…
4_Summary	KEGG Pathway	ko03050	Proteasome	-18.5223	-16.7426	25/45	5682,5683,5684,5686,5687,5689,5690,5691,5693,5694,5695,5696,5700,5701,5704,5705,5709,5710,5720,5721,9491,9861,10213,11047,51371	PSMA1,PSMA2,PSMA3,PSMA5,PSMA6,PSMB1,PSMB2,PSMB3,PSMB5,PSMB6,PSMB7,PSMB8,PSMC1,PSMC2,PSMC4,PSMC5,PSMD3,PSMD4,PSME1,PSME2,PSMF1,PSMD6,PSMD14,ADRM1,POMP
4_Member	KEGG Pathway	ko03050	Proteasome	-18.5223	-16.7426	25/45	5682,5683,5684,5686,5687,5689,5690,5691,5693,5694,5695,5696,5700,5701,5704,5705,5709,5710,5720,5721,9491,9861,10213,11047,51371	PSMA1,PSMA2,PSMA3,PSMA5,PSMA6,PSMB1,PSMB2,PSMB3,PSMB5,PSMB6,PSMB7,PSMB8,PSMC1,PSMC2,PSMC4,PSMC5,PSMD3,PSMD4,PSME1,PSME2,PSMF1,PSMD6,PSMD14,ADRM1,POMP
4_Member	KEGG Pathway	hsa03050	Proteasome	-17.9034	-16.1537	25/47	5682,5683,5684,5686,5687,5689,5690,5691,5693,5694,5695,5696,5700,5701,5704,5705,5709,5710,5720,5721,9491,9861,10213,11047,51371	PSMA1,PSMA2,PSMA3,PSMA5,PSMA6,PSMB1,PSMB2,PSMB3,PSMB5,PSMB6,PSMB7,PSMB8,PSMC1,PSMC2,PSMC4,PSMC5,PSMD3,PSMD4,PSME1,PSME2,PSMF1,PSMD6,PSMD14,ADRM1,POMP
5_Summary	KEGG Pathway	hsa03040	Spliceosome	-17.8052	-16.1099	41/134	3178,3312,4116,4809,6427,6428,6432,6627,6631,6632,6633,6635,6636,6637,8559,8683,8896,9410,9939,10084,10262,10286,10450,10929,11017,11157,23658,25804,25949,27258,27316,27339,51503,51639,51690,57819,83443,84321,84844,151903,153527	HNRNPA1,HSPA8,MAGOH,SNU13,SRSF2,SRSF3,SRSF7,SNRPA1,SNRPC,SNRPD1,SNRPD2,SNRPE,SNRPF,SNRPG,PRPF18,SRSF9,BUD31,SNRNP40,RBM8A,PQBP1,SF3B4,BCAS2,PPIE,SRSF8,SNRNP27,LSM6,LSM5,LSM4,SYF2,LSM3,RBMX,PRPF19,CWC15,SF3B6,LSM7,LSM2,SF3B5,THOC3,PHF5A,CCDC12,ZMAT2
5_Member	KEGG Pathway	hsa03040	Spliceosome	-17.8052	-16.1099	41/134	3178,3312,4116,4809,6427,6428,6432,6627,6631,6632,6633,6635,6636,6637,8559,8683,8896,9410,9939,10084,10262,10286,10450,10929,11017,11157,23658,25804,25949,27258,27316,27339,51503,51639,51690,57819,83443,84321,84844,151903,153527	HNRNPA1,HSPA8,MAGOH,SNU13,SRSF2,SRSF3,SRSF7,SNRPA1,SNRPC,SNRPD1,SNRPD2,SNRPE,SNRPF,SNRPG,PRPF18,SRSF9,BUD31,SNRNP40,RBM8A,PQBP1,SF3B4,BCAS2,PPIE,SRSF8,SNRNP27,LSM6,LSM5,LSM4,SYF2,LSM3,RBMX,PRPF19,CWC15,SF3B6,LSM7,LSM2,SF3B5,THOC3,PHF5A,CCDC12,ZMAT2
5_Member	KEGG Pathway	ko03040	Spliceosome	-17.8052	-16.1099	41/134	3178,3312,4116,4809,6427,6428,6432,6627,6631,6632,6633,6635,6636,6637,8559,8683,8896,9410,9939,10084,10262,10286,10450,10929,11017,11157,23658,25804,25949,27258,27316,27339,51503,51639,51690,57819,83443,84321,84844,151903,153527	HNRNPA1,HSPA8,MAGOH,SNU13,SRSF2,SRSF3,SRSF7,SNRPA1,SNRPC,SNRPD1,SNRPD2,SNRPE,SNRPF,SNRPG,PRPF18,SRSF9,BUD31,SNRNP40,RBM8A,PQBP1,SF3B4,BCAS2,PPIE,SRSF8,SNRNP27,LSM6,LSM5,LSM4,SYF2,LSM3,RBMX,PRPF19,CWC15,SF3B6,LSM7,LSM2,SF3B5,THOC3,PHF5A,CCDC12,ZMAT2
6_Summary	Hallmark Gene Sets	M5905	HALLMARK ADIPOGENESIS	-16.6648	-14.9942	49/200	204,226,539,847,977,1031,1337,1351,1537,1652,1666,1717,1891,1892,2878,2879,3033,4189,4191,4259,4698,4706,4713,5168,5264,6390,6391,6647,6888,7086,7351,7384,7905,8802,10400,10449,10935,10975,23788,26994,27069,27089,29103,51635,80273,84274,84522,128338,415116	AK2,ALDOA,ATP5PO,CAT,CD151,CDKN2C,COX6A1,COX8A,CYC1,DDT,DECR1,DHCR7,ECH1,ECHS1,GPX3,GPX4,HADH,DNAJB9,MDH2,MGST3,NDUFA5,NDUFAB1,NDUFB7,ENPP2,PHYH,SDHB,SDHC,SOD1,TALDO1,TKT,UCP2,UQCRC1,REEP5,SUCLG1,PEMT,ACAA2,PRDX3,UQCR11,MTCH2,RNF11,GHITM,UQCRQ,DNAJC15,DHRS7,GRPEL1,COQ5,JAGN1,DRAM2,PIM3
6_Member	Hallmark Gene Sets	M5905	HALLMARK ADIPOGENESIS	-16.6648	-14.9942	49/200	204,226,539,847,977,1031,1337,1351,1537,1652,1666,1717,1891,1892,2878,2879,3033,4189,4191,4259,4698,4706,4713,5168,5264,6390,6391,6647,6888,7086,7351,7384,7905,8802,10400,10449,10935,10975,23788,26994,27069,27089,29103,51635,80273,84274,84522,128338,415116	AK2,ALDOA,ATP5PO,CAT,CD151,CDKN2C,COX6A1,COX8A,CYC1,DDT,DECR1,DHCR7,ECH1,ECHS1,GPX3,GPX4,HADH,DNAJB9,MDH2,MGST3,NDUFA5,NDUFAB1,NDUFB7,ENPP2,PHYH,SDHB,SDHC,SOD1,TALDO1,TKT,UCP2,UQCRC1,REEP5,SUCLG1,PEMT,ACAA2,PRDX3,UQCR11,MTCH2,RNF11,GHITM,UQCRQ,DNAJC15,DHRS7,GRPEL1,COQ5,JAGN1,DRAM2,PIM3
7_Summary	Hallmark Gene Sets	M5898	HALLMARK DNA REPAIR	-15.4792	-14.0158	37/150	353,1069,1603,1716,1854,2067,2879,2958,2987,3251,3615,4350,5111,5432,5434,5435,5439,6118,6119,6386,6834,6880,6883,7251,7936,8721,9978,10063,10134,10289,10959,11047,23204,50808,53343,64976,84265	APRT,CETN2,DAD1,DGUOK,DUT,ERCC1,GPX4,GTF2A2,GUK1,HPRT1,IMPDH2,MPG,PCNA,POLR2C,POLR2E,POLR2F,POLR2J,RPA2,RPA3,SDCBP,SURF1,TAF9,TAF12,TSG101,NELFE,EDF1,RBX1,COX17,BCAP31,EIF1B,TMED2,ADRM1,ARL6IP1,AK3,NUDT9,MRPL40,POLR3GL
7_Member	Hallmark Gene Sets	M5898	HALLMARK DNA REPAIR	-15.4792	-14.0158	37/150	353,1069,1603,1716,1854,2067,2879,2958,2987,3251,3615,4350,5111,5432,5434,5435,5439,6118,6119,6386,6834,6880,6883,7251,7936,8721,9978,10063,10134,10289,10959,11047,23204,50808,53343,64976,84265	APRT,CETN2,DAD1,DGUOK,DUT,ERCC1,GPX4,GTF2A2,GUK1,HPRT1,IMPDH2,MPG,PCNA,POLR2C,POLR2E,POLR2F,POLR2J,RPA2,RPA3,SDCBP,SURF1,TAF9,TAF12,TSG101,NELFE,EDF1,RBX1,COX17,BCAP31,EIF1B,TMED2,ADRM1,ARL6IP1,AK3,NUDT9,MRPL40,POLR3GL
8_Summary	Hallmark Gene Sets	M5924	HALLMARK MTORC1 SIGNALING	-14.783	-13.3757	42/200	226,900,928,1026,1649,1717,2023,2286,2597,2821,3251,3422,3488,3638,4048,5052,5230,5464,5478,5641,5684,5693,5701,5704,5861,6184,6533,6715,7167,7277,7283,7323,8553,8878,9521,10213,10962,23478,27101,27230,51382,54541	ALDOA,CCNG1,CD9,CDKN1A,DDIT3,DHCR7,ENO1,FKBP2,GAPDH,GPI,HPRT1,IDI1,IGFBP5,INSIG1,LTA4H,PRDX1,PGK1,PPA1,PPIA,LGMN,PSMA3,PSMB5,PSMC2,PSMC4,RAB1A,RPN1,SLC6A6,SRD5A1,TPI1,TUBA4A,TUBG1,UBE2D3,BHLHE40,SQSTM1,EEF1E1,PSMD14,MLLT11,SEC11A,CACYBP,SERP1,ATP6V1D,DDIT4
8_Member	Hallmark Gene Sets	M5924	HALLMARK MTORC1 SIGNALING	-14.783	-13.3757	42/200	226,900,928,1026,1649,1717,2023,2286,2597,2821,3251,3422,3488,3638,4048,5052,5230,5464,5478,5641,5684,5693,5701,5704,5861,6184,6533,6715,7167,7277,7283,7323,8553,8878,9521,10213,10962,23478,27101,27230,51382,54541	ALDOA,CCNG1,CD9,CDKN1A,DDIT3,DHCR7,ENO1,FKBP2,GAPDH,GPI,HPRT1,IDI1,IGFBP5,INSIG1,LTA4H,PRDX1,PGK1,PPA1,PPIA,LGMN,PSMA3,PSMB5,PSMC2,PSMC4,RAB1A,RPN1,SLC6A6,SRD5A1,TPI1,TUBA4A,TUBG1,UBE2D3,BHLHE40,SQSTM1,EEF1E1,PSMD14,MLLT11,SEC11A,CACYBP,SERP1,ATP6V1D,DDIT4
9_Summary	Hallmark Gene Sets	M5935	HALLMARK FATTY ACID METABOLISM	-13.5231	-11.8983	39/158	39,223,226,549,644,873,1429,1666,1891,1892,2026,2052,2572,3015,3028,3033,3155,3422,4190,4191,4282,5160,5162,5720,5805,6391,6392,6611,7389,7533,8802,8803,9246,9588,10449,10961,23710,51170,84693	ACAT2,ALDH9A1,ALDOA,AUH,BLVRA,CBR1,CRYZ,DECR1,ECH1,ECHS1,ENO2,EPHX1,GAD2,H2AZ1,HSD17B10,HADH,HMGCL,IDI1,MDH1,MDH2,MIF,PDHA1,PDHB,PSME1,PTS,SDHC,SDHD,SMS,UROD,YWHAH,SUCLG1,SUCLA2,UBE2L6,PRDX6,ACAA2,ERP29,GABARAPL1,HSD17B11,MCEE
9_Member	Hallmark Gene Sets	M5935	HALLMARK FATTY ACID METABOLISM	-13.5231	-11.8983	39/158	39,223,226,549,644,873,1429,1666,1891,1892,2026,2052,2572,3015,3028,3033,3155,3422,4190,4191,4282,5160,5162,5720,5805,6391,6392,6611,7389,7533,8802,8803,9246,9588,10449,10961,23710,51170,84693	ACAT2,ALDH9A1,ALDOA,AUH,BLVRA,CBR1,CRYZ,DECR1,ECH1,ECHS1,ENO2,EPHX1,GAD2,H2AZ1,HSD17B10,HADH,HMGCL,IDI1,MDH1,MDH2,MIF,PDHA1,PDHB,PSME1,PTS,SDHC,SDHD,SMS,UROD,YWHAH,SUCLG1,SUCLA2,UBE2L6,PRDX6,ACAA2,ERP29,GABARAPL1,HSD17B11,MCEE
10_Summary	KEGG Pathway	hsa04142	Lysosome	-12.9626	-11.6165	32/135	427,533,537,967,968,1176,1200,1211,1508,1509,1514,1515,1777,2548,2629,3073,3074,3916,4758,5476,5538,5641,5660,6609,8722,9114,9741,10577,23787,51162,51606,55353,1174,2517,3423	ASAH1,ATP6V0B,ATP6AP1,CD63,CD68,AP3S1,TPP1,CLTA,CTSB,CTSD,CTSL,CTSV,DNASE2,GAA,GBA,HEXA,HEXB,LAMP1,NEU1,CTSA,PPT1,LGMN,PSAP,SMPD1,CTSF,ATP6V0D1,LAPTM4A,NPC2,MTCH1,EGFL7,ATP6V1H,LAPTM4B,AP1S1,FUCA1,IDS
10_Member	KEGG Pathway	hsa04142	Lysosome	-12.9626	-11.6165	32/135	427,533,537,967,968,1176,1200,1211,1508,1509,1514,1515,1777,2548,2629,3073,3074,3916,4758,5476,5538,5641,5660,6609,8722,9114,9741,10577,23787,51162,51606,55353	ASAH1,ATP6V0B,ATP6AP1,CD63,CD68,AP3S1,TPP1,CLTA,CTSB,CTSD,CTSL,CTSV,DNASE2,GAA,GBA,HEXA,HEXB,LAMP1,NEU1,CTSA,PPT1,LGMN,PSAP,SMPD1,CTSF,ATP6V0D1,LAPTM4A,NPC2,MTCH1,EGFL7,ATP6V1H,LAPTM4B
10_Member	KEGG Pathway	ko04142	Lysosome	-12.6524	-11.0883	33/123	427,533,537,967,968,1174,1176,1200,1211,1508,1509,1514,1515,1777,2517,2548,2629,3073,3074,3423,3916,4758,5476,5538,5641,5660,6609,8722,9114,9741,10577,51606,55353	ASAH1,ATP6V0B,ATP6AP1,CD63,CD68,AP1S1,AP3S1,TPP1,CLTA,CTSB,CTSD,CTSL,CTSV,DNASE2,FUCA1,GAA,GBA,HEXA,HEXB,IDS,LAMP1,NEU1,CTSA,PPT1,LGMN,PSAP,SMPD1,CTSF,ATP6V0D1,LAPTM4A,NPC2,ATP6V1H,LAPTM4B
11_Summary	Hallmark Gene Sets	M5939	HALLMARK P53 PATHWAY	-11.9448	-10.3991	42/200	581,896,900,1026,1029,1509,1649,2052,2517,2877,3094,3275,3945,4013,5111,5889,6004,6141,6206,6768,8673,8722,8848,8870,9538,10399,10544,10668,23479,23612,25873,26355,29946,30851,51002,51065,51181,51447,51499,54541,64065,92815	BAX,CCND3,CCNG1,CDKN1A,CDKN2A,CTSD,DDIT3,EPHX1,FUCA1,GPX2,HINT1,PRMT2,LDHB,VWA5A,PCNA,RAD51C,RGS16,RPL18,RPS12,ST14,VAMP8,CTSF,TSC22D1,IER3,EI24,RACK1,PROCR,CGRRF1,ISCU,PHLDA3,RPL36,FAM162A,SERTAD3,TAX1BP3,TPRKB,RPS27L,DCXR,IP6K2,TRIAP1,DDIT4,PERP,H2AW
11_Member	Hallmark Gene Sets	M5939	HALLMARK P53 PATHWAY	-11.9448	-10.3991	42/200	581,896,900,1026,1029,1509,1649,2052,2517,2877,3094,3275,3945,4013,5111,5889,6004,6141,6206,6768,8673,8722,8848,8870,9538,10399,10544,10668,23479,23612,25873,26355,29946,30851,51002,51065,51181,51447,51499,54541,64065,92815	BAX,CCND3,CCNG1,CDKN1A,CDKN2A,CTSD,DDIT3,EPHX1,FUCA1,GPX2,HINT1,PRMT2,LDHB,VWA5A,PCNA,RAD51C,RGS16,RPL18,RPS12,ST14,VAMP8,CTSF,TSC22D1,IER3,EI24,RACK1,PROCR,CGRRF1,ISCU,PHLDA3,RPL36,FAM162A,SERTAD3,TAX1BP3,TPRKB,RPS27L,DCXR,IP6K2,TRIAP1,DDIT4,PERP,H2AW
12_Summary	KEGG Pathway	hsa01200	Carbon metabolism	-10.5839	-9.07304	29/114	38,39,226,230,847,1892,2023,2026,2597,2821,4190,4191,5160,5162,5213,5223,5230,5631,6390,6391,6392,6888,7086,7167,8802,8803,22934,84693,414328,223,669,3945,9562,10327,92579,29911,384,587,29920,133,302,665,1026,1649,2548,3073,3423,4282,4493,4502,6383,6533,7163,7538,8553,8870,10957,25824,26355,54541,55076,56925	ACAT1,ACAT2,ALDOA,ALDOC,CAT,ECHS1,ENO1,ENO2,GAPDH,GPI,MDH1,MDH2,PDHA1,PDHB,PFKM,PGAM1,PGK1,PRPS1,SDHB,SDHC,SDHD,TALDO1,TKT,TPI1,SUCLG1,SUCLA2,RPIA,MCEE,IDNK,ALDH9A1,BPGM,LDHB,MINPP1,AKR1A1,G6PC3,HOOK2,ARG2,BCAT2,PYCR2,ADM,ANXA2,BNIP3L,CDKN1A,DDIT3,GAA,HEXA,IDS,MIF,MT1E,MT2A,SDC2,SLC6A6,TPD52,ZFP36,BHLHE40,IER3,PNRC1,PRDX5,FAM162A,DDIT4,TMEM45A,LXN
12_Member	KEGG Pathway	hsa01200	Carbon metabolism	-10.5839	-9.07304	29/114	38,39,226,230,847,1892,2023,2026,2597,2821,4190,4191,5160,5162,5213,5223,5230,5631,6390,6391,6392,6888,7086,7167,8802,8803,22934,84693,414328	ACAT1,ACAT2,ALDOA,ALDOC,CAT,ECHS1,ENO1,ENO2,GAPDH,GPI,MDH1,MDH2,PDHA1,PDHB,PFKM,PGAM1,PGK1,PRPS1,SDHB,SDHC,SDHD,TALDO1,TKT,TPI1,SUCLG1,SUCLA2,RPIA,MCEE,IDNK
12_Member	KEGG Pathway	ko01200	Carbon metabolism	-10.5839	-9.07304	29/114	38,39,226,230,847,1892,2023,2026,2597,2821,4190,4191,5160,5162,5213,5223,5230,5631,6390,6391,6392,6888,7086,7167,8802,8803,22934,84693,414328	ACAT1,ACAT2,ALDOA,ALDOC,CAT,ECHS1,ENO1,ENO2,GAPDH,GPI,MDH1,MDH2,PDHA1,PDHB,PFKM,PGAM1,PGK1,PRPS1,SDHB,SDHC,SDHD,TALDO1,TKT,TPI1,SUCLG1,SUCLA2,RPIA,MCEE,IDNK
12_Member	KEGG Pathway	ko00010	Glycolysis / Gluconeogenesis	-7.22209	-5.89833	18/67	223,226,230,669,2023,2026,2597,2821,3945,5160,5162,5213,5223,5230,7167,9562,10327,92579	ALDH9A1,ALDOA,ALDOC,BPGM,ENO1,ENO2,GAPDH,GPI,LDHB,PDHA1,PDHB,PFKM,PGAM1,PGK1,TPI1,MINPP1,AKR1A1,G6PC3
12_Member	KEGG Pathway	M00001	Glycolysis (Embden-Meyerhof pathway), glucose => pyruvate	-6.8195	-5.74493	10/25	226,230,2023,2026,2597,2821,5213,5223,5230,7167	ALDOA,ALDOC,ENO1,ENO2,GAPDH,GPI,PFKM,PGAM1,PGK1,TPI1
12_Member	KEGG Pathway	hsa_M00001	Glycolysis (Embden-Meyerhof pathway), glucose => pyruvate	-6.8195	-5.74493	10/25	226,230,2023,2026,2597,2821,5213,5223,5230,7167	ALDOA,ALDOC,ENO1,ENO2,GAPDH,GPI,PFKM,PGAM1,PGK1,TPI1
12_Member	KEGG Pathway	hsa00010	Glycolysis / Gluconeogenesis	-6.30406	-5.0858	19/84	223,226,230,669,2023,2026,2597,2821,3945,5160,5162,5213,5223,5230,7167,9562,10327,29911,92579	ALDH9A1,ALDOA,ALDOC,BPGM,ENO1,ENO2,GAPDH,GPI,LDHB,PDHA1,PDHB,PFKM,PGAM1,PGK1,TPI1,MINPP1,AKR1A1,HOOK2,G6PC3
12_Member	KEGG Pathway	M00003	Gluconeogenesis, oxaloacetate => fructose-6P	-6.21545	-5.19271	8/17	226,230,2023,2026,2597,5223,5230,7167	ALDOA,ALDOC,ENO1,ENO2,GAPDH,PGAM1,PGK1,TPI1
12_Member	KEGG Pathway	hsa_M00003	Gluconeogenesis, oxaloacetate => fructose-6P	-6.21545	-5.19271	8/17	226,230,2023,2026,2597,5223,5230,7167	ALDOA,ALDOC,ENO1,ENO2,GAPDH,PGAM1,PGK1,TPI1
12_Member	KEGG Pathway	hsa01230	Biosynthesis of amino acids	-6.14965	-5.13764	16/75	226,230,384,587,2023,2026,2597,5213,5223,5230,5631,6888,7086,7167,22934,29920	ALDOA,ALDOC,ARG2,BCAT2,ENO1,ENO2,GAPDH,PFKM,PGAM1,PGK1,PRPS1,TALDO1,TKT,TPI1,RPIA,PYCR2
12_Member	KEGG Pathway	ko01230	Biosynthesis of amino acids	-6.14965	-5.13764	16/75	226,230,384,587,2023,2026,2597,5213,5223,5230,5631,6888,7086,7167,22934,29920	ALDOA,ALDOC,ARG2,BCAT2,ENO1,ENO2,GAPDH,PFKM,PGAM1,PGK1,PRPS1,TALDO1,TKT,TPI1,RPIA,PYCR2
12_Member	Hallmark Gene Sets	M5891	HALLMARK HYPOXIA	-5.85056	-4.68816	31/200	133,226,230,302,665,1026,1649,2023,2026,2548,2597,2821,3073,3423,4282,4493,4502,5230,6383,6533,7163,7167,7538,8553,8870,10957,25824,26355,54541,55076,56925	ADM,ALDOA,ALDOC,ANXA2,BNIP3L,CDKN1A,DDIT3,ENO1,ENO2,GAA,GAPDH,GPI,HEXA,IDS,MIF,MT1E,MT2A,PGK1,SDC2,SLC6A6,TPD52,TPI1,ZFP36,BHLHE40,IER3,PNRC1,PRDX5,FAM162A,DDIT4,TMEM45A,LXN
12_Member	KEGG Pathway	M00002	Glycolysis, core module involving three-carbon compounds	-4.96481	-4.11817	6/12	2023,2026,2597,5223,5230,7167	ENO1,ENO2,GAPDH,PGAM1,PGK1,TPI1
12_Member	KEGG Pathway	hsa_M00002	Glycolysis, core module involving three-carbon compounds	-4.96481	-4.11817	6/12	2023,2026,2597,5223,5230,7167	ENO1,ENO2,GAPDH,PGAM1,PGK1,TPI1
13_Summary	KEGG Pathway	ko03013	RNA transport	-10.3735	-8.87906	36/171	1207,1915,1965,1973,1974,1977,1978,3646,4116,6612,6613,7329,7341,8664,8665,8667,8668,8891,9086,9939,10209,10248,10284,10289,10775,10921,11171,26986,29107,51367,54913,55520,79228,79897,80145,84321	CLNS1A,EEF1A1,EIF2S1,EIF4A1,EIF4A2,EIF4E,EIF4EBP1,EIF3E,MAGOH,SUMO3,SUMO2,UBE2I,SUMO1,EIF3D,EIF3F,EIF3H,EIF3I,EIF2B3,EIF1AY,RBM8A,EIF1,POP7,SAP18,EIF1B,POP4,RNPS1,STRAP,PABPC1,NXT1,POP5,RPP25,ELAC1,THOC6,RPP21,THOC7,THOC3
13_Member	KEGG Pathway	ko03013	RNA transport	-10.3735	-8.87906	36/171	1207,1915,1965,1973,1974,1977,1978,3646,4116,6612,6613,7329,7341,8664,8665,8667,8668,8891,9086,9939,10209,10248,10284,10289,10775,10921,11171,26986,29107,51367,54913,55520,79228,79897,80145,84321	CLNS1A,EEF1A1,EIF2S1,EIF4A1,EIF4A2,EIF4E,EIF4EBP1,EIF3E,MAGOH,SUMO3,SUMO2,UBE2I,SUMO1,EIF3D,EIF3F,EIF3H,EIF3I,EIF2B3,EIF1AY,RBM8A,EIF1,POP7,SAP18,EIF1B,POP4,RNPS1,STRAP,PABPC1,NXT1,POP5,RPP25,ELAC1,THOC6,RPP21,THOC7,THOC3
13_Member	KEGG Pathway	hsa03013	RNA transport	-9.71091	-8.24748	36/180	1207,1915,1965,1973,1974,1977,1978,3646,4116,6612,6613,7329,7341,8664,8665,8667,8668,8891,9086,9939,10209,10248,10284,10289,10775,10921,11171,26986,29107,51367,54913,55520,79228,79897,80145,84321	CLNS1A,EEF1A1,EIF2S1,EIF4A1,EIF4A2,EIF4E,EIF4EBP1,EIF3E,MAGOH,SUMO3,SUMO2,UBE2I,SUMO1,EIF3D,EIF3F,EIF3H,EIF3I,EIF2B3,EIF1AY,RBM8A,EIF1,POP7,SAP18,EIF1B,POP4,RNPS1,STRAP,PABPC1,NXT1,POP5,RPP25,ELAC1,THOC6,RPP21,THOC7,THOC3
14_Summary	Hallmark Gene Sets	M5922	HALLMARK UNFOLDED PROTEIN RESPONSE	-9.95239	-8.47372	28/113	1051,1163,1938,1965,1973,1974,1977,1978,3434,4189,4869,6208,7466,8815,9114,9709,10775,10897,23478,25804,27230,27257,28972,51013,54512,54541,55272,55651	CEBPB,CKS1B,EEF2,EIF2S1,EIF4A1,EIF4A2,EIF4E,EIF4EBP1,IFIT1,DNAJB9,NPM1,RPS14,WFS1,BANF1,ATP6V0D1,HERPUD1,POP4,YIF1A,SEC11A,LSM4,SERP1,LSM1,SPCS1,EXOSC1,EXOSC4,DDIT4,IMP3,NHP2
14_Member	Hallmark Gene Sets	M5922	HALLMARK UNFOLDED PROTEIN RESPONSE	-9.95239	-8.47372	28/113	1051,1163,1938,1965,1973,1974,1977,1978,3434,4189,4869,6208,7466,8815,9114,9709,10775,10897,23478,25804,27230,27257,28972,51013,54512,54541,55272,55651	CEBPB,CKS1B,EEF2,EIF2S1,EIF4A1,EIF4A2,EIF4E,EIF4EBP1,IFIT1,DNAJB9,NPM1,RPS14,WFS1,BANF1,ATP6V0D1,HERPUD1,POP4,YIF1A,SEC11A,LSM4,SERP1,LSM1,SPCS1,EXOSC1,EXOSC4,DDIT4,IMP3,NHP2
15_Summary	KEGG Pathway	ko04721	Synaptic vesicle cycle	-9.91539	-8.64278	19/63	160,526,529,533,773,1175,1211,5864,6616,6804,6844,8775,8992,9114,9296,9550,51382,51606,155066,60,537,929,1514,3105,3106,3107,3133,3916,5878,7277,7846,7879,10376,10383,84790,203068,347733,4695,375,11014,387,1977,1978,5604,6009,6194,7132,8649,10542,10670,54541,55004,64223,389541,4792	AP2A1,ATP6V1B2,ATP6V1E1,ATP6V0B,CACNA1A,AP2S1,CLTA,RAB3A,SNAP25,STX1A,VAMP2,NAPA,ATP6V0E1,ATP6V0D1,ATP6V1F,ATP6V1G1,ATP6V1D,ATP6V1H,ATP6V0E2,ACTB,ATP6AP1,CD14,CTSL,HLA-A,HLA-B,HLA-C,HLA-E,LAMP1,RAB5C,TUBA4A,TUBA1A,RAB7A,TUBA1B,TUBB4B,TUBA1C,TUBB,TUBB2B,NDUFA2,ARF1,KDELR2,RHOA,EIF4E,EIF4EBP1,MAP2K1,RHEB,RPS6,TNFRSF1A,LAMTOR3,LAMTOR5,RRAGA,DDIT4,LAMTOR1,MLST8,LAMTOR4,NFKBIA
15_Member	KEGG Pathway	ko04721	Synaptic vesicle cycle	-9.91539	-8.64278	19/63	160,526,529,533,773,1175,1211,5864,6616,6804,6844,8775,8992,9114,9296,9550,51382,51606,155066	AP2A1,ATP6V1B2,ATP6V1E1,ATP6V0B,CACNA1A,AP2S1,CLTA,RAB3A,SNAP25,STX1A,VAMP2,NAPA,ATP6V0E1,ATP6V0D1,ATP6V1F,ATP6V1G1,ATP6V1D,ATP6V1H,ATP6V0E2
15_Member	KEGG Pathway	ko04145	Phagosome	-8.58038	-7.39491	28/154	60,526,529,533,537,929,1514,3105,3106,3107,3133,3916,5878,7277,7846,7879,8992,9114,9296,9550,10376,10383,51382,51606,84790,155066,203068,347733	ACTB,ATP6V1B2,ATP6V1E1,ATP6V0B,ATP6AP1,CD14,CTSL,HLA-A,HLA-B,HLA-C,HLA-E,LAMP1,RAB5C,TUBA4A,TUBA1A,RAB7A,ATP6V0E1,ATP6V0D1,ATP6V1F,ATP6V1G1,TUBA1B,TUBB4B,ATP6V1D,ATP6V1H,TUBA1C,ATP6V0E2,TUBB,TUBB2B
15_Member	KEGG Pathway	hsa04145	Phagosome	-8.32264	-7.16024	29/168	60,526,529,533,537,929,1514,3105,3106,3107,3133,3916,4695,5878,7277,7846,7879,8992,9114,9296,9550,10376,10383,51382,51606,84790,155066,203068,347733	ACTB,ATP6V1B2,ATP6V1E1,ATP6V0B,ATP6AP1,CD14,CTSL,HLA-A,HLA-B,HLA-C,HLA-E,LAMP1,NDUFA2,RAB5C,TUBA4A,TUBA1A,RAB7A,ATP6V0E1,ATP6V0D1,ATP6V1F,ATP6V1G1,TUBA1B,TUBB4B,ATP6V1D,ATP6V1H,TUBA1C,ATP6V0E2,TUBB,TUBB2B
15_Member	KEGG Pathway	hsa04721	Synaptic vesicle cycle	-8.08777	-6.9401	19/79	160,526,529,533,773,1175,1211,5864,6616,6804,6844,8775,8992,9114,9296,9550,51382,51606,155066	AP2A1,ATP6V1B2,ATP6V1E1,ATP6V0B,CACNA1A,AP2S1,CLTA,RAB3A,SNAP25,STX1A,VAMP2,NAPA,ATP6V0E1,ATP6V0D1,ATP6V1F,ATP6V1G1,ATP6V1D,ATP6V1H,ATP6V0E2
15_Member	KEGG Pathway	ko05110	Vibrio cholerae infection	-6.90051	-5.81353	14/51	60,375,526,529,533,537,8992,9114,9296,9550,11014,51382,51606,155066	ACTB,ARF1,ATP6V1B2,ATP6V1E1,ATP6V0B,ATP6AP1,ATP6V0E1,ATP6V0D1,ATP6V1F,ATP6V1G1,KDELR2,ATP6V1D,ATP6V1H,ATP6V0E2
15_Member	KEGG Pathway	hsa05110	Vibrio cholerae infection	-6.56177	-5.51101	14/54	60,375,526,529,533,537,8992,9114,9296,9550,11014,51382,51606,155066	ACTB,ARF1,ATP6V1B2,ATP6V1E1,ATP6V0B,ATP6AP1,ATP6V0E1,ATP6V0D1,ATP6V1F,ATP6V1G1,KDELR2,ATP6V1D,ATP6V1H,ATP6V0E2
15_Member	KEGG Pathway	hsa04966	Collecting duct acid secretion	-4.44919	-3.70234	8/27	526,529,8992,9114,9296,9550,51382,155066	ATP6V1B2,ATP6V1E1,ATP6V0E1,ATP6V0D1,ATP6V1F,ATP6V1G1,ATP6V1D,ATP6V0E2
15_Member	KEGG Pathway	ko04966	Collecting duct acid secretion	-4.44919	-3.70234	8/27	526,529,8992,9114,9296,9550,51382,155066	ATP6V1B2,ATP6V1E1,ATP6V0E1,ATP6V0D1,ATP6V1F,ATP6V1G1,ATP6V1D,ATP6V0E2
15_Member	KEGG Pathway	ko04150	mTOR signaling pathway	-4.18787	-3.48215	20/151	387,526,529,1977,1978,5604,6009,6194,7132,8649,9296,9550,10542,10670,51382,51606,54541,55004,64223,389541	RHOA,ATP6V1B2,ATP6V1E1,EIF4E,EIF4EBP1,MAP2K1,RHEB,RPS6,TNFRSF1A,LAMTOR3,ATP6V1F,ATP6V1G1,LAMTOR5,RRAGA,ATP6V1D,ATP6V1H,DDIT4,LAMTOR1,MLST8,LAMTOR4
15_Member	KEGG Pathway	hsa04150	mTOR signaling pathway	-3.91137	-3.24695	20/158	387,526,529,1977,1978,5604,6009,6194,7132,8649,9296,9550,10542,10670,51382,51606,54541,55004,64223,389541	RHOA,ATP6V1B2,ATP6V1E1,EIF4E,EIF4EBP1,MAP2K1,RHEB,RPS6,TNFRSF1A,LAMTOR3,ATP6V1F,ATP6V1G1,LAMTOR5,RRAGA,ATP6V1D,ATP6V1H,DDIT4,LAMTOR1,MLST8,LAMTOR4
15_Member	KEGG Pathway	ko05120	Epithelial cell signaling in Helicobacter pylori infection	-3.91029	-3.24695	12/68	526,529,533,537,4792,8992,9114,9296,9550,51382,51606,155066	ATP6V1B2,ATP6V1E1,ATP6V0B,ATP6AP1,NFKBIA,ATP6V0E1,ATP6V0D1,ATP6V1F,ATP6V1G1,ATP6V1D,ATP6V1H,ATP6V0E2
15_Member	KEGG Pathway	hsa05120	Epithelial cell signaling in Helicobacter pylori infection	-3.72506	-3.09019	12/71	526,529,533,537,4792,8992,9114,9296,9550,51382,51606,155066	ATP6V1B2,ATP6V1E1,ATP6V0B,ATP6AP1,NFKBIA,ATP6V0E1,ATP6V0D1,ATP6V1F,ATP6V1G1,ATP6V1D,ATP6V1H,ATP6V0E2
15_Member	KEGG Pathway	ko05323	Rheumatoid arthritis	-2.77193	-2.23526	12/90	526,529,533,537,1514,8992,9114,9296,9550,51382,51606,155066	ATP6V1B2,ATP6V1E1,ATP6V0B,ATP6AP1,CTSL,ATP6V0E1,ATP6V0D1,ATP6V1F,ATP6V1G1,ATP6V1D,ATP6V1H,ATP6V0E2
15_Member	KEGG Pathway	hsa05323	Rheumatoid arthritis	-2.42122	-1.94255	12/99	526,529,533,537,1514,8992,9114,9296,9550,51382,51606,155066	ATP6V1B2,ATP6V1E1,ATP6V0B,ATP6AP1,CTSL,ATP6V0E1,ATP6V0D1,ATP6V1F,ATP6V1G1,ATP6V1D,ATP6V1H,ATP6V0E2
16_Summary	Hallmark Gene Sets	M5957	HALLMARK PANCREAS BETA CELLS	-9.31681	-7.88235	16/40	1113,2641,3375,3630,4760,4821,5063,5080,5126,6726,6727,6750,10590,23478,26610,28972,3280,389692	CHGA,GCG,IAPP,INS,NEUROD1,NKX2-2,PAK3,PAX6,PCSK2,SRP9,SRP14,SST,SCGN,SEC11A,ELP4,SPCS1,HES1,MAFA
16_Member	Hallmark Gene Sets	M5957	HALLMARK PANCREAS BETA CELLS	-9.31681	-7.88235	16/40	1113,2641,3375,3630,4760,4821,5063,5080,5126,6726,6727,6750,10590,23478,26610,28972	CHGA,GCG,IAPP,INS,NEUROD1,NKX2-2,PAK3,PAX6,PCSK2,SRP9,SRP14,SST,SCGN,SEC11A,ELP4,SPCS1
16_Member	KEGG Pathway	ko04950	Maturity onset diabetes of the young	-3.15438	-2.3524	7/26	3280,3375,3630,4760,4821,5080,389692	HES1,IAPP,INS,NEUROD1,NKX2-2,PAX6,MAFA
16_Member	KEGG Pathway	hsa04950	Maturity onset diabetes of the young	-2.75612	-2.01498	7/30	3280,3375,3630,4760,4821,5080,389692	HES1,IAPP,INS,NEUROD1,NKX2-2,PAX6,MAFA
17_Summary	Hallmark Gene Sets	M5949	HALLMARK PEROXISOME	-8.66483	-7.24416	25/104	223,291,706,847,1891,2067,2224,3155,3422,5052,5828,6258,6477,6647,7533,7555,8799,9961,10478,25824,26986,51015,51024,51170,347734,4358,5191,5264,9409,10654,283927,1593,2030,5213,5947,8431,114327	ALDH9A1,SLC25A4,TSPO,CAT,ECH1,ERCC1,FDPS,HMGCL,IDI1,PRDX1,PEX2,RXRG,SIAH1,SOD1,YWHAH,CNBP,PEX11B,MVP,SLC25A17,PRDX5,PABPC1,ISOC1,FIS1,HSD17B11,SLC35B2,MPV17,PEX7,PHYH,PEX16,PMVK,NUDT7,CYP27A1,SLC29A1,PFKM,RBP1,NR0B2,EFHC1
17_Member	Hallmark Gene Sets	M5949	HALLMARK PEROXISOME	-8.66483	-7.24416	25/104	223,291,706,847,1891,2067,2224,3155,3422,5052,5828,6258,6477,6647,7533,7555,8799,9961,10478,25824,26986,51015,51024,51170,347734	ALDH9A1,SLC25A4,TSPO,CAT,ECH1,ERCC1,FDPS,HMGCL,IDI1,PRDX1,PEX2,RXRG,SIAH1,SOD1,YWHAH,CNBP,PEX11B,MVP,SLC25A17,PRDX5,PABPC1,ISOC1,FIS1,HSD17B11,SLC35B2
17_Member	KEGG Pathway	ko04146	Peroxisome	-3.90237	-2.98086	15/83	847,1891,3155,4358,5052,5191,5264,5828,6647,8799,9409,10478,10654,25824,283927	CAT,ECH1,HMGCL,MPV17,PRDX1,PEX7,PHYH,PEX2,SOD1,PEX11B,PEX16,SLC25A17,PMVK,PRDX5,NUDT7
17_Member	Hallmark Gene Sets	M5948	HALLMARK BILE ACID METABOLISM	-3.87011	-2.95778	18/112	223,847,1593,2030,3422,5191,5213,5264,5947,6258,6647,8431,9409,25824,51015,51170,114327,347734	ALDH9A1,CAT,CYP27A1,SLC29A1,IDI1,PEX7,PFKM,PHYH,RBP1,RXRG,SOD1,NR0B2,PEX16,PRDX5,ISOC1,HSD17B11,EFHC1,SLC35B2
17_Member	KEGG Pathway	hsa04146	Peroxisome	-3.39339	-2.56447	15/92	847,1891,3155,4358,5052,5191,5264,5828,6647,8799,9409,10478,10654,25824,283927	CAT,ECH1,HMGCL,MPV17,PRDX1,PEX7,PHYH,PEX2,SOD1,PEX11B,PEX16,SLC25A17,PMVK,PRDX5,NUDT7
18_Summary	KEGG Pathway	ko04141	Protein processing in endoplasmic reticulum	-8.29748	-6.90313	32/166	573,581,1388,1603,1649,1965,3300,3312,5886,6048,6184,6500,6746,6748,7322,7323,7353,7466,7991,9532,9709,9978,10134,10273,10483,10960,10961,27248,51009,55968,64374,258010	BAG1,BAX,ATF6B,DAD1,DDIT3,EIF2S1,DNAJB2,HSPA8,RAD23A,RNF5,RPN1,SKP1,SSR2,SSR4,UBE2D2,UBE2D3,UFD1,WFS1,TUSC3,BAG2,HERPUD1,RBX1,BCAP31,STUB1,SEC23B,LMAN2,ERP29,ERLEC1,DERL2,NSFL1C,SIL1,SVIP
18_Member	KEGG Pathway	ko04141	Protein processing in endoplasmic reticulum	-8.29748	-6.90313	32/166	573,581,1388,1603,1649,1965,3300,3312,5886,6048,6184,6500,6746,6748,7322,7323,7353,7466,7991,9532,9709,9978,10134,10273,10483,10960,10961,27248,51009,55968,64374,258010	BAG1,BAX,ATF6B,DAD1,DDIT3,EIF2S1,DNAJB2,HSPA8,RAD23A,RNF5,RPN1,SKP1,SSR2,SSR4,UBE2D2,UBE2D3,UFD1,WFS1,TUSC3,BAG2,HERPUD1,RBX1,BCAP31,STUB1,SEC23B,LMAN2,ERP29,ERLEC1,DERL2,NSFL1C,SIL1,SVIP
18_Member	KEGG Pathway	hsa04141	Protein processing in endoplasmic reticulum	-8.09926	-6.7175	32/169	573,581,1388,1603,1649,1965,3300,3312,5886,6048,6184,6500,6746,6748,7322,7323,7353,7466,7991,9532,9709,9978,10134,10273,10483,10960,10961,27248,51009,55968,64374,258010	BAG1,BAX,ATF6B,DAD1,DDIT3,EIF2S1,DNAJB2,HSPA8,RAD23A,RNF5,RPN1,SKP1,SSR2,SSR4,UBE2D2,UBE2D3,UFD1,WFS1,TUSC3,BAG2,HERPUD1,RBX1,BCAP31,STUB1,SEC23B,LMAN2,ERP29,ERLEC1,DERL2,NSFL1C,SIL1,SVIP
19_Summary	Hallmark Gene Sets	M5937	HALLMARK GLYCOLYSIS	-7.69821	-6.56478	31/200	226,1365,1528,2023,2026,4190,4191,4282,5223,5230,5478,5631,5704,6383,6391,6647,6888,7167,7295,8870,8996,10327,10456,10616,11285,26229,26355,50808,51728,54541,79586	ALDOA,CLDN3,CYB5A,ENO1,ENO2,MDH1,MDH2,MIF,PGAM1,PGK1,PPIA,PRPS1,PSMC4,SDC2,SDHC,SOD1,TALDO1,TPI1,TXN,IER3,NOL3,AKR1A1,HAX1,RBCK1,B4GALT7,B3GAT3,FAM162A,AK3,POLR3K,DDIT4,CHPF
19_Member	Hallmark Gene Sets	M5937	HALLMARK GLYCOLYSIS	-7.69821	-6.56478	31/200	226,1365,1528,2023,2026,4190,4191,4282,5223,5230,5478,5631,5704,6383,6391,6647,6888,7167,7295,8870,8996,10327,10456,10616,11285,26229,26355,50808,51728,54541,79586	ALDOA,CLDN3,CYB5A,ENO1,ENO2,MDH1,MDH2,MIF,PGAM1,PGK1,PPIA,PRPS1,PSMC4,SDC2,SDHC,SOD1,TALDO1,TPI1,TXN,IER3,NOL3,AKR1A1,HAX1,RBCK1,B4GALT7,B3GAT3,FAM162A,AK3,POLR3K,DDIT4,CHPF
20_Summary	KEGG Pathway	hsa05130	Pathogenic Escherichia coli infection	-7.59938	-6.47289	16/60	60,387,929,4695,7277,7846,10093,10094,10095,10376,10383,10552,10971,84790,203068,347733,4792,5216,5217,7322,9844,10092,10459,3921,7879	ACTB,RHOA,CD14,NDUFA2,TUBA4A,TUBA1A,ARPC4,ARPC3,ARPC1B,TUBA1B,TUBB4B,ARPC1A,YWHAQ,TUBA1C,TUBB,TUBB2B,NFKBIA,PFN1,PFN2,UBE2D2,ELMO1,ARPC5,MAD2L2,RPSA,RAB7A
20_Member	KEGG Pathway	hsa05130	Pathogenic Escherichia coli infection	-7.59938	-6.47289	16/60	60,387,929,4695,7277,7846,10093,10094,10095,10376,10383,10552,10971,84790,203068,347733	ACTB,RHOA,CD14,NDUFA2,TUBA4A,TUBA1A,ARPC4,ARPC3,ARPC1B,TUBA1B,TUBB4B,ARPC1A,YWHAQ,TUBA1C,TUBB,TUBB2B
20_Member	KEGG Pathway	ko05130	Pathogenic Escherichia coli infection	-7.30723	-6.20094	15/55	60,387,929,7277,7846,10093,10094,10095,10376,10383,10552,10971,84790,203068,347733	ACTB,RHOA,CD14,TUBA4A,TUBA1A,ARPC4,ARPC3,ARPC1B,TUBA1B,TUBB4B,ARPC1A,YWHAQ,TUBA1C,TUBB,TUBB2B
20_Member	KEGG Pathway	hsa05131	Shigellosis	-3.14066	-2.34837	12/68	60,4792,5216,5217,7322,9844,10092,10093,10094,10095,10459,10552	ACTB,NFKBIA,PFN1,PFN2,UBE2D2,ELMO1,ARPC5,ARPC4,ARPC3,ARPC1B,MAD2L2,ARPC1A
20_Member	KEGG Pathway	hsa05132	Salmonella infection	-2.11494	-1.67766	11/95	60,929,3921,4695,5216,5217,7879,10093,10094,10095,10552	ACTB,CD14,RPSA,NDUFA2,PFN1,PFN2,RAB7A,ARPC4,ARPC3,ARPC1B,ARPC1A

## Sheet: Enrichment_Down_AvsS7andM6
GroupID	Category	Term	Description	LogP	Log(q-value)	InTerm_InList	Genes	Symbols
1_Summary	KEGG Pathway	hsa05200	Pathways in cancer	-44.3747	-41.4489	144/576	107,115,183,207,208,324,329,331,595,598,613,650,673,801,817,862,894,998,999,1019,1050,1387,1399,1488,1495,1496,1499,1612,1647,1857,2033,2034,2194,2257,2260,2308,2353,2767,2768,2770,2771,2773,2776,2778,2782,2787,2885,2932,2956,3066,3091,3265,3320,3326,3454,3480,3572,3673,3685,3688,3716,3725,3728,3845,3912,3915,3949,4040,4087,4089,4193,4233,4257,4258,4437,4790,4893,5154,5290,5291,5295,5332,5336,556…	ADCY1,ADCY9,AGT,AKT1,AKT2,APC,BIRC2,XIAP,CCND1,BCL2L1,BCR,BMP2,BRAF,CALM1,CAMK2D,RUNX1T1,CCND2,CDC42,CDH1,CDK4,CEBPA,CREBBP,CRKL,CTBP2,CTNNA1,CTNNA2,CTNNB1,DAPK1,GADD45A,DVL3,EP300,EPAS1,FASN,FGF12,FGFR1,FOXO1,FOS,GNA11,GNA12,GNAI1,GNAI2,GNAI3,GNAQ,GNAS,GNB1,GNG5,GRB2,GSK3B,MSH6,HDAC2,HIF1A,HRAS,HSP90AA1,HSP90AB1,IFNAR1,IGF1R,IL6ST,ITGA2,ITGAV,ITGB1,JAK1,JUN,JUP,KRAS,LAMB1,LAMC1,LDLR,LRP6,SMAD2,S…
1_Member	KEGG Pathway	hsa05200	Pathways in cancer	-44.3747	-41.4489	144/576	107,115,183,207,208,324,329,331,595,598,613,650,673,801,817,862,894,998,999,1019,1050,1387,1399,1488,1495,1496,1499,1612,1647,1857,2033,2034,2194,2257,2260,2308,2353,2767,2768,2770,2771,2773,2776,2778,2782,2787,2885,2932,2956,3066,3091,3265,3320,3326,3454,3480,3572,3673,3685,3688,3716,3725,3728,3845,3912,3915,3949,4040,4087,4089,4193,4233,4257,4258,4437,4790,4893,5154,5290,5291,5295,5332,5336,556…	ADCY1,ADCY9,AGT,AKT1,AKT2,APC,BIRC2,XIAP,CCND1,BCL2L1,BCR,BMP2,BRAF,CALM1,CAMK2D,RUNX1T1,CCND2,CDC42,CDH1,CDK4,CEBPA,CREBBP,CRKL,CTBP2,CTNNA1,CTNNA2,CTNNB1,DAPK1,GADD45A,DVL3,EP300,EPAS1,FASN,FGF12,FGFR1,FOXO1,FOS,GNA11,GNA12,GNAI1,GNAI2,GNAI3,GNAQ,GNAS,GNB1,GNG5,GRB2,GSK3B,MSH6,HDAC2,HIF1A,HRAS,HSP90AA1,HSP90AB1,IFNAR1,IGF1R,IL6ST,ITGA2,ITGAV,ITGB1,JAK1,JUN,JUP,KRAS,LAMB1,LAMC1,LDLR,LRP6,SMAD2,S…
1_Member	KEGG Pathway	hsa04510	Focal adhesion	-33.6834	-31.0586	75/215	71,81,87,207,208,329,331,394,595,673,824,894,998,1399,1499,1729,1793,2317,2534,2885,2909,2932,3265,3480,3611,3672,3673,3685,3688,3693,3725,3912,3915,4233,4659,5062,5154,5170,5290,5291,5295,5500,5501,5578,5582,5585,5586,5594,5599,5601,5728,5747,5879,5881,5906,5908,5923,6093,6464,6654,6655,6714,7094,7414,7422,7423,7448,8202,8731,8874,9475,10000,22883,25759,29780	ACTG1,ACTN4,ACTN1,AKT1,AKT2,BIRC2,XIAP,ARHGAP5,CCND1,BRAF,CAPN2,CCND2,CDC42,CRKL,CTNNB1,DIAPH1,DOCK1,FLNB,FYN,GRB2,ARHGAP35,GSK3B,HRAS,IGF1R,ILK,ITGA1,ITGA2,ITGAV,ITGB1,ITGB5,JUN,LAMB1,LAMC1,MET,PPP1R12A,PAK2,PDGFA,PDPK1,PIK3CA,PIK3CB,PIK3R1,PPP1CB,PPP1CC,PRKCA,PRKCG,PKN1,PKN2,MAPK1,MAPK8,MAPK9,PTEN,PTK2,RAC1,RAC3,RAP1A,RAP1B,RASGRF1,ROCK1,SHC1,SOS1,SOS2,SRC,TLN1,VCL,VEGFA,VEGFB,VTN,NCOA3,RNMT,AR…
1_Member	KEGG Pathway	ko04510	Focal adhesion	-30.8453	-28.6976	69/199	71,81,87,207,208,329,331,394,595,673,824,894,998,1399,1499,1729,1793,2317,2534,2885,2909,2932,3265,3480,3611,3672,3673,3685,3688,3693,3725,3912,3915,4233,4659,5062,5154,5170,5290,5291,5295,5500,5501,5578,5582,5594,5599,5601,5728,5747,5879,5881,5906,5908,5923,6093,6464,6654,6655,6714,7094,7414,7422,7423,7448,9475,10000,25759,29780	ACTG1,ACTN4,ACTN1,AKT1,AKT2,BIRC2,XIAP,ARHGAP5,CCND1,BRAF,CAPN2,CCND2,CDC42,CRKL,CTNNB1,DIAPH1,DOCK1,FLNB,FYN,GRB2,ARHGAP35,GSK3B,HRAS,IGF1R,ILK,ITGA1,ITGA2,ITGAV,ITGB1,ITGB5,JUN,LAMB1,LAMC1,MET,PPP1R12A,PAK2,PDGFA,PDPK1,PIK3CA,PIK3CB,PIK3R1,PPP1CB,PPP1CC,PRKCA,PRKCG,MAPK1,MAPK8,MAPK9,PTEN,PTK2,RAC1,RAC3,RAP1A,RAP1B,RASGRF1,ROCK1,SHC1,SOS1,SOS2,SRC,TLN1,VCL,VEGFA,VEGFB,VTN,ROCK2,AKT3,SHC2,PARVB
1_Member	KEGG Pathway	hsa05205	Proteoglycans in cancer	-28.0779	-26.266	69/218	71,207,208,595,673,817,998,1432,1499,2017,2065,2194,2260,2317,2719,2885,3091,3265,3480,3673,3685,3688,3693,3708,3845,4087,4193,4233,4659,4893,5170,5290,5291,5295,5336,5500,5501,5566,5567,5578,5582,5585,5594,5603,5605,5747,5781,5879,5962,6093,6199,6300,6654,6655,6714,7422,7430,7448,7976,8321,8731,8826,9475,10000,10818,22883,23365,51196,54361	ACTG1,AKT1,AKT2,CCND1,BRAF,CAMK2D,CDC42,MAPK14,CTNNB1,CTTN,ERBB3,FASN,FGFR1,FLNB,GPC3,GRB2,HIF1A,HRAS,IGF1R,ITGA2,ITGAV,ITGB1,ITGB5,ITPR1,KRAS,SMAD2,MDM2,MET,PPP1R12A,NRAS,PDPK1,PIK3CA,PIK3CB,PIK3R1,PLCG2,PPP1CB,PPP1CC,PRKACA,PRKACB,PRKCA,PRKCG,PKN1,MAPK1,MAPK13,MAP2K2,PTK2,PTPN11,RAC1,RDX,ROCK1,RPS6KB2,MAPK12,SOS1,SOS2,SRC,VEGFA,EZR,VTN,FZD3,FZD1,RNMT,IQGAP1,ROCK2,AKT3,FRS2,CLSTN1,ARHGEF12,PLCE1…
1_Member	KEGG Pathway	ko05205	Proteoglycans in cancer	-26.8101	-25.0603	65/203	71,207,208,595,673,817,998,1432,1499,2017,2065,2260,2317,2719,2885,3091,3265,3480,3673,3685,3688,3693,3708,3845,4087,4193,4233,4659,4893,5170,5290,5291,5295,5336,5500,5501,5566,5567,5578,5582,5594,5603,5605,5747,5781,5879,5962,6093,6199,6300,6654,6655,6714,7422,7430,7448,7976,8321,8826,9475,10000,10818,23365,51196,54361	ACTG1,AKT1,AKT2,CCND1,BRAF,CAMK2D,CDC42,MAPK14,CTNNB1,CTTN,ERBB3,FGFR1,FLNB,GPC3,GRB2,HIF1A,HRAS,IGF1R,ITGA2,ITGAV,ITGB1,ITGB5,ITPR1,KRAS,SMAD2,MDM2,MET,PPP1R12A,NRAS,PDPK1,PIK3CA,PIK3CB,PIK3R1,PLCG2,PPP1CB,PPP1CC,PRKACA,PRKACB,PRKCA,PRKCG,MAPK1,MAPK13,MAP2K2,PTK2,PTPN11,RAC1,RDX,ROCK1,RPS6KB2,MAPK12,SOS1,SOS2,SRC,VEGFA,EZR,VTN,FZD3,FZD1,IQGAP1,ROCK2,AKT3,FRS2,ARHGEF12,PLCE1,WNT4
1_Member	KEGG Pathway	hsa04919	thyroid hormone signaling pathway	-26.2345	-24.5391	50/123	71,207,208,476,481,483,488,595,1387,1499,2033,2308,2932,3066,3091,3265,3685,3845,4193,4893,5170,5214,5290,5291,5295,5332,5336,5469,5566,5567,5578,5582,5594,5605,6256,6714,6772,8202,8648,8850,9882,9969,10000,10231,10499,22883,23236,23389,51196,54361	ACTG1,AKT1,AKT2,ATP1A1,ATP1B1,ATP1B3,ATP2A2,CCND1,CREBBP,CTNNB1,EP300,FOXO1,GSK3B,HDAC2,HIF1A,HRAS,ITGAV,KRAS,MDM2,NRAS,PDPK1,PFKP,PIK3CA,PIK3CB,PIK3R1,PLCB4,PLCG2,MED1,PRKACA,PRKACB,PRKCA,PRKCG,MAPK1,MAP2K2,RXRA,SRC,STAT1,NCOA3,NCOA1,KAT2B,TBC1D4,MED13,AKT3,RCAN2,NCOA2,CLSTN1,PLCB1,MED13L,PLCE1,WNT4
1_Member	KEGG Pathway	hsa04722	Neurotrophin signaling pathway	-25.0567	-23.4096	49/124	207,208,396,468,673,801,817,998,1399,1432,2309,2885,2932,3265,3654,3725,3845,4790,4893,5170,5290,5291,5295,5336,5594,5599,5601,5603,5605,5664,5781,5879,5906,5908,6195,6196,6197,6272,6300,6464,6654,6655,9500,10000,10818,22883,25759,27330,57498	AKT1,AKT2,ARHGDIA,ATF4,BRAF,CALM1,CAMK2D,CDC42,CRKL,MAPK14,FOXO3,GRB2,GSK3B,HRAS,IRAK1,JUN,KRAS,NFKB1,NRAS,PDPK1,PIK3CA,PIK3CB,PIK3R1,PLCG2,MAPK1,MAPK8,MAPK9,MAPK13,MAP2K2,PSEN2,PTPN11,RAC1,RAP1A,RAP1B,RPS6KA1,RPS6KA2,RPS6KA3,SORT1,MAPK12,SHC1,SOS1,SOS2,MAGED1,AKT3,FRS2,CLSTN1,SHC2,RPS6KA6,KIDINS220
1_Member	KEGG Pathway	ko04722	Neurotrophin signaling pathway	-25.032	-23.4072	48/119	207,208,396,468,673,801,817,998,1399,1432,2309,2885,2932,3265,3654,3725,3845,4790,4893,5170,5290,5291,5295,5336,5594,5599,5601,5603,5605,5664,5781,5879,5906,5908,6195,6196,6197,6272,6300,6464,6654,6655,9500,10000,10818,25759,27330,57498	AKT1,AKT2,ARHGDIA,ATF4,BRAF,CALM1,CAMK2D,CDC42,CRKL,MAPK14,FOXO3,GRB2,GSK3B,HRAS,IRAK1,JUN,KRAS,NFKB1,NRAS,PDPK1,PIK3CA,PIK3CB,PIK3R1,PLCG2,MAPK1,MAPK8,MAPK9,MAPK13,MAP2K2,PSEN2,PTPN11,RAC1,RAP1A,RAP1B,RPS6KA1,RPS6KA2,RPS6KA3,SORT1,MAPK12,SHC1,SOS1,SOS2,MAGED1,AKT3,FRS2,SHC2,RPS6KA6,KIDINS220
1_Member	KEGG Pathway	hsa04068	foxo signaling pathway	-24.6192	-23.0156	51/137	207,208,472,595,673,894,1387,1432,1454,1647,2033,2308,2309,2885,3265,3480,3643,3845,4087,4089,4193,4893,5106,5170,5290,5291,5295,5562,5563,5565,5594,5599,5601,5603,5605,5728,6300,6654,6655,6794,7046,7874,8660,8743,9455,10000,22883,23411,51701,57818,80854	AKT1,AKT2,ATM,CCND1,BRAF,CCND2,CREBBP,MAPK14,CSNK1E,GADD45A,EP300,FOXO1,FOXO3,GRB2,HRAS,IGF1R,INSR,KRAS,SMAD2,SMAD4,MDM2,NRAS,PCK2,PDPK1,PIK3CA,PIK3CB,PIK3R1,PRKAA1,PRKAA2,PRKAB2,MAPK1,MAPK8,MAPK9,MAPK13,MAP2K2,PTEN,MAPK12,SOS1,SOS2,STK11,TGFBR1,USP7,IRS2,TNFSF10,HOMER2,AKT3,CLSTN1,SIRT1,NLK,G6PC2,SETD7
1_Member	KEGG Pathway	hsa04910	Insulin signaling pathway	-24.3929	-22.8095	54/155	31,207,208,673,801,1399,2194,2308,2885,2932,3265,3636,3643,3796,3845,4893,5106,5140,5170,5257,5290,5291,5295,5500,5501,5562,5563,5565,5566,5567,5576,5578,5594,5599,5601,5605,5770,5792,6199,6464,6654,6655,8570,8660,9306,10000,22883,23433,25759,51361,57818,64430,84376,122809	ACACA,AKT1,AKT2,BRAF,CALM1,CRKL,FASN,FOXO1,GRB2,GSK3B,HRAS,INPPL1,INSR,KIF2A,KRAS,NRAS,PCK2,PDE3B,PDPK1,PHKB,PIK3CA,PIK3CB,PIK3R1,PPP1CB,PPP1CC,PRKAA1,PRKAA2,PRKAB2,PRKACA,PRKACB,PRKAR2A,PRKCA,MAPK1,MAPK8,MAPK9,MAP2K2,PTPN1,PTPRF,RPS6KB2,SHC1,SOS1,SOS2,KHSRP,IRS2,SOCS6,AKT3,CLSTN1,RHOQ,SHC2,HOOK1,G6PC2,PCNX4,HOOK3,SOCS4
1_Member	KEGG Pathway	hsa04810	Regulation of actin cytoskeleton	-24.2242	-22.6785	67/236	71,81,87,324,673,998,1399,1729,1730,1793,2257,2260,2768,2909,3265,3672,3673,3685,3688,3693,3845,4628,4659,4893,5062,5154,5290,5291,5295,5500,5501,5585,5586,5594,5605,5624,5747,5879,5881,5962,6093,6654,6655,6714,7414,7430,8202,8396,8826,8874,8976,9475,10092,10152,10163,10672,10787,22883,23365,28964,55740,55970,79085,79784,79837,200576,221178	ACTG1,ACTN4,ACTN1,APC,BRAF,CDC42,CRKL,DIAPH1,DIAPH2,DOCK1,FGF12,FGFR1,GNA12,ARHGAP35,HRAS,ITGA1,ITGA2,ITGAV,ITGB1,ITGB5,KRAS,MYH10,PPP1R12A,NRAS,PAK2,PDGFA,PIK3CA,PIK3CB,PIK3R1,PPP1CB,PPP1CC,PKN1,PKN2,MAPK1,MAP2K2,PROC,PTK2,RAC1,RAC3,RDX,ROCK1,SOS1,SOS2,SRC,VCL,EZR,NCOA3,PIP4K2B,IQGAP1,ARHGEF7,WASL,ROCK2,ARPC5,ABI2,WASF2,GNA13,NCKAP1,CLSTN1,ARHGEF12,GIT1,ENAH,GNG12,SLC25A23,MYH14,PIP4K2C,PIKFYVE,…
1_Member	KEGG Pathway	hsa05211	Renal cell carcinoma	-23.695	-22.1877	39/82	207,208,673,998,1387,1399,2033,2034,2885,3091,3265,3725,3845,3949,4233,4893,5062,5290,5291,5295,5585,5586,5594,5605,5781,5879,5906,5908,6654,6655,7422,8453,8731,8874,9915,10000,22883,201163,375056	AKT1,AKT2,BRAF,CDC42,CREBBP,CRKL,EP300,EPAS1,GRB2,HIF1A,HRAS,JUN,KRAS,LDLR,MET,NRAS,PAK2,PIK3CA,PIK3CB,PIK3R1,PKN1,PKN2,MAPK1,MAP2K2,PTPN11,RAC1,RAP1A,RAP1B,SOS1,SOS2,VEGFA,CUL2,RNMT,ARHGEF7,ARNT2,AKT3,CLSTN1,FLCN,MIA3
1_Member	KEGG Pathway	hsa01522	Endocrine resistance	-23.6663	-22.1877	42/96	107,115,207,208,595,673,1019,1432,2353,2778,2885,3265,3480,3725,3845,4193,4893,5290,5291,5295,5469,5566,5567,5594,5599,5601,5603,5605,5747,5925,6199,6300,6464,6654,6655,6667,6714,8202,10000,10498,10683,25759	ADCY1,ADCY9,AKT1,AKT2,CCND1,BRAF,CDK4,MAPK14,FOS,GNAS,GRB2,HRAS,IGF1R,JUN,KRAS,MDM2,NRAS,PIK3CA,PIK3CB,PIK3R1,MED1,PRKACA,PRKACB,MAPK1,MAPK8,MAPK9,MAPK13,MAP2K2,PTK2,RB1,RPS6KB2,MAPK12,SHC1,SOS1,SOS2,SP1,SRC,NCOA3,AKT3,CARM1,DLL3,SHC2
1_Member	KEGG Pathway	ko01522	Endocrine resistance	-23.6663	-22.1877	42/96	107,115,207,208,595,673,1019,1432,2353,2778,2885,3265,3480,3725,3845,4193,4893,5290,5291,5295,5469,5566,5567,5594,5599,5601,5603,5605,5747,5925,6199,6300,6464,6654,6655,6667,6714,8202,10000,10498,10683,25759	ADCY1,ADCY9,AKT1,AKT2,CCND1,BRAF,CDK4,MAPK14,FOS,GNAS,GRB2,HRAS,IGF1R,JUN,KRAS,MDM2,NRAS,PIK3CA,PIK3CB,PIK3R1,MED1,PRKACA,PRKACB,MAPK1,MAPK8,MAPK9,MAPK13,MAP2K2,PTK2,RB1,RPS6KB2,MAPK12,SHC1,SOS1,SOS2,SP1,SRC,NCOA3,AKT3,CARM1,DLL3,SHC2
1_Member	KEGG Pathway	hsa04014	Ras signaling pathway	-23.1615	-21.7128	69/259	27,207,208,598,801,998,2114,2257,2260,2782,2787,2885,3265,3480,3643,3845,4233,4301,4763,4790,4893,5062,5154,5290,5291,5295,5336,5566,5567,5578,5582,5585,5586,5589,5594,5599,5601,5605,5781,5869,5879,5881,5898,5906,5908,5921,5923,5924,6464,6654,6655,7422,7423,8202,8731,8874,9462,9771,10000,10681,10928,22883,25759,51196,55770,55970,81579,83985,85021	ABL2,AKT1,AKT2,BCL2L1,CALM1,CDC42,ETS2,FGF12,FGFR1,GNB1,GNG5,GRB2,HRAS,IGF1R,INSR,KRAS,MET,AFDN,NF1,NFKB1,NRAS,PAK2,PDGFA,PIK3CA,PIK3CB,PIK3R1,PLCG2,PRKACA,PRKACB,PRKCA,PRKCG,PKN1,PKN2,PRKCSH,MAPK1,MAPK8,MAPK9,MAP2K2,PTPN11,RAB5B,RAC1,RAC3,RALA,RAP1A,RAP1B,RASA1,RASGRF1,RASGRF2,SHC1,SOS1,SOS2,VEGFA,VEGFB,NCOA3,RNMT,ARHGEF7,RASAL2,RAPGEF5,AKT3,GNB5,RALBP1,CLSTN1,SHC2,PLCE1,EXOC2,GNG12,PLA2G12A,SPN…
1_Member	KEGG Pathway	ko04810	Regulation of actin cytoskeleton	-22.4485	-21.014	61/212	71,81,87,324,673,998,1399,1729,1730,1793,2257,2260,2768,2909,3265,3672,3673,3685,3688,3693,3845,4628,4659,4893,5062,5154,5290,5291,5295,5500,5501,5594,5605,5747,5879,5881,5962,6093,6654,6655,6714,7414,7430,8396,8826,8874,8976,9475,10092,10152,10163,10672,10787,23365,28964,55740,55970,79784,79837,200576,221178	ACTG1,ACTN4,ACTN1,APC,BRAF,CDC42,CRKL,DIAPH1,DIAPH2,DOCK1,FGF12,FGFR1,GNA12,ARHGAP35,HRAS,ITGA1,ITGA2,ITGAV,ITGB1,ITGB5,KRAS,MYH10,PPP1R12A,NRAS,PAK2,PDGFA,PIK3CA,PIK3CB,PIK3R1,PPP1CB,PPP1CC,MAPK1,MAP2K2,PTK2,RAC1,RAC3,RDX,ROCK1,SOS1,SOS2,SRC,VCL,EZR,PIP4K2B,IQGAP1,ARHGEF7,WASL,ROCK2,ARPC5,ABI2,WASF2,GNA13,NCKAP1,ARHGEF12,GIT1,ENAH,GNG12,MYH14,PIP4K2C,PIKFYVE,SPATA13
1_Member	KEGG Pathway	hsa04151	PI3K-Akt signaling pathway	-22.1282	-20.7325	84/380	207,208,468,595,598,894,1019,1385,1386,2065,2257,2260,2309,2690,2782,2787,2885,2932,3265,3320,3326,3454,3480,3643,3672,3673,3685,3688,3693,3716,3845,3912,3915,4170,4193,4233,4790,4893,5106,5154,5170,5290,5291,5295,5516,5518,5520,5521,5522,5525,5527,5529,5562,5563,5578,5585,5586,5594,5605,5728,5747,5879,6199,6256,6654,6655,6794,7076,7184,7422,7423,7448,7529,7532,7534,8731,10000,10681,22883,55844,5…	AKT1,AKT2,ATF4,CCND1,BCL2L1,CCND2,CDK4,CREB1,ATF2,ERBB3,FGF12,FGFR1,FOXO3,GHR,GNB1,GNG5,GRB2,GSK3B,HRAS,HSP90AA1,HSP90AB1,IFNAR1,IGF1R,INSR,ITGA1,ITGA2,ITGAV,ITGB1,ITGB5,JAK1,KRAS,LAMB1,LAMC1,MCL1,MDM2,MET,NFKB1,NRAS,PCK2,PDGFA,PDPK1,PIK3CA,PIK3CB,PIK3R1,PPP2CB,PPP2R1A,PPP2R2A,PPP2R2B,PPP2R2C,PPP2R5A,PPP2R5C,PPP2R5E,PRKAA1,PRKAA2,PRKCA,PKN1,PKN2,MAPK1,MAP2K2,PTEN,PTK2,RAC1,RPS6KB2,RXRA,SOS1,SOS2,…
1_Member	KEGG Pathway	hsa04015	Rap1 signaling pathway	-22.1234	-20.7325	63/228	71,107,115,207,208,673,801,998,999,1399,1432,1499,1500,2257,2260,2770,2771,2773,2775,2776,2778,3265,3480,3643,3688,3845,4233,4301,4893,5154,5290,5291,5295,5332,5578,5582,5594,5603,5605,5608,5879,5881,5898,5906,5908,5909,6300,6654,6714,7094,7422,7423,8202,8731,9771,9855,10000,22883,23236,51196,57568,83985,154043	ACTG1,ADCY1,ADCY9,AKT1,AKT2,BRAF,CALM1,CDC42,CDH1,CRKL,MAPK14,CTNNB1,CTNND1,FGF12,FGFR1,GNAI1,GNAI2,GNAI3,GNAO1,GNAQ,GNAS,HRAS,IGF1R,INSR,ITGB1,KRAS,MET,AFDN,NRAS,PDGFA,PIK3CA,PIK3CB,PIK3R1,PLCB4,PRKCA,PRKCG,MAPK1,MAPK13,MAP2K2,MAP2K6,RAC1,RAC3,RALA,RAP1A,RAP1B,RAP1GAP,MAPK12,SOS1,SRC,TLN1,VEGFA,VEGFB,NCOA3,RNMT,RAPGEF5,FARP2,AKT3,CLSTN1,PLCB1,PLCE1,SIPA1L2,SPNS1,CNKSR3
1_Member	KEGG Pathway	ko04151	PI3K-Akt signaling pathway	-22.1142	-20.7325	79/342	207,208,468,595,598,894,1019,1385,1386,2257,2260,2309,2690,2782,2787,2885,2932,3265,3320,3326,3454,3480,3643,3672,3673,3685,3688,3693,3716,3845,3912,3915,4170,4193,4233,4790,4893,5106,5154,5170,5290,5291,5295,5516,5518,5520,5521,5522,5525,5527,5529,5562,5563,5578,5585,5586,5594,5605,5728,5747,5879,6199,6256,6654,6655,6794,7184,7422,7423,7448,7529,7532,7534,10000,10681,55844,55970,57818,64764	AKT1,AKT2,ATF4,CCND1,BCL2L1,CCND2,CDK4,CREB1,ATF2,FGF12,FGFR1,FOXO3,GHR,GNB1,GNG5,GRB2,GSK3B,HRAS,HSP90AA1,HSP90AB1,IFNAR1,IGF1R,INSR,ITGA1,ITGA2,ITGAV,ITGB1,ITGB5,JAK1,KRAS,LAMB1,LAMC1,MCL1,MDM2,MET,NFKB1,NRAS,PCK2,PDGFA,PDPK1,PIK3CA,PIK3CB,PIK3R1,PPP2CB,PPP2R1A,PPP2R2A,PPP2R2B,PPP2R2C,PPP2R5A,PPP2R5C,PPP2R5E,PRKAA1,PRKAA2,PRKCA,PKN1,PKN2,MAPK1,MAP2K2,PTEN,PTK2,RAC1,RPS6KB2,RXRA,SOS1,SOS2,STK11,…
1_Member	KEGG Pathway	hsa05210	Colorectal cancer	-21.0009	-19.6433	39/94	207,208,324,595,673,1499,1647,2353,2885,2932,2956,3265,3725,3845,4087,4089,4437,4893,5290,5291,5295,5594,5599,5601,5605,5624,5879,5881,5898,6199,6654,6655,7046,8202,10000,22883,26060,51426,79085	AKT1,AKT2,APC,CCND1,BRAF,CTNNB1,GADD45A,FOS,GRB2,GSK3B,MSH6,HRAS,JUN,KRAS,SMAD2,SMAD4,MSH3,NRAS,PIK3CA,PIK3CB,PIK3R1,MAPK1,MAPK8,MAPK9,MAP2K2,PROC,RAC1,RAC3,RALA,RPS6KB2,SOS1,SOS2,TGFBR1,NCOA3,AKT3,CLSTN1,APPL1,POLK,SLC25A23
1_Member	KEGG Pathway	hsa04917	Prolactin signaling pathway	-20.7484	-19.4023	35/76	207,208,595,894,1113,1432,2309,2353,2592,2885,2932,3265,3845,4790,4893,5290,5291,5295,5594,5599,5601,5603,5605,6300,6464,6654,6655,6714,6772,9306,9318,10000,22883,25759,122809	AKT1,AKT2,CCND1,CCND2,CHGA,MAPK14,FOXO3,FOS,GALT,GRB2,GSK3B,HRAS,KRAS,NFKB1,NRAS,PIK3CA,PIK3CB,PIK3R1,MAPK1,MAPK8,MAPK9,MAPK13,MAP2K2,MAPK12,SHC1,SOS1,SOS2,SRC,STAT1,SOCS6,COPS2,AKT3,CLSTN1,SHC2,SOCS4
1_Member	KEGG Pathway	ko05211	Renal cell carcinoma	-20.147	-18.834	32/65	207,208,673,998,1387,1399,2033,2034,2885,3091,3265,3725,3845,4233,4893,5062,5290,5291,5295,5594,5605,5781,5879,5906,5908,6654,6655,7422,8453,9915,10000,201163	AKT1,AKT2,BRAF,CDC42,CREBBP,CRKL,EP300,EPAS1,GRB2,HIF1A,HRAS,JUN,KRAS,MET,NRAS,PAK2,PIK3CA,PIK3CB,PIK3R1,MAPK1,MAP2K2,PTPN11,RAC1,RAP1A,RAP1B,SOS1,SOS2,VEGFA,CUL2,ARNT2,AKT3,FLCN
1_Member	KEGG Pathway	hsa04012	ErbB signaling pathway	-20.0015	-18.6989	38/94	27,207,208,673,817,1399,2065,2885,2932,3265,3725,3845,4893,5062,5290,5291,5295,5336,5578,5582,5585,5586,5594,5599,5601,5605,5747,6199,6416,6464,6654,6655,6714,8440,8874,10000,22883,25759	ABL2,AKT1,AKT2,BRAF,CAMK2D,CRKL,ERBB3,GRB2,GSK3B,HRAS,JUN,KRAS,NRAS,PAK2,PIK3CA,PIK3CB,PIK3R1,PLCG2,PRKCA,PRKCG,PKN1,PKN2,MAPK1,MAPK8,MAPK9,MAP2K2,PTK2,RPS6KB2,MAP2K4,SHC1,SOS1,SOS2,SRC,NCK2,ARHGEF7,AKT3,CLSTN1,SHC2
1_Member	KEGG Pathway	ko04910	Insulin signaling pathway	-19.9774	-18.6851	46/138	31,207,208,673,801,1399,2194,2308,2885,2932,3265,3636,3643,3845,4893,5106,5140,5170,5257,5290,5291,5295,5500,5501,5562,5563,5565,5566,5567,5576,5594,5599,5601,5605,5770,5792,6199,6464,6654,6655,8660,10000,23433,25759,57818,122809	ACACA,AKT1,AKT2,BRAF,CALM1,CRKL,FASN,FOXO1,GRB2,GSK3B,HRAS,INPPL1,INSR,KRAS,NRAS,PCK2,PDE3B,PDPK1,PHKB,PIK3CA,PIK3CB,PIK3R1,PPP1CB,PPP1CC,PRKAA1,PRKAA2,PRKAB2,PRKACA,PRKACB,PRKAR2A,MAPK1,MAPK8,MAPK9,MAP2K2,PTPN1,PTPRF,RPS6KB2,SHC1,SOS1,SOS2,IRS2,AKT3,RHOQ,SHC2,G6PC2,SOCS4
1_Member	KEGG Pathway	ko04015	Rap1 signaling pathway	-19.6717	-18.4086	57/210	71,107,115,207,208,673,801,998,999,1399,1432,1499,1500,2257,2260,2770,2771,2773,2775,2776,2778,3265,3480,3643,3688,3845,4233,4301,4893,5154,5290,5291,5295,5332,5578,5582,5594,5603,5605,5608,5879,5881,5898,5906,5908,5909,6300,6714,7094,7422,7423,9771,9855,10000,23236,51196,57568	ACTG1,ADCY1,ADCY9,AKT1,AKT2,BRAF,CALM1,CDC42,CDH1,CRKL,MAPK14,CTNNB1,CTNND1,FGF12,FGFR1,GNAI1,GNAI2,GNAI3,GNAO1,GNAQ,GNAS,HRAS,IGF1R,INSR,ITGB1,KRAS,MET,AFDN,NRAS,PDGFA,PIK3CA,PIK3CB,PIK3R1,PLCB4,PRKCA,PRKCG,MAPK1,MAPK13,MAP2K2,MAP2K6,RAC1,RAC3,RALA,RAP1A,RAP1B,RAP1GAP,MAPK12,SRC,TLN1,VEGFA,VEGFB,RAPGEF5,FARP2,AKT3,PLCB1,PLCE1,SIPA1L2
1_Member	KEGG Pathway	hsa05213	Endometrial cancer	-19.6339	-18.3894	32/67	207,208,324,595,673,999,1495,1496,1499,1647,2309,2885,2932,3265,3611,3845,4893,5170,5290,5291,5295,5594,5605,5624,5728,6654,6655,10000,22883,29119,51426,79085	AKT1,AKT2,APC,CCND1,BRAF,CDH1,CTNNA1,CTNNA2,CTNNB1,GADD45A,FOXO3,GRB2,GSK3B,HRAS,ILK,KRAS,NRAS,PDPK1,PIK3CA,PIK3CB,PIK3R1,MAPK1,MAP2K2,PROC,PTEN,SOS1,SOS2,AKT3,CLSTN1,CTNNA3,POLK,SLC25A23
1_Member	KEGG Pathway	hsa04550	Signaling pathways regulating pluripotency of stem cells	-19.5524	-18.3167	48/153	90,91,93,207,208,324,657,659,1432,1499,1857,2260,2617,2885,2932,3265,3400,3480,3572,3670,3716,3845,3977,4087,4089,4090,4093,4893,5290,5291,5295,5594,5603,5605,5624,6300,6498,7976,7994,8321,10000,22883,54361,55183,56916,79085,84333,130399	ACVR1,ACVR1B,ACVR2B,AKT1,AKT2,APC,BMPR1A,BMPR2,MAPK14,CTNNB1,DVL3,FGFR1,GARS1,GRB2,GSK3B,HRAS,ID4,IGF1R,IL6ST,ISL1,JAK1,KRAS,LIFR,SMAD2,SMAD4,SMAD5,SMAD9,NRAS,PIK3CA,PIK3CB,PIK3R1,MAPK1,MAPK13,MAP2K2,PROC,MAPK12,SKIL,FZD3,KAT6A,FZD1,AKT3,CLSTN1,WNT4,RIF1,SMARCAD1,SLC25A23,PCGF5,ACVR1C
1_Member	KEGG Pathway	ko04917	Prolactin signaling pathway	-18.9072	-17.7296	32/70	207,208,595,894,1432,2309,2353,2592,2885,2932,3265,3845,4790,4893,5290,5291,5295,5594,5599,5601,5603,5605,6300,6464,6654,6655,6714,6772,9306,10000,25759,122809	AKT1,AKT2,CCND1,CCND2,MAPK14,FOXO3,FOS,GALT,GRB2,GSK3B,HRAS,KRAS,NFKB1,NRAS,PIK3CA,PIK3CB,PIK3R1,MAPK1,MAPK8,MAPK9,MAPK13,MAP2K2,MAPK12,SHC1,SOS1,SOS2,SRC,STAT1,SOCS6,AKT3,SHC2,SOCS4
1_Member	KEGG Pathway	hsa04150	mTOR signaling pathway	-18.8967	-17.7268	48/158	207,208,523,528,673,1857,2885,2932,3265,3480,3643,3845,4040,4893,5170,5290,5291,5295,5562,5563,5578,5582,5594,5605,5728,6195,6196,6197,6199,6249,6520,6654,6655,6794,7976,8140,8321,10000,22883,23175,27330,54361,57600,58528,79109,83667,201163,729438	AKT1,AKT2,ATP6V1A,ATP6V1C1,BRAF,DVL3,GRB2,GSK3B,HRAS,IGF1R,INSR,KRAS,LRP6,NRAS,PDPK1,PIK3CA,PIK3CB,PIK3R1,PRKAA1,PRKAA2,PRKCA,PRKCG,MAPK1,MAP2K2,PTEN,RPS6KA1,RPS6KA2,RPS6KA3,RPS6KB2,CLIP1,SLC3A2,SOS1,SOS2,STK11,FZD3,SLC7A5,FZD1,AKT3,CLSTN1,LPIN1,RPS6KA6,WNT4,FNIP2,RRAGD,MAPKAP1,SESN2,FLCN,CASTOR2
1_Member	KEGG Pathway	hsa04933	AGE-RAGE signaling pathway in diabetic complications	-18.6106	-17.4556	39/107	183,207,208,595,998,1019,1272,1432,1729,1958,2308,3265,3725,3845,4087,4089,4790,4893,5290,5291,5295,5332,5336,5578,5594,5599,5601,5603,5879,6300,6772,7046,7422,7423,9361,10000,22883,23236,51196	AGT,AKT1,AKT2,CCND1,CDC42,CDK4,CNTN1,MAPK14,DIAPH1,EGR1,FOXO1,HRAS,JUN,KRAS,SMAD2,SMAD4,NFKB1,NRAS,PIK3CA,PIK3CB,PIK3R1,PLCB4,PLCG2,PRKCA,MAPK1,MAPK8,MAPK9,MAPK13,RAC1,MAPK12,STAT1,TGFBR1,VEGFA,VEGFB,LONP1,AKT3,CLSTN1,PLCB1,PLCE1
1_Member	KEGG Pathway	ko05213	Endometrial cancer	-18.4693	-17.3216	27/50	207,208,324,595,673,999,1495,1496,1499,2309,2885,2932,3265,3611,3845,4893,5170,5290,5291,5295,5594,5605,5728,6654,6655,10000,29119	AKT1,AKT2,APC,CCND1,BRAF,CDH1,CTNNA1,CTNNA2,CTNNB1,FOXO3,GRB2,GSK3B,HRAS,ILK,KRAS,NRAS,PDPK1,PIK3CA,PIK3CB,PIK3R1,MAPK1,MAP2K2,PTEN,SOS1,SOS2,AKT3,CTNNA3
1_Member	KEGG Pathway	ko05215	Prostate cancer	-18.3959	-17.2554	35/87	207,208,468,595,673,1385,1387,1499,2033,2260,2308,2885,2932,3265,3320,3326,3480,3845,4193,4790,4893,5154,5170,5290,5291,5295,5594,5605,5728,5925,6654,6655,7184,10000,64764	AKT1,AKT2,ATF4,CCND1,BRAF,CREB1,CREBBP,CTNNB1,EP300,FGFR1,FOXO1,GRB2,GSK3B,HRAS,HSP90AA1,HSP90AB1,IGF1R,KRAS,MDM2,NFKB1,NRAS,PDGFA,PDPK1,PIK3CA,PIK3CB,PIK3R1,MAPK1,MAP2K2,PTEN,RB1,SOS1,SOS2,HSP90B1,AKT3,CREB3L2
1_Member	KEGG Pathway	hsa05212	Pancreatic cancer	-18.3873	-17.2539	34/82	207,208,595,598,673,998,1019,1647,3716,3845,4087,4089,4790,5290,5291,5295,5589,5594,5599,5601,5879,5881,5898,5925,6199,6772,7046,7422,8202,10000,10928,22883,51426,85021	AKT1,AKT2,CCND1,BCL2L1,BRAF,CDC42,CDK4,GADD45A,JAK1,KRAS,SMAD2,SMAD4,NFKB1,PIK3CA,PIK3CB,PIK3R1,PRKCSH,MAPK1,MAPK8,MAPK9,RAC1,RAC3,RALA,RB1,RPS6KB2,STAT1,TGFBR1,VEGFA,NCOA3,AKT3,RALBP1,CLSTN1,POLK,REPS1
1_Member	KEGG Pathway	hsa05214	Glioma	-18.1929	-17.0794	33/78	207,208,595,673,801,817,1019,1647,2885,3265,3480,3845,4193,4893,5154,5290,5291,5295,5336,5578,5582,5594,5605,5728,5925,6464,6654,6655,10000,22883,25759,51426,57118	AKT1,AKT2,CCND1,BRAF,CALM1,CAMK2D,CDK4,GADD45A,GRB2,HRAS,IGF1R,KRAS,MDM2,NRAS,PDGFA,PIK3CA,PIK3CB,PIK3R1,PLCG2,PRKCA,PRKCG,MAPK1,MAP2K2,PTEN,RB1,SHC1,SOS1,SOS2,AKT3,CLSTN1,SHC2,POLK,CAMK1D
1_Member	KEGG Pathway	ko04150	mTOR signaling pathway	-18.1924	-17.0794	46/151	207,208,523,528,673,1857,2885,2932,3265,3480,3643,3845,4040,4893,5170,5290,5291,5295,5562,5563,5578,5582,5594,5605,5728,6195,6196,6197,6199,6249,6520,6654,6655,6794,7976,8140,8321,10000,23175,27330,54361,57600,58528,79109,83667,201163	AKT1,AKT2,ATP6V1A,ATP6V1C1,BRAF,DVL3,GRB2,GSK3B,HRAS,IGF1R,INSR,KRAS,LRP6,NRAS,PDPK1,PIK3CA,PIK3CB,PIK3R1,PRKAA1,PRKAA2,PRKCA,PRKCG,MAPK1,MAP2K2,PTEN,RPS6KA1,RPS6KA2,RPS6KA3,RPS6KB2,CLIP1,SLC3A2,SOS1,SOS2,STK11,FZD3,SLC7A5,FZD1,AKT3,LPIN1,RPS6KA6,WNT4,FNIP2,RRAGD,MAPKAP1,SESN2,FLCN
1_Member	KEGG Pathway	ko04550	Signaling pathways regulating pluripotency of stem cells	-18.1509	-17.0447	44/139	90,91,93,207,208,324,657,659,1432,1499,1857,2260,2885,2932,3265,3400,3480,3572,3670,3716,3845,3977,4087,4089,4090,4093,4893,5290,5291,5295,5594,5603,5605,6300,6498,7976,7994,8321,10000,54361,55183,56916,84333,130399	ACVR1,ACVR1B,ACVR2B,AKT1,AKT2,APC,BMPR1A,BMPR2,MAPK14,CTNNB1,DVL3,FGFR1,GRB2,GSK3B,HRAS,ID4,IGF1R,IL6ST,ISL1,JAK1,KRAS,LIFR,SMAD2,SMAD4,SMAD5,SMAD9,NRAS,PIK3CA,PIK3CB,PIK3R1,MAPK1,MAPK13,MAP2K2,MAPK12,SKIL,FZD3,KAT6A,FZD1,AKT3,WNT4,RIF1,SMARCAD1,PCGF5,ACVR1C
1_Member	KEGG Pathway	hsa01521	EGFR tyrosine kinase inhibitor resistance	-17.9865	-16.8996	33/79	207,208,598,673,2065,2309,2885,2932,3265,3480,3716,3845,4233,4763,4893,5154,5290,5291,5295,5336,5578,5582,5594,5605,5728,6199,6464,6654,6655,6714,7422,10000,25759	AKT1,AKT2,BCL2L1,BRAF,ERBB3,FOXO3,GRB2,GSK3B,HRAS,IGF1R,JAK1,KRAS,MET,NF1,NRAS,PDGFA,PIK3CA,PIK3CB,PIK3R1,PLCG2,PRKCA,PRKCG,MAPK1,MAP2K2,PTEN,RPS6KB2,SHC1,SOS1,SOS2,SRC,VEGFA,AKT3,SHC2
1_Member	KEGG Pathway	ko01521	EGFR tyrosine kinase inhibitor resistance	-17.9865	-16.8996	33/79	207,208,598,673,2065,2309,2885,2932,3265,3480,3716,3845,4233,4763,4893,5154,5290,5291,5295,5336,5578,5582,5594,5605,5728,6199,6464,6654,6655,6714,7422,10000,25759	AKT1,AKT2,BCL2L1,BRAF,ERBB3,FOXO3,GRB2,GSK3B,HRAS,IGF1R,JAK1,KRAS,MET,NF1,NRAS,PDGFA,PIK3CA,PIK3CB,PIK3R1,PLCG2,PRKCA,PRKCG,MAPK1,MAP2K2,PTEN,RPS6KB2,SHC1,SOS1,SOS2,SRC,VEGFA,AKT3,SHC2
1_Member	KEGG Pathway	hsa04370	VEGF signaling pathway	-17.9154	-16.8469	30/65	207,208,998,1432,3265,3845,4893,5290,5291,5295,5336,5530,5532,5534,5578,5582,5594,5603,5605,5747,5879,5881,6300,6714,7422,7867,8202,10000,22883,25759	AKT1,AKT2,CDC42,MAPK14,HRAS,KRAS,NRAS,PIK3CA,PIK3CB,PIK3R1,PLCG2,PPP3CA,PPP3CB,PPP3R1,PRKCA,PRKCG,MAPK1,MAPK13,MAP2K2,PTK2,RAC1,RAC3,MAPK12,SRC,VEGFA,MAPKAPK3,NCOA3,AKT3,CLSTN1,SHC2
1_Member	KEGG Pathway	ko04012	ErbB signaling pathway	-17.6068	-16.5786	34/86	27,207,208,673,817,1399,2065,2885,2932,3265,3725,3845,4893,5062,5290,5291,5295,5336,5578,5582,5594,5599,5601,5605,5747,6199,6416,6464,6654,6655,6714,8440,10000,25759	ABL2,AKT1,AKT2,BRAF,CAMK2D,CRKL,ERBB3,GRB2,GSK3B,HRAS,JUN,KRAS,NRAS,PAK2,PIK3CA,PIK3CB,PIK3R1,PLCG2,PRKCA,PRKCG,MAPK1,MAPK8,MAPK9,MAP2K2,PTK2,RPS6KB2,MAP2K4,SHC1,SOS1,SOS2,SRC,NCK2,AKT3,SHC2
1_Member	KEGG Pathway	hsa05220	Chronic myeloid leukemia	-17.3902	-16.3781	33/82	207,208,595,598,613,673,1019,1399,1488,1647,2885,3066,3265,3845,4089,4193,4790,4893,5290,5291,5295,5594,5605,5781,5925,6464,6654,6655,7046,10000,22883,25759,51426	AKT1,AKT2,CCND1,BCL2L1,BCR,BRAF,CDK4,CRKL,CTBP2,GADD45A,GRB2,HDAC2,HRAS,KRAS,SMAD4,MDM2,NFKB1,NRAS,PIK3CA,PIK3CB,PIK3R1,MAPK1,MAP2K2,PTPN11,RB1,SHC1,SOS1,SOS2,TGFBR1,AKT3,CLSTN1,SHC2,POLK
1_Member	KEGG Pathway	ko04370	VEGF signaling pathway	-17.1703	-16.179	28/59	207,208,998,1432,3265,3845,4893,5290,5291,5295,5336,5530,5532,5534,5578,5582,5594,5603,5605,5747,5879,5881,6300,6714,7422,7867,10000,25759	AKT1,AKT2,CDC42,MAPK14,HRAS,KRAS,NRAS,PIK3CA,PIK3CB,PIK3R1,PLCG2,PPP3CA,PPP3CB,PPP3R1,PRKCA,PRKCG,MAPK1,MAPK13,MAP2K2,PTK2,RAC1,RAC3,MAPK12,SRC,VEGFA,MAPKAPK3,AKT3,SHC2
1_Member	KEGG Pathway	ko05214	Glioma	-17.0676	-16.0813	29/64	207,208,595,673,801,817,1019,2885,3265,3480,3845,4193,4893,5154,5290,5291,5295,5336,5578,5582,5594,5605,5728,5925,6464,6654,6655,10000,25759	AKT1,AKT2,CCND1,BRAF,CALM1,CAMK2D,CDK4,GRB2,HRAS,IGF1R,KRAS,MDM2,NRAS,PDGFA,PIK3CA,PIK3CB,PIK3R1,PLCG2,PRKCA,PRKCG,MAPK1,MAP2K2,PTEN,RB1,SHC1,SOS1,SOS2,AKT3,SHC2
1_Member	KEGG Pathway	hsa04062	Chemokine signaling pathway	-16.92	-15.9435	52/202	107,115,156,207,208,408,673,998,1399,2309,2770,2771,2773,2782,2787,2869,2885,2932,3265,3845,4790,4893,5290,5291,5295,5332,5566,5567,5578,5585,5594,5747,5879,5881,5906,5908,6093,6464,6654,6655,6714,6772,8202,8976,9475,9844,10000,10681,22883,23236,25759,55970	ADCY1,ADCY9,GRK2,AKT1,AKT2,ARRB1,BRAF,CDC42,CRKL,FOXO3,GNAI1,GNAI2,GNAI3,GNB1,GNG5,GRK5,GRB2,GSK3B,HRAS,KRAS,NFKB1,NRAS,PIK3CA,PIK3CB,PIK3R1,PLCB4,PRKACA,PRKACB,PRKCA,PKN1,MAPK1,PTK2,RAC1,RAC3,RAP1A,RAP1B,ROCK1,SHC1,SOS1,SOS2,SRC,STAT1,NCOA3,WASL,ROCK2,ELMO1,AKT3,GNB5,CLSTN1,PLCB1,SHC2,GNG12
1_Member	KEGG Pathway	hsa05231	Choline metabolism in cancer	-16.8104	-15.8436	37/107	207,208,1119,2353,2885,3091,3265,3725,3845,4893,5130,5154,5170,5290,5291,5295,5578,5582,5589,5594,5599,5601,5605,5879,5881,6199,6654,6655,6667,8202,8976,10000,10163,10434,10810,22883,23446	AKT1,AKT2,CHKA,FOS,GRB2,HIF1A,HRAS,JUN,KRAS,NRAS,PCYT1A,PDGFA,PDPK1,PIK3CA,PIK3CB,PIK3R1,PRKCA,PRKCG,PRKCSH,MAPK1,MAPK8,MAPK9,MAP2K2,RAC1,RAC3,RPS6KB2,SOS1,SOS2,SP1,NCOA3,WASL,AKT3,WASF2,LYPLA1,WASF3,CLSTN1,SLC44A1
1_Member	KEGG Pathway	hsa05215	Prostate cancer	-16.7063	-15.7601	36/102	207,208,468,595,673,1385,1387,1499,2033,2260,2308,2885,2932,3265,3320,3326,3480,3845,4193,4790,4893,5154,5170,5290,5291,5295,5594,5605,5728,5925,6654,6655,7184,10000,22883,64764	AKT1,AKT2,ATF4,CCND1,BRAF,CREB1,CREBBP,CTNNB1,EP300,FGFR1,FOXO1,GRB2,GSK3B,HRAS,HSP90AA1,HSP90AB1,IGF1R,KRAS,MDM2,NFKB1,NRAS,PDGFA,PDPK1,PIK3CA,PIK3CB,PIK3R1,MAPK1,MAP2K2,PTEN,RB1,SOS1,SOS2,HSP90B1,AKT3,CLSTN1,CREB3L2
1_Member	KEGG Pathway	ko05220	Chronic myeloid leukemia	-16.5829	-15.6439	30/71	207,208,595,598,613,673,1019,1399,1488,2885,3066,3265,3845,4089,4193,4790,4893,5290,5291,5295,5594,5605,5781,5925,6464,6654,6655,7046,10000,25759	AKT1,AKT2,CCND1,BCL2L1,BCR,BRAF,CDK4,CRKL,CTBP2,GRB2,HDAC2,HRAS,KRAS,SMAD4,MDM2,NFKB1,NRAS,PIK3CA,PIK3CB,PIK3R1,MAPK1,MAP2K2,PTPN11,RB1,SHC1,SOS1,SOS2,TGFBR1,AKT3,SHC2
1_Member	KEGG Pathway	ko04933	AGE-RAGE signaling pathway in diabetic complications	-16.2886	-15.3671	35/99	207,208,595,998,1019,1432,1729,1958,2308,3265,3725,3845,4087,4089,4790,4893,5290,5291,5295,5332,5336,5578,5594,5599,5601,5603,5879,6300,6772,7046,7422,7423,10000,23236,51196	AKT1,AKT2,CCND1,CDC42,CDK4,MAPK14,DIAPH1,EGR1,FOXO1,HRAS,JUN,KRAS,SMAD2,SMAD4,NFKB1,NRAS,PIK3CA,PIK3CB,PIK3R1,PLCB4,PLCG2,PRKCA,MAPK1,MAPK8,MAPK9,MAPK13,RAC1,MAPK12,STAT1,TGFBR1,VEGFA,VEGFB,AKT3,PLCB1,PLCE1
1_Member	KEGG Pathway	hsa05224	Breast cancer	-16.097	-15.1882	45/162	207,208,324,595,673,1019,1452,1499,1647,1857,2257,2260,2353,2885,2932,3265,3480,3725,3845,4040,4893,5290,5291,5295,5594,5605,5624,5728,5925,6199,6464,6654,6655,6667,7976,8202,8321,8648,10000,10683,22883,25759,51426,54361,79085	AKT1,AKT2,APC,CCND1,BRAF,CDK4,CSNK1A1,CTNNB1,GADD45A,DVL3,FGF12,FGFR1,FOS,GRB2,GSK3B,HRAS,IGF1R,JUN,KRAS,LRP6,NRAS,PIK3CA,PIK3CB,PIK3R1,MAPK1,MAP2K2,PROC,PTEN,RB1,RPS6KB2,SHC1,SOS1,SOS2,SP1,FZD3,NCOA3,FZD1,NCOA1,AKT3,DLL3,CLSTN1,SHC2,POLK,WNT4,SLC25A23
1_Member	KEGG Pathway	hsa04660	T cell receptor signaling pathway	-15.9187	-15.0342	37/113	207,208,998,1019,1432,2353,2534,2885,2932,3265,3725,3845,4775,4790,4893,5062,5170,5290,5291,5295,5530,5532,5534,5585,5586,5594,5601,5603,5605,6300,6654,6655,8440,8874,10000,22883,83985	AKT1,AKT2,CDC42,CDK4,MAPK14,FOS,FYN,GRB2,GSK3B,HRAS,JUN,KRAS,NFATC3,NFKB1,NRAS,PAK2,PDPK1,PIK3CA,PIK3CB,PIK3R1,PPP3CA,PPP3CB,PPP3R1,PKN1,PKN2,MAPK1,MAPK9,MAPK13,MAP2K2,MAPK12,SOS1,SOS2,NCK2,ARHGEF7,AKT3,CLSTN1,SPNS1
1_Member	KEGG Pathway	hsa05223	Non-small cell lung cancer	-15.7733	-14.8928	29/70	207,208,595,673,1019,1647,2272,2309,2885,3265,3845,4893,5170,5290,5291,5295,5336,5578,5582,5594,5605,5925,6256,6654,6655,10000,22883,27436,51426	AKT1,AKT2,CCND1,BRAF,CDK4,GADD45A,FHIT,FOXO3,GRB2,HRAS,KRAS,NRAS,PDPK1,PIK3CA,PIK3CB,PIK3R1,PLCG2,PRKCA,PRKCG,MAPK1,MAP2K2,RB1,RXRA,SOS1,SOS2,AKT3,CLSTN1,EML4,POLK
1_Member	KEGG Pathway	ko04062	Chemokine signaling pathway	-15.4195	-14.5468	47/182	107,115,156,207,208,408,673,998,1399,2309,2770,2771,2773,2782,2787,2869,2885,2932,3265,3845,4790,4893,5290,5291,5295,5332,5566,5567,5594,5747,5879,5906,5908,6093,6464,6654,6655,6714,6772,8976,9475,9844,10000,10681,23236,25759,55970	ADCY1,ADCY9,GRK2,AKT1,AKT2,ARRB1,BRAF,CDC42,CRKL,FOXO3,GNAI1,GNAI2,GNAI3,GNB1,GNG5,GRK5,GRB2,GSK3B,HRAS,KRAS,NFKB1,NRAS,PIK3CA,PIK3CB,PIK3R1,PLCB4,PRKACA,PRKACB,MAPK1,PTK2,RAC1,RAP1A,RAP1B,ROCK1,SHC1,SOS1,SOS2,SRC,STAT1,WASL,ROCK2,ELMO1,AKT3,GNB5,PLCB1,SHC2,GNG12
1_Member	KEGG Pathway	ko05231	Choline metabolism in cancer	-15.4012	-14.5322	34/99	207,208,1119,2353,2885,3091,3265,3725,3845,4893,5130,5154,5170,5290,5291,5295,5578,5582,5594,5599,5601,5605,5879,5881,6199,6654,6655,6667,8976,10000,10163,10434,10810,23446	AKT1,AKT2,CHKA,FOS,GRB2,HIF1A,HRAS,JUN,KRAS,NRAS,PCYT1A,PDGFA,PDPK1,PIK3CA,PIK3CB,PIK3R1,PRKCA,PRKCG,MAPK1,MAPK8,MAPK9,MAP2K2,RAC1,RAC3,RPS6KB2,SOS1,SOS2,SP1,WASL,AKT3,WASF2,LYPLA1,WASF3,SLC44A1
1_Member	KEGG Pathway	ko05223	Non-small cell lung cancer	-15.2297	-14.372	26/58	207,208,595,673,1019,2272,2309,2885,3265,3845,4893,5170,5290,5291,5295,5336,5578,5582,5594,5605,5925,6256,6654,6655,10000,27436	AKT1,AKT2,CCND1,BRAF,CDK4,FHIT,FOXO3,GRB2,HRAS,KRAS,NRAS,PDPK1,PIK3CA,PIK3CB,PIK3R1,PLCG2,PRKCA,PRKCG,MAPK1,MAP2K2,RB1,RXRA,SOS1,SOS2,AKT3,EML4
1_Member	KEGG Pathway	hsa04664	Fc epsilon RI signaling pathway	-15.048	-14.1941	30/79	207,208,1432,2534,2885,3265,3845,4893,5170,5290,5291,5295,5336,5578,5594,5599,5601,5603,5605,5608,5879,5881,6300,6416,6654,6655,8202,10000,22883,83985	AKT1,AKT2,MAPK14,FYN,GRB2,HRAS,KRAS,NRAS,PDPK1,PIK3CA,PIK3CB,PIK3R1,PLCG2,PRKCA,MAPK1,MAPK8,MAPK9,MAPK13,MAP2K2,MAP2K6,RAC1,RAC3,MAPK12,MAP2K4,SOS1,SOS2,NCOA3,AKT3,CLSTN1,SPNS1
1_Member	KEGG Pathway	ko05212	Pancreatic cancer	-14.9724	-14.1221	27/64	207,208,595,598,673,998,1019,3716,3845,4087,4089,4790,5290,5291,5295,5594,5599,5601,5879,5881,5898,5925,6772,7046,7422,10000,10928	AKT1,AKT2,CCND1,BCL2L1,BRAF,CDC42,CDK4,JAK1,KRAS,SMAD2,SMAD4,NFKB1,PIK3CA,PIK3CB,PIK3R1,MAPK1,MAPK8,MAPK9,RAC1,RAC3,RALA,RB1,STAT1,TGFBR1,VEGFA,AKT3,RALBP1
1_Member	KEGG Pathway	ko05224	Breast cancer	-14.3885	-13.5526	40/144	207,208,324,595,673,1019,1452,1499,1857,2257,2260,2353,2885,2932,3265,3480,3725,3845,4040,4893,5290,5291,5295,5594,5605,5728,5925,6199,6464,6654,6655,6667,7976,8202,8321,8648,10000,10683,25759,54361	AKT1,AKT2,APC,CCND1,BRAF,CDK4,CSNK1A1,CTNNB1,DVL3,FGF12,FGFR1,FOS,GRB2,GSK3B,HRAS,IGF1R,JUN,KRAS,LRP6,NRAS,PIK3CA,PIK3CB,PIK3R1,MAPK1,MAP2K2,PTEN,RB1,RPS6KB2,SHC1,SOS1,SOS2,SP1,FZD3,NCOA3,FZD1,NCOA1,AKT3,DLL3,SHC2,WNT4
1_Member	KEGG Pathway	ko04664	Fc epsilon RI signaling pathway	-14.1804	-13.3584	27/68	207,208,1432,2534,2885,3265,3845,4893,5170,5290,5291,5295,5336,5578,5594,5599,5601,5603,5605,5608,5879,5881,6300,6416,6654,6655,10000	AKT1,AKT2,MAPK14,FYN,GRB2,HRAS,KRAS,NRAS,PDPK1,PIK3CA,PIK3CB,PIK3R1,PLCG2,PRKCA,MAPK1,MAPK8,MAPK9,MAPK13,MAP2K2,MAP2K6,RAC1,RAC3,MAPK12,MAP2K4,SOS1,SOS2,AKT3
1_Member	KEGG Pathway	hsa04662	B cell receptor signaling pathway	-13.7831	-12.9745	29/81	207,208,975,2353,2885,2932,3265,3636,3725,3845,4775,4790,4893,5290,5291,5295,5336,5530,5532,5534,5594,5605,5879,5881,6654,6655,8202,10000,22883	AKT1,AKT2,CD81,FOS,GRB2,GSK3B,HRAS,INPPL1,JUN,KRAS,NFATC3,NFKB1,NRAS,PIK3CA,PIK3CB,PIK3R1,PLCG2,PPP3CA,PPP3CB,PPP3R1,MAPK1,MAP2K2,RAC1,RAC3,SOS1,SOS2,NCOA3,AKT3,CLSTN1
1_Member	KEGG Pathway	ko05210	Colorectal cancer	-13.7615	-12.9628	25/60	207,208,324,595,673,1499,2353,2932,2956,3725,3845,4087,4089,4437,5290,5291,5295,5594,5599,5601,5879,5881,7046,10000,26060	AKT1,AKT2,APC,CCND1,BRAF,CTNNB1,FOS,GSK3B,MSH6,JUN,KRAS,SMAD2,SMAD4,MSH3,PIK3CA,PIK3CB,PIK3R1,MAPK1,MAPK8,MAPK9,RAC1,RAC3,TGFBR1,AKT3,APPL1
1_Member	KEGG Pathway	ko04662	B cell receptor signaling pathway	-13.6304	-12.8381	27/71	207,208,975,2353,2885,2932,3265,3636,3725,3845,4775,4790,4893,5290,5291,5295,5336,5530,5532,5534,5594,5605,5879,5881,6654,6655,10000	AKT1,AKT2,CD81,FOS,GRB2,GSK3B,HRAS,INPPL1,JUN,KRAS,NFATC3,NFKB1,NRAS,PIK3CA,PIK3CB,PIK3R1,PLCG2,PPP3CA,PPP3CB,PPP3R1,MAPK1,MAP2K2,RAC1,RAC3,SOS1,SOS2,AKT3
1_Member	KEGG Pathway	hsa05230	Central carbon metabolism in cancer	-13.3656	-12.5883	28/78	207,208,2260,2744,3091,3265,3417,3796,3845,3939,4233,4893,5170,5214,5290,5291,5295,5315,5594,5605,5728,5979,8140,8731,10000,22883,51361,84376	AKT1,AKT2,FGFR1,GLS,HIF1A,HRAS,IDH1,KIF2A,KRAS,LDHA,MET,NRAS,PDPK1,PFKP,PIK3CA,PIK3CB,PIK3R1,PKM,MAPK1,MAP2K2,PTEN,RET,SLC7A5,RNMT,AKT3,CLSTN1,HOOK1,HOOK3
1_Member	KEGG Pathway	ko04660	T cell receptor signaling pathway	-13.1401	-12.3756	32/103	207,208,998,1019,1432,2353,2534,2885,2932,3265,3725,3845,4775,4790,4893,5062,5170,5290,5291,5295,5530,5532,5534,5594,5601,5603,5605,6300,6654,6655,8440,10000	AKT1,AKT2,CDC42,CDK4,MAPK14,FOS,FYN,GRB2,GSK3B,HRAS,JUN,KRAS,NFATC3,NFKB1,NRAS,PAK2,PDPK1,PIK3CA,PIK3CB,PIK3R1,PPP3CA,PPP3CB,PPP3R1,MAPK1,MAPK9,MAPK13,MAP2K2,MAPK12,SOS1,SOS2,NCK2,AKT3
1_Member	KEGG Pathway	hsa05218	Melanoma	-12.5859	-11.8361	28/83	207,208,595,673,999,1019,1647,2257,2260,3265,3480,3845,4193,4233,4893,5154,5290,5291,5295,5594,5605,5728,5925,6654,8731,10000,22883,51426	AKT1,AKT2,CCND1,BRAF,CDH1,CDK4,GADD45A,FGF12,FGFR1,HRAS,IGF1R,KRAS,MDM2,MET,NRAS,PDGFA,PIK3CA,PIK3CB,PIK3R1,MAPK1,MAP2K2,PTEN,RB1,SOS1,RNMT,AKT3,CLSTN1,POLK
1_Member	KEGG Pathway	hsa04072	Phospholipase D signaling pathway	-11.1267	-10.4389	38/163	107,115,183,207,208,2534,2768,2778,2885,3265,3454,3643,3845,4893,5154,5290,5291,5295,5332,5336,5578,5589,5594,5605,5781,5898,6464,6654,6655,10000,10554,10672,22883,23236,25759,55326,56894,56895	ADCY1,ADCY9,AGT,AKT1,AKT2,FYN,GNA12,GNAS,GRB2,HRAS,IFNAR1,INSR,KRAS,NRAS,PDGFA,PIK3CA,PIK3CB,PIK3R1,PLCB4,PLCG2,PRKCA,PRKCSH,MAPK1,MAP2K2,PTPN11,RALA,SHC1,SOS1,SOS2,AKT3,AGPAT1,GNA13,CLSTN1,PLCB1,SHC2,AGPAT5,AGPAT3,AGPAT4
1_Member	KEGG Pathway	ko05221	Acute myeloid leukemia	-10.7911	-10.1253	21/55	207,208,595,673,862,1050,2885,3265,3728,3845,4790,4893,5290,5291,5295,5594,5605,6199,6654,6655,10000	AKT1,AKT2,CCND1,BRAF,RUNX1T1,CEBPA,GRB2,HRAS,JUP,KRAS,NFKB1,NRAS,PIK3CA,PIK3CB,PIK3R1,MAPK1,MAP2K2,RPS6KB2,SOS1,SOS2,AKT3
1_Member	KEGG Pathway	ko05218	Melanoma	-10.3403	-9.70088	23/69	207,208,595,673,999,1019,2257,2260,3265,3480,3845,4193,4233,4893,5154,5290,5291,5295,5594,5605,5728,5925,10000	AKT1,AKT2,CCND1,BRAF,CDH1,CDK4,FGF12,FGFR1,HRAS,IGF1R,KRAS,MDM2,MET,NRAS,PDGFA,PIK3CA,PIK3CB,PIK3R1,MAPK1,MAP2K2,PTEN,RB1,AKT3
1_Member	KEGG Pathway	hsa05221	Acute myeloid leukemia	-10.1954	-9.56621	23/70	207,208,595,673,862,1050,2885,3265,3728,3845,4790,4893,5290,5291,5295,5594,5605,6199,6654,6655,9361,10000,22883	AKT1,AKT2,CCND1,BRAF,RUNX1T1,CEBPA,GRB2,HRAS,JUP,KRAS,NFKB1,NRAS,PIK3CA,PIK3CB,PIK3R1,MAPK1,MAP2K2,RPS6KB2,SOS1,SOS2,LONP1,AKT3,CLSTN1
1_Member	KEGG Pathway	ko05230	Central carbon metabolism in cancer	-10.0681	-9.44329	22/65	207,208,2260,2744,3091,3265,3417,3845,3939,4233,4893,5214,5290,5291,5295,5315,5594,5605,5728,5979,8140,10000	AKT1,AKT2,FGFR1,GLS,HIF1A,HRAS,IDH1,KRAS,LDHA,MET,NRAS,PFKP,PIK3CA,PIK3CB,PIK3R1,PKM,MAPK1,MAP2K2,PTEN,RET,SLC7A5,AKT3
1_Member	KEGG Pathway	ko04072	Phospholipase D signaling pathway	-10.0176	-9.39924	34/146	107,115,207,208,2534,2768,2778,2885,3265,3643,3845,4893,5154,5290,5291,5295,5332,5336,5578,5594,5605,5781,5898,6464,6654,6655,10000,10554,10672,23236,25759,55326,56894,56895	ADCY1,ADCY9,AKT1,AKT2,FYN,GNA12,GNAS,GRB2,HRAS,INSR,KRAS,NRAS,PDGFA,PIK3CA,PIK3CB,PIK3R1,PLCB4,PLCG2,PRKCA,MAPK1,MAP2K2,PTPN11,RALA,SHC1,SOS1,SOS2,AKT3,AGPAT1,GNA13,PLCB1,SHC2,AGPAT5,AGPAT3,AGPAT4
1_Member	KEGG Pathway	hsa04066	HIF-1 signaling pathway	-9.14265	-8.56122	29/119	207,208,817,1387,2033,3091,3480,3643,3796,3939,4790,5170,5290,5291,5295,5336,5578,5582,5594,5605,6199,7076,7422,8453,10000,22883,51361,84376,375056	AKT1,AKT2,CAMK2D,CREBBP,EP300,HIF1A,IGF1R,INSR,KIF2A,LDHA,NFKB1,PDPK1,PIK3CA,PIK3CB,PIK3R1,PLCG2,PRKCA,PRKCG,MAPK1,MAP2K2,RPS6KB2,TIMP1,VEGFA,CUL2,AKT3,CLSTN1,HOOK1,HOOK3,MIA3
1_Member	KEGG Pathway	hsa04650	Natural killer cell mediated cytotoxicity	-8.01242	-7.48971	31/148	673,2194,2534,2885,3265,3454,3845,4893,5290,5291,5295,5336,5530,5532,5534,5578,5582,5585,5594,5605,5781,5879,5881,6464,6654,6655,8202,8743,22883,25759,83985	BRAF,FASN,FYN,GRB2,HRAS,IFNAR1,KRAS,NRAS,PIK3CA,PIK3CB,PIK3R1,PLCG2,PPP3CA,PPP3CB,PPP3R1,PRKCA,PRKCG,PKN1,MAPK1,MAP2K2,PTPN11,RAC1,RAC3,SHC1,SOS1,SOS2,NCOA3,TNFSF10,CLSTN1,SHC2,SPNS1
1_Member	KEGG Pathway	hsa04630	Jak-STAT signaling pathway	-6.50727	-6.03781	31/171	207,208,595,598,894,1387,2033,2690,2885,3265,3454,3572,3716,3977,4170,5154,5290,5291,5295,5781,6654,6655,6772,7076,8027,9063,9306,9361,10000,22883,122809	AKT1,AKT2,CCND1,BCL2L1,CCND2,CREBBP,EP300,GHR,GRB2,HRAS,IFNAR1,IL6ST,JAK1,LIFR,MCL1,PDGFA,PIK3CA,PIK3CB,PIK3R1,PTPN11,SOS1,SOS2,STAT1,TIMP1,STAM,PIAS2,SOCS6,LONP1,AKT3,CLSTN1,SOCS4
1_Member	KEGG Pathway	ko04650	Natural killer cell mediated cytotoxicity	-6.21446	-5.76285	26/133	673,2534,2885,3265,3454,3845,4893,5290,5291,5295,5336,5530,5532,5534,5578,5582,5594,5605,5781,5879,5881,6464,6654,6655,8743,25759	BRAF,FYN,GRB2,HRAS,IFNAR1,KRAS,NRAS,PIK3CA,PIK3CB,PIK3R1,PLCG2,PPP3CA,PPP3CB,PPP3R1,PRKCA,PRKCG,MAPK1,MAP2K2,PTPN11,RAC1,RAC3,SHC1,SOS1,SOS2,TNFSF10,SHC2
1_Member	KEGG Pathway	ko04630	Jak-STAT signaling pathway	-5.35828	-4.93214	27/156	207,208,595,598,894,1387,2033,2690,2885,3265,3454,3572,3716,3977,4170,5290,5291,5295,5781,6654,6655,6772,8027,9063,9306,10000,122809	AKT1,AKT2,CCND1,BCL2L1,CCND2,CREBBP,EP300,GHR,GRB2,HRAS,IFNAR1,IL6ST,JAK1,LIFR,MCL1,PIK3CA,PIK3CB,PIK3R1,PTPN11,SOS1,SOS2,STAT1,STAM,PIAS2,SOCS6,AKT3,SOCS4
2_Summary	KEGG Pathway	ko04520	Adherens junction	-32.9017	-30.453	44/72	71,81,87,998,999,1387,1457,1459,1495,1496,1499,1500,2033,2260,2534,3480,3643,4008,4087,4089,4233,4301,5594,5770,5792,5797,5818,5819,5879,5881,6714,7046,7082,7414,7525,8826,8976,9855,10163,10810,25945,29119,51701,117178,8202,8731	ACTG1,ACTN4,ACTN1,CDC42,CDH1,CREBBP,CSNK2A1,CSNK2A2,CTNNA1,CTNNA2,CTNNB1,CTNND1,EP300,FGFR1,FYN,IGF1R,INSR,LMO7,SMAD2,SMAD4,MET,AFDN,MAPK1,PTPN1,PTPRF,PTPRM,NECTIN1,NECTIN2,RAC1,RAC3,SRC,TGFBR1,TJP1,VCL,YES1,IQGAP1,WASL,FARP2,WASF2,WASF3,NECTIN3,CTNNA3,NLK,SSX2IP,NCOA3,RNMT
2_Member	KEGG Pathway	ko04520	Adherens junction	-32.9017	-30.453	44/72	71,81,87,998,999,1387,1457,1459,1495,1496,1499,1500,2033,2260,2534,3480,3643,4008,4087,4089,4233,4301,5594,5770,5792,5797,5818,5819,5879,5881,6714,7046,7082,7414,7525,8826,8976,9855,10163,10810,25945,29119,51701,117178	ACTG1,ACTN4,ACTN1,CDC42,CDH1,CREBBP,CSNK2A1,CSNK2A2,CTNNA1,CTNNA2,CTNNB1,CTNND1,EP300,FGFR1,FYN,IGF1R,INSR,LMO7,SMAD2,SMAD4,MET,AFDN,MAPK1,PTPN1,PTPRF,PTPRM,NECTIN1,NECTIN2,RAC1,RAC3,SRC,TGFBR1,TJP1,VCL,YES1,IQGAP1,WASL,FARP2,WASF2,WASF3,NECTIN3,CTNNA3,NLK,SSX2IP
2_Member	KEGG Pathway	hsa04520	Adherens junction	-32.3439	-30.0201	46/81	71,81,87,998,999,1387,1457,1459,1495,1496,1499,1500,2033,2260,2534,3480,3643,4008,4087,4089,4233,4301,5594,5770,5792,5797,5818,5819,5879,5881,6714,7046,7082,7414,7525,8202,8731,8826,8976,9855,10163,10810,25945,29119,51701,117178	ACTG1,ACTN4,ACTN1,CDC42,CDH1,CREBBP,CSNK2A1,CSNK2A2,CTNNA1,CTNNA2,CTNNB1,CTNND1,EP300,FGFR1,FYN,IGF1R,INSR,LMO7,SMAD2,SMAD4,MET,AFDN,MAPK1,PTPN1,PTPRF,PTPRM,NECTIN1,NECTIN2,RAC1,RAC3,SRC,TGFBR1,TJP1,VCL,YES1,NCOA3,RNMT,IQGAP1,WASL,FARP2,WASF2,WASF3,NECTIN3,CTNNA3,NLK,SSX2IP
[truncated: 152 more rows]
