# Supplementary material for: Functional, metabolic and transcriptional maturation of human pancreatic islets derived from stem cells
Source: Nat Biotechnol. 2022 Mar 3;40(7):1042–55. doi: 10.1038/s41587-022-01219-z (PMC9287162; doi:10.1038/s41587-022-01219-z)
Supplement: Supplementary file 9 — Marker genes of SC-islet beta cells from S7w0, S7w3 and S7w6 timepoints. [file 41587_2022_1219_MOESM9_ESM.xlsx]

## Sheet: SC-beta_invitro_markers
Differentially expressed genes in SC-islet beta cells from S7w0(S6), S7w3 and S7w6							Significance test performed using MAST
gene	p_val	avg_logFC	pct,1	pct,2	p_val_adj	cluster	gene2
RPL31.2	0	1.66046	0.972	0.975	0	S7w0	RPL31
PCP4.2	0	1.65652	0.847	0.789	0	S7w0	PCP4
TMSB10.2	0	1.6084	0.984	0.976	0	S7w0	TMSB10
NEFL.2	0	1.57582	0.51	0.204	0	S7w0	NEFL
CRYBA2.2	0	1.53175	0.97	0.737	0	S7w0	CRYBA2
RPS17.2	0	1.52736	0.933	0.648	0	S7w0	RPS17
MDK.2	0	1.47226	0.844	0.594	0	S7w0	MDK
BAALC.2	0	1.46049	0.858	0.377	0	S7w0	BAALC
RPS29.2	0	1.40943	0.974	0.988	0	S7w0	RPS29
RPL37A.2	0	1.39635	0.988	0.998	0	S7w0	RPL37A
RPS19.2	0	1.34037	0.981	0.999	0	S7w0	RPS19
RPL36A.2	0	1.31055	0.928	0.761	0	S7w0	RPL36A
TMSB4X.2	0	1.29891	0.914	0.847	0	S7w0	TMSB4X
RPL38.2	0	1.29258	0.97	0.979	0	S7w0	RPL38
RPLP2.2	0	1.28921	0.977	0.997	0	S7w0	RPLP2
C9orf16.2	0	1.27532	0.945	0.952	0	S7w0	C9orf16
RPL39.2	0	1.2224	0.974	0.996	0	S7w0	RPL39
STMN4.2	0	1.20382	0.627	0.025	0	S7w0	STMN4
C4orf48.2	0	1.19052	0.976	0.984	0	S7w0	C4orf48
RPL7.2	0	1.16013	0.975	0.994	0	S7w0	RPL7
RPS27.2	0	1.15254	0.98	0.999	0	S7w0	RPS27
CHRNA3.2	0	1.14855	0.668	0.146	0	S7w0	CHRNA3
MARCKSL1.2	0	1.1306	0.957	0.896	0	S7w0	MARCKSL1
RPL26.2	0	1.12672	0.973	0.993	0	S7w0	RPL26
ATP5F1E.2	0	1.12435	0.983	0.997	0	S7w0	ATP5F1E
PLXNA2.2	0	1.12057	0.908	0.742	0	S7w0	PLXNA2
FEV.2	0	1.12011	0.651	0.1	0	S7w0	FEV
RPL37.2	0	1.10976	0.974	0.995	0	S7w0	RPL37
RPL27.2	0	1.09808	0.967	0.989	0	S7w0	RPL27
RPL41.2	0	1.09589	0.991	1	0	S7w0	RPL41
RPS20.2	0	1.09569	0.967	0.989	0	S7w0	RPS20
RPL34.2	0	1.09409	0.977	0.997	0	S7w0	RPL34
IGFBP5.2	0	1.09339	0.806	0.795	0	S7w0	IGFBP5
RPL35A.2	0	1.09207	0.976	0.997	0	S7w0	RPL35A
CXCL12.2	0	1.08461	0.706	0.175	0	S7w0	CXCL12
RPL23A.2	0	1.07717	0.977	0.998	0	S7w0	RPL23A
RPS15A.2	0	1.05486	0.974	0.996	0	S7w0	RPS15A
LMO2.2	0	1.05375	0.873	0.757	0	S7w0	LMO2
DLK1.2	0	1.04548	0.939	0.919	0	S7w0	DLK1
ELAVL2.2	0	1.04493	0.685	0.265	0	S7w0	ELAVL2
RPL36.2	0	1.04169	0.976	0.997	0	S7w0	RPL36
RPL35.2	0	1.03842	0.976	0.993	0	S7w0	RPL35
STMN2.2	0	1.02741	0.97	0.928	0	S7w0	STMN2
RPS28.2	0	1.02066	0.975	0.998	0	S7w0	RPS28
TUBB.2	0	1.01849	0.946	0.912	0	S7w0	TUBB
RPS2.2	0	1.01326	0.99	0.999	0	S7w0	RPS2
RPL27A.2	0	1.01202	0.974	0.996	0	S7w0	RPL27A
RPL13A.2	0	1.00184	0.985	1	0	S7w0	RPL13A
RPS15.2	0	1.00085	0.984	0.998	0	S7w0	RPS15
RPS18.2	0	0.998661	0.989	0.999	0	S7w0	RPS18
ACTB.2	0	0.993322	0.994	0.986	0	S7w0	ACTB
RPS16.2	0	0.988343	0.974	0.994	0	S7w0	RPS16
RPS21.2	0	0.98499	0.984	0.984	0	S7w0	RPS21
STMN1.2	0	0.96954	0.935	0.898	0	S7w0	STMN1
ATP5MG.2	0	0.961074	0.973	0.983	0	S7w0	ATP5MG
RPS25.2	0	0.960027	0.973	0.995	0	S7w0	RPS25
RPL21.2	0	0.950406	0.978	0.998	0	S7w0	RPL21
UQCR11.2	0	0.948273	0.958	0.967	0	S7w0	UQCR11
RPS8.2	0	0.948082	0.982	1	0	S7w0	RPS8
JPT1.2	0	0.938163	0.908	0.777	0	S7w0	JPT1
CD99.2	0	0.935809	0.989	0.99	0	S7w0	CD99
RPL32.2	0	0.935636	0.975	0.999	0	S7w0	RPL32
RPL18A.2	0	0.906502	0.975	0.999	0	S7w0	RPL18A
NDUFB1.2	0	0.900941	0.915	0.865	0	S7w0	NDUFB1
CALB2.2	0	0.900621	0.911	0.843	0	S7w0	CALB2
RPS7.2	0	0.900332	0.979	0.993	0	S7w0	RPS7
ATP5ME.2	0	0.898621	0.944	0.915	0	S7w0	ATP5ME
COX7C.2	0	0.898535	0.974	0.99	0	S7w0	COX7C
YBX1.2	0	0.893008	0.966	0.984	0	S7w0	YBX1
SOX11.2	0	0.892983	0.611	0.423	0	S7w0	SOX11
RAP1B.2	0	0.890348	0.857	0.843	0	S7w0	RAP1B
TUBB2B.2	0	0.887952	0.908	0.858	0	S7w0	TUBB2B
H3F3B.2	0	0.887051	0.968	0.953	0	S7w0	H3F3B
RPS13.2	0	0.882497	0.973	0.998	0	S7w0	RPS13
BASP1.2	0	0.870328	0.93	0.903	0	S7w0	BASP1
SNRPE.2	0	0.853473	0.909	0.816	0	S7w0	SNRPE
ATP5MD.2	0	0.834572	0.95	0.958	0	S7w0	ATP5MD
RPL23.2	0	0.830403	0.968	0.988	0	S7w0	RPL23
TMA7.2	0	0.828724	0.956	0.972	0	S7w0	TMA7
RBMX2.2	0	0.828629	0.711	0.543	0	S7w0	RBMX2
BTBD17.2	0	0.826283	0.719	0.552	0	S7w0	BTBD17
RPS26.2	0	0.824851	0.954	0.976	0	S7w0	RPS26
RPS10.2	0	0.824068	0.953	0.98	0	S7w0	RPS10
TMEM258.2	0	0.816688	0.933	0.91	0	S7w0	TMEM258
SLIRP.2	0	0.808679	0.896	0.847	0	S7w0	SLIRP
OST4.2	0	0.806278	0.939	0.934	0	S7w0	OST4
RPL19.2	0	0.805326	0.981	0.998	0	S7w0	RPL19
RPL11.2	0	0.804721	0.986	0.999	0	S7w0	RPL11
DCX.2	0	0.80377	0.877	0.857	0	S7w0	DCX
OCIAD2.2	0	0.803294	0.957	0.957	0	S7w0	OCIAD2
POLR2L.2	0	0.803114	0.943	0.948	0	S7w0	POLR2L
ATP5MPL.2	0	0.800779	0.936	0.932	0	S7w0	ATP5MPL
RPL15.2	0	0.797568	0.978	0.997	0	S7w0	RPL15
RPL29.2	0	0.796712	0.971	0.997	0	S7w0	RPL29
TMEM147.2	0	0.795852	0.884	0.84	0	S7w0	TMEM147
PTMA.2	0	0.792017	0.977	0.991	0	S7w0	PTMA
COX7A2.2	0	0.790261	0.961	0.972	0	S7w0	COX7A2
RPL6.2	0	0.784746	0.98	0.998	0	S7w0	RPL6
REXO2.2	0	0.78212	0.739	0.674	0	S7w0	REXO2
SLC25A6.2	0	0.777134	0.947	0.977	0	S7w0	SLC25A6
UQCRQ.2	0	0.773802	0.955	0.967	0	S7w0	UQCRQ
TUBA1A.2	0	0.772929	0.976	0.961	0	S7w0	TUBA1A
TBCA.2	0	0.772504	0.938	0.944	0	S7w0	TBCA
RPL10A.2	0	0.770505	0.965	0.992	0	S7w0	RPL10A
KCNK17.2	0	0.760853	0.783	0.584	0	S7w0	KCNK17
TMOD1.2	0	0.760111	0.835	0.655	0	S7w0	TMOD1
COTL1.2	0	0.759934	0.68	0.276	0	S7w0	COTL1
NR3C1.2	0	0.75966	0.845	0.896	0	S7w0	NR3C1
RPL8.2	0	0.758067	0.98	0.998	0	S7w0	RPL8
PSMA7.2	0	0.754496	0.945	0.915	0	S7w0	PSMA7
ATP5MF.2	0	0.749601	0.943	0.947	0	S7w0	ATP5MF
RPS23.2	0	0.745878	0.976	0.999	0	S7w0	RPS23
RPL7A.2	0	0.74527	0.981	0.998	0	S7w0	RPL7A
NDUFA3.2	0	0.741901	0.893	0.842	0	S7w0	NDUFA3
RPS12.2	0	0.741414	0.976	0.999	0	S7w0	RPS12
RPS6.2	0	0.735633	0.976	0.996	0	S7w0	RPS6
NTM.2	0	0.733886	0.732	0.673	0	S7w0	NTM
SNRPD2.2	0	0.730026	0.903	0.878	0	S7w0	SNRPD2
RPLP1.2	0	0.729827	0.985	0.999	0	S7w0	RPLP1
RPS5.2	0	0.72213	0.971	0.996	0	S7w0	RPS5
H3F3A.2	0	0.717273	0.979	0.993	0	S7w0	H3F3A
GSTP1.2	0	0.717091	0.689	0.411	0	S7w0	GSTP1
RPS3.2	0	0.71635	0.983	0.999	0	S7w0	RPS3
SERINC2.2	0	0.716186	0.874	0.864	0	S7w0	SERINC2
MLLT11.2	0	0.715113	0.882	0.907	0	S7w0	MLLT11
COX5A.2	0	0.713204	0.939	0.944	0	S7w0	COX5A
APOC1.2	0	0.712118	0.647	0.342	0	S7w0	APOC1
COPS9.2	0	0.7076	0.922	0.929	0	S7w0	COPS9
RPS11.2	0	0.706913	0.968	0.996	0	S7w0	RPS11
ISL1.2	0	0.706659	0.947	0.959	0	S7w0	ISL1
FXYD6.2	0	0.701076	0.87	0.807	0	S7w0	FXYD6
SNRPG.2	0	0.698587	0.874	0.81	0	S7w0	SNRPG
CKB.2	0	0.694395	0.857	0.749	0	S7w0	CKB
RPL18.2	0	0.693181	0.977	0.998	0	S7w0	RPL18
SLC30A8.2	0	0.692635	0.839	0.872	0	S7w0	SLC30A8
COX6B1.2	0	0.692345	0.954	0.965	0	S7w0	COX6B1
CD24.2	0	0.692204	0.96	0.977	0	S7w0	CD24
UBA52.2	0	0.690655	0.971	0.995	0	S7w0	UBA52
TERF1.2	0	0.687442	0.684	0.593	0	S7w0	TERF1
RPL12.2	0	0.683607	0.974	1	0	S7w0	RPL12
RPS14.2	0	0.681614	0.972	0.998	0	S7w0	RPS14
PPDPF.2	0	0.681322	0.96	0.991	0	S7w0	PPDPF
FAU.2	0	0.680681	0.978	0.996	0	S7w0	FAU
MZT2B.2	0	0.679397	0.94	0.957	0	S7w0	MZT2B
RPL9.2	0	0.675969	0.975	0.998	0	S7w0	RPL9
COX6A1.2	0	0.67394	0.967	0.967	0	S7w0	COX6A1
RPLP0.2	0	0.672925	0.977	1	0	S7w0	RPLP0
RPL10.2	0	0.669989	0.984	0.999	0	S7w0	RPL10
SVIP.2	0	0.669304	0.649	0.801	0	S7w0	SVIP
UBL5.2	0	0.666147	0.942	0.947	0	S7w0	UBL5
RPS4X.2	0	0.661974	0.974	0.998	0	S7w0	RPS4X
COX4I1.2	0	0.659251	0.975	0.982	0	S7w0	COX4I1
ST6GALNAC5.2	0	0.656837	0.845	0.777	0	S7w0	ST6GALNAC5
PFDN4.2	0	0.656278	0.769	0.61	0	S7w0	PFDN4
LBH.2	0	0.654366	0.63	0.486	0	S7w0	LBH
ATP5PO.2	0	0.651653	0.905	0.896	0	S7w0	ATP5PO
SQLE.2	0	0.649299	0.882	0.871	0	S7w0	SQLE
RBP1.2	0	0.648956	0.791	0.605	0	S7w0	RBP1
NDUFA4.2	0	0.64758	0.868	0.846	0	S7w0	NDUFA4
PCSK2.2	0	0.646341	0.667	0.501	0	S7w0	PCSK2
SRP14.2	0	0.646129	0.966	0.976	0	S7w0	SRP14
EEF1B2.2	0	0.642493	0.936	0.97	0	S7w0	EEF1B2
RPSA.2	0	0.642231	0.97	0.996	0	S7w0	RPSA
OTULINL.2	0	0.641894	0.669	0.491	0	S7w0	OTULINL
LIMD2.2	0	0.640699	0.647	0.201	0	S7w0	LIMD2
HNRNPA0.2	0	0.634162	0.88	0.854	0	S7w0	HNRNPA0
PCBP4.2	0	0.633161	0.784	0.671	0	S7w0	PCBP4
HNRNPA1.2	0	0.6284	0.951	0.98	0	S7w0	HNRNPA1
SERF2.2	0	0.62577	0.967	0.994	0	S7w0	SERF2
RPL22.2	0	0.622554	0.953	0.986	0	S7w0	RPL22
ANGPT2.2	0	0.622351	0.449	0.075	0	S7w0	ANGPT2
RNF8.2	0	0.620658	0.809	0.775	0	S7w0	RNF8
NHP2.2	0	0.620154	0.826	0.745	0	S7w0	NHP2
BEX3.2	0	0.618434	0.964	0.975	0	S7w0	BEX3
NDUFB9.2	0	0.618118	0.911	0.904	0	S7w0	NDUFB9
TUNAR.2	0	0.617183	0.685	0.525	0	S7w0	TUNAR
RPL24.2	0	0.616638	0.978	0.998	0	S7w0	RPL24
PAFAH1B3.2	0	0.614242	0.826	0.786	0	S7w0	PAFAH1B3
NDUFA13.2	0	0.61038	0.939	0.941	0	S7w0	NDUFA13
C19orf53.2	0	0.609605	0.921	0.952	0	S7w0	C19orf53
BTF3.2	0	0.609044	0.945	0.962	0	S7w0	BTF3
MYL6B.2	0	0.606171	0.901	0.924	0	S7w0	MYL6B
HIST1H4C.2	0	0.605638	0.617	0.372	0	S7w0	HIST1H4C
LY6E.2	0	0.603746	0.623	0.395	0	S7w0	LY6E
H2AFZ.2	0	0.602844	0.906	0.911	0	S7w0	H2AFZ
PET100.2	0	0.601682	0.761	0.65	0	S7w0	PET100
TMEM256.2	0	0.60149	0.778	0.672	0	S7w0	TMEM256
UQCR10.2	0	0.601451	0.943	0.963	0	S7w0	UQCR10
BTBD3.2	0	0.601377	0.701	0.717	0	S7w0	BTBD3
EIF5B.2	0	0.59958	0.859	0.818	0	S7w0	EIF5B
BEX5.2	0	0.598043	0.628	0.393	0	S7w0	BEX5
NME4.2	0	0.597949	0.821	0.8	0	S7w0	NME4
NDUFB4.2	0	0.595723	0.906	0.898	0	S7w0	NDUFB4
COMMD6.2	0	0.595708	0.932	0.954	0	S7w0	COMMD6
BTG1.2	0	0.595621	0.898	0.918	0	S7w0	BTG1
COX7B.2	0	0.594989	0.929	0.939	0	S7w0	COX7B
TMPRSS6	4,69362363549184e-322	0.394185	0.862	0.504	9,67872129874773e-318	S7w3	TMPRSS6
H2AFZ	4,11062617339917e-321	-0.510256	0.894	0.919	8,47652223216643e-317	S7w3	H2AFZ
NDUFA1	2,00788278469883e-320	-0.431142	0.888	0.915	4,14045509032745e-316	S7w3	NDUFA1
MT-CO3	8,54585347611604e-320	0.4148	0.999	0.999	1,76224044530989e-315	S7w3	MT-CO3
TUNAR	2,82087274558706e-318	-0.498781	0.508	0.657	5,81692168867507e-314	S7w3	TUNAR
RNF128	6,06889488594262e-318	0.339696	0.677	0.283	1,25146681443023e-313	S7w3	RNF128
QPCT	6,50526848631898e-318	0.505428	0.932	0.667	1,34145141456384e-313	S7w3	QPCT
FTCD	1,26830060340404e-317	0.398688	0.789	0.409	2,61536267427948e-313	S7w3	FTCD
LSM4	6,32912375760458e-316	-0.439505	0.779	0.834	1,30512861005564e-311	S7w3	LSM4
RPSA	3,54486302536675e-315	-0.449355	0.996	0.976	7,30986204460877e-311	S7w3	RPSA
MT-CO2	3,71872564015973e-315	0.398603	0.998	1	7,66838414257337e-311	S7w3	MT-CO2
NDUFAF8	3,99352885845962e-314	-0.416909	0.764	0.816	8,23505585902959e-310	S7w3	NDUFAF8
CNPY2.2	0	0.593429	0.911	0.923	0	S7w0	CNPY2
RPS24.2	0	0.590779	0.974	0.998	0	S7w0	RPS24
CCNI.2	0	0.590609	0.957	0.991	0	S7w0	CCNI
RTN1.2	0	0.590249	0.651	0.566	0	S7w0	RTN1
RPL13.2	0	0.589685	0.98	1	0	S7w0	RPL13
C20orf27.2	0	0.588405	0.664	0.548	0	S7w0	C20orf27
RPL4.2	0	0.58837	0.965	0.996	0	S7w0	RPL4
RACK1.2	0	0.58685	0.977	0.999	0	S7w0	RACK1
SNRPN.2	0	0.585517	0.925	0.94	0	S7w0	SNRPN
SUB1.2	0	0.583552	0.922	0.946	0	S7w0	SUB1
PFDN2.2	0	0.583127	0.844	0.801	0	S7w0	PFDN2
IGDCC3.2	0	0.580503	0.621	0.493	0	S7w0	IGDCC3
UQCRH.2	0	0.579766	0.946	0.972	0	S7w0	UQCRH
COX6C.2	0	0.577769	0.951	0.966	0	S7w0	COX6C
RPS27A.2	0	0.571272	0.979	0.999	0	S7w0	RPS27A
NDUFA11.2	0	0.571222	0.914	0.936	0	S7w0	NDUFA11
RPL28.2	0	0.567546	0.98	1	0	S7w0	RPL28
NDUFS5.2	0	0.567275	0.948	0.969	0	S7w0	NDUFS5
TMEM59L.2	0	0.566845	0.692	0.476	0	S7w0	TMEM59L
SURF4.2	0	0.561165	0.905	0.94	0	S7w0	SURF4
TGFB2.2	0	0.561075	0.354	0.057	0	S7w0	TGFB2
HEPACAM2.2	0	0.558965	0.79	0.818	0	S7w0	HEPACAM2
COX5B.2	0	0.555885	0.947	0.961	0	S7w0	COX5B
HMGA1.2	0	0.555842	0.724	0.612	0	S7w0	HMGA1
LSM4.2	0	0.555803	0.832	0.795	0	S7w0	LSM4
HMGN1.2	0	0.554707	0.919	0.947	0	S7w0	HMGN1
SEM1.2	0	0.554683	0.906	0.924	0	S7w0	SEM1
NOP10.2	0	0.552158	0.925	0.953	0	S7w0	NOP10
TLCD3B.2	0	0.552099	0.494	0.087	0	S7w0	TLCD3B
LSAMP.2	0	0.550556	0.765	0.686	0	S7w0	LSAMP
CIRBP.2	0	0.549963	0.944	0.964	0	S7w0	CIRBP
RPL5.2	0	0.549725	0.976	0.997	0	S7w0	RPL5
OAZ1.2	0	0.545928	0.957	0.987	0	S7w0	OAZ1
PFN1.2	0	0.5453	0.951	0.972	0	S7w0	PFN1
NDUFA2.2	0	0.54496	0.862	0.857	0	S7w0	NDUFA2
TAGLN3.2	0	0.541464	0.611	0.475	0	S7w0	TAGLN3
CDK6.2	0	0.541252	0.434	0.252	0	S7w0	CDK6
FKBP8.2	0	0.541204	0.913	0.939	0	S7w0	FKBP8
RPL30.2	0	0.540759	0.977	0.997	0	S7w0	RPL30
RPL17.2	0	0.538212	0.727	0.648	0	S7w0	RPL17
MAP1LC3A.2	0	0.538043	0.872	0.887	0	S7w0	MAP1LC3A
SYT11.2	0	0.537309	0.766	0.689	0	S7w0	SYT11
ROMO1.2	0	0.534528	0.885	0.898	0	S7w0	ROMO1
SON.2	0	0.532112	0.91	0.92	0	S7w0	SON
MRPS21.2	0	0.531672	0.879	0.892	0	S7w0	MRPS21
PGAM1.2	0	0.530778	0.826	0.8	0	S7w0	PGAM1
RPS4Y1.2	0	0.529595	0.841	0.879	0	S7w0	RPS4Y1
BRK1.2	0	0.529011	0.94	0.976	0	S7w0	BRK1
BEX1.2	0	0.528552	0.97	0.982	0	S7w0	BEX1
EIF4A2.2	0	0.527379	0.957	0.978	0	S7w0	EIF4A2
CFL1.2	0	0.525803	0.978	0.99	0	S7w0	CFL1
POLR2I.2	0	0.525546	0.84	0.853	0	S7w0	POLR2I
SNRPB2.2	0	0.524768	0.771	0.715	0	S7w0	SNRPB2
YWHAE.2	0	0.524283	0.956	0.976	0	S7w0	YWHAE
NAV1.2	0	0.523792	0.816	0.8	0	S7w0	NAV1
HNRNPDL.2	0	0.522401	0.888	0.903	0	S7w0	HNRNPDL
RPS19BP1.2	0	0.521552	0.84	0.85	0	S7w0	RPS19BP1
SUMO2.2	0	0.521243	0.931	0.957	0	S7w0	SUMO2
EIF4A1.2	0	0.520492	0.873	0.872	0	S7w0	EIF4A1
ANAPC11.2	0	0.519432	0.894	0.93	0	S7w0	ANAPC11
NSG1.2	0	0.519375	0.527	0.257	0	S7w0	NSG1
ASCL2.2	0	0.518095	0.822	0.842	0	S7w0	ASCL2
MAP1B.2	0	0.516704	0.979	0.984	0	S7w0	MAP1B
FKBP1A.2	0	0.515582	0.904	0.938	0	S7w0	FKBP1A
TIMM8B.2	0	0.515013	0.858	0.868	0	S7w0	TIMM8B
RPL3.2	0	0.514306	0.996	1	0	S7w0	RPL3
RPS27L.2	0	0.513077	0.794	0.842	0	S7w0	RPS27L
HPCA.2	0	0.512909	0.736	0.795	0	S7w0	HPCA
NDUFA6.2	0	0.512402	0.814	0.775	0	S7w0	NDUFA6
NME1.2	0	0.512154	0.808	0.796	0	S7w0	NME1
NDUFAF8.2	0	0.511601	0.801	0.79	0	S7w0	NDUFAF8
NDUFB8.2	0	0.511399	0.937	0.94	0	S7w0	NDUFB8
TDG.2	0	0.507617	0.725	0.649	0	S7w0	TDG
GAPDH.2	0	0.507053	0.986	0.998	0	S7w0	GAPDH
UQCRB.2	0	0.505926	0.958	0.988	0	S7w0	UQCRB
GADD45GIP1.2	0	0.505383	0.889	0.906	0	S7w0	GADD45GIP1
NUDT4.2	0	0.505029	0.546	0.469	0	S7w0	NUDT4
OAZ2.2	0	0.502802	0.793	0.77	0	S7w0	OAZ2
SMAD1.2	0	0.502047	0.433	0.278	0	S7w0	SMAD1
FAM13C.2	0	0.501029	0.508	0.18	0	S7w0	FAM13C
DUSP23.2	0	0.500991	0.622	0.555	0	S7w0	DUSP23
TNFRSF21.2	0	0.500213	0.638	0.554	0	S7w0	TNFRSF21
RPS3A.2	0	0.497597	0.976	0.999	0	S7w0	RPS3A
TMEM9.2	0	0.496833	0.786	0.757	0	S7w0	TMEM9
ATP5MC1.2	0	0.495431	0.872	0.893	0	S7w0	ATP5MC1
GCH1.2	0	0.495319	0.708	0.724	0	S7w0	GCH1
TBCB.2	0	0.494972	0.869	0.917	0	S7w0	TBCB
LSM7.2	0	0.494186	0.867	0.877	0	S7w0	LSM7
MRPL33.2	0	0.493373	0.829	0.825	0	S7w0	MRPL33
RPIA.2	0	0.493159	0.551	0.317	0	S7w0	RPIA
LOXL2.2	0	0.48909	0.384	0.069	0	S7w0	LOXL2
PHF14.2	0	0.488893	0.792	0.75	0	S7w0	PHF14
ERGIC3.2	0	0.487791	0.81	0.811	0	S7w0	ERGIC3
RPS9.2	0	0.487715	0.983	0.999	0	S7w0	RPS9
GDAP1L1.2	0	0.487131	0.636	0.483	0	S7w0	GDAP1L1
KLC1.2	0	0.487048	0.685	0.607	0	S7w0	KLC1
MAFB.2	0	0.486827	0.958	0.969	0	S7w0	MAFB
NDUFA1.2	0	0.486734	0.896	0.91	0	S7w0	NDUFA1
RAC1.2	0	0.48513	0.921	0.958	0	S7w0	RAC1
SNRPF.2	0	0.484967	0.78	0.743	0	S7w0	SNRPF
HDAC2.2	0	0.484735	0.823	0.843	0	S7w0	HDAC2
PLCL1.2	0	0.483998	0.542	0.314	0	S7w0	PLCL1
SELENOK.2	0	0.482359	0.886	0.912	0	S7w0	SELENOK
KIF5C.2	0	0.479558	0.948	0.957	0	S7w0	KIF5C
NT5C3B.2	0	0.478336	0.714	0.641	0	S7w0	NT5C3B
DAAM1.2	0	0.477839	0.876	0.896	0	S7w0	DAAM1
MIF.2	0	0.476221	0.87	0.898	0	S7w0	MIF
EIF5A.2	0	0.476161	0.832	0.895	0	S7w0	EIF5A
MRPL22.2	0	0.473163	0.677	0.606	0	S7w0	MRPL22
DYNLT1.2	0	0.47261	0.881	0.906	0	S7w0	DYNLT1
RANBP1.2	0	0.4711	0.752	0.701	0	S7w0	RANBP1
CAPZB.2	0	0.469147	0.87	0.895	0	S7w0	CAPZB
HINT1.2	0	0.468251	0.971	0.992	0	S7w0	HINT1
SEC62.2	0	0.467561	0.913	0.925	0	S7w0	SEC62
RPL14.2	0	0.46742	0.969	0.998	0	S7w0	RPL14
GNB2.2	0	0.467015	0.893	0.925	0	S7w0	GNB2
STOML2.2	0	0.465961	0.765	0.726	0	S7w0	STOML2
CFC1.2	0	0.465558	0.61	0.553	0	S7w0	CFC1
PRELID1.2	0	0.463198	0.842	0.87	0	S7w0	PRELID1
QDPR.2	0	0.463085	0.919	0.948	0	S7w0	QDPR
SEC61G.2	0	0.462758	0.931	0.961	0	S7w0	SEC61G
TOMM7.2	0	0.462456	0.916	0.962	0	S7w0	TOMM7
IMMP1L.2	0	0.460659	0.724	0.695	0	S7w0	IMMP1L
ERH.2	0	0.460517	0.89	0.91	0	S7w0	ERH
ZNF703.2	0	0.459884	0.685	0.601	0	S7w0	ZNF703
SNRPD1.2	0	0.459621	0.792	0.8	0	S7w0	SNRPD1
DYNC1I2.2	0	0.459296	0.786	0.784	0	S7w0	DYNC1I2
SRRM2.2	0	0.45887	0.879	0.906	0	S7w0	SRRM2
TMEM183A.2	0	0.458759	0.751	0.724	0	S7w0	TMEM183A
ASAP1.2	0	0.458111	0.79	0.836	0	S7w0	ASAP1
COX8A.2	0	0.457903	0.947	0.987	0	S7w0	COX8A
DLL3.2	0	0.457511	0.542	0.326	0	S7w0	DLL3
PRXL2A.2	0	0.45665	0.931	0.967	0	S7w0	PRXL2A
ADIPOR1.2	0	0.455805	0.743	0.717	0	S7w0	ADIPOR1
RTF1.2	0	0.454842	0.689	0.628	0	S7w0	RTF1
PPA1.2	0	0.454522	0.88	0.912	0	S7w0	PPA1
LDB2.2	0	0.454421	0.362	0.066	0	S7w0	LDB2
CSNK2B.2	0	0.454068	0.777	0.782	0	S7w0	CSNK2B
MRPL41.2	0	0.453882	0.88	0.921	0	S7w0	MRPL41
RAN.2	0	0.451536	0.931	0.957	0	S7w0	RAN
NDUFB2.2	0	0.451349	0.942	0.971	0	S7w0	NDUFB2
RBX1.2	0	0.450819	0.902	0.924	0	S7w0	RBX1
ANAPC16.2	0	0.450534	0.878	0.91	0	S7w0	ANAPC16
EIF4G2.2	0	0.450186	0.946	0.967	0	S7w0	EIF4G2
PRDX2.2	0	0.44982	0.965	0.976	0	S7w0	PRDX2
NEDD8.2	0	0.44867	0.899	0.919	0	S7w0	NEDD8
RGS9.2	0	0.448129	0.554	0.438	0	S7w0	RGS9
MICOS10.2	0	0.447679	0.843	0.862	0	S7w0	MICOS10
TRMT112.2	0	0.446741	0.87	0.89	0	S7w0	TRMT112
PCBP2.2	0	0.446588	0.92	0.971	0	S7w0	PCBP2
VDAC2.2	0	0.445942	0.849	0.857	0	S7w0	VDAC2
SMARCA4.2	0	0.444942	0.725	0.707	0	S7w0	SMARCA4
TIMM13.2	0	0.443613	0.898	0.927	0	S7w0	TIMM13
POLR2K.2	0	0.443222	0.755	0.72	0	S7w0	POLR2K
NDUFB11.2	0	0.442991	0.956	0.979	0	S7w0	NDUFB11
NDUFC1.2	0	0.442098	0.8	0.813	0	S7w0	NDUFC1
POLR2F.2	0	0.441899	0.738	0.717	0	S7w0	POLR2F
SELENOW.2	0	0.441759	0.856	0.878	0	S7w0	SELENOW
DDAH2.2	0	0.441329	0.59	0.519	0	S7w0	DDAH2
TRIR.2	0	0.441017	0.89	0.914	0	S7w0	TRIR
IGF1R.2	0	0.439239	0.765	0.799	0	S7w0	IGF1R
EMC4.2	0	0.438718	0.756	0.759	0	S7w0	EMC4
CHMP4B.2	0	0.436158	0.743	0.735	0	S7w0	CHMP4B
PPIA.2	0	0.436099	0.956	0.987	0	S7w0	PPIA
RPAIN.2	0	0.435114	0.817	0.824	0	S7w0	RPAIN
CAMLG.2	0	0.43465	0.793	0.807	0	S7w0	CAMLG
RHBDD2.2	0	0.432742	0.846	0.893	0	S7w0	RHBDD2
ELOB.2	0	0.430677	0.962	0.991	0	S7w0	ELOB
GPC2.2	0	0.430478	0.378	0.068	0	S7w0	GPC2
DMKN.2	0	0.430099	0.52	0.295	0	S7w0	DMKN
SEC61B.2	0	0.429939	0.953	0.985	0	S7w0	SEC61B
ATP6V0E2.2	0	0.429009	0.814	0.851	0	S7w0	ATP6V0E2
EIF1B.2	0	0.428838	0.864	0.908	0	S7w0	EIF1B
KDM5B.2	0	0.428794	0.82	0.832	0	S7w0	KDM5B
FTH1.1	0	0.42849	0.977	0.999	0	S7w0	FTH1
NOVA1.2	0	0.42843	0.729	0.709	0	S7w0	NOVA1
CELF4.2	0	0.427096	0.787	0.827	0	S7w0	CELF4
LAMTOR2.2	0	0.426685	0.791	0.807	0	S7w0	LAMTOR2
TSPAN2.2	0	0.42619	0.559	0.358	0	S7w0	TSPAN2
LHFPL6.2	0	0.425845	0.529	0.532	0	S7w0	LHFPL6
TUFM.2	0	0.423874	0.78	0.801	0	S7w0	TUFM
UBE2I.2	0	0.423406	0.729	0.688	0	S7w0	UBE2I
RBMX.2	0	0.422744	0.805	0.829	0	S7w0	RBMX
PTOV1.2	0	0.421675	0.855	0.898	0	S7w0	PTOV1
ATP6V1G1.2	0	0.421626	0.953	0.976	0	S7w0	ATP6V1G1
ZNF428.2	0	0.421044	0.806	0.843	0	S7w0	ZNF428
TRAPPC1.2	0	0.420994	0.859	0.902	0	S7w0	TRAPPC1
GABARAPL2.2	0	0.420497	0.921	0.953	0	S7w0	GABARAPL2
CDC42EP3.2	0	0.41943	0.64	0.623	0	S7w0	CDC42EP3
CHCHD10.2	0	0.419151	0.825	0.87	0	S7w0	CHCHD10
FNBP1L.2	0	0.418405	0.79	0.801	0	S7w0	FNBP1L
RNPS1.2	0	0.417874	0.742	0.727	0	S7w0	RNPS1
SMARCA2.2	0	0.417226	0.833	0.88	0	S7w0	SMARCA2
POLR2J3.1.2	0	0.416556	0.761	0.767	0	S7w0	POLR2J3.1
PIN4.2	0	0.416482	0.649	0.56	0	S7w0	PIN4
ACTG1.2	0	0.415065	0.989	0.997	0	S7w0	ACTG1
C1orf43.2	0	0.414891	0.839	0.884	0	S7w0	C1orf43
GNG4.2	0	0.414831	0.759	0.801	0	S7w0	GNG4
TXN.2	0	0.414035	0.902	0.935	0	S7w0	TXN
SCAND1.2	0	0.413947	0.922	0.955	0	S7w0	SCAND1
RAB11A.2	0	0.412444	0.927	0.963	0	S7w0	RAB11A
MAPRE1.2	0	0.412197	0.806	0.844	0	S7w0	MAPRE1
PSMB5.2	0	0.410799	0.936	0.953	0	S7w0	PSMB5
PIN1.2	0	0.409767	0.843	0.869	0	S7w0	PIN1
BUD31.2	0	0.409345	0.773	0.788	0	S7w0	BUD31
TMCC3.2	0	0.409256	0.726	0.794	0	S7w0	TMCC3
EEF1D.2	0	0.407885	0.872	0.918	0	S7w0	EEF1D
CYCS.2	0	0.407716	0.875	0.923	0	S7w0	CYCS
VLDLR.2	0	0.407399	0.815	0.859	0	S7w0	VLDLR
EIF3J.2	0	0.407038	0.676	0.641	0	S7w0	EIF3J
PLPPR5.2	0	0.406689	0.706	0.772	0	S7w0	PLPPR5
SURF2.2	0	0.406604	0.683	0.639	0	S7w0	SURF2
C11orf58.2	0	0.405517	0.904	0.941	0	S7w0	C11orf58
CYC1.2	0	0.4042	0.714	0.703	0	S7w0	CYC1
STMP1.2	0	0.403509	0.872	0.924	0	S7w0	STMP1
NKAIN3.2	0	0.402681	0.312	0.039	0	S7w0	NKAIN3
EIF1.2	0	0.402104	0.967	0.995	0	S7w0	EIF1
CCT2.2	0	0.401547	0.799	0.825	0	S7w0	CCT2
SELENOH.2	0	0.401066	0.829	0.855	0	S7w0	SELENOH
ATOX1.2	0	0.400932	0.827	0.862	0	S7w0	ATOX1
MRFAP1.2	0	0.400921	0.906	0.944	0	S7w0	MRFAP1
NPDC1.2	0	0.400493	0.884	0.93	0	S7w0	NPDC1
FAM32A.2	0	0.399292	0.689	0.628	0	S7w0	FAM32A
PTTG1IP.2	0	0.397914	0.757	0.801	0	S7w0	PTTG1IP
PSENEN.2	0	0.397765	0.688	0.649	0	S7w0	PSENEN
NAP1L1.2	0	0.397117	0.927	0.97	0	S7w0	NAP1L1
RSL24D1.2	0	0.397029	0.749	0.759	0	S7w0	RSL24D1
SLC25A39.2	0	0.396873	0.762	0.8	0	S7w0	SLC25A39
NDUFB7.2	0	0.396269	0.91	0.954	0	S7w0	NDUFB7
GLRX3.2	0	0.395262	0.608	0.603	0	S7w0	GLRX3
CSGALNACT1.2	0	0.394723	0.328	0.039	0	S7w0	CSGALNACT1
SPCS1.2	0	0.394433	0.884	0.926	0	S7w0	SPCS1
BTF3L4.2	0	0.394186	0.821	0.848	0	S7w0	BTF3L4
NUTF2.2	0	0.393851	0.733	0.737	0	S7w0	NUTF2
MAD2L2.2	0	0.393827	0.486	0.266	0	S7w0	MAD2L2
EDF1.2	0	0.393493	0.948	0.975	0	S7w0	EDF1
MEAF6.2	0	0.391627	0.832	0.87	0	S7w0	MEAF6
ACAT2.2	0	0.391223	0.562	0.602	0	S7w0	ACAT2
SRM.2	0	0.391071	0.653	0.638	0	S7w0	SRM
PERP.2	0	0.389063	0.864	0.925	0	S7w0	PERP
ALCAM.2	0	0.388989	0.726	0.832	0	S7w0	ALCAM
IRF2BP2.2	0	0.388421	0.823	0.883	0	S7w0	IRF2BP2
HIGD2A.2	0	0.388038	0.834	0.877	0	S7w0	HIGD2A
ATP5MC3.2	0	0.387861	0.922	0.956	0	S7w0	ATP5MC3
STRAP.2	0	0.38747	0.84	0.865	0	S7w0	STRAP
RCN2.2	0	0.387269	0.632	0.618	0	S7w0	RCN2
TMEM123.2	0	0.387082	0.569	0.44	0	S7w0	TMEM123
NOP53.2	0	0.386516	0.852	0.907	0	S7w0	NOP53
METAP2.2	0	0.385155	0.733	0.741	0	S7w0	METAP2
SH3BGRL3.2	0	0.3845	0.815	0.876	0	S7w0	SH3BGRL3
RBM7.2	0	0.383974	0.56	0.492	0	S7w0	RBM7
CCT7.2	0	0.38326	0.75	0.792	0	S7w0	CCT7
ACTR1B.2	0	0.382254	0.584	0.487	0	S7w0	ACTR1B
MEX3A.2	0	0.381944	0.385	0.095	0	S7w0	MEX3A
PSMA2.2	0	0.381877	0.743	0.747	0	S7w0	PSMA2
KIF9.2	0	0.381779	0.521	0.369	0	S7w0	KIF9
TSPAN7.2	0	0.38169	0.798	0.871	0	S7w0	TSPAN7
RPL36AL.2	0	0.381267	0.943	0.975	0	S7w0	RPL36AL
MRPL20.2	0	0.381051	0.829	0.87	0	S7w0	MRPL20
HIST3H2A.1	0	0.380813	0.775	0.789	0	S7w0	HIST3H2A
RPL22L1.2	0	0.3808	0.618	0.708	0	S7w0	RPL22L1
CCDC28B.2	0	0.380232	0.844	0.851	0	S7w0	CCDC28B
KIF1A.2	0	0.380027	0.826	0.873	0	S7w0	KIF1A
CIAO2B.2	0	0.379783	0.799	0.834	0	S7w0	CIAO2B
PA2G4.2	0	0.379537	0.707	0.733	0	S7w0	PA2G4
C3orf14.2	0	0.379357	0.704	0.735	0	S7w0	C3orf14
TSPAN5.2	0	0.37829	0.522	0.43	0	S7w0	TSPAN5
CRMP1.2	0	0.378048	0.69	0.716	0	S7w0	CRMP1
NIPSNAP1.2	0	0.377482	0.78	0.824	0	S7w0	NIPSNAP1
CDH1.2	0	0.377296	0.734	0.839	0	S7w0	CDH1
SPATC1L.2	0	0.376825	0.672	0.636	0	S7w0	SPATC1L
PSMB7.2	0	0.376758	0.821	0.866	0	S7w0	PSMB7
YWHAZ.2	0	0.37623	0.877	0.915	0	S7w0	YWHAZ
SRSF3.2	0	0.375293	0.812	0.869	0	S7w0	SRSF3
MRPL12.2	0	0.374641	0.712	0.726	0	S7w0	MRPL12
NDUFV3.2	0	0.374163	0.745	0.786	0	S7w0	NDUFV3
EMC6.2	0	0.373807	0.671	0.631	0	S7w0	EMC6
PLEKHO1.2	0	0.373039	0.411	0.103	0	S7w0	PLEKHO1
SUMO1.2	0	0.372827	0.83	0.87	0	S7w0	SUMO1
H2AFY2.2	0	0.372531	0.568	0.509	0	S7w0	H2AFY2
IDH2.2	0	0.371545	0.731	0.737	0	S7w0	IDH2
CETN2.2	0	0.371088	0.608	0.575	0	S7w0	CETN2
ATP6V1F.2	0	0.37025	0.907	0.942	0	S7w0	ATP6V1F
TIMM17B.2	0	0.369907	0.767	0.797	0	S7w0	TIMM17B
TMEM219.2	0	0.368516	0.718	0.728	0	S7w0	TMEM219
TPD52.2	0	0.368327	0.889	0.953	0	S7w0	TPD52
SREK1IP1.2	0	0.367929	0.684	0.69	0	S7w0	SREK1IP1
REEP2.2	0	0.366781	0.65	0.57	0	S7w0	REEP2
PFDN5.2	0	0.366647	0.96	0.995	0	S7w0	PFDN5
PDAP1.2	0	0.366194	0.778	0.822	0	S7w0	PDAP1
DDX21.2	0	0.366179	0.669	0.664	0	S7w0	DDX21
MDH2.2	0	0.363598	0.829	0.882	0	S7w0	MDH2
SSU72.2	0	0.363393	0.866	0.92	0	S7w0	SSU72
SEC11A.2	0	0.363087	0.889	0.941	0	S7w0	SEC11A
PFDN1.2	0	0.362822	0.615	0.57	0	S7w0	PFDN1
ARL6IP4.2	0	0.36272	0.924	0.971	0	S7w0	ARL6IP4
SH3KBP1.2	0	0.362317	0.726	0.798	0	S7w0	SH3KBP1
MTSS1.2	0	0.362155	0.645	0.637	0	S7w0	MTSS1
TOMM22.2	0	0.362	0.732	0.743	0	S7w0	TOMM22
CNOT7.2	0	0.361325	0.78	0.832	0	S7w0	CNOT7
EIF3E.2	0	0.361094	0.91	0.969	0	S7w0	EIF3E
EIF3K.2	0	0.36087	0.882	0.931	0	S7w0	EIF3K
TPM1.2	0	0.360344	0.774	0.822	0	S7w0	TPM1
IP6K2.2	0	0.360318	0.692	0.697	0	S7w0	IP6K2
ZDHHC14.2	0	0.359949	0.685	0.75	0	S7w0	ZDHHC14
FKBP3.2	0	0.359873	0.739	0.76	0	S7w0	FKBP3
KIF5B.2	0	0.359867	0.851	0.901	0	S7w0	KIF5B
DHX36.2	0	0.359608	0.767	0.796	0	S7w0	DHX36
ERG28.2	0	0.359237	0.721	0.788	0	S7w0	ERG28
DPY30.2	0	0.358811	0.743	0.754	0	S7w0	DPY30
CAMTA1.2	0	0.358682	0.765	0.8	0	S7w0	CAMTA1
NDUFA12.2	0	0.35837	0.79	0.807	0	S7w0	NDUFA12
ATP5PB.2	0	0.358334	0.828	0.879	0	S7w0	ATP5PB
AL360181.3.2	0	0.357797	0.512	0.418	0	S7w0	AL360181.3
TBCC.2	0	0.357237	0.64	0.64	0	S7w0	TBCC
FOXA2.2	0	0.356971	0.778	0.825	0	S7w0	FOXA2
SMS.2	0	0.35651	0.662	0.665	0	S7w0	SMS
SERBP1.2	0	0.355835	0.882	0.934	0	S7w0	SERBP1
ATP5F1D.2	0	0.354004	0.912	0.964	0	S7w0	ATP5F1D
WIPI1.2	0	0.352563	0.529	0.484	0	S7w0	WIPI1
RPL26L1.2	0	0.351734	0.619	0.563	0	S7w0	RPL26L1
RABGGTB.2	0	0.35141	0.666	0.697	0	S7w0	RABGGTB
CHD7.2	0	0.350764	0.714	0.745	0	S7w0	CHD7
MRPS36.2	0	0.349256	0.687	0.689	0	S7w0	MRPS36
TRAF4.2	0	0.349063	0.598	0.558	0	S7w0	TRAF4
SMARCB1.2	0	0.348825	0.656	0.672	0	S7w0	SMARCB1
POLR2J.2	0	0.348799	0.779	0.82	0	S7w0	POLR2J
SNU13.2	0	0.348687	0.87	0.936	0	S7w0	SNU13
DNAJB6.2	0	0.348673	0.725	0.761	0	S7w0	DNAJB6
APEX1.2	0	0.348341	0.745	0.778	0	S7w0	APEX1
EIF3I.2	0	0.348247	0.737	0.754	0	S7w0	EIF3I
UQCC2.1	0	0.3478	0.815	0.871	0	S7w0	UQCC2
NDUFS8.2	0	0.347793	0.862	0.924	0	S7w0	NDUFS8
HSPBP1.2	0	0.347564	0.578	0.535	0	S7w0	HSPBP1
UBE2D3.2	0	0.347033	0.907	0.957	0	S7w0	UBE2D3
METTL26.2	0	0.347022	0.718	0.738	0	S7w0	METTL26
SHISA5.2	0	0.346656	0.753	0.812	0	S7w0	SHISA5
HNRNPC.2	0	0.346554	0.914	0.954	0	S7w0	HNRNPC
SEPTIN6.2	0	0.343552	0.494	0.421	0	S7w0	SEPTIN6
CCT8.2	0	0.343389	0.729	0.781	0	S7w0	CCT8
NAXE.2	0	0.343383	0.765	0.795	0	S7w0	NAXE
DGUOK.2	0	0.343194	0.766	0.79	0	S7w0	DGUOK
AURKAIP1.2	0	0.342251	0.869	0.926	0	S7w0	AURKAIP1
ATP5MC2.2	0	0.341855	0.937	0.978	0	S7w0	ATP5MC2
FSD1.2	0	0.341778	0.402	0.114	0	S7w0	FSD1
NACA.2	0	0.341607	0.944	0.988	0	S7w0	NACA
TAF11.2	0	0.341408	0.542	0.443	0	S7w0	TAF11
MRPL52.2	0	0.340538	0.728	0.759	0	S7w0	MRPL52
ATP5F1A.2	0	0.339389	0.937	0.969	0	S7w0	ATP5F1A
PHB.2	0	0.339158	0.713	0.759	0	S7w0	PHB
HIKESHI.2	0	0.338515	0.578	0.493	0	S7w0	HIKESHI
SNX3.2	0	0.338507	0.831	0.896	0	S7w0	SNX3
FLOT1.2	0	0.336653	0.696	0.73	0	S7w0	FLOT1
NDUFA7.2	0	0.335912	0.535	0.407	0	S7w0	NDUFA7
CCT4.2	0	0.334631	0.734	0.792	0	S7w0	CCT4
NDUFS6.2	0	0.334249	0.906	0.958	0	S7w0	NDUFS6
SELENOT.2	0	0.3341	0.832	0.897	0	S7w0	SELENOT
MED28.2	0	0.332659	0.691	0.724	0	S7w0	MED28
COX7A2L.2	0	0.332402	0.868	0.928	0	S7w0	COX7A2L
ATP5F1C.2	0	0.332372	0.799	0.847	0	S7w0	ATP5F1C
JARID2.2	0	0.332267	0.586	0.589	0	S7w0	JARID2
SMDT1.2	0	0.332222	0.897	0.95	0	S7w0	SMDT1
KPNA2.2	0	0.332061	0.612	0.623	0	S7w0	KPNA2
EIF1AX.2	0	0.331562	0.818	0.884	0	S7w0	EIF1AX
GET1.2	0	0.33144	0.581	0.54	0	S7w0	GET1
UBE2N.2	0	0.331256	0.658	0.654	0	S7w0	UBE2N
ATP5PF.2	0	0.330903	0.914	0.962	0	S7w0	ATP5PF
BRD3.2	0	0.330467	0.651	0.67	0	S7w0	BRD3
AAK1.2	0	0.329943	0.639	0.666	0	S7w0	AAK1
CCDC124.2	0	0.329424	0.655	0.646	0	S7w0	CCDC124
NDUFB10.2	0	0.328134	0.866	0.912	0	S7w0	NDUFB10
PRAF2.2	0	0.328077	0.686	0.699	0	S7w0	PRAF2
RBM17.2	0	0.326823	0.61	0.597	0	S7w0	RBM17
LYRM4.2	0	0.326751	0.555	0.473	0	S7w0	LYRM4
DSTN.2	0	0.325985	0.92	0.962	0	S7w0	DSTN
NAA20.2	0	0.325452	0.666	0.694	0	S7w0	NAA20
GDAP1.2	0	0.325378	0.648	0.694	0	S7w0	GDAP1
C1QBP.2	0	0.324573	0.717	0.739	0	S7w0	C1QBP
RWDD1.2	0	0.323557	0.766	0.808	0	S7w0	RWDD1
EIF3L.2	0	0.323319	0.863	0.944	0	S7w0	EIF3L
MRPS34.2	0	0.323308	0.827	0.887	0	S7w0	MRPS34
TMEM230.2	0	0.323006	0.816	0.886	0	S7w0	TMEM230
RYBP.2	0	0.322437	0.699	0.8	0	S7w0	RYBP
GUK1.2	0	0.321822	0.909	0.971	0	S7w0	GUK1
WDR45B.2	0	0.321782	0.591	0.568	0	S7w0	WDR45B
KRTCAP2.2	0	0.321405	0.614	0.67	0	S7w0	KRTCAP2
UBE2D2.2	0	0.321214	0.805	0.863	0	S7w0	UBE2D2
ARPC1A.2	0	0.320881	0.722	0.777	0	S7w0	ARPC1A
TIMM17A.2	0	0.32064	0.66	0.681	0	S7w0	TIMM17A
ILF3.2	0	0.32042	0.669	0.711	0	S7w0	ILF3
MRPS11.2	0	0.32014	0.683	0.701	0	S7w0	MRPS11
CFAP65.2	0	0.319988	0.44	0.255	0	S7w0	CFAP65
AUP1.2	0	0.319947	0.596	0.597	0	S7w0	AUP1
UBXN1.2	0	0.317933	0.787	0.844	0	S7w0	UBXN1
MRPS5.2	0	0.317688	0.58	0.554	0	S7w0	MRPS5
FIBP.2	0	0.317685	0.753	0.804	0	S7w0	FIBP
MRPL21.2	0	0.316376	0.665	0.669	0	S7w0	MRPL21
FMC1.2	0	0.315935	0.6	0.581	0	S7w0	FMC1
PSMA4.2	0	0.315181	0.756	0.832	0	S7w0	PSMA4
ZNHIT1.2	0	0.315065	0.867	0.933	0	S7w0	ZNHIT1
POLD2.2	0	0.314533	0.65	0.663	0	S7w0	POLD2
CUEDC2.2	0	0.314392	0.647	0.679	0	S7w0	CUEDC2
COA1.2	0	0.312813	0.546	0.473	0	S7w0	COA1
SINHCAF.2	0	0.312251	0.584	0.555	0	S7w0	SINHCAF
NFASC.2	0	0.311984	0.584	0.623	0	S7w0	NFASC
PCNP.2	0	0.311845	0.708	0.748	0	S7w0	PCNP
AP2S1.2	0	0.311479	0.835	0.905	0	S7w0	AP2S1
ICA1.2	0	0.310761	0.665	0.76	0	S7w0	ICA1
MRPL51.2	0	0.31058	0.815	0.868	0	S7w0	MRPL51
GOPC.2	0	0.309962	0.659	0.702	0	S7w0	GOPC
SSB.2	0	0.309936	0.704	0.764	0	S7w0	SSB
CBX1.2	0	0.309573	0.527	0.506	0	S7w0	CBX1
MPST.2	0	0.306546	0.634	0.652	0	S7w0	MPST
SNRNP27.2	0	0.306187	0.524	0.466	0	S7w0	SNRNP27
MRPL9.2	0	0.305385	0.524	0.472	0	S7w0	MRPL9
ELOC.2	0	0.305315	0.703	0.768	0	S7w0	ELOC
YWHAG.2	0	0.305271	0.759	0.825	0	S7w0	YWHAG
ZC3H15.2	0	0.304732	0.728	0.794	0	S7w0	ZC3H15
UQCRFS1.2	0	0.304298	0.846	0.91	0	S7w0	UQCRFS1
COPS6.2	0	0.303448	0.718	0.792	0	S7w0	COPS6
RHEB.2	0	0.302805	0.724	0.791	0	S7w0	RHEB
NME3.2	0	0.302736	0.784	0.852	0	S7w0	NME3
BANF1.2	0	0.302137	0.82	0.889	0	S7w0	BANF1
LYRM1.2	0	0.301822	0.582	0.566	0	S7w0	LYRM1
ATP5PD.2	0	0.299923	0.763	0.817	0	S7w0	ATP5PD
RBM8A.2	0	0.299923	0.706	0.762	0	S7w0	RBM8A
TIMM10.2	0	0.299862	0.574	0.538	0	S7w0	TIMM10
DDX46.2	0	0.299688	0.699	0.751	0	S7w0	DDX46
LSM5.2	0	0.299446	0.656	0.684	0	S7w0	LSM5
DTD1.2	0	0.299249	0.574	0.584	0	S7w0	DTD1
CSTF3.2	0	0.29885	0.528	0.515	0	S7w0	CSTF3
RAB11B.2	0	0.298804	0.703	0.744	0	S7w0	RAB11B
XRN2.2	0	0.298382	0.605	0.637	0	S7w0	XRN2
SF3B6.2	0	0.29815	0.768	0.814	0	S7w0	SF3B6
NPM3.2	0	0.29599	0.456	0.318	0	S7w0	NPM3
SST.1	0	0.294349	0.432	0.082	0	S7w0	SST
SRRM1.2	0	0.293993	0.715	0.771	0	S7w0	SRRM1
TMEM242.2	0	0.293259	0.547	0.558	0	S7w0	TMEM242
LSM1.2	0	0.293123	0.653	0.656	0	S7w0	LSM1
ISCU.2	0	0.29246	0.655	0.696	0	S7w0	ISCU
HS6ST1.2	0	0.292376	0.485	0.461	0	S7w0	HS6ST1
SIGMAR1.2	0	0.291644	0.558	0.578	0	S7w0	SIGMAR1
VBP1.2	0	0.291444	0.595	0.619	0	S7w0	VBP1
BAD.2	0	0.29139	0.706	0.756	0	S7w0	BAD
PLEKHJ1.2	0	0.291133	0.641	0.697	0	S7w0	PLEKHJ1
DENR.2	0	0.290339	0.713	0.771	0	S7w0	DENR
HNRNPM.2	0	0.29029	0.643	0.733	0	S7w0	HNRNPM
MPLKIP.2	0	0.290269	0.624	0.63	0	S7w0	MPLKIP
LSM2.2	0	0.289551	0.639	0.676	0	S7w0	LSM2
YTHDC1.2	0	0.288716	0.594	0.62	0	S7w0	YTHDC1
UBE2V2.2	0	0.288499	0.665	0.689	0	S7w0	UBE2V2
RSRC2.2	0	0.287909	0.661	0.712	0	S7w0	RSRC2
PTS.2	0	0.28777	0.685	0.725	0	S7w0	PTS
ITGAE.2	0	0.287722	0.562	0.532	0	S7w0	ITGAE
GCSH.2	0	0.287518	0.664	0.706	0	S7w0	GCSH
SYF2.2	0	0.287424	0.59	0.608	0	S7w0	SYF2
NELFE.2	0	0.286892	0.549	0.548	0	S7w0	NELFE
UBE2E1.2	0	0.286799	0.529	0.485	0	S7w0	UBE2E1
POLR2E.2	0	0.28652	0.656	0.696	0	S7w0	POLR2E
DNAJC15.2	0	0.286237	0.601	0.63	0	S7w0	DNAJC15
PNKD.2	0	0.285902	0.683	0.719	0	S7w0	PNKD
MRPS15.2	0	0.284655	0.669	0.718	0	S7w0	MRPS15
PPP1CA.2	0	0.284274	0.703	0.796	0	S7w0	PPP1CA
ZNHIT3.2	0	0.28398	0.548	0.526	0	S7w0	ZNHIT3
LYPLA1.2	0	0.283078	0.705	0.776	0	S7w0	LYPLA1
ENSA.2	0	0.282986	0.811	0.901	0	S7w0	ENSA
ZNF580.2	0	0.282587	0.766	0.832	0	S7w0	ZNF580
TMEM14B.2	0	0.282201	0.734	0.801	0	S7w0	TMEM14B
C11orf71.2	0	0.281922	0.492	0.467	0	S7w0	C11orf71
SMIM26.1	0	0.281605	0.723	0.773	0	S7w0	SMIM26
ZDHHC12.2	0	0.281572	0.554	0.571	0	S7w0	ZDHHC12
RUNDC3A.2	0	0.280728	0.749	0.834	0	S7w0	RUNDC3A
MAP3K13.2	0	0.280588	0.694	0.759	0	S7w0	MAP3K13
C12orf10.2	0	0.28033	0.685	0.752	0	S7w0	C12orf10
SVBP.2	0	0.280278	0.648	0.704	0	S7w0	SVBP
PTGES2.2	0	0.279838	0.64	0.683	0	S7w0	PTGES2
YTHDF2.2	0	0.279582	0.69	0.763	0	S7w0	YTHDF2
LSM10.2	0	0.279101	0.706	0.776	0	S7w0	LSM10
CAPN2.2	0	0.27819	0.54	0.672	0	S7w0	CAPN2
CLPP.2	0	0.277626	0.653	0.684	0	S7w0	CLPP
MRPS14.2	0	0.276997	0.526	0.509	0	S7w0	MRPS14
COA8.2	0	0.276582	0.63	0.691	0	S7w0	COA8
STARD3NL.2	0	0.275722	0.641	0.694	0	S7w0	STARD3NL
ARL6IP1.2	0	0.274649	0.688	0.753	0	S7w0	ARL6IP1
IMPDH2.2	0	0.273803	0.623	0.687	0	S7w0	IMPDH2
EIF3H.2	0	0.273217	0.833	0.917	0	S7w0	EIF3H
STK25.2	0	0.272928	0.569	0.556	0	S7w0	STK25
VASP.2	0	0.27285	0.536	0.54	0	S7w0	VASP
ELOF1.2	0	0.272785	0.619	0.65	0	S7w0	ELOF1
PAIP2.2	0	0.271574	0.611	0.666	0	S7w0	PAIP2
ACP1.2	0	0.27147	0.742	0.833	0	S7w0	ACP1
CD320.2	0	0.270958	0.638	0.738	0	S7w0	CD320
OLA1.2	0	0.270535	0.708	0.785	0	S7w0	OLA1
RALY.2	0	0.270268	0.613	0.655	0	S7w0	RALY
BOLA3.2	0	0.270169	0.613	0.633	0	S7w0	BOLA3
ZNF593.2	0	0.269503	0.671	0.747	0	S7w0	ZNF593
TMEM160.2	0	0.268771	0.681	0.756	0	S7w0	TMEM160
RSBN1L.2	0	0.268534	0.569	0.6	0	S7w0	RSBN1L
RNF5.2	0	0.268411	0.604	0.639	0	S7w0	RNF5
DNAJC19.2	0	0.26838	0.575	0.589	0	S7w0	DNAJC19
UPF3A.2	0	0.268136	0.678	0.749	0	S7w0	UPF3A
SNF8.2	0	0.268075	0.767	0.865	0	S7w0	SNF8
NDUFA9.2	0	0.267916	0.622	0.708	0	S7w0	NDUFA9
NOSIP.2	0	0.267131	0.669	0.759	0	S7w0	NOSIP
RPL7L1.2	0	0.266314	0.778	0.867	0	S7w0	RPL7L1
UXT.2	0	0.265612	0.733	0.807	0	S7w0	UXT
PRKRA.2	0	0.265265	0.524	0.529	0	S7w0	PRKRA
CTNNB1.2	0	0.265237	0.556	0.841	0	S7w0	CTNNB1
EXOSC4.2	0	0.264476	0.491	0.464	0	S7w0	EXOSC4
LDOC1.2	0	0.264367	0.648	0.719	0	S7w0	LDOC1
NSA2.2	0	0.264295	0.766	0.838	0	S7w0	NSA2
C12orf76.2	0	0.264041	0.548	0.568	0	S7w0	C12orf76
TAF9.2	0	0.263792	0.693	0.772	0	S7w0	TAF9
SUMF2.2	0	0.263653	0.613	0.726	0	S7w0	SUMF2
GGH.2	0	0.263562	0.531	0.608	0	S7w0	GGH
MRPS33.2	0	0.263331	0.754	0.842	0	S7w0	MRPS33
BUD23.2	0	0.261432	0.619	0.713	0	S7w0	BUD23
TMEM179B.2	0	0.26129	0.638	0.748	0	S7w0	TMEM179B
FAM200B.2	0	0.259981	0.675	0.757	0	S7w0	FAM200B
NAA10.2	0	0.25898	0.73	0.819	0	S7w0	NAA10
DNAJC4.2	0	0.258951	0.615	0.669	0	S7w0	DNAJC4
PPM1G.2	0	0.25863	0.722	0.8	0	S7w0	PPM1G
GET3.2	0	0.258148	0.612	0.672	0	S7w0	GET3
NABP2.2	0	0.257814	0.555	0.533	0	S7w0	NABP2
PTRHD1.2	0	0.257735	0.565	0.576	0	S7w0	PTRHD1
MRPL14.2	0	0.257652	0.714	0.782	0	S7w0	MRPL14
EIF4E.2	0	0.257612	0.652	0.721	0	S7w0	EIF4E
MRPS26.2	0	0.257452	0.723	0.809	0	S7w0	MRPS26
SSRP1.2	0	0.257007	0.513	0.528	0	S7w0	SSRP1
HYAL2.2	0	0.256729	0.519	0.526	0	S7w0	HYAL2
RSL1D1.2	0	0.256705	0.684	0.753	0	S7w0	RSL1D1
EIF4H.2	0	0.255442	0.661	0.745	0	S7w0	EIF4H
FBL.2	0	0.255404	0.584	0.625	0	S7w0	FBL
GNAO1.2	0	0.255272	0.618	0.697	0	S7w0	GNAO1
USP22.2	0	0.253122	0.686	0.798	0	S7w0	USP22
HSD17B10.2	0	0.252755	0.669	0.757	0	S7w0	HSD17B10
PGD.2	0	0.252532	0.674	0.759	0	S7w0	PGD
HSF1.2	0	0.251852	0.54	0.557	0	S7w0	HSF1
NFU1.2	0	0.251818	0.601	0.65	0	S7w0	NFU1
POLR2G.2	0	0.250971	0.604	0.676	0	S7w0	POLR2G
CBX3.2	0	0.250339	0.649	0.727	0	S7w0	CBX3
PAK2.2	0	0.250219	0.647	0.725	0	S7w0	PAK2
PFDN6.2	0	0.249497	0.522	0.546	0	S7w0	PFDN6
POP7.2	0	0.24943	0.51	0.49	0	S7w0	POP7
ARPC4.2	0	0.248475	0.69	0.787	0	S7w0	ARPC4
ISCA1.2	0	0.248288	0.578	0.626	0	S7w0	ISCA1
LSM3.2	0	0.247853	0.662	0.742	0	S7w0	LSM3
GABARAP.2	0	0.247682	0.575	0.601	0	S7w0	GABARAP
MRPS7.2	0	0.246584	0.537	0.555	0	S7w0	MRPS7
GLO1.2	0	0.246378	0.556	0.587	0	S7w0	GLO1
UQCRC2.2	0	0.246209	0.653	0.745	0	S7w0	UQCRC2
KLHDC3.2	0	0.245535	0.578	0.628	0	S7w0	KLHDC3
GRINA.2	0	0.245218	0.67	0.737	0	S7w0	GRINA
ZNF22.2	0	0.244918	0.541	0.577	0	S7w0	ZNF22
EIF1AY.2	0	0.244687	0.562	0.611	0	S7w0	EIF1AY
TM2D1.2	0	0.244377	0.588	0.658	0	S7w0	TM2D1
PPP1CC.2	0	0.243125	0.767	0.884	0	S7w0	PPP1CC
MRPL32.2	0	0.242882	0.526	0.534	0	S7w0	MRPL32
POLR2H.2	0	0.242701	0.641	0.71	0	S7w0	POLR2H
MRPS18C.2	0	0.241476	0.598	0.659	0	S7w0	MRPS18C
CAPZA1.2	0	0.241323	0.57	0.621	0	S7w0	CAPZA1
RBFOX2.2	0	0.238942	0.579	0.664	0	S7w0	RBFOX2
BAG1.2	0	0.237858	0.695	0.795	0	S7w0	BAG1
MRPL55.2	0	0.237795	0.606	0.655	0	S7w0	MRPL55
FAAP20.2	0	0.237559	0.794	0.898	0	S7w0	FAAP20
SDHB.2	0	0.237089	0.492	0.513	0	S7w0	SDHB
MAPK6.2	0	0.235002	0.603	0.692	0	S7w0	MAPK6
CNBP.2	0	0.234662	0.707	0.818	0	S7w0	CNBP
ITGB1BP1.2	0	0.234356	0.599	0.654	0	S7w0	ITGB1BP1
DMAC1.2	0	0.233853	0.607	0.675	0	S7w0	DMAC1
TSEN34.2	0	0.231839	0.597	0.683	0	S7w0	TSEN34
DPM3.2	0	0.229926	0.601	0.707	0	S7w0	DPM3
MRPL50.2	0	0.229574	0.521	0.536	0	S7w0	MRPL50
TCEA2.2	0	0.228406	0.553	0.615	0	S7w0	TCEA2
RNF167.2	0	0.228143	0.627	0.724	0	S7w0	RNF167
TUSC2.2	0	0.226894	0.518	0.545	0	S7w0	TUSC2
TCP1.2	0	0.226078	0.609	0.712	0	S7w0	TCP1
TADA3.2	0	0.225942	0.575	0.647	0	S7w0	TADA3
NMT1.2	0	0.225088	0.503	0.567	0	S7w0	NMT1
CDK5.2	0	0.224626	0.464	0.475	0	S7w0	CDK5
MMADHC.2	0	0.224186	0.596	0.675	0	S7w0	MMADHC
PSMF1.2	0	0.223466	0.684	0.799	0	S7w0	PSMF1
LCMT1.2	0	0.22343	0.562	0.623	0	S7w0	LCMT1
BOD1.2	0	0.22272	0.566	0.642	0	S7w0	BOD1
KARS.2	0	0.220409	0.58	0.657	0	S7w0	KARS
ZDHHC4.2	0	0.220336	0.579	0.669	0	S7w0	ZDHHC4
MRPL37.2	0	0.219934	0.514	0.555	0	S7w0	MRPL37
MPG.2	0	0.218834	0.529	0.573	0	S7w0	MPG
LSM14A.2	0	0.218796	0.609	0.694	0	S7w0	LSM14A
ERGIC1.2	0	0.218718	0.491	0.531	0	S7w0	ERGIC1
PGP.2	0	0.21702	0.588	0.673	0	S7w0	PGP
WTAP.2	0	0.216333	0.508	0.608	0	S7w0	WTAP
CWC15.2	0	0.216098	0.575	0.646	0	S7w0	CWC15
FBXW11.2	0	0.215651	0.518	0.569	0	S7w0	FBXW11
GRHPR.2	0	0.213196	0.556	0.623	0	S7w0	GRHPR
MLST8.2	0	0.212156	0.558	0.625	0	S7w0	MLST8
EEF1E1.2	0	0.211529	0.549	0.619	0	S7w0	EEF1E1
PDCD2.2	0	0.210423	0.553	0.604	0	S7w0	PDCD2
MRPS12.2	0	0.207541	0.49	0.511	0	S7w0	MRPS12
MTIF3.2	0	0.201116	0.546	0.637	0	S7w0	MTIF3
MEA1.2	0	0.189704	0.529	0.597	0	S7w0	MEA1
MFSD3.2	0	0.186896	0.523	0.62	0	S7w0	MFSD3
MRPS16.2	0	0.169293	0.601	0.731	0	S7w0	MRPS16
B4GALT3.2	0	0.164024	0.427	0.508	0	S7w0	B4GALT3
PARM1.2	0	0.0511951	0.352	0.718	0	S7w0	PARM1
TMEM175.1	0	-0.0887293	0.201	0.543	0	S7w0	TMEM175
ARL8B.1	0	-0.0890565	0.317	0.665	0	S7w0	ARL8B
CYFIP2.1	0	-0.0937177	0.3	0.651	0	S7w0	CYFIP2
CLN5.1	0	-0.0979372	0.2	0.543	0	S7w0	CLN5
PTPN3.1	0	-0.0980703	0.231	0.589	0	S7w0	PTPN3
CSNK2A2.2	0	-0.0999374	0.253	0.599	0	S7w0	CSNK2A2
RALGPS1.1	0	-0.101022	0.234	0.585	0	S7w0	RALGPS1
SPG11.1	0	-0.104705	0.168	0.512	0	S7w0	SPG11
DDC.2	0	-0.10496	0.409	0.843	0	S7w0	DDC
EML2.2	0	-0.106669	0.253	0.613	0	S7w0	EML2
SPTLC2.2	0	-0.106694	0.203	0.551	0	S7w0	SPTLC2
PIK3C3.1	0	-0.107217	0.204	0.559	0	S7w0	PIK3C3
NNT.2	0	-0.112912	0.266	0.639	0	S7w0	NNT
IFI35.2	0	-0.112968	0.06	0.37	0	S7w0	IFI35
LINGO1.2	0	-0.113602	0.247	0.616	0	S7w0	LINGO1
INTS1.1	0	-0.114984	0.176	0.529	0	S7w0	INTS1
CYS1.2	0	-0.115363	0.004	0.255	0	S7w0	CYS1
CENPB.1	0	-0.115408	0.274	0.637	0	S7w0	CENPB
SNX14.1	0	-0.115786	0.31	0.675	0	S7w0	SNX14
ITCH.1	0	-0.116088	0.162	0.507	0	S7w0	ITCH
DNAJC13.2	0	-0.11765	0.147	0.497	0	S7w0	DNAJC13
GBA.2	0	-0.119263	0.136	0.475	0	S7w0	GBA
GALK2.2	0	-0.119865	0.222	0.597	0	S7w0	GALK2
TBC1D15.2	0	-0.120304	0.19	0.547	0	S7w0	TBC1D15
ZNRF2.1	0	-0.121971	0.078	0.397	0	S7w0	ZNRF2
IFNAR1.2	0	-0.122079	0.319	0.689	0	S7w0	IFNAR1
SREBF1.1	0	-0.124753	0.25	0.62	0	S7w0	SREBF1
C2CD5.1	0	-0.125289	0.161	0.522	0	S7w0	C2CD5
ABAT.1	0	-0.126786	0.341	0.734	0	S7w0	ABAT
AQP7.2	0	-0.128114	0.03	0.325	0	S7w0	AQP7
BTD.2	0	-0.128148	0.16	0.513	0	S7w0	BTD
STXBP5.1	0	-0.128807	0.27	0.645	0	S7w0	STXBP5
SSTR1.1	0	-0.132213	0.26	0.632	0	S7w0	SSTR1
TMEM135.1	0	-0.133651	0.244	0.622	0	S7w0	TMEM135
MON2.1	0	-0.134184	0.171	0.555	0	S7w0	MON2
LRBA.1	0	-0.134519	0.295	0.676	0	S7w0	LRBA
TBC1D8B.1	0	-0.135141	0.058	0.378	0	S7w0	TBC1D8B
MTRNR2L1.2	0	-0.13524	0.226	0.609	0	S7w0	MTRNR2L1
DENND11.2	0	-0.135254	0.195	0.56	0	S7w0	DENND11
AFTPH.2	0	-0.136056	0.279	0.664	0	S7w0	AFTPH
SERPINA10.2	0	-0.137211	0.017	0.32	0	S7w0	SERPINA10
UGGT2.1	0	-0.137629	0.139	0.507	0	S7w0	UGGT2
CUL7.1	0	-0.137756	0.201	0.589	0	S7w0	CUL7
ARHGEF28.1	0	-0.137975	0.15	0.516	0	S7w0	ARHGEF28
SMCO4.2	0	-0.138256	0.199	0.562	0	S7w0	SMCO4
ECHDC2.1	0	-0.140032	0.19	0.589	0	S7w0	ECHDC2
PRKCA.2	0	-0.140049	0.158	0.516	0	S7w0	PRKCA
ABHD15.2	0	-0.140404	0.319	0.723	0	S7w0	ABHD15
GUSB.2	0	-0.140687	0.183	0.591	0	S7w0	GUSB
FAM171A2.2	0	-0.141329	0.181	0.574	0	S7w0	FAM171A2
HMGCLL1.2	0	-0.1415	0.211	0.592	0	S7w0	HMGCLL1
HIPK3.1	0	-0.141754	0.282	0.661	0	S7w0	HIPK3
SLC38A10.1	0	-0.142629	0.236	0.628	0	S7w0	SLC38A10
P3H3.1	0	-0.14407	0.271	0.664	0	S7w0	P3H3
SPART.2	0	-0.14449	0.132	0.494	0	S7w0	SPART
KCNJ16.2	0	-0.146825	0.027	0.359	0	S7w0	KCNJ16
ZFPM1.1	0	-0.148743	0.104	0.459	0	S7w0	ZFPM1
SLCO3A1.2	0	-0.149124	0.084	0.425	0	S7w0	SLCO3A1
SEC24A.1	0	-0.149654	0.2	0.575	0	S7w0	SEC24A
TMEM87B.1	0	-0.14977	0.117	0.48	0	S7w0	TMEM87B
TRPM7.2	0	-0.149841	0.134	0.497	0	S7w0	TRPM7
SCPEP1.2	0	-0.150763	0.197	0.605	0	S7w0	SCPEP1
CD2AP.2	0	-0.153514	0.301	0.694	0	S7w0	CD2AP
CDK14.2	0	-0.158057	0.085	0.455	0	S7w0	CDK14
PCMTD1.1	0	-0.158217	0.301	0.708	0	S7w0	PCMTD1
STXBP5L.1	0	-0.159152	0.242	0.638	0	S7w0	STXBP5L
PATJ.2	0	-0.161144	0.247	0.653	0	S7w0	PATJ
FOXN3.2	0	-0.161195	0.25	0.652	0	S7w0	FOXN3
CLCN5.2	0	-0.162271	0.265	0.653	0	S7w0	CLCN5
CTDSPL.1	0	-0.162785	0.21	0.593	0	S7w0	CTDSPL
SLC33A1.2	0	-0.1656	0.276	0.667	0	S7w0	SLC33A1
GAREM1.2	0	-0.165763	0.115	0.476	0	S7w0	GAREM1
CREBRF.2	0	-0.166906	0.15	0.544	0	S7w0	CREBRF
MAPK13.2	0	-0.170141	0.328	0.73	0	S7w0	MAPK13
VPS41.2	0	-0.170749	0.287	0.694	0	S7w0	VPS41
ACSM3.2	0	-0.171062	0.031	0.363	0	S7w0	ACSM3
MISP.1	0	-0.171224	0.063	0.401	0	S7w0	MISP
RAB27B.2	0	-0.171927	0.043	0.397	0	S7w0	RAB27B
LNPEP.2	0	-0.172022	0.272	0.675	0	S7w0	LNPEP
RDH10.1	0	-0.173203	0.224	0.611	0	S7w0	RDH10
ADAMTS2.1	0	-0.1747	0.13	0.507	0	S7w0	ADAMTS2
ECPAS.2	0	-0.175325	0.256	0.684	0	S7w0	ECPAS
FOCAD.2	0	-0.175347	0.268	0.692	0	S7w0	FOCAD
OGFRL1.1	0	-0.175718	0.099	0.472	0	S7w0	OGFRL1
STARD4.1	0	-0.177243	0.259	0.661	0	S7w0	STARD4
DOCK10.2	0	-0.17842	0.074	0.476	0	S7w0	DOCK10
FRK.1	0	-0.178878	0.112	0.512	0	S7w0	FRK
CEACAM1.2	0	-0.181809	0.072	0.452	0	S7w0	CEACAM1
TMEM64.2	0	-0.182417	0.226	0.631	0	S7w0	TMEM64
JAK1.2	0	-0.18277	0.339	0.746	0	S7w0	JAK1
RHOQ.2	0	-0.183717	0.25	0.648	0	S7w0	RHOQ
MANBA.2	0	-0.184023	0.207	0.606	0	S7w0	MANBA
MCOLN3.2	0	-0.185869	0.152	0.534	0	S7w0	MCOLN3
CPQ.2	0	-0.185994	0.137	0.548	0	S7w0	CPQ
RAB12.2	0	-0.186514	0.096	0.52	0	S7w0	RAB12
SLC17A5.2	0	-0.189165	0.31	0.715	0	S7w0	SLC17A5
DGAT2.2	0	-0.190133	0.055	0.446	0	S7w0	DGAT2
EFCAB14.2	0	-0.190206	0.202	0.629	0	S7w0	EFCAB14
PHLDB2.2	0	-0.191008	0.434	0.827	0	S7w0	PHLDB2
SLK.2	0	-0.191599	0.198	0.648	0	S7w0	SLK
PDK3.1	0	-0.192499	0.108	0.486	0	S7w0	PDK3
FLVCR1.2	0	-0.192688	0.298	0.721	0	S7w0	FLVCR1
EFR3A.2	0	-0.192875	0.283	0.719	0	S7w0	EFR3A
PBX3.2	0	-0.192964	0.345	0.763	0	S7w0	PBX3
AQP3.2	0	-0.19355	0.025	0.339	0	S7w0	AQP3
ARFGAP3.2	0	-0.195201	0.402	0.794	0	S7w0	ARFGAP3
IQGAP1.2	0	-0.197511	0.233	0.672	0	S7w0	IQGAP1
ITPR1.2	0	-0.198659	0.128	0.545	0	S7w0	ITPR1
SH3YL1.1	0	-0.198903	0.25	0.657	0	S7w0	SH3YL1
HSPA1A.1	0	-0.199739	0.16	0.553	0	S7w0	HSPA1A
PLA1A.2	0	-0.199882	0.021	0.318	0	S7w0	PLA1A
MAP3K2.2	0	-0.200476	0.395	0.792	0	S7w0	MAP3K2
PACSIN3.2	0	-0.200569	0.262	0.677	0	S7w0	PACSIN3
SLC39A14.2	0	-0.200874	0.303	0.715	0	S7w0	SLC39A14
SLC25A24.2	0	-0.201137	0.32	0.738	0	S7w0	SLC25A24
EPS8L2.2	0	-0.201387	0.362	0.776	0	S7w0	EPS8L2
RASGRF1.2	0	-0.20264	0.09	0.504	0	S7w0	RASGRF1
C1orf127.2	0	-0.202786	0.113	0.529	0	S7w0	C1orf127
TSPAN33.2	0	-0.203639	0.105	0.544	0	S7w0	TSPAN33
GATAD1.2	0	-0.204248	0.312	0.735	0	S7w0	GATAD1
ITGB5.2	0	-0.207062	0.05	0.453	0	S7w0	ITGB5
CDS1.2	0	-0.207563	0.159	0.575	0	S7w0	CDS1
ROBO1.1	0	-0.208326	0.453	0.847	0	S7w0	ROBO1
GNG12.2	0	-0.209777	0.17	0.617	0	S7w0	GNG12
PFKFB2.2	0	-0.210005	0.27	0.701	0	S7w0	PFKFB2
CEBPA.2	0	-0.211794	0.087	0.485	0	S7w0	CEBPA
ABCC6.2	0	-0.214108	0.158	0.608	0	S7w0	ABCC6
TBC1D4.2	0	-0.215706	0.353	0.758	0	S7w0	TBC1D4
PBLD.2	0	-0.216267	0.089	0.498	0	S7w0	PBLD
MRLN.1	0	-0.216875	0.03	0.352	0	S7w0	MRLN
FURIN.2	0	-0.216956	0.232	0.692	0	S7w0	FURIN
NTNG2.1	0	-0.217552	0.258	0.659	0	S7w0	NTNG2
TMEM181.2	0	-0.219834	0.339	0.753	0	S7w0	TMEM181
EZR.2	0	-0.22016	0.22	0.616	0	S7w0	EZR
NR2F6.2	0	-0.220365	0.412	0.821	0	S7w0	NR2F6
ROCK2.2	0	-0.220828	0.384	0.794	0	S7w0	ROCK2
GALNT3.2	0	-0.221233	0.075	0.53	0	S7w0	GALNT3
MT-ATP8.1	0	-0.223693	0.165	0.613	0	S7w0	MT-ATP8
SLC4A10.2	0	-0.225459	0.138	0.592	0	S7w0	SLC4A10
SLC37A4.2	0	-0.227962	0.398	0.823	0	S7w0	SLC37A4
ADD3.2	0	-0.228181	0.174	0.638	0	S7w0	ADD3
PGM3.1	0	-0.229143	0.247	0.693	0	S7w0	PGM3
SKIL.1	0	-0.229732	0.236	0.682	0	S7w0	SKIL
ATP13A3.2	0	-0.23008	0.299	0.741	0	S7w0	ATP13A3
SYPL1.2	0	-0.232202	0.257	0.717	0	S7w0	SYPL1
GSR.1	0	-0.232907	0.201	0.652	0	S7w0	GSR
AMIGO2.2	0	-0.233162	0.207	0.641	0	S7w0	AMIGO2
PURA.2	0	-0.233464	0.383	0.794	0	S7w0	PURA
OSBP2.1	0	-0.234646	0.146	0.587	0	S7w0	OSBP2
SELENOP.2	0	-0.23465	0.137	0.57	0	S7w0	SELENOP
PRODH2.1	0	-0.235687	0.057	0.419	0	S7w0	PRODH2
FNDC3B.2	0	-0.236109	0.186	0.63	0	S7w0	FNDC3B
HLA-E.2	0	-0.237066	0.092	0.51	0	S7w0	HLA-E
GLB1.2	0	-0.237231	0.408	0.829	0	S7w0	GLB1
SLC16A10.2	0	-0.237379	0.112	0.57	0	S7w0	SLC16A10
FAM114A1.2	0	-0.237552	0.126	0.568	0	S7w0	FAM114A1
ERO1A.2	0	-0.237679	0.391	0.818	0	S7w0	ERO1A
ANKS4B.1	0	-0.239382	0.192	0.66	0	S7w0	ANKS4B
MAST4.2	0	-0.242159	0.283	0.733	0	S7w0	MAST4
CTBS.1	0	-0.242665	0.173	0.647	0	S7w0	CTBS
ENPP2.2	0	-0.243009	0.133	0.592	0	S7w0	ENPP2
GIPR.1	0	-0.245489	0.29	0.752	0	S7w0	GIPR
GPD1.1	0	-0.248723	0.099	0.532	0	S7w0	GPD1
CAMK2D.2	0	-0.249186	0.308	0.765	0	S7w0	CAMK2D
IMPAD1.2	0	-0.249494	0.423	0.833	0	S7w0	IMPAD1
TTC37.2	0	-0.24955	0.472	0.868	0	S7w0	TTC37
RAB32.2	0	-0.251279	0.19	0.597	0	S7w0	RAB32
ZBTB20.2	0	-0.251341	0.372	0.814	0	S7w0	ZBTB20
CCPG1.2	0	-0.253593	0.3	0.749	0	S7w0	CCPG1
TMEM263.1	0	-0.254779	0.429	0.84	0	S7w0	TMEM263
MBD2.2	0	-0.255924	0.128	0.616	0	S7w0	MBD2
PLOD2.2	0	-0.256642	0.11	0.575	0	S7w0	PLOD2
TMED5.2	0	-0.257416	0.416	0.824	0	S7w0	TMED5
SOAT1.2	0	-0.261278	0.248	0.727	0	S7w0	SOAT1
SOX6.2	0	-0.263744	0.111	0.581	0	S7w0	SOX6
DNAJC3.2	0	-0.264329	0.459	0.847	0	S7w0	DNAJC3
SLC22A17.1	0	-0.265385	0.495	0.872	0	S7w0	SLC22A17
NFIC.2	0	-0.267217	0.273	0.728	0	S7w0	NFIC
NAGLU.2	0	-0.269519	0.146	0.648	0	S7w0	NAGLU
NRCAM.2	0	-0.272876	0.181	0.686	0	S7w0	NRCAM
SLC16A9.1	0	-0.275176	0.106	0.516	0	S7w0	SLC16A9
KCNJ3.2	0	-0.275663	0.178	0.669	0	S7w0	KCNJ3
COBLL1.2	0	-0.275764	0.243	0.724	0	S7w0	COBLL1
SAMD11.2	0	-0.277464	0.042	0.421	0	S7w0	SAMD11
PFKL.1	0	-0.281582	0.37	0.798	0	S7w0	PFKL
CDHR2.1	0	-0.288959	0.024	0.428	0	S7w0	CDHR2
WFS1.2	0	-0.290051	0.271	0.768	0	S7w0	WFS1
RBM47.2	0	-0.291198	0.327	0.801	0	S7w0	RBM47
CACNA1D.2	0	-0.300075	0.311	0.773	0	S7w0	CACNA1D
SLC2A13.2	0	-0.300465	0.172	0.695	0	S7w0	SLC2A13
SHC2.2	0	-0.300798	0.377	0.83	0	S7w0	SHC2
SEL1L.2	0	-0.300798	0.317	0.761	0	S7w0	SEL1L
ETNK1.2	0	-0.300891	0.59	0.925	0	S7w0	ETNK1
CNTN1.2	0	-0.300967	0.172	0.656	0	S7w0	CNTN1
SLC6A4.2	0	-0.301742	0.008	0.524	0	S7w0	SLC6A4
MBNL1.2	0	-0.302515	0.267	0.768	0	S7w0	MBNL1
CAT.2	0	-0.307282	0.001	0.38	0	S7w0	CAT
SORL1.2	0	-0.313065	0.129	0.64	0	S7w0	SORL1
NPTN.2	0	-0.314022	0.455	0.886	0	S7w0	NPTN
PLS3.2	0	-0.314151	0.14	0.621	0	S7w0	PLS3
NECTIN3.2	0	-0.317236	0.193	0.711	0	S7w0	NECTIN3
KIAA1324.1	0	-0.32002	0.524	0.896	0	S7w0	KIAA1324
FFAR1.2	0	-0.326367	0.23	0.743	0	S7w0	FFAR1
LAMP2.2	0	-0.328187	0.432	0.863	0	S7w0	LAMP2
HOOK1.2	0	-0.33139	0.418	0.857	0	S7w0	HOOK1
MIA2.2	0	-0.331919	0.333	0.83	0	S7w0	MIA2
TMBIM4.2	0	-0.332248	0.331	0.791	0	S7w0	TMBIM4
CPD.2	0	-0.332925	0.409	0.857	0	S7w0	CPD
ADH5.2	0	-0.334848	0.455	0.867	0	S7w0	ADH5
VAMP8.2	0	-0.335156	0.148	0.576	0	S7w0	VAMP8
FTCD.2	0	-0.342254	0.329	0.753	0	S7w0	FTCD
RNF128.1	0	-0.344073	0.177	0.657	0	S7w0	RNF128
RRAGD.2	0	-0.353597	0.387	0.827	0	S7w0	RRAGD
ITGA1.1	0	-0.354175	0.25	0.741	0	S7w0	ITGA1
TRAM1.2	0	-0.359586	0.551	0.907	0	S7w0	TRAM1
EDEM3.2	0	-0.364509	0.372	0.849	0	S7w0	EDEM3
BLVRB.2	0	-0.365712	0.101	0.64	0	S7w0	BLVRB
ARHGAP5.2	0	-0.376423	0.521	0.914	0	S7w0	ARHGAP5
PDE4DIP.2	0	-0.378382	0.324	0.828	0	S7w0	PDE4DIP
RRBP1.2	0	-0.390048	0.406	0.836	0	S7w0	RRBP1
GFPT1.2	0	-0.393267	0.589	0.931	0	S7w0	GFPT1
LMAN1.2	0	-0.396223	0.639	0.935	0	S7w0	LMAN1
PROC.2	0	-0.403851	0.401	0.825	0	S7w0	PROC
PRSS23.1	0	-0.404967	0.176	0.621	0	S7w0	PRSS23
MYH14.2	0	-0.409781	0.22	0.781	0	S7w0	MYH14
HDLBP.2	0	-0.413974	0.745	0.964	0	S7w0	HDLBP
GABRA2.2	0	-0.41402	0.057	0.582	0	S7w0	GABRA2
PDZK1.2	0	-0.423472	0.314	0.82	0	S7w0	PDZK1
SEC31A.1	0	-0.43182	0.591	0.938	0	S7w0	SEC31A
CASR.2	0	-0.43198	0.148	0.712	0	S7w0	CASR
ATP1A1.2	0	-0.445735	0.509	0.917	0	S7w0	ATP1A1
GOLGA4.2	0	-0.452435	0.539	0.913	0	S7w0	GOLGA4
CST3.2	0	-0.457091	0.954	0.992	0	S7w0	CST3
CACNA2D1.2	0	-0.460007	0.712	0.968	0	S7w0	CACNA2D1
USH1C.2	0	-0.464355	0.311	0.829	0	S7w0	USH1C
JUNB.2	0	-0.468964	0.319	0.784	0	S7w0	JUNB
LIMS1.2	0	-0.471562	0.261	0.806	0	S7w0	LIMS1
MT-ND4L.2	0	-0.471632	0.72	0.951	0	S7w0	MT-ND4L
FOSB.2	0	-0.473582	0.036	0.458	0	S7w0	FOSB
IGSF1.2	0	-0.476252	0.152	0.664	0	S7w0	IGSF1
PDLIM2.2	0	-0.479321	0.135	0.646	0	S7w0	PDLIM2
PLIN3.2	0	-0.50933	0.321	0.74	0	S7w0	PLIN3
PARVB.2	0	-0.519863	0.541	0.933	0	S7w0	PARVB
TCN2.1	0	-0.535723	0.19	0.799	0	S7w0	TCN2
MT-ND1.2	0	-0.556889	0.997	0.996	0	S7w0	MT-ND1
FCGRT.2	0	-0.565781	0.531	0.902	0	S7w0	FCGRT
PLIN2.2	0	-0.567319	0.311	0.744	0	S7w0	PLIN2
HIST1H1C.2	0	-0.568669	0.212	0.668	0	S7w0	HIST1H1C
FOS.2	0	-0.590026	0.367	0.827	0	S7w0	FOS
MT-CO1.2	0	-0.59845	0.999	1	0	S7w0	MT-CO1
CYSTM1.2	0	-0.613053	0.711	0.947	0	S7w0	CYSTM1
ASB9.2	0	-0.617228	0.251	0.836	0	S7w0	ASB9
APOB.2	0	-0.642611	0.271	0.691	0	S7w0	APOB
QPCT.2	0	-0.651263	0.567	0.941	0	S7w0	QPCT
GC.2	0	-0.654546	0.043	0.377	0	S7w0	GC
GPC3.2	0	-0.655811	0.097	0.602	0	S7w0	GPC3
F10.2	0	-0.666323	0.524	0.92	0	S7w0	F10
MT-CYB.2	0	-0.700182	0.999	1	0	S7w0	MT-CYB
MT-ND4.2	0	-0.708797	0.999	0.997	0	S7w0	MT-ND4
TIMP1.2	0	-0.72461	0.726	0.939	0	S7w0	TIMP1
CAMK2N1.2	0	-0.730053	0.8	0.991	0	S7w0	CAMK2N1
DHRS2.2	0	-0.750556	0.218	0.587	0	S7w0	DHRS2
MT-CO2.2	0	-0.759429	1	0.998	0	S7w0	MT-CO2
AMN.2	0	-0.781092	0.112	0.615	0	S7w0	AMN
ALDH1A1.2	0	-0.797613	0.533	0.923	0	S7w0	ALDH1A1
TMEM238.2	0	-0.800403	0.031	0.855	0	S7w0	TMEM238
VEGFB.2	0	-0.811607	0.358	0.949	0	S7w0	VEGFB
GRN.2	0	-0.829446	0.56	0.945	0	S7w0	GRN
PCSK1N.2	0	-0.838189	0.991	0.999	0	S7w0	PCSK1N
SAT1.2	0	-0.861351	0.34	0.831	0	S7w0	SAT1
MT-ND3.2	0	-0.879627	0.997	0.997	0	S7w0	MT-ND3
MTRNR2L8.1	0	-0.879898	0.103	0.891	0	S7w0	MTRNR2L8
MT-ATP6.2	0	-0.880588	0.998	0.999	0	S7w0	MT-ATP6
FXYD2.2	0	-0.89756	0.233	0.832	0	S7w0	FXYD2
PTPRN.2	0	-0.922914	0.766	0.975	0	S7w0	PTPRN
MT-CO3.2	0	-0.948267	0.998	0.999	0	S7w0	MT-CO3
SERPINA1.2	0	-0.967336	0.174	0.557	0	S7w0	SERPINA1
JUND.2	0	-0.990616	0.64	0.989	0	S7w0	JUND
FTL.2	0	-1.00097	0.987	0.996	0	S7w0	FTL
HSPA5.2	0	-1.13471	0.841	0.977	0	S7w0	HSPA5
G6PC2.2	0	-1.1653	0.166	0.807	0	S7w0	G6PC2
CLU.2	0	-1.19277	0.677	0.94	0	S7w0	CLU
TTR.2	0	-1.20053	0.99	0.988	0	S7w0	TTR
EEF1A2.2	0	-1.26905	0.422	0.91	0	S7w0	EEF1A2
MTRNR2L12.2	0	-1.27097	0.289	0.975	0	S7w0	MTRNR2L12
INS.2	0	-1.37489	0.989	0.991	0	S7w0	INS
RBP4.2	0	-1.3928	0.092	0.53	0	S7w0	RBP4
VTN.2	0	-1.4359	0.232	0.614	0	S7w0	VTN
NOP56.2	6,82856015640059e-314	0.217143	0.582	0.701	0	S7w0	NOP56
GGA2.2	7,44728728642842e-314	-0.115181	0.264	0.621	0	S7w0	GGA2
CTSA.2	9,05660633736527e-314	-0.242913	0.437	0.823	0	S7w0	CTSA
UQCRC1.2	1,12755039754173e-313	0.232409	0.68	0.796	0	S7w0	UQCRC1
CLNS1A.2	1,31628190193857e-313	0.189631	0.536	0.628	0	S7w0	CLNS1A
SLC44A1.2	1,33394321544467e-313	-0.121593	0.292	0.652	0	S7w0	SLC44A1
SLC1A4.2	2,11576314602488e-313	-0.183541	0.323	0.711	0	S7w0	SLC1A4
MAP7D1.2	2,27811250880647e-313	0.201991	0.478	0.54	0	S7w0	MAP7D1
SHOC2.2	2,90991501179462e-313	0.200421	0.557	0.642	0	S7w0	SHOC2
FAM207A.2	3,04713580714728e-313	0.206704	0.413	0.382	0	S7w0	FAM207A
USF2.2	3,78085013449976e-313	0.200255	0.749	0.88	0	S7w0	USF2
SLC35F5.1	3,80111318228201e-313	-0.177594	0.439	0.814	0	S7w0	SLC35F5
CHIC2.2	5,85787367465625e-313	0.246087	0.443	0.383	0	S7w0	CHIC2
UNC45A.1	6,71958778045321e-313	-0.0563719	0.283	0.598	0	S7w0	UNC45A
WDR33.2	7,09030387582234e-313	0.191832	0.511	0.607	0	S7w0	WDR33
AC011043.1.2	9,0964047996273e-313	0.249241	0.596	0.661	0	S7w0	AC011043.1
CBFA2T2.2	1,16729040884381e-312	0.311795	0.487	0.442	2.40707e-308	S7w0	CBFA2T2
RPP25L.2	1,3340065679953e-312	0.211994	0.424	0.405	2.75085e-308	S7w0	RPP25L
ANXA4.2	1,57592004809207e-312	-0.183336	0.149	0.516	3.2497e-308	S7w0	ANXA4
HNRNPAB.2	2,00086869408569e-312	0.242451	0.626	0.71	4.12599e-308	S7w0	HNRNPAB
LONP1.2	2,96272374524173e-312	-0.130174	0.285	0.649	6.10943e-308	S7w0	LONP1
TIMM22.2	4,66059757547634e-312	0.169134	0.469	0.543	9.61062e-308	S7w0	TIMM22
NCOR1.2	6,29207063966516e-312	0.239736	0.655	0.733	1.29749e-307	S7w0	NCOR1
CTXN1.2	6,29861517030331e-312	0.376219	0.528	0.388	1.29884e-307	S7w0	CTXN1
NMRK1.1	7,45525976498354e-312	-0.156289	0.267	0.641	1.53735e-307	S7w0	NMRK1
RAB5C.2	1,38818590259761e-311	0.177008	0.638	0.774	2.86258e-307	S7w0	RAB5C
ANKH.1	2,69971516255527e-311	-0.131437	0.309	0.672	5.56708e-307	S7w0	ANKH
DCDC1.2	2,93011467709475e-311	-0.240896	0.073	0.411	6.04219e-307	S7w0	DCDC1
IRGQ.2	2,93527931390249e-311	0.218174	0.498	0.577	6.05284e-307	S7w0	IRGQ
C21orf58.1	3,05521612594648e-311	-0.0804938	0.328	0.67	6.30016e-307	S7w0	C21orf58
RNF10.2	3,38572115091936e-311	0.171081	0.568	0.689	6.9817e-307	S7w0	RNF10
TMEM178B.2	3,54164126669537e-311	0.267651	0.532	0.559	7.30322e-307	S7w0	TMEM178B
LRIG3.2	4,55071208743619e-311	-0.119792	0.035	0.321	9.38402e-307	S7w0	LRIG3
PPT1.1	5,10419064755237e-311	0.136288	0.493	0.661	1.05254e-306	S7w0	PPT1
LASP1.2	7,35915794332118e-311	0.222418	0.609	0.741	1.51753e-306	S7w0	LASP1
GGCT.2	7,50807283518869e-311	0.218141	0.441	0.433	1.54824e-306	S7w0	GGCT
DPYSL2.2	1,38494584647668e-310	0.360583	0.86	0.92	2.8559e-306	S7w0	DPYSL2
MAP7.2	2,02320914900002e-310	-0.105755	0.26	0.608	4.17206e-306	S7w0	MAP7
SSR4.2	2,7835704447861e-310	-0.343583	0.976	0.995	5.74e-306	S7w0	SSR4
LPCAT3.2	2,83503403285113e-310	-0.0815219	0.284	0.621	5.84612e-306	S7w0	LPCAT3
TXN2.2	3,4558900741836e-310	0.190174	0.615	0.716	7.12639e-306	S7w0	TXN2
NDUFAF2.2	3,49139999469119e-310	0.225232	0.486	0.493	7.19962e-306	S7w0	NDUFAF2
CTNNBIP1.2	3,91031748505526e-310	0.224437	0.628	0.697	8.06347e-306	S7w0	CTNNBIP1
GOLGB1.1	5,17704777738491e-310	-0.291169	0.508	0.873	1.06756e-305	S7w0	GOLGB1
S100A11.2	6,275380150038e-310	-0.519757	0.302	0.697	1.29405e-305	S7w0	S100A11
EBPL.2	7,23014030700321e-310	0.194009	0.466	0.496	1.49093e-305	S7w0	EBPL
PDCD6IP.1	9,62372986875722e-310	-0.0826904	0.347	0.687	1.98451e-305	S7w0	PDCD6IP
INPP1.2	0	0.266305	0.482	0.466	2.86717e-305	S7w0	INPP1
TFDP1.2	0	0.177073	0.462	0.526	3.30659e-305	S7w0	TFDP1
RBM39.2	0	0.329705	0.834	0.891	4.06101e-305	S7w0	RBM39
NRXN1.1	0	-0.206056	0.452	0.828	4.44017e-305	S7w0	NRXN1
SNX13.1	0	-0.0889197	0.308	0.651	5.03987e-305	S7w0	SNX13
ARL1.2	0	-0.277504	0.49	0.861	5.10323e-305	S7w0	ARL1
SDF4.2	0	0.176678	0.55	0.684	5.75139e-305	S7w0	SDF4
UBALD1.2	0	0.202857	0.464	0.497	6.23297e-305	S7w0	UBALD1
IBTK.1	0	-0.181576	0.438	0.814	7.46294e-305	S7w0	IBTK
TTC39A.2	0	-0.095742	0.321	0.665	8.11171e-305	S7w0	TTC39A
ELF1.2	0	-0.102356	0.183	0.511	8.4356e-305	S7w0	ELF1
BAX.2	0	0.28877	0.743	0.822	1.11123e-304	S7w0	BAX
FAM222A.1	0	-0.0713482	0.37	0.702	1.3414e-304	S7w0	FAM222A
STMN3.2	0	0.243084	0.472	0.461	1.61394e-304	S7w0	STMN3
CTBP1.2	0	0.18964	0.519	0.604	2.23587e-304	S7w0	CTBP1
TUBA1B.2	0	0.457507	0.828	0.867	2.37131e-304	S7w0	TUBA1B
ZSWIM8	0	-0.0502878	0.288	0.606	2.43967e-304	S7w0	ZSWIM8
TRAP1.2	0	0.224441	0.567	0.664	2.68589e-304	S7w0	TRAP1
VSTM2A.1	0	-0.31989	0.092	0.444	3.05456e-304	S7w0	VSTM2A
MOB4.2	0	0.168271	0.475	0.586	3.16811e-304	S7w0	MOB4
RASSF4.1	0	-0.102394	0.25	0.593	3.86917e-304	S7w0	RASSF4
SRSF9.2	2.33074e-308	0.326792	0.856	0.911	4.80623e-304	S7w0	SRSF9
BZW2.2	2.66018e-308	0.253626	0.475	0.463	5.48556e-304	S7w0	BZW2
HDAC5.1	2.74682e-308	-0.103054	0.218	0.558	5.66421e-304	S7w0	HDAC5
GTF2F1.2	3.05961e-308	0.158041	0.504	0.624	6.30921e-304	S7w0	GTF2F1
RAB5IF.2	3.28755e-308	0.213209	0.567	0.621	6.77926e-304	S7w0	RAB5IF
EAPP.2	4.26743e-308	0.166901	0.439	0.536	8.79988e-304	S7w0	EAPP
STIP1.2	4.37279e-308	0.192875	0.512	0.614	9.01713e-304	S7w0	STIP1
GTF2A2.2	4.49369e-308	0.254147	0.715	0.79	9.26645e-304	S7w0	GTF2A2
TSC22D3.2	5.49185e-308	0.275032	0.508	0.623	1.13247e-303	S7w0	TSC22D3
ELOVL1.1	7.58277e-308	-0.1171	0.237	0.588	1.56364e-303	S7w0	ELOVL1
TMEM134.2	8.49026e-308	0.216959	0.479	0.476	1.75078e-303	S7w0	TMEM134
DOCK1.2	9.16737e-308	-0.113844	0.169	0.503	1.8904e-303	S7w0	DOCK1
FKBP4.2	9.43616e-308	0.226247	0.614	0.681	1.94583e-303	S7w0	FKBP4
TRIAP1.2	1.13481e-307	0.22763	0.426	0.41	2.3401e-303	S7w0	TRIAP1
FAM89B.2	1.18352e-307	0.236252	0.624	0.69	2.44054e-303	S7w0	FAM89B
C22orf39.2	1.41563e-307	0.204437	0.492	0.531	2.91917e-303	S7w0	C22orf39
ACBD5.2	1.60281e-307	-0.120169	0.187	0.527	3.30516e-303	S7w0	ACBD5
GPR180.1	1.60466e-307	-0.134715	0.277	0.64	3.30897e-303	S7w0	GPR180
CRELD2.2	1.7859e-307	0.238752	0.593	0.685	3.68271e-303	S7w0	CRELD2
TMEM37.2	1.8536e-307	-0.245191	0.506	0.871	3.8223e-303	S7w0	TMEM37
MKLN1.1	2.38715e-307	-0.0951619	0.362	0.712	4.92255e-303	S7w0	MKLN1
BLVRA.2	2.54209e-307	0.245324	0.404	0.37	5.24203e-303	S7w0	BLVRA
COPB2.1	2.55115e-307	-0.22216	0.478	0.85	5.26074e-303	S7w0	COPB2
APEH.1	2.85329e-307	-0.0797113	0.363	0.704	5.88376e-303	S7w0	APEH
UBR3.1	3.04212e-307	-0.0666772	0.308	0.639	6.27316e-303	S7w0	UBR3
EMC3.2	3.07032e-307	0.161489	0.502	0.633	6.3313e-303	S7w0	EMC3
GDI1.2	3.40213e-307	0.245963	0.711	0.812	7.01553e-303	S7w0	GDI1
PPP3R1.2	3.94639e-307	-0.0944809	0.199	0.522	8.13786e-303	S7w0	PPP3R1
BSDC1.2	4.03566e-307	0.212305	0.503	0.561	8.32193e-303	S7w0	BSDC1
PLCXD3.1	5.20412e-307	-0.231207	0.349	0.741	1.07314e-302	S7w0	PLCXD3
SURF1.2	5.21684e-307	0.204462	0.631	0.727	1.07576e-302	S7w0	SURF1
NDUFA5.2	5.22148e-307	0.316732	0.853	0.903	1.07672e-302	S7w0	NDUFA5
CD46.2	7.46579e-307	-0.228343	0.549	0.899	1.53952e-302	S7w0	CD46
ASS1.2	9.63898e-307	-0.270868	0.22	0.613	1.98765e-302	S7w0	ASS1
POLDIP2.2	1.00785e-306	0.161772	0.524	0.637	2.07829e-302	S7w0	POLDIP2
FNIP2.2	1.11035e-306	-0.369109	0.573	0.901	2.28965e-302	S7w0	FNIP2
TESK1.1	1.59549e-306	-0.072193	0.256	0.569	3.29006e-302	S7w0	TESK1
HSF4.2	1.87867e-306	-0.183949	0.063	0.385	3.87401e-302	S7w0	HSF4
SYT14.1	1.89016e-306	-0.121043	0.261	0.617	3.89769e-302	S7w0	SYT14
ENO2.2	2.27773e-306	0.294353	0.579	0.577	4.6969e-302	S7w0	ENO2
ESD.2	2.72507e-306	0.302993	0.834	0.892	5.61936e-302	S7w0	ESD
EMC8.2	2.74026e-306	0.176509	0.466	0.534	5.65069e-302	S7w0	EMC8
DHX32.1	3.02164e-306	-0.112638	0.195	0.531	6.23093e-302	S7w0	DHX32
MESD.2	3.54619e-306	0.185651	0.543	0.688	7.3126e-302	S7w0	MESD
BCL2L1.2	3.7778e-306	0.20379	0.568	0.685	7.79019e-302	S7w0	BCL2L1
EWSR1.2	5.06134e-306	0.259167	0.659	0.737	1.0437e-301	S7w0	EWSR1
PRRC2A.2	5.27899e-306	0.22245	0.538	0.612	1.08858e-301	S7w0	PRRC2A
TIMM9.2	7.53246e-306	0.132759	0.499	0.624	1.55327e-301	S7w0	TIMM9
NDUFAB1.2	8.01353e-306	0.273633	0.836	0.903	1.65247e-301	S7w0	NDUFAB1
ZDHHC2.1	1.13178e-305	-0.103483	0.311	0.654	2.33384e-301	S7w0	ZDHHC2
SEC24D.2	1.34836e-305	-0.27166	0.509	0.872	2.78046e-301	S7w0	SEC24D
MFSD10.2	1.88515e-305	0.226773	0.528	0.578	3.88737e-301	S7w0	MFSD10
PSMD6.2	1.92578e-305	0.166325	0.514	0.636	3.97115e-301	S7w0	PSMD6
ATF6B.2	2.15299e-305	0.255397	0.508	0.537	4.43969e-301	S7w0	ATF6B
DDX52.2	2.60702e-305	0.237553	0.504	0.523	5.37593e-301	S7w0	DDX52
PRR7.2	3.05963e-305	0.242706	0.447	0.401	6.30926e-301	S7w0	PRR7
PKIG.2	3.44762e-305	0.246388	0.462	0.436	7.10934e-301	S7w0	PKIG
C5orf24.2	3.51071e-305	0.246325	0.729	0.811	7.23944e-301	S7w0	C5orf24
AP1AR.2	3.84086e-305	-0.12726	0.223	0.573	7.92024e-301	S7w0	AP1AR
KIAA0319L.2	4.22946e-305	-0.0954459	0.245	0.581	8.72156e-301	S7w0	KIAA0319L
PI4KA.1	4.33806e-305	-0.0586366	0.319	0.636	8.94551e-301	S7w0	PI4KA
BTBD6.2	5.43848e-305	-0.0962629	0.116	0.421	1.12147e-300	S7w0	BTBD6
ZBTB8OS.2	5.66913e-305	0.200834	0.597	0.699	1.16903e-300	S7w0	ZBTB8OS
BOD1L1.1	8.39647e-305	-0.107908	0.234	0.577	1.73144e-300	S7w0	BOD1L1
DIXDC1.2	8.95595e-305	0.330352	0.397	0.283	1.84681e-300	S7w0	DIXDC1
NDUFA8.2	9.09174e-305	0.201669	0.599	0.684	1.87481e-300	S7w0	NDUFA8
EIF2S2.1	1.14319e-304	0.29272	0.789	0.873	2.35737e-300	S7w0	EIF2S2
COMTD1.2	1.2587e-304	-0.212002	0.416	0.797	2.59557e-300	S7w0	COMTD1
USO1.2	1.4164e-304	-0.183503	0.44	0.814	2.92077e-300	S7w0	USO1
SNRNP40.2	1.44834e-304	0.175439	0.377	0.426	2.98662e-300	S7w0	SNRNP40
ATP5IF1.2	1.48806e-304	0.314815	0.913	0.961	3.06853e-300	S7w0	ATP5IF1
ARID3A.2	1.79222e-304	0.277698	0.784	0.886	3.69574e-300	S7w0	ARID3A
HIPK1.1	2.06916e-304	-0.0941046	0.255	0.589	4.26681e-300	S7w0	HIPK1
GPRC5C.2	2.10808e-304	0.188234	0.548	0.688	4.34706e-300	S7w0	GPRC5C
MCTS1.2	2.61295e-304	0.216659	0.697	0.804	5.38816e-300	S7w0	MCTS1
RALA.2	2.87387e-304	0.161187	0.559	0.671	5.92621e-300	S7w0	RALA
NDUFS4.2	3.27116e-304	0.254338	0.63	0.701	6.74546e-300	S7w0	NDUFS4
MRPL18.2	3.41609e-304	0.185528	0.52	0.594	7.04433e-300	S7w0	MRPL18
PLCXD1.2	3.60617e-304	-0.176869	0.188	0.557	7.43629e-300	S7w0	PLCXD1
TMEM126A.2	4.69124e-304	0.161404	0.424	0.49	9.6738e-300	S7w0	TMEM126A
MAFG.2	4.8724e-304	0.197113	0.499	0.581	1.00474e-299	S7w0	MAFG
SRP9.2	5.22659e-304	0.331369	0.926	0.968	1.07778e-299	S7w0	SRP9
PRCC.2	5.80023e-304	0.144844	0.419	0.52	1.19607e-299	S7w0	PRCC
C7orf50.2	6.16007e-304	0.229652	0.696	0.776	1.27027e-299	S7w0	C7orf50
ACVR1C.2	7.81256e-304	0.424218	0.953	0.972	1.61103e-299	S7w0	ACVR1C
DDA1.2	8.16788e-304	0.206433	0.458	0.482	1.6843e-299	S7w0	DDA1
SNW1.2	1.07955e-303	0.158675	0.449	0.567	2.22614e-299	S7w0	SNW1
MRPL43.2	1.23958e-303	0.207269	0.625	0.71	2.55613e-299	S7w0	MRPL43
ACAP2.2	1.52772e-303	-0.120052	0.255	0.611	3.1503e-299	S7w0	ACAP2
NCBP2AS2.2	1.99391e-303	0.198952	0.498	0.541	4.11163e-299	S7w0	NCBP2AS2
SMIM32.1	2.18422e-303	-0.0979573	0.219	0.563	4.50408e-299	S7w0	SMIM32
TPI1.2	2.47253e-303	0.356619	0.933	0.962	5.0986e-299	S7w0	TPI1
PLCXD2.2	2.95431e-303	0.214554	0.502	0.547	6.09208e-299	S7w0	PLCXD2
AFF1.1	3.91771e-303	-0.113805	0.167	0.496	8.07872e-299	S7w0	AFF1
GYG1.2	4.7017e-303	0.210324	0.452	0.507	9.69538e-299	S7w0	GYG1
CCT5.2	5.02382e-303	0.27914	0.736	0.817	1.03596e-298	S7w0	CCT5
GLRX5.2	5.91607e-303	0.161652	0.644	0.782	1.21995e-298	S7w0	GLRX5
RTL8B.2	6.20435e-303	0.14859	0.456	0.552	1.2794e-298	S7w0	RTL8B
CDC73.1	1.10701e-302	-0.0694768	0.269	0.584	2.28277e-298	S7w0	CDC73
MRPS18B.1	1.8362e-302	0.197938	0.619	0.735	3.78642e-298	S7w0	MRPS18B
FUS.2	2.23578e-302	0.358732	0.841	0.89	4.61039e-298	S7w0	FUS
TBC1D5.2	2.4698e-302	-0.117021	0.212	0.552	5.09297e-298	S7w0	TBC1D5
CNOT6L.1	2.78327e-302	-0.0758489	0.263	0.585	5.73937e-298	S7w0	CNOT6L
SDSL.1	4.14602e-302	-0.0775838	0.151	0.442	8.54951e-298	S7w0	SDSL
TPM4.2	5.01348e-302	0.282881	0.556	0.583	1.03383e-297	S7w0	TPM4
SSR2.2	7.33132e-302	0.403853	0.923	0.962	1.51179e-297	S7w0	SSR2
MAB21L4.2	8.33762e-302	-0.158126	0.419	0.786	1.7193e-297	S7w0	MAB21L4
MAPK1IP1L.2	8.76216e-302	0.179505	0.647	0.774	1.80684e-297	S7w0	MAPK1IP1L
APH1A.2	9.28387e-302	0.177685	0.574	0.677	1.91443e-297	S7w0	APH1A
NDUFS7.2	1.12454e-301	0.281059	0.826	0.895	2.31892e-297	S7w0	NDUFS7
SNRPB.2	2.04111e-301	0.267445	0.75	0.828	4.20897e-297	S7w0	SNRPB
IFT22.2	2.18361e-301	0.259788	0.508	0.48	4.50282e-297	S7w0	IFT22
AIMP1.2	3.09036e-301	0.184206	0.479	0.573	6.37264e-297	S7w0	AIMP1
P3H1.2	3.40783e-301	-0.108358	0.293	0.65	7.0273e-297	S7w0	P3H1
ELAVL1.2	3.66362e-301	0.168379	0.533	0.655	7.55474e-297	S7w0	ELAVL1
NAA38.2	9.43472e-301	0.271644	0.781	0.857	1.94553e-296	S7w0	NAA38
CCDC112.2	1.05561e-300	0.29588	0.439	0.339	2.17677e-296	S7w0	CCDC112
JUP.2	1.19891e-300	0.193819	0.564	0.67	2.47227e-296	S7w0	JUP
LPIN2.2	1.40997e-300	-0.113329	0.148	0.475	2.9075e-296	S7w0	LPIN2
UFL1.1	1.75749e-300	-0.122658	0.339	0.698	3.62412e-296	S7w0	UFL1
CENPX.2	1.83308e-300	0.231451	0.499	0.51	3.77999e-296	S7w0	CENPX
FAM91A1.1	1.84768e-300	-0.0958416	0.236	0.568	3.81009e-296	S7w0	FAM91A1
ILRUN.1	2.00436e-300	-0.0725848	0.216	0.522	4.1332e-296	S7w0	ILRUN
TSHZ1.1	2.17803e-300	0.19681	0.541	0.695	4.49131e-296	S7w0	TSHZ1
TBPL1.2	2.25442e-300	0.229088	0.448	0.428	4.64885e-296	S7w0	TBPL1
CLCN4.1	3.35184e-300	-0.0712528	0.334	0.658	6.91183e-296	S7w0	CLCN4
SPPL2A.2	3.97337e-300	-0.0985774	0.257	0.598	8.19349e-296	S7w0	SPPL2A
BUB3.2	3.98556e-300	0.209558	0.518	0.6	8.21863e-296	S7w0	BUB3
YWHAH.2	4.7208e-300	0.300574	0.727	0.802	9.73477e-296	S7w0	YWHAH
A1BG.2	5.33874e-300	0.233884	0.76	0.849	1.1009e-295	S7w0	A1BG
SNX17.2	6.177e-300	0.190317	0.633	0.755	1.27376e-295	S7w0	SNX17
ABCD3.1	6.84085e-300	-0.134271	0.302	0.664	1.41065e-295	S7w0	ABCD3
BCAS2.2	1.08166e-299	0.164965	0.495	0.616	2.2305e-295	S7w0	BCAS2
SCCPDH.2	2.48202e-299	0.156943	0.485	0.6	5.11818e-295	S7w0	SCCPDH
STXBP2.1	3.16143e-299	-0.0990275	0.218	0.548	6.51918e-295	S7w0	STXBP2
ACTN1.1	3.78052e-299	-0.110294	0.324	0.675	7.7958e-295	S7w0	ACTN1
USP51.2	4.86111e-299	-0.13174	0.143	0.473	1.00241e-294	S7w0	USP51
FAM136A.2	5.43799e-299	0.152465	0.551	0.674	1.12137e-294	S7w0	FAM136A
PPP1R21.1	5.5756e-299	-0.0978947	0.147	0.464	1.14974e-294	S7w0	PPP1R21
HNRNPH3.2	5.71804e-299	0.217035	0.644	0.761	1.17912e-294	S7w0	HNRNPH3
ARHGEF10L.1	5.89181e-299	-0.064045	0.187	0.49	1.21495e-294	S7w0	ARHGEF10L
TMEM11.2	6.09278e-299	0.184958	0.449	0.509	1.25639e-294	S7w0	TMEM11
PABPC4.1	7.53929e-299	0.149711	0.475	0.591	1.55468e-294	S7w0	PABPC4
TIMM44.2	8.66335e-299	0.247731	0.42	0.377	1.78647e-294	S7w0	TIMM44
DCUN1D5.2	8.71456e-299	0.204658	0.536	0.596	1.79703e-294	S7w0	DCUN1D5
NUDC.2	1.11084e-298	0.340308	0.821	0.911	2.29067e-294	S7w0	NUDC
YBEY.2	1.27346e-298	0.218362	0.452	0.45	2.626e-294	S7w0	YBEY
USP7.1	1.63971e-298	-0.078525	0.336	0.669	3.38125e-294	S7w0	USP7
LRATD2.1	2.21542e-298	-0.0513683	0.19	0.472	4.56842e-294	S7w0	LRATD2
SNRNP25.2	2.35784e-298	0.252656	0.458	0.37	4.86211e-294	S7w0	SNRNP25
B4GALT4.1	2.7914e-298	-0.0707439	0.201	0.507	5.75614e-294	S7w0	B4GALT4
KXD1.2	2.85626e-298	0.200985	0.48	0.494	5.88989e-294	S7w0	KXD1
ACBD6.2	3.27771e-298	0.135855	0.474	0.627	6.75896e-294	S7w0	ACBD6
PAFAH1B2.2	4.40514e-298	0.186648	0.632	0.763	9.08384e-294	S7w0	PAFAH1B2
ACOX1.1	4.46012e-298	-0.0802005	0.308	0.635	9.19722e-294	S7w0	ACOX1
SRRM4.2	4.55412e-298	0.424948	0.36	0.11	9.39104e-294	S7w0	SRRM4
PBX1.2	4.6549e-298	0.280415	0.617	0.717	9.59886e-294	S7w0	PBX1
TMEM132B.1	5.36449e-298	-0.180979	0.444	0.811	1.10621e-293	S7w0	TMEM132B
RTL8C.2	5.94007e-298	0.254007	0.749	0.839	1.2249e-293	S7w0	RTL8C
DCC.2	6.21713e-298	0.463857	0.464	0.212	1.28204e-293	S7w0	DCC
EEF1A1.2	6.43158e-298	0.355735	0.988	1	1.32626e-293	S7w0	EEF1A1
LMO1.2	6.84427e-298	0.342706	0.564	0.586	1.41136e-293	S7w0	LMO1
ANAPC13.2	8.05982e-298	0.228054	0.726	0.821	1.66202e-293	S7w0	ANAPC13
OXA1L.2	1.16869e-297	0.164462	0.646	0.787	2.40996e-293	S7w0	OXA1L
TOMM40.2	1.3377e-297	0.206864	0.437	0.432	2.75847e-293	S7w0	TOMM40
C11orf54.1	1.41593e-297	-0.0871972	0.227	0.548	2.91978e-293	S7w0	C11orf54
METRN.2	1.48862e-297	-0.23964	0.481	0.847	3.06968e-293	S7w0	METRN
SMAD7.1	2.14937e-297	-0.105365	0.006	0.243	4.43222e-293	S7w0	SMAD7
MRPL36.2	2.46235e-297	0.197111	0.561	0.642	5.07761e-293	S7w0	MRPL36
YWHAQ.2	2.70665e-297	0.353844	0.91	0.947	5.58138e-293	S7w0	YWHAQ
RNF11.2	3.2255e-297	0.178773	0.663	0.806	6.6513e-293	S7w0	RNF11
TAB2.1	3.8988e-297	-0.0877781	0.217	0.537	8.03972e-293	S7w0	TAB2
HSD11B1L.2	4.60543e-297	0.19953	0.57	0.664	9.49686e-293	S7w0	HSD11B1L
TUSC1.2	4.77944e-297	-0.11386	0.001	0.224	9.85568e-293	S7w0	TUSC1
TMCO1.2	5.37987e-297	0.275566	0.813	0.905	1.10938e-292	S7w0	TMCO1
TMEM8A.2	5.72793e-297	-0.200816	0.427	0.801	1.18116e-292	S7w0	TMEM8A
GNG3.2	6.39901e-297	0.771766	0.435	0.144	1.31954e-292	S7w0	GNG3
ARPC5L.2	6.68058e-297	0.174581	0.583	0.696	1.3776e-292	S7w0	ARPC5L
MIEN1.2	6.95797e-297	0.250333	0.778	0.867	1.4348e-292	S7w0	MIEN1
RETREG2.1	7.75693e-297	0.155001	0.6	0.737	1.59956e-292	S7w0	RETREG2
GALNT14.2	8.38551e-297	0.206944	0.5	0.602	1.72918e-292	S7w0	GALNT14
SUCLG2.2	8.54371e-297	-0.128958	0.098	0.42	1.7618e-292	S7w0	SUCLG2
LGALS3BP.2	8.90116e-297	-0.464075	0.405	0.777	1.83551e-292	S7w0	LGALS3BP
NETO1.2	1.01543e-296	0.34485	0.348	0.075	2.09393e-292	S7w0	NETO1
COPS3.2	1.24176e-296	0.147824	0.487	0.611	2.56064e-292	S7w0	COPS3
MRPL4.2	1.4521e-296	0.182145	0.505	0.585	2.99437e-292	S7w0	MRPL4
THOC7.2	1.52692e-296	0.212157	0.63	0.706	3.14866e-292	S7w0	THOC7
NMD3.2	1.60732e-296	0.166475	0.422	0.522	3.31445e-292	S7w0	NMD3
C8orf33.2	1.83523e-296	0.256124	0.451	0.387	3.78442e-292	S7w0	C8orf33
ALDH2.2	2.10197e-296	0.161752	0.464	0.567	4.33447e-292	S7w0	ALDH2
PRMT2.2	2.19475e-296	0.18954	0.567	0.678	4.5258e-292	S7w0	PRMT2
ANKRD11.2	2.44082e-296	0.292176	0.766	0.844	5.03322e-292	S7w0	ANKRD11
H2AFY.2	2.59305e-296	0.329495	0.876	0.931	5.34713e-292	S7w0	H2AFY
CLINT1.1	2.64416e-296	-0.189019	0.392	0.77	5.45252e-292	S7w0	CLINT1
GOLGA3.1	2.97603e-296	-0.158929	0.38	0.752	6.13687e-292	S7w0	GOLGA3
RAB15.1	3.0765e-296	-0.100939	0.346	0.69	6.34404e-292	S7w0	RAB15
PDZD8.2	3.57299e-296	-0.158014	0.353	0.725	7.36786e-292	S7w0	PDZD8
WBP2.1	3.79459e-296	0.142986	0.449	0.555	7.82482e-292	S7w0	WBP2
ITPRID2.1	3.9866e-296	-0.102066	0.242	0.578	8.22077e-292	S7w0	ITPRID2
PTPN23.1	4.26908e-296	-0.0893588	0.201	0.516	8.80326e-292	S7w0	PTPN23
IGBP1.2	6.01259e-296	0.183839	0.569	0.668	1.23986e-291	S7w0	IGBP1
ZMAT2.2	8.31612e-296	0.173861	0.579	0.7	1.71487e-291	S7w0	ZMAT2
SFT2D2.1	9.32477e-296	-0.10723	0.257	0.592	1.92286e-291	S7w0	SFT2D2
CHL1.2	9.63225e-296	-0.197083	0.066	0.377	1.98627e-291	S7w0	CHL1
PDCD7.2	1.05486e-295	0.21526	0.48	0.512	2.17523e-291	S7w0	PDCD7
NDUFC2.2	1.24698e-295	0.342207	0.862	0.9	2.5714e-291	S7w0	NDUFC2
RNF13.2	1.3235e-295	-0.104092	0.367	0.711	2.72919e-291	S7w0	RNF13
TNKS2.1	1.58943e-295	-0.109394	0.371	0.721	3.27755e-291	S7w0	TNKS2
ATM.1	1.63667e-295	-0.135422	0.352	0.716	3.37497e-291	S7w0	ATM
LRP6.1	1.65663e-295	-0.0702707	0.234	0.545	3.41614e-291	S7w0	LRP6
SV2A.2	2.03948e-295	0.301615	0.539	0.514	4.20562e-291	S7w0	SV2A
SIL1.1	2.53041e-295	-0.133615	0.369	0.733	5.21797e-291	S7w0	SIL1
CCDC47.2	2.84132e-295	-0.11926	0.4	0.754	5.85909e-291	S7w0	CCDC47
SUDS3.2	3.34756e-295	0.215617	0.426	0.439	6.90301e-291	S7w0	SUDS3
MCTP2.1	3.39745e-295	-0.0779387	0.088	0.355	7.00588e-291	S7w0	MCTP2
GNPAT.2	3.71841e-295	0.100583	0.416	0.572	7.66773e-291	S7w0	GNPAT
SMIM24.2	4.08795e-295	-0.335317	0.164	0.539	8.42976e-291	S7w0	SMIM24
WDFY1	4.45058e-295	-0.0563881	0.196	0.476	9.17754e-291	S7w0	WDFY1
MED19.2	4.50626e-295	0.238247	0.459	0.447	9.29235e-291	S7w0	MED19
P2RX4.1	4.58483e-295	-0.15013	0.215	0.573	9.45437e-291	S7w0	P2RX4
SHTN1.1	4.66743e-295	-0.128337	0.387	0.743	9.6247e-291	S7w0	SHTN1
UBQLN1.2	4.95489e-295	0.140593	0.555	0.712	1.02175e-290	S7w0	UBQLN1
SOBP.2	6.22215e-295	-0.0960234	0.331	0.671	1.28307e-290	S7w0	SOBP
LMBRD2.1	6.52471e-295	-0.0782302	0.186	0.487	1.34546e-290	S7w0	LMBRD2
PSMC2	1.07503e-294	-0.0558959	0.429	0.747	2.21681e-290	S7w0	PSMC2
APMAP.2	1.08016e-294	0.128298	0.433	0.598	2.2274e-290	S7w0	APMAP
TMED6.1	1.14926e-294	-0.127052	0.242	0.59	2.36989e-290	S7w0	TMED6
MRPL42.2	1.41562e-294	0.222042	0.71	0.815	2.91916e-290	S7w0	MRPL42
TRMT10C.2	2.24965e-294	0.189727	0.417	0.448	4.63901e-290	S7w0	TRMT10C
EP300.1	2.49626e-294	-0.0799012	0.309	0.637	5.14753e-290	S7w0	EP300
SLC11A2.1	3.43035e-294	-0.0841541	0.164	0.471	7.07373e-290	S7w0	SLC11A2
SSNA1.2	3.86158e-294	0.199787	0.681	0.787	7.96296e-290	S7w0	SSNA1
MRPL40.2	3.93122e-294	0.193944	0.589	0.684	8.10656e-290	S7w0	MRPL40
DDX49.2	4.01637e-294	0.0974231	0.443	0.61	8.28216e-290	S7w0	DDX49
GID8.1	4.75593e-294	0.120192	0.44	0.567	9.8072e-290	S7w0	GID8
LARP4B.1	6.12363e-294	-0.0657895	0.234	0.542	1.26275e-289	S7w0	LARP4B
MKRN1.2	6.72873e-294	0.166959	0.549	0.673	1.38753e-289	S7w0	MKRN1
C15orf61.1	7.35765e-294	0.177527	0.514	0.595	1.51722e-289	S7w0	C15orf61
RAB21.1	7.72181e-294	-0.0580667	0.392	0.709	1.59231e-289	S7w0	RAB21
HSPA1B.1	7.77086e-294	-0.0961521	0.134	0.442	1.60243e-289	S7w0	HSPA1B
TGOLN2.2	8.2873e-294	-0.199119	0.433	0.805	1.70892e-289	S7w0	TGOLN2
GOLPH3.1	9.24133e-294	-0.071892	0.395	0.716	1.90566e-289	S7w0	GOLPH3
CXADR.1	9.78005e-294	0.256161	0.608	0.697	2.01674e-289	S7w0	CXADR
TEAD1.2	9.78736e-294	-0.0864993	0.362	0.701	2.01825e-289	S7w0	TEAD1
MTX2.2	1.14175e-293	0.152893	0.466	0.572	2.3544e-289	S7w0	MTX2
RIC3.2	1.56243e-293	0.191312	0.54	0.643	3.22188e-289	S7w0	RIC3
PPP2CA.2	2.01537e-293	0.215575	0.683	0.779	4.15588e-289	S7w0	PPP2CA
TMEM14C.2	2.48277e-293	0.232801	0.725	0.806	5.11973e-289	S7w0	TMEM14C
MAGT1.1	2.59639e-293	-0.203787	0.428	0.802	5.35402e-289	S7w0	MAGT1
CHP1	2.62535e-293	0.058458	0.415	0.622	5.41373e-289	S7w0	CHP1
KIF19.2	2.84831e-293	0.34712	0.354	0.106	5.8735e-289	S7w0	KIF19
CIAO2A.2	2.92495e-293	0.186448	0.504	0.565	6.03154e-289	S7w0	CIAO2A
ADCY1.2	3.37194e-293	0.249405	0.443	0.554	6.95327e-289	S7w0	ADCY1
SLC38A1.2	4.34e-293	0.406919	0.501	0.197	8.94951e-289	S7w0	SLC38A1
MPP6.2	4.43584e-293	-0.220577	0.526	0.876	9.14715e-289	S7w0	MPP6
PGF.2	4.51706e-293	-0.101999	0.136	0.436	9.31464e-289	S7w0	PGF
DOK6.2	7.41841e-293	-0.174929	0.064	0.38	1.52975e-288	S7w0	DOK6
ABCA7.1	7.59756e-293	-0.108029	0.139	0.457	1.56669e-288	S7w0	ABCA7
RAB3A.2	8.63333e-293	0.323745	0.406	0.248	1.78028e-288	S7w0	RAB3A
ACO2.2	9.32754e-293	0.189902	0.452	0.507	1.92343e-288	S7w0	ACO2
HNRNPH2.2	1.0824e-292	0.164763	0.552	0.694	2.23201e-288	S7w0	HNRNPH2
SYNE4.2	1.15702e-292	0.165803	0.529	0.647	2.3859e-288	S7w0	SYNE4
HTATSF1.2	1.17313e-292	0.308541	0.64	0.729	2.41911e-288	S7w0	HTATSF1
NDUFB3.2	2.58116e-292	0.25815	0.751	0.821	5.32261e-288	S7w0	NDUFB3
ACOT8.2	2.76441e-292	0.121466	0.385	0.507	5.7005e-288	S7w0	ACOT8
WDR25.2	2.89595e-292	-0.114557	0.276	0.62	5.97173e-288	S7w0	WDR25
PTPMT1.2	3.15246e-292	0.155	0.44	0.516	6.50068e-288	S7w0	PTPMT1
PRELID3B.2	3.37799e-292	0.194868	0.518	0.574	6.96575e-288	S7w0	PRELID3B
SLC2A4RG.1	3.52853e-292	-0.104115	0.23	0.564	7.27619e-288	S7w0	SLC2A4RG
TSN.2	4.73056e-292	0.173319	0.471	0.561	9.75489e-288	S7w0	TSN
ARFGEF2.1	5.42645e-292	-0.0935764	0.234	0.557	1.11899e-287	S7w0	ARFGEF2
ETFDH.1	5.47764e-292	-0.0841154	0.351	0.684	1.12954e-287	S7w0	ETFDH
GOT2.2	5.82788e-292	0.160215	0.45	0.538	1.20177e-287	S7w0	GOT2
FGD4.2	7.77381e-292	0.186683	0.549	0.687	1.60304e-287	S7w0	FGD4
FBXL17.1	8.0272e-292	-0.0882427	0.202	0.51	1.65529e-287	S7w0	FBXL17
KRT19.2	8.94489e-292	0.544456	0.628	0.552	1.84453e-287	S7w0	KRT19
PAK3.2	9.33113e-292	0.37043	0.59	0.514	1.92417e-287	S7w0	PAK3
PRPF19.1	9.78648e-292	0.0829693	0.382	0.568	2.01807e-287	S7w0	PRPF19
SLC25A14.2	9.92471e-292	0.260563	0.446	0.375	2.04658e-287	S7w0	SLC25A14
SSBP3.2	1.06367e-291	0.165776	0.592	0.732	2.1934e-287	S7w0	SSBP3
TNFRSF1A.1	2.53685e-291	-0.0891316	0.192	0.504	5.23123e-287	S7w0	TNFRSF1A
GRIPAP1.1	3.31772e-291	0.088044	0.387	0.591	6.84147e-287	S7w0	GRIPAP1
KHDRBS1.2	3.40688e-291	0.28276	0.782	0.856	7.02532e-287	S7w0	KHDRBS1
PHKB.1	3.42342e-291	-0.153467	0.431	0.79	7.05943e-287	S7w0	PHKB
PTBP3.2	7.93064e-291	-0.217056	0.459	0.826	1.63538e-286	S7w0	PTBP3
FDX2.2	8.5388e-291	0.196449	0.388	0.367	1.76079e-286	S7w0	FDX2
HMGB3.2	9.38055e-291	0.374317	0.448	0.299	1.93436e-286	S7w0	HMGB3
AKT1S1.2	9.83231e-291	0.198878	0.523	0.579	2.02752e-286	S7w0	AKT1S1
UBE2L3.2	1.06414e-290	0.193539	0.723	0.845	2.19436e-286	S7w0	UBE2L3
METTL9.2	1.11833e-290	0.210836	0.756	0.863	2.30612e-286	S7w0	METTL9
C9orf78.2	1.12075e-290	0.157754	0.506	0.617	2.31111e-286	S7w0	C9orf78
SLC39A7.2	1.49767e-290	-0.27482	0.549	0.889	3.08834e-286	S7w0	SLC39A7
IMP3.2	2.30321e-290	0.16694	0.555	0.671	4.74945e-286	S7w0	IMP3
RNF103.1	2.30368e-290	-0.0707303	0.178	0.471	4.75042e-286	S7w0	RNF103
SRI.2	2.78425e-290	0.201187	0.627	0.74	5.74141e-286	S7w0	SRI
VPS54.1	2.8344e-290	-0.0602829	0.232	0.524	5.84481e-286	S7w0	VPS54
VPS18	3.90069e-290	-0.0629981	0.146	0.43	8.04362e-286	S7w0	VPS18
UBC.2	4.57736e-290	-0.319003	0.967	0.992	9.43897e-286	S7w0	UBC
NBAS.2	5.55042e-290	-0.0647792	0.225	0.532	1.14455e-285	S7w0	NBAS
HEBP2.2	7.63283e-290	0.235603	0.651	0.731	1.57396e-285	S7w0	HEBP2
BTBD1.1	7.71943e-290	-0.0731699	0.302	0.618	1.59182e-285	S7w0	BTBD1
CDK4.1	1.11745e-289	0.20978	0.709	0.811	2.3043e-285	S7w0	CDK4
TMEM41B.1	1.14628e-289	-0.106288	0.394	0.735	2.36375e-285	S7w0	TMEM41B
RNF6	1.21733e-289	-0.0566238	0.293	0.594	2.51026e-285	S7w0	RNF6
TMEM106B.1	1.25827e-289	-0.202303	0.456	0.822	2.59468e-285	S7w0	TMEM106B
ARL8A.2	1.3499e-289	0.146141	0.441	0.558	2.78363e-285	S7w0	ARL8A
IDH3B.2	1.46576e-289	0.148986	0.447	0.57	3.02255e-285	S7w0	IDH3B
DRG1.2	1.86807e-289	0.137475	0.469	0.595	3.85214e-285	S7w0	DRG1
MOSPD2.2	2.55772e-289	-0.103206	0.135	0.444	5.27427e-285	S7w0	MOSPD2
AK2.1	2.86379e-289	0.110032	0.473	0.626	5.90543e-285	S7w0	AK2
ODC1.2	3.42588e-289	0.227341	0.534	0.586	7.0645e-285	S7w0	ODC1
USP13.2	3.48882e-289	-0.0891111	0.14	0.437	7.19429e-285	S7w0	USP13
AP3D1.2	4.01445e-289	0.213059	0.686	0.777	8.2782e-285	S7w0	AP3D1
SYMPK.2	4.57496e-289	0.159864	0.496	0.638	9.43403e-285	S7w0	SYMPK
PIP4P2.2	5.02449e-289	-0.132898	0.371	0.725	1.0361e-284	S7w0	PIP4P2
CAPRIN1.2	5.1143e-289	0.237287	0.747	0.839	1.05462e-284	S7w0	CAPRIN1
ABHD17A.1	5.13794e-289	-0.0955396	0.407	0.74	1.05949e-284	S7w0	ABHD17A
NBEAL1.1	5.40629e-289	-0.0525631	0.309	0.605	1.11483e-284	S7w0	NBEAL1
HSDL2.2	5.86246e-289	-0.1197	0.173	0.505	1.2089e-284	S7w0	HSDL2
LSR.2	6.08824e-289	0.207041	0.474	0.538	1.25546e-284	S7w0	LSR
RCOR3.1	6.40218e-289	-0.0590759	0.316	0.621	1.32019e-284	S7w0	RCOR3
MIGA1.1	6.95459e-289	-0.122442	0.365	0.716	1.43411e-284	S7w0	MIGA1
PLEKHA5.1	7.4408e-289	0.0782899	0.385	0.618	1.53437e-284	S7w0	PLEKHA5
CFDP1.2	8.5535e-289	0.221662	0.682	0.79	1.76382e-284	S7w0	CFDP1
ABHD14A.2	9.71874e-289	0.256899	0.767	0.854	2.0041e-284	S7w0	ABHD14A
DERA.2	1.04958e-288	-0.125379	0.15	0.478	2.16433e-284	S7w0	DERA
NKAP.2	1.20495e-288	0.177922	0.42	0.457	2.48472e-284	S7w0	NKAP
LAMB1.1	1.26233e-288	-0.103364	0.15	0.465	2.60305e-284	S7w0	LAMB1
TMEM248.1	1.27499e-288	-0.085921	0.369	0.696	2.62916e-284	S7w0	TMEM248
UBE2M.2	1.27843e-288	-0.275286	0.584	0.909	2.63625e-284	S7w0	UBE2M
MRPS35.2	1.3112e-288	0.1541	0.526	0.638	2.70383e-284	S7w0	MRPS35
SUCLA2.2	1.39857e-288	0.105513	0.414	0.58	2.884e-284	S7w0	SUCLA2
POLR2C.2	1.43086e-288	0.166155	0.531	0.654	2.95058e-284	S7w0	POLR2C
SPAG7.2	1.46849e-288	0.219149	0.636	0.725	3.02818e-284	S7w0	SPAG7
SERP2.2	2.11767e-288	0.271328	0.448	0.368	4.36686e-284	S7w0	SERP2
CYB5B.2	2.65376e-288	0.0999844	0.437	0.626	5.47233e-284	S7w0	CYB5B
ITGAV.1	3.10278e-288	-0.0633352	0.224	0.523	6.39825e-284	S7w0	ITGAV
TMEM200A.2	3.36293e-288	0.224269	0.423	0.438	6.9347e-284	S7w0	TMEM200A
SLC41A2.1	4.27739e-288	-0.0724104	0.133	0.412	8.82041e-284	S7w0	SLC41A2
IER3IP1.2	7.27663e-288	0.166709	0.637	0.772	1.50051e-283	S7w0	IER3IP1
USP9X.1	7.87891e-288	-0.0860593	0.419	0.753	1.62471e-283	S7w0	USP9X
EXOC7.2	8.57918e-288	0.236977	0.598	0.708	1.76911e-283	S7w0	EXOC7
HDGF.2	1.21252e-287	0.158832	0.652	0.8	2.50033e-283	S7w0	HDGF
ADAM9.1	1.59324e-287	-0.084005	0.17	0.475	3.28542e-283	S7w0	ADAM9
SPOPL.1	1.6938e-287	-0.0955827	0.383	0.718	3.49278e-283	S7w0	SPOPL
ISX.2	1.72084e-287	0.179884	0.454	0.531	3.54854e-283	S7w0	ISX
ZHX3	2.05729e-287	-0.0671516	0.183	0.476	4.24233e-283	S7w0	ZHX3
FMR1.1	2.1659e-287	-0.088083	0.161	0.466	4.46631e-283	S7w0	FMR1
LGALSL.1	2.32262e-287	-0.121495	0.247	0.587	4.78948e-283	S7w0	LGALSL
COQ8B.1	2.51313e-287	-0.0687278	0.181	0.474	5.18233e-283	S7w0	COQ8B
RRAS.1	3.14811e-287	-0.141775	0.049	0.346	6.49171e-283	S7w0	RRAS
TMEM14A.1	3.26081e-287	0.1933	0.535	0.666	6.72412e-283	S7w0	TMEM14A
EIF4E2.2	3.56361e-287	0.143002	0.542	0.67	7.34852e-283	S7w0	EIF4E2
SRP72.2	3.69257e-287	0.177085	0.678	0.794	7.61446e-283	S7w0	SRP72
ZNF787.1	3.69722e-287	-0.0834018	0.121	0.406	7.62403e-283	S7w0	ZNF787
ZADH2.2	4.50368e-287	0.138607	0.42	0.571	9.28704e-283	S7w0	ZADH2
ASIC1.2	5.51905e-287	0.390589	0.405	0.343	1.13808e-282	S7w0	ASIC1
TTC22.2	7.2789e-287	-0.104319	0.034	0.297	1.50098e-282	S7w0	TTC22
ZC3H13.2	8.04542e-287	0.23093	0.523	0.573	1.65905e-282	S7w0	ZC3H13
GOLGA7.2	8.24228e-287	0.151927	0.568	0.699	1.69964e-282	S7w0	GOLGA7
SQSTM1.1	9.3949e-287	-0.644447	0.651	0.912	1.93732e-282	S7w0	SQSTM1
HDAC1	1.0065e-286	-0.0506597	0.365	0.671	2.0755e-282	S7w0	HDAC1
QARS.2	1.15825e-286	0.139735	0.551	0.702	2.38843e-282	S7w0	QARS
BSG.2	1.3964e-286	0.397689	0.959	0.969	2.87951e-282	S7w0	BSG
CAPN1.2	1.51252e-286	0.196164	0.579	0.71	3.11897e-282	S7w0	CAPN1
PPP4C.2	1.5187e-286	0.214275	0.698	0.817	3.13171e-282	S7w0	PPP4C
ANXA11.1	1.6278e-286	-0.104129	0.18	0.498	3.3567e-282	S7w0	ANXA11
C12orf73.2	1.7093e-286	0.171822	0.423	0.454	3.52475e-282	S7w0	C12orf73
HAGH.2	1.75223e-286	0.232902	0.684	0.767	3.61327e-282	S7w0	HAGH
VAMP3.2	2.00492e-286	0.096326	0.403	0.547	4.13434e-282	S7w0	VAMP3
MRFAP1L1.2	2.12826e-286	0.0900573	0.413	0.579	4.38869e-282	S7w0	MRFAP1L1
RBM42.2	2.1632e-286	0.135775	0.444	0.602	4.46074e-282	S7w0	RBM42
MYDGF.2	2.30419e-286	0.292863	0.768	0.882	4.75146e-282	S7w0	MYDGF
TMEM196.2	2.37799e-286	0.32787	0.724	0.773	4.90365e-282	S7w0	TMEM196
SDCBP.2	2.43872e-286	0.144765	0.513	0.66	5.02888e-282	S7w0	SDCBP
CCT3.2	2.45908e-286	0.30526	0.877	0.934	5.07087e-282	S7w0	CCT3
R3HCC1.2	2.65562e-286	0.207672	0.505	0.542	5.47615e-282	S7w0	R3HCC1
AKIRIN2.2	3.25066e-286	0.228715	0.43	0.4	6.70319e-282	S7w0	AKIRIN2
SESN2.1	3.79223e-286	-0.116135	0.29	0.636	7.81995e-282	S7w0	SESN2
CNOT4.2	4.14469e-286	0.189187	0.466	0.507	8.54677e-282	S7w0	CNOT4
KPNA6.2	4.95643e-286	0.179033	0.627	0.755	1.02206e-281	S7w0	KPNA6
GRIA4.2	5.47621e-286	0.382476	0.685	0.665	1.12925e-281	S7w0	GRIA4
ZMYND11.2	5.60901e-286	-0.0863717	0.402	0.733	1.15663e-281	S7w0	ZMYND11
HSD17B14.1	5.74352e-286	-0.208041	0.425	0.794	1.18437e-281	S7w0	HSD17B14
MAP6.2	6.80081e-286	0.157331	0.538	0.69	1.4024e-281	S7w0	MAP6
ATF6	7.15085e-286	-0.0637661	0.352	0.668	1.47458e-281	S7w0	ATF6
KIAA0100.1	7.3238e-286	-0.0501232	0.283	0.585	1.51024e-281	S7w0	KIAA0100
AKR7A2.2	8.04729e-286	0.262479	0.665	0.739	1.65943e-281	S7w0	AKR7A2
BABAM1.2	8.3868e-286	0.15225	0.525	0.639	1.72944e-281	S7w0	BABAM1
FAHD1.2	8.75857e-286	0.16719	0.555	0.659	1.8061e-281	S7w0	FAHD1
CUL3.1	8.86984e-286	-0.0658789	0.42	0.736	1.82905e-281	S7w0	CUL3
HMGB1.2	1.04329e-285	0.386198	0.935	0.969	2.15137e-281	S7w0	HMGB1
RPS6KB2.2	1.30873e-285	0.174297	0.505	0.592	2.69874e-281	S7w0	RPS6KB2
TSR3.1	1.50221e-285	0.0818061	0.477	0.659	3.0977e-281	S7w0	TSR3
FLII	1.52595e-285	-0.0525524	0.286	0.588	3.14667e-281	S7w0	FLII
PPP1R3E.2	1.55363e-285	-0.122659	0.223	0.561	3.20373e-281	S7w0	PPP1R3E
NUDT5.2	1.82274e-285	0.0928342	0.464	0.629	3.75868e-281	S7w0	NUDT5
NEDD4L	1.94289e-285	0.0503548	0.364	0.581	4.00643e-281	S7w0	NEDD4L
CCDC106.2	2.03519e-285	0.180172	0.449	0.496	4.19677e-281	S7w0	CCDC106
HMG20B.2	2.14308e-285	0.257419	0.433	0.371	4.41924e-281	S7w0	HMG20B
USP14.1	2.82661e-285	-0.112641	0.386	0.732	5.82876e-281	S7w0	USP14
ARID4B.2	3.4304e-285	0.219417	0.629	0.732	7.07384e-281	S7w0	ARID4B
PHC3.1	6.29415e-285	-0.0892016	0.154	0.46	1.29792e-280	S7w0	PHC3
SAMM50.1	7.96051e-285	0.0741002	0.356	0.527	1.64154e-280	S7w0	SAMM50
SEPTIN11.2	8.00285e-285	0.139628	0.64	0.834	1.65027e-280	S7w0	SEPTIN11
FBXW7.2	8.79733e-285	0.228075	0.439	0.448	1.8141e-280	S7w0	FBXW7
COPG1.1	1.13844e-284	-0.121989	0.431	0.778	2.34757e-280	S7w0	COPG1
ITPA.2	1.30757e-284	0.119772	0.455	0.593	2.69635e-280	S7w0	ITPA
EPB41L5.1	1.51177e-284	-0.0932703	0.273	0.6	3.11742e-280	S7w0	EPB41L5
AK6.1	1.7336e-284	0.14188	0.436	0.545	3.57485e-280	S7w0	AK6
INTS3.1	2.04979e-284	-0.0690912	0.241	0.546	4.22688e-280	S7w0	INTS3
XRN1.2	2.23239e-284	-0.103745	0.274	0.61	4.60341e-280	S7w0	XRN1
ZBTB41.1	2.56814e-284	-0.109446	0.152	0.466	5.29576e-280	S7w0	ZBTB41
SCAMP5.2	2.7341e-284	0.17313	0.654	0.786	5.63799e-280	S7w0	SCAMP5
GSPT1.2	2.86071e-284	0.148028	0.588	0.733	5.89907e-280	S7w0	GSPT1
ANKRD65.2	4.16196e-284	0.166653	0.499	0.594	8.58238e-280	S7w0	ANKRD65
PRPF8.1	4.69005e-284	-0.0653888	0.46	0.78	9.67134e-280	S7w0	PRPF8
LARP4.1	4.81438e-284	-0.0669835	0.326	0.644	9.92773e-280	S7w0	LARP4
WASHC4.1	8.42744e-284	-0.109141	0.384	0.73	1.73782e-279	S7w0	WASHC4
FAM210B.2	9.03047e-284	0.200859	0.572	0.654	1.86217e-279	S7w0	FAM210B
SEC24C.1	1.12733e-283	-0.0544569	0.27	0.571	2.32467e-279	S7w0	SEC24C
AHCY.2	1.16308e-283	0.178646	0.703	0.847	2.39838e-279	S7w0	AHCY
WIPI2.2	2.0772e-283	0.151276	0.499	0.621	4.2834e-279	S7w0	WIPI2
AKIRIN1.2	2.33306e-283	0.206863	0.684	0.783	4.811e-279	S7w0	AKIRIN1
RNF181.2	2.75152e-283	0.163099	0.508	0.607	5.67391e-279	S7w0	RNF181
WDR18.2	3.02459e-283	0.162227	0.446	0.545	6.23701e-279	S7w0	WDR18
PDXK.2	3.55716e-283	-0.0812476	0.301	0.624	7.33523e-279	S7w0	PDXK
DNAJC21.2	3.79031e-283	-0.0933617	0.309	0.638	7.81601e-279	S7w0	DNAJC21
MBTPS2.1	5.76177e-283	-0.0648972	0.269	0.571	1.18813e-278	S7w0	MBTPS2
TSSC4.2	6.29766e-283	0.181242	0.693	0.826	1.29864e-278	S7w0	TSSC4
CCDC50.2	7.53966e-283	0.194405	0.503	0.569	1.55475e-278	S7w0	CCDC50
C11orf49.2	8.76425e-283	0.165881	0.475	0.584	1.80728e-278	S7w0	C11orf49
FYN.2	8.97995e-283	0.202161	0.429	0.483	1.85176e-278	S7w0	FYN
COMMD8.1	9.70393e-283	-0.145075	0.355	0.712	2.00105e-278	S7w0	COMMD8
TMEM246.1	1.23074e-282	0.146494	0.443	0.558	2.53791e-278	S7w0	TMEM246
ELAVL3.2	1.31029e-282	0.482567	0.423	0.171	2.70195e-278	S7w0	ELAVL3
ATP13A1.1	1.51081e-282	-0.0573722	0.239	0.544	3.11544e-278	S7w0	ATP13A1
MRPL11.2	1.83506e-282	0.146712	0.438	0.505	3.78408e-278	S7w0	MRPL11
SPCS3.1	2.03616e-282	-0.155347	0.469	0.819	4.19877e-278	S7w0	SPCS3
WDR54.2	2.08448e-282	0.273488	0.447	0.341	4.29841e-278	S7w0	WDR54
STT3A.2	2.7771e-282	-0.124895	0.344	0.694	5.72666e-278	S7w0	STT3A
AP2A2.2	2.91112e-282	0.158598	0.519	0.645	6.00302e-278	S7w0	AP2A2
TMX2.2	3.18324e-282	0.0835744	0.463	0.651	6.56415e-278	S7w0	TMX2
MAPKAPK2.1	3.4186e-282	-0.0999732	0.232	0.554	7.0495e-278	S7w0	MAPKAPK2
RAP1A.2	3.97291e-282	-0.229012	0.364	0.742	8.19253e-278	S7w0	RAP1A
TOR1AIP1.1	4.18519e-282	-0.0802719	0.155	0.451	8.63029e-278	S7w0	TOR1AIP1
WDR82.2	4.19908e-282	0.145852	0.493	0.614	8.65893e-278	S7w0	WDR82
LRRC41.1	4.65164e-282	0.0525917	0.475	0.713	9.59215e-278	S7w0	LRRC41
ATRN.1	4.65794e-282	-0.0543044	0.191	0.47	9.60514e-278	S7w0	ATRN
ECSIT.2	5.12823e-282	0.151233	0.46	0.531	1.05749e-277	S7w0	ECSIT
AAMP.2	6.32106e-282	0.151021	0.492	0.618	1.30347e-277	S7w0	AAMP
YPEL2.1	6.55735e-282	-0.0836684	0.175	0.475	1.35219e-277	S7w0	YPEL2
SPTLC1	6.72824e-282	-0.0551417	0.246	0.532	1.38743e-277	S7w0	SPTLC1
BRD4.2	7.91725e-282	0.16326	0.634	0.782	1.63262e-277	S7w0	BRD4
PDE3B.2	9.40639e-282	-0.208776	0.454	0.815	1.93969e-277	S7w0	PDE3B
ESRP1.1	1.00998e-281	-0.0746763	0.2	0.5	2.08268e-277	S7w0	ESRP1
SMCHD1.1	1.0865e-281	-0.0544349	0.253	0.544	2.24047e-277	S7w0	SMCHD1
JAZF1.1	1.08703e-281	-0.0835823	0.176	0.475	2.24156e-277	S7w0	JAZF1
CDK2AP1.2	1.20721e-281	-0.163997	0.41	0.768	2.48938e-277	S7w0	CDK2AP1
DNASE2.1	1.2986e-281	-0.0852234	0.154	0.45	2.67784e-277	S7w0	DNASE2
COQ4.2	1.32179e-281	0.147016	0.52	0.64	2.72565e-277	S7w0	COQ4
KAT6B.1	1.61824e-281	-0.156025	0.461	0.814	3.33698e-277	S7w0	KAT6B
CDC37.2	1.67766e-281	0.129308	0.48	0.618	3.4595e-277	S7w0	CDC37
RAP1GAP2.1	1.68121e-281	0.0830215	0.481	0.683	3.46683e-277	S7w0	RAP1GAP2
CFAP36.2	1.79748e-281	0.154631	0.499	0.601	3.70658e-277	S7w0	CFAP36
PHYH.1	1.98302e-281	-0.143557	0.341	0.697	4.08919e-277	S7w0	PHYH
CHN1.2	2.20972e-281	0.266685	0.432	0.379	4.55666e-277	S7w0	CHN1
DYNLL2.2	2.24468e-281	-0.146875	0.42	0.773	4.62875e-277	S7w0	DYNLL2
NT5DC1.1	2.35426e-281	-0.0559332	0.25	0.543	4.85471e-277	S7w0	NT5DC1
ZSWIM7.2	2.62792e-281	0.146333	0.471	0.587	5.41904e-277	S7w0	ZSWIM7
IFT27.2	2.66646e-281	0.219165	0.452	0.497	5.49852e-277	S7w0	IFT27
PRKCG.1	2.76993e-281	-0.093173	0.134	0.429	5.71188e-277	S7w0	PRKCG
ABT1.2	2.99027e-281	0.157003	0.378	0.42	6.16624e-277	S7w0	ABT1
PTEN.2	3.04823e-281	-0.117152	0.428	0.769	6.28575e-277	S7w0	PTEN
PRPS1.2	3.19622e-281	0.118419	0.465	0.622	6.59093e-277	S7w0	PRPS1
CEBPZ.2	3.36688e-281	0.168469	0.465	0.559	6.94285e-277	S7w0	CEBPZ
UBN1.2	4.63014e-281	0.198839	0.51	0.581	9.54781e-277	S7w0	UBN1
SRP54.1	1.09692e-280	-0.0810642	0.401	0.732	2.26197e-276	S7w0	SRP54
SAFB.2	1.11655e-280	0.185032	0.499	0.614	2.30243e-276	S7w0	SAFB
RDX.1	1.29523e-280	0.112317	0.574	0.754	2.6709e-276	S7w0	RDX
VPS25.2	1.33229e-280	0.196955	0.632	0.732	2.74732e-276	S7w0	VPS25
CELF1.2	1.64356e-280	0.249474	0.709	0.792	3.38919e-276	S7w0	CELF1
FZD1.2	1.77063e-280	0.126179	0.397	0.578	3.65121e-276	S7w0	FZD1
LRRC42.2	1.8341e-280	0.13014	0.486	0.618	3.78211e-276	S7w0	LRRC42
SLC5A3.1	2.04807e-280	-0.0941403	0.163	0.468	4.22333e-276	S7w0	SLC5A3
WWC1.1	2.22342e-280	-0.0672573	0.152	0.435	4.58492e-276	S7w0	WWC1
LSM6.2	2.26309e-280	0.132261	0.412	0.503	4.66671e-276	S7w0	LSM6
CCDC85B.2	2.31967e-280	0.15685	0.489	0.611	4.78339e-276	S7w0	CCDC85B
CDKN2AIPNL.2	2.32101e-280	0.186545	0.514	0.573	4.78616e-276	S7w0	CDKN2AIPNL
COX11.2	2.58792e-280	0.183393	0.587	0.692	5.33656e-276	S7w0	COX11
COG6.2	2.60783e-280	-0.108326	0.272	0.607	5.3776e-276	S7w0	COG6
MZT2A.2	2.78914e-280	0.291212	0.838	0.903	5.75148e-276	S7w0	MZT2A
FAM189B.2	3.0564e-280	0.235764	0.443	0.384	6.3026e-276	S7w0	FAM189B
SOWAHA.1	3.57711e-280	-0.118691	0.086	0.379	7.37636e-276	S7w0	SOWAHA
PIK3C2A.1	3.68521e-280	-0.134395	0.389	0.74	7.59927e-276	S7w0	PIK3C2A
THRAP3.2	4.04504e-280	0.188605	0.596	0.713	8.34127e-276	S7w0	THRAP3
NPRL3.2	4.43821e-280	0.140592	0.394	0.459	9.15204e-276	S7w0	NPRL3
GSN.2	4.61101e-280	-0.0949011	0.11	0.39	9.50837e-276	S7w0	GSN
CREBZF.2	4.78273e-280	-0.0717276	0.251	0.555	9.86248e-276	S7w0	CREBZF
ZFR.2	6.11381e-280	0.189344	0.638	0.756	1.26073e-275	S7w0	ZFR
SPIN1	6.55702e-280	0.0586945	0.439	0.655	1.35212e-275	S7w0	SPIN1
ARPC2.2	7.2384e-280	0.278403	0.873	0.932	1.49263e-275	S7w0	ARPC2
CERT1.2	7.62281e-280	-0.138963	0.492	0.833	1.5719e-275	S7w0	CERT1
NDUFB5.2	8.08036e-280	0.212849	0.74	0.842	1.66625e-275	S7w0	NDUFB5
CCNG1.2	9.20558e-280	0.0830444	0.49	0.687	1.89828e-275	S7w0	CCNG1
SRSF2.2	9.29086e-280	0.197827	0.639	0.769	1.91587e-275	S7w0	SRSF2
DMAC2.2	9.51378e-280	0.188089	0.449	0.483	1.96184e-275	S7w0	DMAC2
GGPS1.2	1.39785e-279	0.130432	0.397	0.488	2.8825e-275	S7w0	GGPS1
NCBP2.2	1.4557e-279	0.186613	0.545	0.61	3.0018e-275	S7w0	NCBP2
COPB1.1	2.00927e-279	-0.240803	0.555	0.89	4.14332e-275	S7w0	COPB1
COPS7A.1	2.1406e-279	-0.0650005	0.22	0.511	4.41413e-275	S7w0	COPS7A
VAC14.2	2.33876e-279	0.254534	0.62	0.695	4.82276e-275	S7w0	VAC14
MRPL2.2	2.36034e-279	0.146052	0.387	0.465	4.86725e-275	S7w0	MRPL2
REXO4.2	2.54786e-279	0.215183	0.38	0.344	5.25394e-275	S7w0	REXO4
CYB561.2	2.79189e-279	-0.0878167	0.26	0.58	5.75716e-275	S7w0	CYB561
BEND7.1	2.89485e-279	-0.100837	0.106	0.399	5.96947e-275	S7w0	BEND7
SVOP.1	4.05161e-279	-0.105977	0.37	0.707	8.35482e-275	S7w0	SVOP
EIF4EBP1.2	4.1749e-279	0.416714	0.758	0.728	8.60906e-275	S7w0	EIF4EBP1
SDHA.1	4.76373e-279	0.0764394	0.301	0.488	9.8233e-275	S7w0	SDHA
PGM1.2	5.47249e-279	-0.0822587	0.315	0.632	1.12848e-274	S7w0	PGM1
EIF4EBP2.2	7.35933e-279	0.106835	0.53	0.694	1.51757e-274	S7w0	EIF4EBP2
TMEM176A.2	8.65935e-279	0.667108	0.486	0.295	1.78564e-274	S7w0	TMEM176A
AASDHPPT.2	9.24143e-279	0.209853	0.631	0.738	1.90568e-274	S7w0	AASDHPPT
UPF3B.2	9.53125e-279	0.254372	0.4	0.334	1.96544e-274	S7w0	UPF3B
ARPP19.2	1.05059e-278	0.219888	0.802	0.917	2.16642e-274	S7w0	ARPP19
CNNM1.1	1.09004e-278	-0.110571	0.14	0.452	2.24777e-274	S7w0	CNNM1
LHPP.1	1.17698e-278	-0.0917886	0.135	0.427	2.42706e-274	S7w0	LHPP
PRPF6.2	1.18319e-278	0.129332	0.431	0.574	2.43986e-274	S7w0	PRPF6
CACNA1A.2	1.23936e-278	0.483151	0.574	0.533	2.55569e-274	S7w0	CACNA1A
ALDH9A1.1	1.32949e-278	-0.101851	0.427	0.761	2.74154e-274	S7w0	ALDH9A1
APOOL.1	1.50548e-278	-0.0792357	0.323	0.637	3.10445e-274	S7w0	APOOL
PSMG2.2	1.67212e-278	0.161918	0.509	0.588	3.44808e-274	S7w0	PSMG2
FAR1.1	1.82482e-278	-0.0653439	0.28	0.578	3.76296e-274	S7w0	FAR1
NAPEPLD.1	2.25909e-278	-0.089206	0.127	0.417	4.65847e-274	S7w0	NAPEPLD
WNT4.1	2.28709e-278	-0.156708	0.295	0.647	4.71621e-274	S7w0	WNT4
REPIN1.1	2.28714e-278	0.0833383	0.484	0.675	4.71632e-274	S7w0	REPIN1
EIF4A3.2	2.44203e-278	0.112232	0.396	0.548	5.03571e-274	S7w0	EIF4A3
ZNF148.1	2.5345e-278	-0.0889253	0.388	0.717	5.22638e-274	S7w0	ZNF148
PARP6.2	2.74349e-278	0.199967	0.449	0.471	5.65735e-274	S7w0	PARP6
OSTM1.1	2.9094e-278	-0.0885528	0.122	0.403	5.99948e-274	S7w0	OSTM1
NUFIP2.1	3.33897e-278	-0.0764566	0.41	0.73	6.88528e-274	S7w0	NUFIP2
ZNF286A.2	3.3867e-278	0.249123	0.413	0.349	6.98371e-274	S7w0	ZNF286A
FAM83B.1	3.65605e-278	-0.107442	0.053	0.322	7.53914e-274	S7w0	FAM83B
ELOVL4.2	3.94328e-278	0.121461	0.506	0.69	8.13143e-274	S7w0	ELOVL4
NELFCD.2	4.12577e-278	0.141952	0.459	0.594	8.50776e-274	S7w0	NELFCD
MLYCD.1	4.68241e-278	-0.0746853	0.226	0.523	9.6556e-274	S7w0	MLYCD
CNIH4.1	5.93841e-278	0.124666	0.443	0.582	1.22456e-273	S7w0	CNIH4
SNAPC3.2	7.96617e-278	0.157392	0.454	0.554	1.6427e-273	S7w0	SNAPC3
NKIRAS2.2	8.48707e-278	0.136874	0.419	0.52	1.75012e-273	S7w0	NKIRAS2
CMTR2.1	8.54638e-278	-0.0762675	0.342	0.666	1.76235e-273	S7w0	CMTR2
CSNK1E.2	8.92073e-278	0.230555	0.482	0.502	1.83954e-273	S7w0	CSNK1E
UBE2G1.2	1.00463e-277	0.123217	0.481	0.612	2.07164e-273	S7w0	UBE2G1
GRB2.2	1.08093e-277	0.141698	0.504	0.637	2.22899e-273	S7w0	GRB2
SLC46A1.1	1.10683e-277	-0.111205	0.226	0.559	2.28239e-273	S7w0	SLC46A1
PQBP1.2	1.19024e-277	0.141427	0.583	0.726	2.4544e-273	S7w0	PQBP1
TSG101.2	1.31643e-277	0.181754	0.576	0.687	2.7146e-273	S7w0	TSG101
CSNK1D.2	1.39204e-277	0.107459	0.473	0.646	2.87053e-273	S7w0	CSNK1D
SMG1.1	1.43886e-277	-0.0553602	0.289	0.593	2.96707e-273	S7w0	SMG1
TOB1.2	1.45712e-277	-0.115732	0.144	0.458	3.00472e-273	S7w0	TOB1
SLC35F3.1	1.4999e-277	-0.0725732	0.181	0.466	3.09295e-273	S7w0	SLC35F3
FAM219B.2	1.60434e-277	0.198884	0.522	0.594	3.30832e-273	S7w0	FAM219B
AZI2.2	1.6852e-277	0.0953305	0.489	0.658	3.47506e-273	S7w0	AZI2
GPBP1.2	1.9006e-277	0.185174	0.635	0.769	3.91922e-273	S7w0	GPBP1
MRPL19.2	2.11444e-277	0.131966	0.501	0.633	4.36019e-273	S7w0	MRPL19
ZNF622.2	2.51977e-277	0.103483	0.372	0.529	5.19602e-273	S7w0	ZNF622
NFKBIL1.1	2.52476e-277	0.0930528	0.353	0.491	5.20632e-273	S7w0	NFKBIL1
STAM2.1	2.66721e-277	-0.0803426	0.114	0.385	5.50005e-273	S7w0	STAM2
CD81.1	2.75835e-277	-0.367992	0.805	0.973	5.688e-273	S7w0	CD81
CUTA.2	3.24838e-277	0.326475	0.96	0.98	6.69848e-273	S7w0	CUTA
CPNE3.1	3.53619e-277	0.134722	0.63	0.79	7.29198e-273	S7w0	CPNE3
TNFSF10.1	3.85361e-277	-0.296105	0.02	0.278	7.94653e-273	S7w0	TNFSF10
SAFB2.2	4.13351e-277	0.0797352	0.39	0.583	8.5237e-273	S7w0	SAFB2
AFG3L2	5.22417e-277	0.0649936	0.359	0.544	1.07728e-272	S7w0	AFG3L2
ACTR10.2	5.53191e-277	0.158139	0.583	0.744	1.14073e-272	S7w0	ACTR10
ABCA5.1	5.63406e-277	-0.13083	0.46	0.806	1.1618e-272	S7w0	ABCA5
TTC14.2	5.79752e-277	-0.0517509	0.368	0.679	1.19551e-272	S7w0	TTC14
PPP2CB.2	6.08924e-277	0.0709516	0.472	0.673	1.25566e-272	S7w0	PPP2CB
PSMD4.2	6.53591e-277	0.201165	0.695	0.815	1.34777e-272	S7w0	PSMD4
MOGS.1	6.8097e-277	-0.0537631	0.218	0.503	1.40423e-272	S7w0	MOGS
SLTM.2	6.88519e-277	0.175238	0.6	0.732	1.41979e-272	S7w0	SLTM
EXOSC1.2	7.25469e-277	0.162566	0.439	0.516	1.49599e-272	S7w0	EXOSC1
SAC3D1.2	7.71219e-277	0.191352	0.392	0.378	1.59033e-272	S7w0	SAC3D1
UBE4B	8.42212e-277	-0.0590124	0.228	0.511	1.73672e-272	S7w0	UBE4B
ATP10D.2	8.59601e-277	-0.10773	0.074	0.359	1.77258e-272	S7w0	ATP10D
EPB41L4B.2	1.1024e-276	-0.138131	0.099	0.409	2.27326e-272	S7w0	EPB41L4B
ZNF292.2	1.30924e-276	-0.183908	0.466	0.819	2.69978e-272	S7w0	ZNF292
HMGN3.2	1.63823e-276	0.305687	0.828	0.888	3.3782e-272	S7w0	HMGN3
TPRG1L.1	1.80259e-276	-0.0544201	0.275	0.566	3.71713e-272	S7w0	TPRG1L
CNIH1.2	2.57009e-276	0.186911	0.743	0.855	5.29979e-272	S7w0	CNIH1
ZBTB38.1	2.62048e-276	-0.0909486	0.397	0.725	5.4037e-272	S7w0	ZBTB38
ACP2.2	2.89194e-276	0.114267	0.415	0.598	5.96346e-272	S7w0	ACP2
FASN.1	3.55027e-276	-0.181156	0.515	0.858	7.32101e-272	S7w0	FASN
SLC35B1.2	4.08152e-276	0.176811	0.681	0.824	8.4165e-272	S7w0	SLC35B1
ACAP3.2	4.36015e-276	0.285564	0.707	0.78	8.99106e-272	S7w0	ACAP3
DCTN6.2	4.94525e-276	0.157927	0.459	0.56	1.01976e-271	S7w0	DCTN6
EVI5.1	5.64106e-276	-0.0643029	0.297	0.603	1.16324e-271	S7w0	EVI5
PMF1.2	6.06094e-276	0.117739	0.442	0.596	1.24983e-271	S7w0	PMF1
CDC123.2	6.16405e-276	0.117606	0.403	0.53	1.27109e-271	S7w0	CDC123
GPAT4.1	6.47546e-276	0.0716521	0.424	0.622	1.33531e-271	S7w0	GPAT4
NECAP1.2	6.77095e-276	0.140409	0.462	0.577	1.39624e-271	S7w0	NECAP1
COPS5.2	7.09154e-276	0.145207	0.469	0.587	1.46235e-271	S7w0	COPS5
RAB25.1	7.70845e-276	0.0944468	0.644	0.838	1.58956e-271	S7w0	RAB25
SRSF8.2	7.88787e-276	0.160971	0.652	0.786	1.62656e-271	S7w0	SRSF8
FBXO21.2	8.375e-276	0.149326	0.501	0.634	1.72701e-271	S7w0	FBXO21
DVL3.1	1.02094e-275	0.0855824	0.405	0.563	2.10528e-271	S7w0	DVL3
RNF146.2	1.23302e-275	0.171814	0.396	0.456	2.54261e-271	S7w0	RNF146
CEP57.1	1.2794e-275	0.0597275	0.388	0.576	2.63825e-271	S7w0	CEP57
EMD.2	1.49864e-275	0.134004	0.395	0.462	3.09035e-271	S7w0	EMD
TMEM163.2	1.67083e-275	0.301313	0.372	0.306	3.44543e-271	S7w0	TMEM163
MFF.1	1.67149e-275	0.154704	0.583	0.711	3.44679e-271	S7w0	MFF
TTC19.2	1.72739e-275	0.141338	0.495	0.644	3.56206e-271	S7w0	TTC19
PSME4.1	1.96401e-275	-0.0959901	0.408	0.738	4.04998e-271	S7w0	PSME4
PRRG2.1	2.33583e-275	-0.0517703	0.284	0.575	4.81672e-271	S7w0	PRRG2
SGCD.2	2.37714e-275	0.442756	0.641	0.55	4.9019e-271	S7w0	SGCD
DCXR.2	2.47571e-275	0.188122	0.65	0.769	5.10517e-271	S7w0	DCXR
GEMIN7.2	2.79942e-275	0.143497	0.418	0.485	5.77268e-271	S7w0	GEMIN7
FOXO6.2	2.8015e-275	-0.107472	0.058	0.332	5.77698e-271	S7w0	FOXO6
TMEM115.1	2.80281e-275	0.0584313	0.401	0.609	5.77967e-271	S7w0	TMEM115
NFAT5.2	3.44366e-275	-0.0889607	0.251	0.57	7.10118e-271	S7w0	NFAT5
C1D.1	3.90705e-275	-0.0556866	0.435	0.738	8.05674e-271	S7w0	C1D
CIB1.1	4.11299e-275	-0.223488	0.364	0.738	8.4814e-271	S7w0	CIB1
SH3GLB2.1	4.16034e-275	-0.102537	0.221	0.543	8.57904e-271	S7w0	SH3GLB2
MON1B.1	6.06512e-275	-0.0736938	0.188	0.478	1.25069e-270	S7w0	MON1B
NOL3.1	6.35381e-275	-0.0988389	0.184	0.493	1.31022e-270	S7w0	NOL3
DENND5B.1	6.65668e-275	-0.0807926	0.23	0.537	1.37267e-270	S7w0	DENND5B
PPIB.2	7.95564e-275	0.526618	0.965	0.981	1.64053e-270	S7w0	PPIB
TMEM9B	8.06206e-275	0.0596156	0.421	0.612	1.66248e-270	S7w0	TMEM9B
SYT13.2	8.67801e-275	0.21172	0.653	0.833	1.78949e-270	S7w0	SYT13
RETREG3.1	1.00047e-274	-0.0747013	0.302	0.614	2.06307e-270	S7w0	RETREG3
OAT.1	1.02594e-274	0.0521743	0.445	0.663	2.11559e-270	S7w0	OAT
STIM1.1	1.20528e-274	-0.107578	0.117	0.419	2.48541e-270	S7w0	STIM1
MTA1.2	1.44305e-274	0.19238	0.406	0.414	2.97572e-270	S7w0	MTA1
ILK.1	1.47057e-274	0.0902819	0.559	0.758	3.03246e-270	S7w0	ILK
CACFD1.2	1.57314e-274	-0.133253	0.445	0.787	3.24398e-270	S7w0	CACFD1
C1orf210.1	1.95255e-274	0.077335	0.438	0.626	4.02636e-270	S7w0	C1orf210
SGK3.2	2.37733e-274	-0.1182	0.166	0.484	4.9023e-270	S7w0	SGK3
PPP2R5B.2	2.3969e-274	0.214134	0.4	0.38	4.94264e-270	S7w0	PPP2R5B
SCFD1.1	2.67365e-274	-0.0827029	0.479	0.799	5.51333e-270	S7w0	SCFD1
THAP11.2	2.70118e-274	0.129262	0.425	0.519	5.57011e-270	S7w0	THAP11
CYB5R3.2	3.56201e-274	0.246765	0.777	0.854	7.34522e-270	S7w0	CYB5R3
ZDHHC20.1	3.80842e-274	-0.0808199	0.163	0.453	7.85335e-270	S7w0	ZDHHC20
GPX7.2	3.88006e-274	0.222265	0.617	0.722	8.00107e-270	S7w0	GPX7
TMC4.1	4.53905e-274	-0.060792	0.187	0.467	9.35998e-270	S7w0	TMC4
FAM133B.2	4.93922e-274	0.195544	0.474	0.545	1.01852e-269	S7w0	FAM133B
MRPS23.2	4.99942e-274	0.133952	0.447	0.547	1.03093e-269	S7w0	MRPS23
PRDX5.2	5.61694e-274	0.325038	0.965	0.985	1.15827e-269	S7w0	PRDX5
EDEM1.2	5.88563e-274	-0.123085	0.135	0.452	1.21368e-269	S7w0	EDEM1
SDHC.2	6.14957e-274	0.162312	0.676	0.81	1.2681e-269	S7w0	SDHC
ZMPSTE24.1	6.21483e-274	-0.0545636	0.396	0.703	1.28156e-269	S7w0	ZMPSTE24
RALGAPA1.1	6.51983e-274	-0.101181	0.35	0.685	1.34445e-269	S7w0	RALGAPA1
RNF114.2	6.91586e-274	0.154252	0.449	0.549	1.42612e-269	S7w0	RNF114
TOX4.2	7.03246e-274	0.0992531	0.424	0.585	1.45016e-269	S7w0	TOX4
MCRIP2.1	7.44437e-274	0.128419	0.598	0.75	1.5351e-269	S7w0	MCRIP2
HEXA.2	8.22114e-274	-0.156158	0.414	0.77	1.69528e-269	S7w0	HEXA
CISD2.1	8.54033e-274	0.196464	0.727	0.838	1.7611e-269	S7w0	CISD2
MED4.2	8.65276e-274	0.164467	0.425	0.497	1.78429e-269	S7w0	MED4
UBE2S.2	9.17815e-274	0.199051	0.597	0.704	1.89263e-269	S7w0	UBE2S
STAU1.2	1.32887e-273	0.198319	0.624	0.705	2.74027e-269	S7w0	STAU1
PIK3CB.2	1.3431e-273	-0.0839638	0.105	0.377	2.7696e-269	S7w0	PIK3CB
SMARCD1.2	1.41545e-273	0.210733	0.388	0.364	2.91881e-269	S7w0	SMARCD1
SLC35A3.1	1.47549e-273	-0.0648267	0.14	0.413	3.0426e-269	S7w0	SLC35A3
FARP2.1	1.4923e-273	-0.0763912	0.27	0.579	3.07726e-269	S7w0	FARP2
AIP.1	1.61367e-273	0.107682	0.466	0.618	3.32755e-269	S7w0	AIP
ATP2B4.2	2.0271e-273	0.291438	0.461	0.42	4.18008e-269	S7w0	ATP2B4
FKBP2.2	2.13711e-273	0.192462	0.444	0.529	4.40693e-269	S7w0	FKBP2
PIGK	2.75076e-273	-0.0589227	0.167	0.442	5.67234e-269	S7w0	PIGK
TMEM126B.1	2.89918e-273	0.143503	0.487	0.604	5.9784e-269	S7w0	TMEM126B
RABIF.2	3.22347e-273	0.172592	0.433	0.474	6.64713e-269	S7w0	RABIF
OXLD1.2	3.28309e-273	0.146146	0.456	0.548	6.77005e-269	S7w0	OXLD1
KCNK3.1	3.41969e-273	-0.11779	0.052	0.317	7.05174e-269	S7w0	KCNK3
RNF139.1	3.45161e-273	0.0679631	0.305	0.462	7.11757e-269	S7w0	RNF139
LRRFIP1.2	3.69374e-273	0.259236	0.648	0.714	7.61686e-269	S7w0	LRRFIP1
WASF2.1	3.99534e-273	0.117459	0.536	0.698	8.23879e-269	S7w0	WASF2
CCDC198.1	4.1745e-273	-0.118016	0.032	0.294	8.60825e-269	S7w0	CCDC198
PEF1.1	4.22311e-273	0.07612	0.337	0.494	8.70848e-269	S7w0	PEF1
SLU7	4.3499e-273	0.054668	0.375	0.569	8.96993e-269	S7w0	SLU7
ARL16.2	4.43653e-273	0.18662	0.543	0.627	9.14857e-269	S7w0	ARL16
STX1A.2	4.82307e-273	0.265764	0.722	0.841	9.94566e-269	S7w0	STX1A
KMT2E.2	5.99597e-273	0.206938	0.632	0.739	1.23643e-268	S7w0	KMT2E
AP2A1.1	7.00518e-273	-0.0593141	0.232	0.519	1.44454e-268	S7w0	AP2A1
UGGT1.1	8.59326e-273	-0.0745897	0.25	0.556	1.77202e-268	S7w0	UGGT1
EPB41L3.1	1.0004e-272	-0.0626935	0.37	0.683	2.06292e-268	S7w0	EPB41L3
CAP1.2	1.02051e-272	0.237097	0.752	0.848	2.1044e-268	S7w0	CAP1
CIZ1.2	1.02282e-272	0.129987	0.47	0.59	2.10916e-268	S7w0	CIZ1
VPS26B.2	1.19477e-272	0.086059	0.445	0.612	2.46373e-268	S7w0	VPS26B
CELF3.2	1.44847e-272	0.244987	0.568	0.629	2.98689e-268	S7w0	CELF3
NDFIP1.2	2.31801e-272	0.278624	0.851	0.93	4.77997e-268	S7w0	NDFIP1
SLC35B2.2	2.83325e-272	0.154971	0.397	0.469	5.84245e-268	S7w0	SLC35B2
DNAJC7.2	2.90986e-272	0.209846	0.671	0.794	6.00043e-268	S7w0	DNAJC7
BRD7.2	2.93363e-272	0.124826	0.466	0.593	6.04943e-268	S7w0	BRD7
MAP7D2.2	3.28033e-272	0.367567	0.384	0.302	6.76437e-268	S7w0	MAP7D2
RAP1GAP.1	4.95558e-272	-0.100208	0.323	0.656	1.02189e-267	S7w0	RAP1GAP
AKT3.2	5.80379e-272	-0.0967587	0.304	0.626	1.1968e-267	S7w0	AKT3
DPM1.2	7.31962e-272	0.163078	0.372	0.414	1.50938e-267	S7w0	DPM1
KDM1A.1	7.48018e-272	0.0603757	0.427	0.643	1.54249e-267	S7w0	KDM1A
GLYR1.1	7.82143e-272	0.067504	0.456	0.668	1.61286e-267	S7w0	GLYR1
SIRT2.1	8.10329e-272	0.149626	0.459	0.563	1.67098e-267	S7w0	SIRT2
SLC52A2.2	9.35995e-272	0.108227	0.407	0.559	1.93011e-267	S7w0	SLC52A2
RRAGA.2	1.14341e-271	0.130231	0.593	0.761	2.35782e-267	S7w0	RRAGA
NCOA1	1.19943e-271	-0.0551875	0.228	0.507	2.47334e-267	S7w0	NCOA1
ARSE.2	1.20442e-271	-0.0945745	0.015	0.247	2.48363e-267	S7w0	ARSE
NDFIP2.2	1.23437e-271	0.101668	0.386	0.512	2.5454e-267	S7w0	NDFIP2
DNALI1.2	1.40016e-271	0.181577	0.465	0.51	2.88726e-267	S7w0	DNALI1
POLR2B.1	1.50223e-271	0.108006	0.482	0.675	3.09774e-267	S7w0	POLR2B
EIF3F.2	1.64949e-271	0.234209	0.869	0.951	3.40142e-267	S7w0	EIF3F
LYPLA2.2	1.95392e-271	0.176977	0.485	0.56	4.02918e-267	S7w0	LYPLA2
POP5.1	2.61685e-271	-0.0569075	0.284	0.576	5.39621e-267	S7w0	POP5
SETD5.2	3.00343e-271	0.188918	0.557	0.65	6.19338e-267	S7w0	SETD5
SAYSD1.2	3.15756e-271	0.101211	0.371	0.489	6.5112e-267	S7w0	SAYSD1
GNAS.2	4.13023e-271	-0.520212	0.988	1	8.51695e-267	S7w0	GNAS
FUCA2.1	4.17422e-271	-0.0765311	0.349	0.665	8.60766e-267	S7w0	FUCA2
ZNF506.1	5.01273e-271	-0.102746	0.115	0.406	1.03367e-266	S7w0	ZNF506
SBNO1.1	5.30795e-271	0.0580934	0.457	0.674	1.09455e-266	S7w0	SBNO1
NUDT21.2	5.53079e-271	0.145494	0.387	0.443	1.1405e-266	S7w0	NUDT21
ATP2C1.1	6.45684e-271	-0.0984216	0.44	0.769	1.33147e-266	S7w0	ATP2C1
ZNF462.2	7.30161e-271	0.214917	0.497	0.559	1.50566e-266	S7w0	ZNF462
CLDND1.2	8.62339e-271	0.14191	0.384	0.46	1.77823e-266	S7w0	CLDND1
GAK.1	8.8373e-271	-0.0583012	0.232	0.525	1.82234e-266	S7w0	GAK
SOWAHC.1	8.87276e-271	-0.103446	0.042	0.301	1.82965e-266	S7w0	SOWAHC
DPF2.2	1.02693e-270	0.156475	0.39	0.466	2.11764e-266	S7w0	DPF2
RFX6.2	1.05725e-270	0.246133	0.474	0.485	2.18016e-266	S7w0	RFX6
NPLOC4.1	1.10104e-270	-0.0630867	0.301	0.603	2.27045e-266	S7w0	NPLOC4
GGA1.2	1.52441e-270	0.196845	0.433	0.473	3.14348e-266	S7w0	GGA1
AMZ2.1	1.86005e-270	0.092032	0.337	0.454	3.8356e-266	S7w0	AMZ2
MRPL1.2	2.25656e-270	0.179082	0.423	0.474	4.65325e-266	S7w0	MRPL1
MTFR1L.1	2.28412e-270	0.0820515	0.43	0.597	4.71009e-266	S7w0	MTFR1L
SMIM4.1	2.49273e-270	0.162377	0.519	0.613	5.14026e-266	S7w0	SMIM4
CYP20A1	2.63219e-270	-0.0521506	0.148	0.403	5.42784e-266	S7w0	CYP20A1
C12orf57.2	3.92423e-270	0.289794	0.912	0.966	8.09215e-266	S7w0	C12orf57
CD2BP2.2	4.08216e-270	0.0835792	0.371	0.534	8.41783e-266	S7w0	CD2BP2
PNPLA6	4.92823e-270	-0.0550096	0.215	0.501	1.01625e-265	S7w0	PNPLA6
ZNF706.2	5.4328e-270	0.199019	0.741	0.846	1.1203e-265	S7w0	ZNF706
PRDX6.2	5.68359e-270	0.195644	0.737	0.843	1.17201e-265	S7w0	PRDX6
ATRAID.2	5.80073e-270	0.226398	0.764	0.882	1.19617e-265	S7w0	ATRAID
PPARA.1	6.1178e-270	-0.0958311	0.242	0.562	1.26155e-265	S7w0	PPARA
MAL2.2	6.1977e-270	0.140678	0.67	0.873	1.27803e-265	S7w0	MAL2
EIF3D.2	7.87383e-270	0.136227	0.58	0.739	1.62366e-265	S7w0	EIF3D
DYNC1LI1.2	8.95817e-270	0.098995	0.424	0.596	1.84726e-265	S7w0	DYNC1LI1
GPNMB.2	1.16432e-269	-0.10869	0.051	0.32	2.40095e-265	S7w0	GPNMB
OPCML.2	1.1668e-269	0.363489	0.36	0.11	2.40605e-265	S7w0	OPCML
HMGCL.1	1.30951e-269	-0.0616938	0.258	0.551	2.70033e-265	S7w0	HMGCL
ERGIC2.2	1.60398e-269	0.101441	0.495	0.67	3.30757e-265	S7w0	ERGIC2
RAD23A.1	1.62433e-269	0.206764	0.781	0.887	3.34953e-265	S7w0	RAD23A
CTSB.1	1.74102e-269	0.137188	0.433	0.562	3.59016e-265	S7w0	CTSB
RELL1.1	1.96043e-269	-0.0715243	0.336	0.645	4.0426e-265	S7w0	RELL1
SLC30A7.2	2.2385e-269	-0.108473	0.407	0.742	4.61602e-265	S7w0	SLC30A7
ASPHD1.1	2.62458e-269	0.11617	0.532	0.692	5.41214e-265	S7w0	ASPHD1
SHARPIN.2	2.70251e-269	0.129196	0.405	0.499	5.57285e-265	S7w0	SHARPIN
B4GALT5	2.77795e-269	0.0609266	0.39	0.582	5.72841e-265	S7w0	B4GALT5
SEC23IP.1	2.88996e-269	-0.0794513	0.229	0.53	5.95938e-265	S7w0	SEC23IP
CHCHD1.2	2.89847e-269	0.192078	0.725	0.832	5.97693e-265	S7w0	CHCHD1
MGAT4A.2	3.17676e-269	-0.182323	0.5	0.842	6.55079e-265	S7w0	MGAT4A
SLC4A8.1	3.93643e-269	-0.103719	0.394	0.728	8.1173e-265	S7w0	SLC4A8
VAPA.2	4.25747e-269	0.289381	0.854	0.913	8.77933e-265	S7w0	VAPA
SIVA1.2	4.34972e-269	0.155277	0.596	0.722	8.96957e-265	S7w0	SIVA1
PYM1.2	5.16404e-269	0.143866	0.404	0.48	1.06488e-264	S7w0	PYM1
TASOR.1	5.46268e-269	-0.100848	0.282	0.606	1.12646e-264	S7w0	TASOR
CIAPIN1.2	5.56219e-269	0.125849	0.394	0.507	1.14698e-264	S7w0	CIAPIN1
TRIP12.2	5.76783e-269	-0.0636699	0.384	0.696	1.18938e-264	S7w0	TRIP12
ACADM.1	5.80227e-269	0.0510218	0.377	0.577	1.19649e-264	S7w0	ACADM
P4HA2.1	5.90147e-269	-0.098943	0.229	0.549	1.21694e-264	S7w0	P4HA2
SDAD1.2	6.8966e-269	0.129136	0.395	0.49	1.42215e-264	S7w0	SDAD1
LSS.2	7.71983e-269	0.17045	0.495	0.634	1.59191e-264	S7w0	LSS
DNPH1.2	8.37828e-269	0.207998	0.665	0.769	1.72769e-264	S7w0	DNPH1
VPS4B.1	1.02976e-268	0.0825227	0.398	0.562	2.12346e-264	S7w0	VPS4B
COASY.2	1.09951e-268	0.0850089	0.404	0.568	2.26731e-264	S7w0	COASY
NARF.2	1.38301e-268	0.183171	0.493	0.581	2.8519e-264	S7w0	NARF
HPS1.2	1.3881e-268	0.122156	0.471	0.63	2.86239e-264	S7w0	HPS1
PHC2.2	1.39984e-268	0.0973251	0.54	0.733	2.88661e-264	S7w0	PHC2
PDE4D.1	1.50758e-268	-0.106903	0.272	0.601	3.10879e-264	S7w0	PDE4D
LIN7C.1	1.62833e-268	0.072645	0.479	0.672	3.35777e-264	S7w0	LIN7C
MED16.1	1.71621e-268	-0.100602	0.234	0.55	3.53899e-264	S7w0	MED16
EPS15.1	1.87269e-268	-0.0538264	0.427	0.731	3.86167e-264	S7w0	EPS15
PPP4R3B.1	1.96279e-268	0.0652382	0.425	0.624	4.04748e-264	S7w0	PPP4R3B
TAPBP.1	2.31246e-268	-0.063452	0.382	0.689	4.76852e-264	S7w0	TAPBP
STAT2.1	2.38193e-268	-0.0806842	0.147	0.429	4.91178e-264	S7w0	STAT2
VPS13C.1	2.45015e-268	-0.158229	0.459	0.807	5.05245e-264	S7w0	VPS13C
IMPACT.1	2.79399e-268	-0.0972715	0.189	0.496	5.76149e-264	S7w0	IMPACT
SGCB.1	2.87022e-268	0.0905678	0.482	0.665	5.91869e-264	S7w0	SGCB
NT5C3A.2	2.88138e-268	0.133387	0.394	0.498	5.94168e-264	S7w0	NT5C3A
NUDT16L1.2	3.07207e-268	0.178614	0.519	0.599	6.33491e-264	S7w0	NUDT16L1
CHM.2	3.55672e-268	-0.0804145	0.422	0.741	7.3343e-264	S7w0	CHM
NDUFS1.1	3.72436e-268	-0.077591	0.487	0.8	7.68e-264	S7w0	NDUFS1
EPC1.2	5.28492e-268	0.130866	0.499	0.655	1.0898e-263	S7w0	EPC1
TOP1.2	5.70675e-268	0.246875	0.753	0.835	1.17679e-263	S7w0	TOP1
CNDP2.1	5.73548e-268	0.106348	0.464	0.633	1.18271e-263	S7w0	CNDP2
UBE2QL1.1	6.84341e-268	0.201671	0.557	0.684	1.41118e-263	S7w0	UBE2QL1
RAMAC.2	7.08352e-268	0.145508	0.389	0.456	1.46069e-263	S7w0	RAMAC
DTX3.2	7.52665e-268	0.157241	0.39	0.46	1.55207e-263	S7w0	DTX3
HOOK2.2	7.86791e-268	0.209669	0.642	0.774	1.62244e-263	S7w0	HOOK2
CCDC25.2	8.81459e-268	0.179023	0.466	0.526	1.81766e-263	S7w0	CCDC25
CHORDC1.2	9.21388e-268	0.132225	0.443	0.569	1.89999e-263	S7w0	CHORDC1
FGFR4.1	9.37633e-268	-0.111802	0.241	0.57	1.93349e-263	S7w0	FGFR4
CCNB1IP1.2	9.9483e-268	0.224838	0.58	0.629	2.05144e-263	S7w0	CCNB1IP1
ETFA.2	1.00224e-267	0.153931	0.568	0.704	2.06672e-263	S7w0	ETFA
CLPTM1.2	1.22467e-267	0.0973883	0.56	0.753	2.52538e-263	S7w0	CLPTM1
DCP1A.2	1.38126e-267	0.121033	0.417	0.542	2.8483e-263	S7w0	DCP1A
ARFGEF1.1	1.38474e-267	-0.0635467	0.287	0.585	2.85547e-263	S7w0	ARFGEF1
GDE1.1	1.61415e-267	0.0843277	0.509	0.697	3.32853e-263	S7w0	GDE1
OPRD1.1	1.76455e-267	-0.139249	0.137	0.453	3.63869e-263	S7w0	OPRD1
DENND4C.1	2.24953e-267	-0.0613212	0.195	0.472	4.63875e-263	S7w0	DENND4C
NFE2L1.1	2.34937e-267	0.0576996	0.409	0.628	4.84464e-263	S7w0	NFE2L1
DIAPH1.1	2.76199e-267	-0.0730484	0.155	0.438	5.69551e-263	S7w0	DIAPH1
HMOX2.1	3.40152e-267	0.0664951	0.37	0.55	7.01428e-263	S7w0	HMOX2
MANEAL.1	3.54825e-267	0.0947719	0.487	0.67	7.31685e-263	S7w0	MANEAL
SF3B2.2	3.88029e-267	0.267081	0.789	0.883	8.00154e-263	S7w0	SF3B2
CYTH2.2	5.27005e-267	0.201542	0.47	0.53	1.08674e-262	S7w0	CYTH2
COMMD3.1	5.47858e-267	0.103699	0.455	0.613	1.12974e-262	S7w0	COMMD3
PGRMC2.2	5.58296e-267	-0.1759	0.516	0.853	1.15126e-262	S7w0	PGRMC2
TMEM245.1	5.75859e-267	-0.0750073	0.421	0.735	1.18748e-262	S7w0	TMEM245
GSK3A	5.85366e-267	0.0521913	0.391	0.577	1.20708e-262	S7w0	GSK3A
HECTD4.2	6.44827e-267	0.201402	0.618	0.732	1.3297e-262	S7w0	HECTD4
B3GALT4.1	6.5046e-267	-0.0747252	0.145	0.415	1.34131e-262	S7w0	B3GALT4
ARFIP2.1	7.01344e-267	0.124638	0.583	0.736	1.44624e-262	S7w0	ARFIP2
SDHAF2.2	7.87386e-267	0.124037	0.479	0.618	1.62367e-262	S7w0	SDHAF2
NARS.1	7.88593e-267	0.125615	0.644	0.827	1.62616e-262	S7w0	NARS
RECQL.1	8.26797e-267	-0.0979112	0.17	0.475	1.70494e-262	S7w0	RECQL
PIH1D1.2	1.11958e-266	0.141237	0.445	0.559	2.30868e-262	S7w0	PIH1D1
IMMT.1	1.21276e-266	0.0585295	0.457	0.669	2.50084e-262	S7w0	IMMT
PUF60.1	1.44941e-266	0.0543424	0.506	0.737	2.98882e-262	S7w0	PUF60
BLMH	1.48836e-266	-0.0572064	0.301	0.601	3.06915e-262	S7w0	BLMH
SLC30A1.1	1.56015e-266	-0.131094	0.175	0.501	3.21718e-262	S7w0	SLC30A1
VDAC3.2	1.73908e-266	0.234851	0.721	0.805	3.58616e-262	S7w0	VDAC3
ENAH.2	1.75673e-266	0.203175	0.516	0.591	3.62255e-262	S7w0	ENAH
KDM5A.1	1.86989e-266	-0.124	0.435	0.773	3.85589e-262	S7w0	KDM5A
AP2M1.2	1.88613e-266	0.28569	0.893	0.946	3.88939e-262	S7w0	AP2M1
SMC3.2	2.02245e-266	0.159487	0.517	0.664	4.17049e-262	S7w0	SMC3
LMF2.1	2.12638e-266	-0.0789418	0.223	0.524	4.3848e-262	S7w0	LMF2
RNF145.1	2.20914e-266	0.126645	0.469	0.599	4.55547e-262	S7w0	RNF145
[truncated: 13,388 more rows]

## Sheet: DownGeneSets S7w6
Downregulated Gene Sets in S7w6 beta cells
MSigDB_Hallmark_2020
Term	Overlap	P-value	Adjusted P-value	Odds Ratio	Combined Score	Genes
Myc Targets V1	84/200	4.5669477992255126E-45	2.237804421620501E-43	10.425108596557086	1064.377358975375	YWHAE;EIF4A1;RPL34;RPLP0;PHB2;RPL6;UBE2L3;EEF1B2;SNRPD2;YWHAQ;SNRPD1;C1QBP;RUVBL2;RACK1;MRPL9;KPNA2;RPS10;ACP1;CCT3;DDX18;CCT2;EIF1AX;VBP1;NCBP2;RPS5;RPL22;RPS6;UBE2E1;ILF2;NME1;TUFM;PSMA4;PSMA2;VDAC3;SRSF2;SNRPG;NHP2;SRSF3;ERH;PPIA;KPNB1;HDAC2;GLO1;ODC1;DDX21;PHB;COX5A;PSMA7;HSPD1;SRM;PPM1G;POLD2;RPS3;RPL14;SNRPB2;RPS2;CYC1;RPL18;CCT7;HNRNPA1;EIF4E;CCT5;CCT4;RANBP1;HNRNPA3;SSB;CBX3;PTGES3;NAP1L1…
Oxidative Phosphorylation	81/200	4.754967512998769E-42	1.1649670406846985E-40	9.774960721293947	930.0814916654019	ISCA1;COX7B;MRPS15;MRPS11;COX4I1;MRPS12;ETFA;COX6A1;PHB2;COX7C;TOMM22;TIMM17A;UQCRFS1;COX8A;ATP6V1G1;NDUFC1;COX6B1;NDUFS8;NDUFS7;NDUFS6;NDUFS4;UQCRC1;VDAC3;NDUFS3;VDAC2;UQCRC2;ISCU;SLC25A6;NDUFB8;ECHS1;NDUFB7;MGST3;NDUFB4;NDUFB3;TIMM13;NDUFB2;ATP5MC3;NDUFB1;UQCR11;COX7A2;UQCR10;TIMM10;PDHB;COX5B;COX5A;HSD17B10;UQCRH;ATP5MC1;LDHB;ATP5F1A;CYB5R3;ATP5F1B;POLR2F;CYC1;NDUFV2;ATP5MG;ATP5MF;ATP6V1F;ATP5…
Pancreas Beta Cells	21/40	1.1374057949093349E-14	1.8577627983519136E-13	15.248371113105224	489.58617968999306	PCSK2;CHGA;PCSK1;LMO2;PDX1;PAX6;SRP14;ISL1;FOXO1;GCK;SRP9;NEUROD1;SCGN;SPCS1;MAFB;SST;DCX;INSM1;PAK3;SEC11A;NKX2-2
mTORC1 Signaling	34/200	7.636941006425536E-7	9.355252732871282E-6	2.8306759974027846	39.87035030101517	RAB1A;FKBP2;TOMM40;UBE2D3;STC1;CXCR4;GLRX;TMEM97;VLDLR;TM7SF2;HSP90B1;ATP5MC1;HSPD1;EBP;PSMB5;SEC11A;TPI1;SDF2L1;IGFBP5;HSPA5;HMGCS1;SORD;PDAP1;HSPE1;TUBA4A;MLLT11;CCT6A;QDPR;SQLE;PSMA4;PPA1;CALR;PPIA;GAPDH
DNA Repair	22/150	5.720162870236881E-4	0.005359341113360516	2.3590736275964392	17.61365308568939	GTF2A2;MPG;NCBP2;CSTF3;CETN2;TAF9;UPF3B;NME3;NME4;EDF1;RBX1;NME1;DGUOK;IMPDH2;POLR2E;POLR2F;POLR2H;POLR2I;POLR2J;VPS28;POLR2K;NELFE
Unfolded Protein Response	18/113	6.562458506155735E-4	0.005359341113360516	2.597555278729368	19.037417872831732	EIF4A2;EIF4A1;HSPA5;FUS;LSM1;WIPI1;LSM4;YWHAZ;HSP90B1;RPS14;EXOSC4;SPCS1;KIF5B;NHP2;BANF1;CALR;EIF4E;SEC11A
UV Response Up	22/158	0.0011592526262454179	0.007538767909603695	2.2193445627509165	15.002724345137601	KLHDC3;BTG1;CHRNA5;GCH1;PLCL1;SIGMAR1;DDX21;PDAP1;MRPL23;TUBA4A;DNAJA1;CYB5R1;STK25;EPCAM;CASP3;HYAL2;BSG;SELENOW;AP2S1;POLR2H;NPTX2;ATP6V1F
Adipogenesis	26/200	0.001230819250547542	0.007538767909603695	2.0519293924466337	13.748081386243129	RTN3;COX7B;ECHS1;CD151;NDUFB7;MGST3;UQCR11;UQCR10;COX6A1;UCP2;APOE;CD36;CYC1;YWHAG;COX8A;NDUFA5;MDH2;CHCHD10;DNAJC15;QDPR;UQCRQ;NDUFAB1;UQCRC1;ATP5PO;NDUFS3;PEMT
Cholesterol Homeostasis	13/74	0.0014282493165273136	0.007776024056648708	2.916232769972335	19.105132773506522	FDPS;HMGCS1;TMEM97;ACAT2;TM7SF2;ACTG1;SQLE;EBP;ALCAM;FABP5;TP53INP1;CTNNB1;MVD
G2-M Checkpoint	25/200	0.0025998737392009166	0.012739381322084492	1.960169941582581	11.667504640070074	JPT1;YTHDC1;ODC1;HMGB3;SMC2;SNRPD1;RAD21;KIF5B;STMN1;KPNA2;HMGN2;SLC38A1;CBX1;ATRX;HMGA1;SQLE;ILF3;SFPQ;MARCKS;EWSR1;UBE2S;MTF2;SRSF2;TOP1;KPNB1
PI3K/AKT/mTOR Signaling	15/105	0.005212229381145967	0.02321811269783203	2.2804428044280445	11.987712263038773	ARF1;UBE2D3;CXCR4;HSP90B1;PPP1CA;ARPC3;CFL1;CSNK2B;UBE2N;PIN1;CALR;RAC1;PFN1;EIF4E;AP2M1
Hedgehog Signaling	7/36	0.010057975508081287	0.04107006665799859	3.2941280643610695	15.150977623406513	ADGRG1;RTN1;CDK6;DPYSL2;CRMP1;VLDLR;SCG2
Myc Targets V2	9/58	0.016466848905249656	0.06021607354364376	2.507594955689844	10.297203163187705	DDX18;CBX3;SORD;TMEM97;PHB;PA2G4;HSPE1;SRM;HSPD1
Reactive Oxygen Species Pathway	8/49	0.017350439813106674	0.06021607354364376	2.6630851330539738	10.796513099752666	PDLIM1;PRDX2;NDUFA6;STK25;NDUFB4;GLRX;TXN;ATOX1
Estrogen Response Late	22/200	0.01898065329623975	0.06021607354364376	1.6918280932217518	6.706973435853744	CHST8;FARP1;ARL3;IDH2;SORD;ATP2B4;LSR;COX6C;DHRS2;KRT19;PCP4;CXCL12;TSPAN13;FABP5;CDH1;MDK;PERP;DLG5;CPE;CKB;NBL1;MEST
UV Response Dn	17/144	0.019662391361189798	0.06021607354364376	1.830583538476759	7.192449740911481	IGFBP5;YTHDC1;CITED2;ATRX;GCNT1;ICA1;ATP2B4;CACNA1A;VLDLR;ATP2B1;NR3C1;IGF1R;VAV2;RGS4;MTA1;MAP1B;KCNMA1
TGF-beta Signaling	8/54	0.029685594144559437	0.07865554796988145	2.372980910425844	8.34599549004109	FKBP1A;SMAD1;CDH1;UBE2D3;CTNNB1;ARID4B;HIPK2;PPP1CA
Protein Secretion	12/96	0.03081530773319428	0.07865554796988145	1.9509783294761203	6.78890456671955	TPD52;ARF1;TMED10;ICA1;AP2S1;GNAS;AP2B1;SCAMP1;ERGIC3;PAM;AP2M1;COPE
Hypoxia	21/200	0.03370952055852062	0.07865554796988145	1.6046274707935944	5.439646965963011	TPD52;WSB1;BTG1;TPI1;HSPA5;CITED2;IGFBP3;PGAM2;STC1;CXCR4;GLRX;MIF;VLDLR;NR3C1;GCK;HS3ST1;GRHPR;PRDX5;KIF5A;PAM;GAPDH
Epithelial Mesenchymal Transition	21/200	0.03370952055852062	0.07865554796988145	1.6046274707935944	5.439646965963011	ITGB1;CADM1;TPM4;IGFBP3;NTM;TPM1;APLP1;GPX7;INHBA;LOXL1;LOXL2;RGS4;VCAN;CXCL12;SGCD;BASP1;FLNA;VIM;PPIB;SCG2;MEST
KRAS Signaling Up	21/200	0.03370952055852062	0.07865554796988145	1.6046274707935944	5.439646965963011	TPH1;JUP;TMEM176B;IGFBP3;RGS16;TMEM176A;IGF2;VWA5A;CXCR4;GLRX;INHBA;GADD45G;RBM4;PCP4;MAFB;TSPAN13;KIF5C;BTBD3;TSPAN7;CPE;PRELID3B
E2F Targets	20/200	0.057195195642310806	0.12185063419448824	1.5185185185185186	4.344914830816307	JPT1;RANBP1;POP7;TUBB;HMGA1;HMGB3;NAP1L1;PA2G4;NME1;PNN;ILF3;UBE2S;RAD21;STMN1;POLD2;SRSF2;LUC7L3;KPNA2;RAN;SNRPB
Glycolysis	20/200	0.057195195642310806	0.12185063419448824	1.5185185185185186	4.344914830816307	TPI1;HSPA5;CITED2;MDH2;PGAM1;IGFBP3;PGAM2;STC1;CXCR4;GLRX;MIF;TXN;VLDLR;VCAN;STMN1;NDUFV3;PGLS;ALDH7A1;PAM;PPIA
Apical Junction	19/200	0.09263538998731542	0.18913058789076898	1.4334828712923924	3.41037620501444	VASP;CAP1;ITGB1;JUP;NEGR1;ACTB;CDH8;VAV2;ACTG1;CALB2;ADAMTS5;VCAN;NFASC;CDH1;MDK;FSCN1;MVD;PFN1;CD99
Angiogenesis	5/36	0.09690151332697587	0.1899269661208727	2.197684036393714	5.129526715809811	LRPAP1;VCAN;STC1;TNFRSF21;VAV2
Fatty Acid Metabolism	15/158	0.12465267788153872	0.23492235446905374	1.4311408149046525	2.9799557321925034	ECHS1;HMGCS1;MDH2;UROS;ODC1;MIF;PDHB;HSD17B10;ACAT2;PTS;GRHPR;APEX1;SMS;PCBD1;CD36
p53 Pathway	18/200	0.14312184889933674	0.24767388423203138	1.3495025684374797	2.6235125075419186	BTG1;FBXW7;PLK2;RGS16;VWA5A;RPS27L;LDHB;HINT1;TRAF4;PERP;RPL36;RACK1;BAX;RPL18;ISCU;RPS12;IP6K2;MXD4
Allograft Rejection	18/200	0.14312184889933674	0.24767388423203138	1.3495025684374797	2.6235125075419186	TPD52;EIF5A;RPS9;TGFB2;STAT1;GCNT1;UBE2D1;RPS3A;HLA-A;INHBA;RPL9;NME1;RPS19;EIF3J;UBE2N;FLNA;APBB1;RPL39
Androgen Response	10/100	0.1465825029128349	0.24767388423203138	1.5147058823529411	2.9084880216208577	TPD52;KRT19;UBE2I;CDK6;HMGCS1;XRCC5;SMS;SORD;DBI;PA2G4
Xenobiotic Metabolism	17/200	0.21083112404211143	0.3332491960665632	1.2665600426496069	1.9716512648342674	TGFB2;AHCY;JUP;GCH1;SLC35B1;TMEM176B;PTGES3;PYCR1;SPINT2;TMEM97;PTS;DDAH2;PEMT;MAN1A1;APOE;CD36;ACP1
heme Metabolism	17/200	0.21083112404211143	0.3332491960665632	1.2665600426496069	1.9716512648342674	ISCA1;NARF;MGST3;UROS;LMO2;NR3C1;ADIPOR1;TENT5C;NUDT4;PRDX2;SLC25A37;DAAM1;BSG;UCP2;TSPAN5;PGLS;TOP1
Complement	16/200	0.2960599668612407	0.45334182425627484	1.1846381093057607	1.441933515586942	GCA;HSPA5;TMPRSS6;ATOX1;EHD1;PPP4C;GNG2;MMP15;GNB2;CASP3;SPOCK2;APOC1;TIMP2;CALM3;CD36;PFN1
Wnt-beta Catenin Signaling	4/42	0.3240962645002798	0.4812338472882942	1.4326886029128458	1.614231301779321	FZD1;HDAC2;CTNNB1;CSNK1E
Notch Signaling	3/32	0.3769237376198441	0.543213621863893	1.4076381706732588	1.3734500171037494	FZD1;PSENEN;RBX1
Myogenesis	15/200	0.3964054703212511	0.5549676584497515	1.10371995611848	1.021291585432878	EIF4A2;ITGB1;GABARAPL2;FDPS;IGFBP3;PGAM2;FHL1;MYL6B;GNAO1;FABP3;ABLIM1;SGCD;CD36;CKB;PDLIM7
IL-2/STAT5 Signaling	14/199	0.4987767772340635	0.6788906134574754	1.0293789364585826	0.7160325125328731	AHCY;RGS16;PRAF2;ODC1;APLP1;ITGAE;HIPK2;IGF1R;ALCAM;SYT11;PLAGL1;CASP3;PHLDA1;TNFRSF21
Mitotic Spindle	13/199	0.6112115439022162	0.7975294072262682	0.9499607768559679	0.4676772363014128	YWHAE;FARP1;KLC1;TUBA4A;CDC42;CCDC88A;MARCKS;CAPZB;KIF5B;FSCN1;ARFIP2;FLNA;MAPRE1
Estrogen Response Early	13/200	0.6184921933591467	0.7975294072262682	0.9448295429915786	0.4539629205208664	FARP1;ARL3;DHRS2;IGF1R;CALB2;TUBB2B;KRT19;ABLIM1;CXCL12;SLC39A6;UNC119;PMAIP1;NBL1
Apoptosis	10/161	0.6712634013397986	0.8433822221961571	0.8998344370860927	0.35866830941645567	DNAJA1;EBP;TGFB2;GCH1;CASP3;TIMP2;VDAC2;PMAIP1;BAX;CTNNB1
Coagulation	8/138	0.7364645476749415	0.9021690709018034	0.8358748446854174	0.25568925057943215	MMP15;TMPRSS6;GNB2;F12;APOC1;CAPN2;RAC1;ISCU
TNF-alpha Signaling via NF-kB	11/200	0.8143142530041805	0.9732048389562157	0.7897613791653527	0.1622240377015018	EHD1;DUSP4;MARCKS;BTG1;GCH1;PLK2;INHBA;ATP2B1;PHLDA2;PHLDA1;SLC2A6
Pperoxisome	5/104	0.8481807782746614	0.9859207867957666	0.6856476856476856	0.11289976540798685	FDPS;PRDX5;CADM1;SEMA3C;IDH2
Interferon Gamma Response	10/200	0.8854628745158689	0.9859207867957666	0.7136222910216719	0.08680840422289582	LGALS3BP;BTG1;GCH1;AUTS2;PSMA2;STAT1;CASP3;ISG15;HLA-A;LY6E
Interferon Alpha Response	4/97	0.9062947854146084	0.9859207867957666	0.5836678789023757	0.05742746528457914	LGALS3BP;ISG15;TENT5A;LY6E
IL-6/JAK/STAT3 Signaling	3/87	0.9427935411261994	0.9859207867957666	0.4845333890688682	0.028542872862117222	STAT1;CD36;TNFRSF21
Bile Acid Metabolism	4/112	0.9532310777376591	0.9859207867957666	0.5021961932650073	0.02405415846460735	PRDX5;RBP1;IDH2;EFHC1
KRAS Signaling Dn	8/200	0.9679616199501723	0.9859207867957666	0.5640602055800293	0.018367402959865935	PNMT;TENM2;TGFB2;CLSTN3;DCC;KCNQ2;CDKAL1;TENT5C
Spermatogenesis	4/135	0.985076451824545	0.9859207867957666	0.4135102209605132	0.006217549919424449	TLE4;DCC;VDAC3;CNIH2
Inflammatory Response	7/200	0.9859207867957666	0.9859207867957666	0.4906085707008694	0.006956469201195044	GCH1;RGS16;PCDH7;ITGB8;INHBA;ATP2B1;LY6E
KEGG_2019_Human_table
Term	Overlap	P-value	Adjusted P-value	Odds Ratio	Combined Score	Genes
Ribosome	98/153	1.295529842977657E-75	3.614528261907663E-73	26.01986849628359	4486.735041071973	RPL4;RPL5;RPL30;RPL3;RPL32;RPL31;RPL34;RPL8;RPL10A;RPL9;RPL6;RPL7;RPS15;RPS14;RPS17;RPS16;RPS19;RPL18A;RPS18;RPL36;RPL35;RPL38;RPL37;RPS11;RPL39;RPS10;RPS13;RPS12;RPS9;RPL21;RPS8;RPL23;RPS5;RPL22;RPS6;RPSA;RPL24;RPL27;RPL26;RPL29;RPL28;UBA52;MRPL14;RPS4Y1;MRPL12;MRPL20;RPL41;MRPL28;MRPL23;MRPL21;MRPL22;RPS26;RPS25;RPS28;RPS27;RPS29;RPL27A;RPS20;RPS21;RPS24;RPS23;MRPS15;MRPS14;MRPS11;RPLP1;MRPS12;…
Oxidative phosphorylation	64/133	5.15914142341151E-39	7.197002285659057E-37	13.182235834609495	1162.1465498839477	NDUFA13;COX7B;NDUFA11;NDUFA12;COX4I1;COX6A1;COX7C;UQCRFS1;COX8A;ATP6V1G1;NDUFC1;COX6B1;NDUFS8;NDUFS7;PPA1;NDUFS6;NDUFS5;NDUFS4;UQCRC1;NDUFS3;UQCRC2;NDUFB9;NDUFB8;NDUFB7;NDUFB11;NDUFB4;NDUFB3;NDUFB2;ATP5MC3;NDUFB1;COX7A2;UQCR11;UQCR10;COX5B;COX5A;UQCRH;ATP5MC1;ATP5F1A;ATP5F1B;NDUFV3;CYC1;NDUFV2;ATP6V0E2;ATP5MG;ATP5MF;ATP6V1F;ATP5ME;NDUFA9;ATP5PF;NDUFA7;NDUFA6;NDUFA5;NDUFA4;ATP5PB;NDUFA3;NDUFA2;NDU…
Parkinson disease	65/142	6.524209658861856E-38	5.396493712990991E-36	12.001243966761209	1027.5790763656216	NDUFA13;COX7B;NDUFA11;NDUFA12;COX4I1;PARK7;COX6A1;COX7C;UBE2L3;CASP3;UQCRFS1;COX8A;NDUFC1;COX6B1;NDUFS8;NDUFS7;NDUFS6;NDUFS5;NDUFS4;UQCRC1;VDAC3;NDUFS3;VDAC2;UQCRC2;SLC25A6;NDUFB9;NDUFB8;NDUFB7;NDUFB11;NDUFB4;NDUFB3;NDUFB2;ATP5MC3;NDUFB1;COX7A2;UQCR11;UQCR10;COX5B;COX5A;UQCRH;ATP5MC1;ATP5F1A;ATP5F1B;UBB;NDUFV3;CYC1;NDUFV2;NDUFA9;ATP5PF;NDUFA7;NDUFA6;NDUFA5;NDUFA4;ATP5PB;NDUFA3;NDUFA2;NDUFA1;COX6C…
Alzheimer disease	71/171	7.736908549091026E-38	5.396493712990991E-36	10.12802155504234	865.4620409199624	NDUFA13;COX7B;NDUFA11;NDUFA12;COX4I1;COX6A1;COX7C;CASP3;CAPN2;UQCRFS1;CAPN1;COX8A;PSENEN;NDUFC1;COX6B1;NDUFS8;NDUFS7;NDUFS6;NDUFS5;NDUFS4;UQCRC1;NDUFS3;UQCRC2;GAPDH;RTN3;NDUFB9;NDUFB8;NDUFB7;NDUFB11;NDUFB4;NDUFB3;NDUFB2;ATP5MC3;NDUFB1;COX7A2;UQCR11;UQCR10;COX5B;COX5A;HSD17B10;UQCRH;ATP5MC1;ATP5F1A;ATP5F1B;NDUFV3;APOE;CYC1;APBB1;NDUFV2;NDUFA9;ATP5PF;NDUFA7;NDUFA6;NDUFA5;BAD;NDUFA4;ATP5PB;NDUFA3;ND…
Huntington disease	75/193	1.604924728711303E-37	8.95547998620907E-36	9.085792814606373	769.7717321264907	COX7B;NDUFA13;NDUFA11;NDUFA12;COX4I1;COX6A1;COX7C;DNALI1;CASP3;UQCRFS1;AP2M1;COX8A;NDUFC1;COX6B1;NDUFS8;NDUFS7;NDUFS6;NDUFS5;NDUFS4;UQCRC1;VDAC3;NDUFS3;VDAC2;UQCRC2;SLC25A6;NDUFB9;NDUFB8;HDAC2;NDUFB7;NDUFB11;NDUFB4;NDUFB3;NDUFB2;ATP5MC3;NDUFB1;UQCR11;COX7A2;UQCR10;COX5B;COX5A;UQCRH;ATP5MC1;ATP5F1A;ATP5F1B;AP2S1;POLR2E;POLR2F;NDUFV3;CYC1;POLR2H;NDUFV2;POLR2I;POLR2J;POLR2K;POLR2L;NDUFA9;ATP5PF;NDUF…
Thermogenesis	70/231	2.5410133278958822E-27	1.1815711974715852E-25	6.176923076923077	378.25768732912024	COX7B;NDUFA13;SMARCB1;NDUFA11;NDUFA12;COX4I1;COX6A1;COX7C;ACTB;ACTG1;UQCRFS1;COX8A;RPS6;NDUFC1;ARID1B;COX6B1;NDUFS8;NDUFS7;NDUFS6;NDUFS5;NDUFS4;UQCRC1;NDUFS3;UQCRC2;NDUFB9;NDUFB8;NDUFB7;NDUFB11;NDUFB4;NDUFB3;NDUFB2;ATP5MC3;NDUFB1;UQCR11;COX7A2;UQCR10;COX5B;COX5A;UQCRH;ATP5MC1;ATP5F1A;SLC25A29;ATP5F1B;NDUFV3;CYC1;NDUFV2;ATP5MG;ATP5MF;ATP5ME;NDUFA9;ATP5PF;NDUFA7;COA1;NDUFA6;NDUFA5;ATP5PB;NDUFA4;NDU…
Non-alcoholic fatty liver disease (NAFLD)	54/149	1.3647012237724384E-25	5.439309163321576E-24	8.00583906574948	458.3638425016907	NDUFA13;COX7B;NDUFA11;NDUFA12;COX4I1;COX6A1;COX7C;CASP3;UQCRFS1;RAC1;COX8A;NDUFC1;COX6B1;NDUFS8;NDUFS7;NDUFS6;NDUFS5;NDUFS4;UQCRC1;NDUFS3;UQCRC2;NDUFB9;NDUFB8;NDUFB7;NDUFB11;NDUFB4;NDUFB3;NDUFB2;NDUFB1;COX7A2;UQCR11;UQCR10;ADIPOR1;COX5B;COX5A;UQCRH;CDC42;NDUFV3;CYC1;NDUFV2;NDUFA9;NDUFA7;NDUFA6;NDUFA5;NDUFA4;NDUFA3;NDUFA2;NDUFA1;COX6C;MLXIPL;UQCRQ;NDUFAB1;CYCS;BAX
Retrograde endocannabinoid signaling	39/148	1.340173060114401E-13	4.673853547148974E-12	4.978797758462631	147.57558571079713	NDUFB9;NDUFA13;NDUFB8;NDUFB7;NDUFA11;NDUFA12;NDUFB11;NDUFB4;NDUFB3;NDUFB2;CACNA1A;NDUFB1;GNG3;GNG2;GNG5;GNG4;SLC17A6;NDUFV3;NDUFV2;GRIA4;NDUFA9;KCNJ6;NDUFA7;NDUFA6;NDUFA5;NDUFA4;NDUFA3;NDUFA2;NDUFA1;NDUFC1;GNAO1;NDUFS8;NDUFS7;NDUFS6;GNB2;NDUFS5;NDUFS4;NDUFAB1;NDUFS3
Spliceosome	32/134	3.3002994861896684E-10	1.0230928407187972E-8	4.34432427679592	94.84458258015766	SF3B5;DDX5;SF3B2;RBM8A;DDX46;SF3B6;SNU13;SNRPD2;SNRPD1;SNRNP70;SNRPB2;HNRNPA1;RBM17;HNRNPA3;NCBP2;BUD31;LSM4;LSM3;HNRNPM;LSM7;HNRNPK;SNRPG;SRSF2;SRSF3;SNRNP27;SNRPE;SNRPF;HNRNPC;RBMX;SRSF8;SNRPB;SRSF9
Cardiac muscle contraction	20/78	1.9274245678002333E-7	5.377514544162651E-6	4.7438058748403575	73.34830404831955	COX8A;COX7B;TPM4;COX4I1;TPM1;UQCR11;COX7A2;UQCR10;COX6A1;COX5B;COX6C;COX7C;COX5A;UQCRH;COX6B1;UQCRQ;UQCRC1;UQCRFS1;UQCRC2;CYC1
Pathogenic Escherichia coli infection	16/55	4.982853233929517E-7	1.2638327747875775E-5	5.632996250426088	81.7465653728651	ITGB1;TUBB;ARPC4;TUBB4B;YWHAZ;ACTB;TUBA4A;ACTG1;CDC42;TUBA1B;TUBB2B;TUBA1A;YWHAQ;CDH1;ARPC3;CTNNB1
Protein export	9/23	1.0966334497883856E-5	2.5496727707579963E-4	8.793114306707253	100.42334890577773	IMMP1L;SPCS1;HSPA5;SEC61G;SEC61B;SRP14;SEC62;SEC11A;SRP9
Protein processing in endoplasmic reticulum	25/165	1.488387305546951E-4	0.0031943081403661483	2.454859267126925	21.63380860620719	RPN2;ATF6B;TUSC3;UBE2D3;UBE2D1;HSPBP1;HSP90B1;SEC61G;CAPN2;MAN1A1;CAPN1;SEC61B;SEC62;HSPA5;SSR2;SVIP;DDOST;RBX1;PDIA4;DNAJA1;DNAJB11;BAX;STT3B;CALR;P4HB
Dopaminergic synapse	21/131	2.22177345534243E-4	0.004427677100289557	2.6209313296044208	22.047365136964498	KCNJ6;ATF6B;CACNA1A;PPP1CA;PPP1CB;GNAO1;PPP1CC;GNG3;GNG2;CALY;GNG5;PPP2R1A;KIF5C;GNG4;KIF5B;GNB2;KIF5A;GNAS;CALM3;CALM2;GRIA4
RNA transport	24/165	3.7300269304664204E-4	0.006937850090667543	2.338086054819639	18.456675769462993	EIF4A2;EIF4A1;EIF5B;POP7;UBE2I;EIF1AY;RBM8A;EIF1AX;NCBP2;UPF3B;SRRM1;PNN;SUMO1;EIF3I;SUMO2;EIF3J;STRAP;EIF3H;RNPS1;EIF3E;EIF4E;KPNB1;EIF4G2;RAN
Vibrio cholerae infection	10/50	0.0018155112233530994	0.03165797695721967	3.417279411764706	21.567776904824125	ARF1;ATP6V1G1;SEC61G;GNAS;SEC61B;ATP6V0E2;ACTB;ACTG1;PDIA4;ATP6V1F
Amyotrophic lateral sclerosis (ALS)	10/51	0.0021221028121474373	0.034827452034654996	3.333751793400287	20.520401731835328	CCS;TOMM40;BAD;CASP3;NEFL;BAX;CYCS;NEFM;RAC1;PRPH
Proteasome	9/45	0.0030331304606055812	0.04701352213938651	3.4155033063923588	19.803634779015653	PSMB6;SEM1;PSMB7;PSMB5;PSMA4;PSMA2;POMP;PSMF1;PSMA7
mRNA surveillance pathway	14/91	0.0034799393778758092	0.051100162443544775	2.487664253150979	14.082021553125042	RBM8A;NCBP2;CSTF3;SSU72;UPF3B;MSI1;SRRM1;PPP1CA;PPP1CB;PNN;PPP1CC;PABPN1;PPP2R1A;RNPS1
Phagosome	20/152	0.003708538383990342	0.05173411045666527	2.076094276094276	11.620143493446067	ITGB1;DYNC1I2;ATP6V1G1;TUBB;CYBA;HLA-A;TUBB4B;ACTB;TUBA4A;ACTG1;TUBA1B;TUBB2B;TUBA1A;SEC61G;CALR;SEC61B;CD36;RAC1;ATP6V0E2;ATP6V1F
RNA polymerase	7/31	0.004269698486514436	0.05672599417797751	3.981474688187821	21.723770235327606	POLR2E;POLR2F;POLR2H;POLR2I;POLR2J;POLR2K;POLR2L

## Sheet: UpGeneSets S7w6
Upregulated Gene Sets in S7w6 beta cells
MSigDB_Hallmark_2020
Term	Overlap	P-value	Adjusted P-value	Odds Ratio	Combined Score	Genes
Apoptosis	28/161	2.1725276685280967E-10	1.0645385575787673E-8	4.845928380272715	107.82171076340127	APP;BTG2;SLC20A1;NEDD9;CLU;SAT1;PPP3R1;CCND1;ANKH;ERBB3;SC5D;TIMP1;IER3;BNIP3L;JUN;GSN;GPX4;GADD45A;IGF2R;SMAD7;RHOB;DNAJC3;BMP2;DDIT3;FEZ1;SQSTM1;ATF3;BCL2L2
TNF-alpha Signaling via NF-kB	30/200	2.0085355282800317E-9	2.553772425855457E-8	4.063963449457453	81.38436297554065	NFAT5;BTG2;CEBPB;RNF19B;SAT1;CCND1;JUNB;IER3;EGR1;JUN;SMAD3;TSC22D1;GADD45A;DUSP1;FOS;EIF1;RHOB;VEGFA;NR4A1;BMP2;KLF6;ID2;BHLHE40;KLF9;FOSB;TRIB1;IL6ST;SQSTM1;ATF3;NFE2L2
Hypoxia	30/200	2.0085355282800317E-9	2.553772425855457E-8	4.063963449457453	81.38436297554065	ERO1A;ZNF292;SDC2;HEXA;HDLBP;RORA;FOXO3;UGP2;FAM162A;GPC3;SLC37A4;PGM1;IER3;BNIP3L;JUN;DUSP1;PRKCA;FOS;KLHL24;PGF;VEGFA;KLF6;DDIT3;DDIT4;RRAGD;BHLHE40;MYH9;PLIN2;FBP1;ATF3
Unfolded Protein Response	22/113	2.0847121843718015E-9	2.553772425855457E-8	5.536903000845308	110.67513329310407	ERO1A;HSPA9;TTC37;CEBPB;WFS1;EDEM1;CEBPG;ASNS;SLC1A4;HERPUD1;VEGFA;DNAJC3;XPOT;MTHFD2;PSAT1;DDIT4;SRPRA;DNAJB9;CHAC1;ATP6V0D1;ATF3;ATF4
Estrogen Response Early	29/200	8.205837122065043E-9	8.041720379623743E-8	3.9005847953216373	72.62272632284089	MAST4;WWC1;RHOBTB3;HR;SLC1A4;ADD3;AQP3;PRSS23;TOB1;TMEM164;PAPSS2;SLC7A2;FAM102A;INPP5F;CCND1;SYBU;WFS1;PLAAT3;PDZK1;FOS;TPD52L1;CBFA2T3;TTC39A;ELF1;ELF3;BHLHE40;TFF3;BLVRB;IL6ST
mTORC1 Signaling	28/200	3.2209865943745874E-8	2.630472385405913E-7	3.7394560504532914	64.50933028314174	ERO1A;BTG2;SHMT2;INSIG1;USO1;PLOD2;SLC1A4;SLC7A11;ADD3;GGA2;PRDX1;SC5D;PHGDH;SLC37A4;ATP6V1D;PGM1;HSPA9;EDEM1;ASNS;DHCR24;MTHFD2;PSAT1;SCD;DDIT3;DDIT4;BHLHE40;TRIB3;SQSTM1
p53 Pathway	27/200	1.213469928266057E-7	8.494289497862399E-7	3.580536936206499	57.01866033672995	APP;CEBPA;BTG2;PDGFA;RNF19B;SLC7A11;FOXO3;SAT1;TOB1;IRAK1;FAM162A;EPS8L2;CTSD;IER3;JUN;PMM1;TSC22D1;GADD45A;ABCC5;FOS;TPD52L1;VAMP8;BMP2;DDIT3;DDIT4;TRIB3;ATF3
Estrogen Response Late	26/200	4.382942610863723E-7	2.3862687548035826E-6	3.4237881059470263	50.12554289810985	SERPINA1;HR;SLC1A4;ADD3;PRSS23;TOB1;PAPSS2;FAM102A;CCND1;IMPA2;JAK1;WFS1;CACNA2D2;PLAAT3;PDZK1;FOS;TPD52L1;ASS1;MAPK13;UGDH;DNAJC1;ID2;TFF3;BLVRB;SLC29A1;IL6ST
Glycolysis	26/200	4.382942610863723E-7	2.3862687548035826E-6	3.4237881059470263	50.12554289810985	ERO1A;ZNF292;SDC2;HDLBP;PLOD2;NOL3;PPP2CB;UGP2;FAM162A;GPC3;GUSB;SLC37A4;IER3;LHPP;IL13RA1;GFPT1;VEGFA;PKM;GNPDA1;ELF3;DDIT4;RRAGD;TFF3;ANG;RBCK1;GALK2
Androgen Response	17/100	1.057621543500859E-6	5.18234556315421E-6	4.664838565732464	64.18579025723373	TSC22D1;INSIG1;NCOA4;HSD17B14;DHCR24;SAT1;RPS6KA3;LMAN1;MAF;CCND1;ANKH;SCD;SELENOP;MAP7;DNAJB9;B2M;SLC38A2
UV Response Up	21/158	3.873170374289594E-6	1.7253213485471826E-5	3.497945163466847	43.589423872127135	BTG2;MAOA;CEBPG;RAB27A;ASNS;FURIN;FOS;MAPK8IP2;AQP3;GLS;RHOB;NR4A1;BMP2;APOM;FOSB;TMBIM6;IL6ST;JUNB;SQSTM1;ATF3;ATP6V1C1
Xenobiotic Metabolism	23/200	1.5845277093124272E-5	6.470154813025744E-5	2.966183279283689	32.7841532228716	ABCC3;ARG2;PMM1;IL1R1;MAOA;SHMT2;SAR1B;GSTO1;SSR3;SERPINA6;ADH5;PAPSS2;TNFRSF1A;UGDH;RBP4;DHRS7;ID2;CAT;LONP1;BLVRB;TMBIM6;FBP1;LPIN2
UV Response Dn	18/144	4.315504826585981E-5	1.5484685378891965E-4	3.250170881749829	32.66652873316366	PHF3;SMAD3;DUSP1;SDC2;INSIG1;ANXA4;PTEN;PRKCA;NR1D2;ADD3;SMAD7;DAB2;DBP;PLCB4;DDAH1;AKT3;BHLHE40;ID1
IL-2/STAT5 Signaling	22/199	4.424195822540562E-5	1.5484685378891965E-4	2.8338086701434158	28.41130364047668	PRNP;PRKCH;GPX4;GSTO1;ANXA4;PTGER2;SWAP70;CTSZ;RORA;FURIN;IGF2R;HOPX;RHOB;BMP2;KLF6;MYO1C;RRAGD;BHLHE40;SNX9;PLIN2;WLS;CDC42SE2
TGF-beta Signaling	10/54	8.288848290310407E-5	2.7076904415013995E-4	5.143795777682033	48.34146695937169	BMP2;SMAD3;APC;SLC20A1;ID2;ID1;ID3;FURIN;JUNB;SMAD7
heme Metabolism	21/200	1.3704688401850303E-4	4.1970608230666555E-4	2.671283038355007	23.761563415783804	CAST;BNIP3L;BTG2;DMTN;ARHGEF12;NCOA4;ASNS;SLC7A11;FOXO3;CLCN3;AQP3;KAT2B;BCAM;SEC14L1;NNT;LAMP2;CAT;BMP2K;BLVRB;LPIN2;OPTN
Protein Secretion	13/96	2.1793779919254471E-4	6.281736564961583E-4	3.5502628826841254	29.9333344984607	NAPA;CD63;CLTC;USO1;CLTA;ATP1A1;ARFGAP3;CLCN3;IGF2R;RPS6KA3;LMAN1;GOLGA4;LAMP2
Bile Acid Metabolism	13/112	9.820776662284479E-4	0.002626760229938178	2.9739847944366375	20.59734333313811	PHYH;DIO1;NR1H4;PIPOX;APOA1;DHCR24;SERPINA6;TTR;NEDD4;CAT;SLC29A1;GC;OPTN
Reactive Oxygen Species Pathway	8/49	0.0010185396809964363	0.002626760229938178	4.4063887447385115	30.357310120914807	PRNP;PRDX4;GPX4;PRDX1;CAT;GLRX2;JUNB;FTL
Coagulation	14/138	0.0023555075472067115	0.005546061458752689	2.556720430107527	15.470712908399666	SERPINA1;GSN;CPQ;HPN;APOA1;FURIN;GNG12;CLU;PRSS23;MMP11;PROC;LAMP2;ANG;TIMP1
Adipogenesis	18/200	0.002376883482322581	0.005546061458752689	2.2434933487565067	13.555108539052792	PHYH;GPX4;GADD45A;SOWAHC;VEGFB;CMBL;TOB1;DHRS7;REEP5;UBC;CAT;ENPP2;CMPK1;DNAJB9;PLIN2;PIM3;HADH;PGM1
Cholesterol Homeostasis	8/74	0.0134213748703251	0.029893062211178628	2.733720180528691	11.784812651276724	SCD;ANXA5;SC5D;TRIB3;GUSB;ATF5;CLU;ATF3
PI3K/AKT/mTOR Signaling	10/105	0.014295371040428346	0.030455355694825607	2.3760289348964827	10.092942036482016	RPS6KA3;DUSP3;DDIT3;CLTC;PTEN;TRIB3;PTPN11;PLCB1;SQSTM1;TNFRSF1A
Myogenesis	15/200	0.02490263997695518	0.04519367995817792	1.832393776374706	6.766629761078995	APP;PRNP;HDAC5;GSN;ITGB5;PDE4DIP;TPD52L1;SORBS3;CLU;MYO1C;ERBB3;SCD;BHLHE40;MYH9;IGFBP7
Complement	15/200	0.02490263997695518	0.04519367995817792	1.832393776374706	6.766629761078995	CEBPB;SERPINA1;CPQ;ANXA5;CLU;F5;DOCK10;PPP2CB;LAMP2;CD59;ANG;TIMP1;CALM1;CD46;CTSD
Epithelial Mesenchymal Transition	15/200	0.02490263997695518	0.04519367995817792	1.832393776374706	6.766629761078995	JUN;ITGB5;GADD45A;PLOD2;SAT1;PVR;RHOB;VEGFA;GREM1;DAB2;CALD1;ID2;CD59;TIMP1;EDIL3
KRAS Signaling Up	15/200	0.02490263997695518	0.04519367995817792	1.832393776374706	6.766629761078995	ERO1A;GALNT3;NR1H4;USH1C;SNAP91;MMP11;RBP4;PCSK1N;BMP2;ANKH;GPNMB;ID2;MAP7;SCG5;TRIB1
Hedgehog Signaling	4/36	0.06603677160896518	0.11157937271859633	2.8108823529411766	7.638695198243444	SLIT1;MYH9;NRCAM;VEGFA
Angiogenesis	4/36	0.06603677160896518	0.11157937271859633	2.8108823529411766	7.638695198243444	APP;PDGFA;TIMP1;VEGFA
Fatty Acid Metabolism	11/158	0.07622220906656899	0.12367254007458105	1.6864696056358486	4.3411454613986935	UGDH;HSDL2;HSPH1;ACSM3;MAOA;ECI1;AQP7;SUCLG2;DHCR24;SDHD;HADH
IL-6/JAK/STAT3 Signaling	7/87	0.07824181106759209	0.12367254007458105	1.9696280991735537	5.018516093563119	JUN;IL1R1;PTPN11;IL6ST;IL13RA1;TNFRSF1A;IFNAR1
Apical Junction	13/200	0.08765717833424934	0.13348041700933036	1.5671882848912995	3.81504056470684	INSIG1;AMIGO2;PTEN;PIK3CB;SORBS3;MAPK13;PPP2R2C;AKT3;CERCAM;CNTN1;MYH9;HADH;NECTIN3
Pancreas Beta Cells	4/40	0.08989497472056943	0.13348041700933036	2.4980392156862745	6.018059342590095	G6PC2;AKT3;IAPP;INS
Oxidative Phosphorylation	12/200	0.14901384258640554	0.21313540120205346	1.437155708293324	2.735936422844538	HSPA9;PHYH;ATP6V0E1;GPX4;NNT;ECI1;SDHD;ATP6V1E1;ATP1B1;SLC25A5;ATP6V1D;ATP6V1C1
Notch Signaling	3/32	0.15493400341133864	0.21313540120205346	2.3238786012399206	4.333466651330447	TCF7L2;CCND1;PRKCA
Pperoxisome	7/104	0.15658927435252906	0.21313540120205346	1.6229871347022238	3.0092274944068422	TTR;PRDX1;ABCC5;DIO1;CAT;DHCR24;SERPINA6
Mitotic Spindle	11/199	0.23180392606957576	0.30698357776781654	1.3158299891471694	1.9235637161058996	CLIP1;GSN;ARHGEF12;APC;PCGF5;NEDD9;MYH9;EZR;ARHGAP5;DYNLL2;CD2AP
Inflammatory Response	10/200	0.35054581559865244	0.44592142111038036	1.1820902968321276	1.2391425446072184	BTG2;KLF6;IL1R1;PTGER2;HPN;GPC3;TIMP1;PVR;SLC7A2;IFNAR1
Spermatogenesis	7/135	0.3549170494552007	0.44592142111038036	1.227918388429752	1.2719652703553916	ADCYAP1;PCSK1N;CSNK2A2;SCG5;MAP7;PEBP1;SNAP91
KEGG_2019_Human
Term	Overlap	P-value	Adjusted P-value	Odds Ratio	Combined Score	Genes
Lysosome	32/123	7.105182926488539E-17	1.9468201218578596E-14	8.151653699098954	303.1039345946416	CD63;ASAH1;HEXB;CTSZ;CLTC;HEXA;GBA;CLTA;GNS;GGA2;LAMP1;NAGLU;SMPD1;LAMP2;PSAP;NEU1;SLC17A5;AGA;GUSB;CTSD;CTSA;CD164;MANBA;MCOLN1;IGF2R;GNPTG;NPC2;GLB1;TPP1;DNASE2;ATP6V0D1;CD68
Insulin secretion	18/86	1.8405602758595294E-8	2.462830810942628E-6	6.040740219532789	107.58927251637435	CAMK2D;KCNJ11;PRKCA;ITPR3;CACNA1D;ATP1A1;ATP1B1;ADCY8;INS;ADCYAP1;PLCB4;CREB3L1;FXYD2;GNAQ;CREB3L2;FFAR1;PLCB1;ATF4
Aldosterone synthesis and secretion	19/98	2.790441630342694E-8	2.462830810942628E-6	5.4918972182217844	95.52870110346502	CAMK2D;CAMK1D;NPR1;ITPR1;PRKCA;CACNA1D;ITPR3;ATP1A1;ATP1B1;ADCY8;NR4A1;PLCB4;CREB3L1;GNAQ;CREB3L2;CALM1;PLCB1;KCNK3;ATF4
Protein processing in endoplasmic reticulum	25/165	3.595373446631574E-8	2.462830810942628E-6	4.094003101843874	70.17544177429568	ERO1A;TRAM1;HSP90AB1;SAR1B;SEL1L;RRBP1;HERPUD1;DNAJB2;LMAN1;HSPH1;MAN1C1;SEC63;EDEM3;SSR4;WFS1;FBXO2;EDEM1;SSR3;UBE2G2;DNAJC3;DNAJC1;DDIT3;STT3A;ATF4;NFE2L2
Long-term potentiation	15/67	1.0963220460216509E-7	5.061710450056137E-6	6.564820757311818	105.20870152785142	CAMK2D;ITPR1;PRKCA;ITPR3;ADCY8;GRM1;RPS6KA3;PPP3R1;PLCB4;RAP1A;PPP1R1A;GNAQ;PLCB1;CALM1;ATF4
Sphingolipid signaling pathway	20/119	1.4667408897628934E-7	5.061710450056137E-6	4.613763534626844	72.59781279327653	OPRD1;CERS4;ASAH1;ROCK2;PTEN;PPP2R5A;PRKCA;PIK3CB;TNFRSF1A;MAPK13;PPP2CB;PLCB4;SPTLC2;PPP2R2C;GNAQ;SMPD1;AKT3;PLCB1;CTSD;CERS2
MAPK signaling pathway	34/295	1.5264450847407835E-7	5.061710450056137E-6	3.0001401738155313	47.08766232873596	RASGRF2;RASGRF1;PDGFA;CACNA1D;EFNA5;INS;RPS6KA3;PPP3R1;RAP1A;IRAK1;ERBB3;AKT3;MAP3K2;JUN;JUND;DUSP3;IL1R1;GADD45A;DUSP1;CACNA2D1;VEGFB;CACNA2D2;PRKCA;FOS;MAPK8IP2;GNG12;PGF;VEGFA;TNFRSF1A;MAPK13;NR4A1;DDIT3;TAB2;ATF4
Dopaminergic synapse	21/131	1.6589495184164518E-7	5.061710450056137E-6	4.362719633307869	68.11039093477675	CAMK2D;MAOA;ITPR1;PPP2R5A;PRKCA;CACNA1D;ITPR3;FOS;GNG12;MAPK13;PPP2CB;PLCB4;PPP2R2C;CREB3L1;GNAQ;CREB3L2;AKT3;CALM1;PLCB1;ATF4;KCNJ3
cGMP-PKG signaling pathway	24/166	1.6626056222812128E-7	5.061710450056137E-6	3.869811640929917	60.40663602698777	OPRD1;NPR1;ROCK2;ITPR1;NFATC2;CACNA1D;ITPR3;ATP1A1;ATP1B1;ADCY8;SLC8A2;INS;RGS2;PPP3R1;PLCB4;CREB3L1;GNAQ;FXYD2;CREB3L2;AKT3;CALM1;SLC25A5;PLCB1;ATF4
Adrenergic signaling in cardiomyocytes	22/145	2.2947858346896414E-7	6.287713187049617E-6	4.08952861163227	62.518489242782756	CAMK2D;CACNA2D1;CACNA2D2;PPP2R5A;PRKCA;CACNA1D;ATP1A1;ATP1B1;ADCY8;MAPK13;PPP2CB;PLCB4;PPP1R1A;PPP2R2C;CREB3L1;GNAQ;FXYD2;CREB3L2;AKT3;CALM1;PLCB1;ATF4
Other glycan degradation	8/18	3.195902371355015E-7	7.960702270466128E-6	18.09550827423168	270.64051442239224	MANBA;GLB1;HEXB;GBA;HEXA;FUCA2;NEU1;AGA
Oxytocin signaling pathway	22/153	5.938114753050575E-7	1.3558695352798812E-5	3.8381716089254256	55.02673006492871	JUN;CAMK2D;CAMK1D;NPR1;ROCK2;CACNA2D1;ITPR1;CACNA2D2;NFATC2;PRKCA;CACNA1D;ITPR3;FOS;ADCY8;RGS2;PPP3R1;PLCB4;CCND1;GNAQ;CALM1;PLCB1;KCNJ3
Human cytomegalovirus infection	27/225	1.3097723947998811E-6	2.7605972013474417E-5	3.124326701110256	42.32105841241622	ROCK2;PTGER2;ITPR1;ITPR3;PIK3CB;ADCY8;PPP3R1;CCND1;CREB3L1;CREB3L2;AKT3;B2M;JAK1;ARHGEF12;IL1R1;NFATC2;PRKCA;GNG12;HLA-E;VEGFA;TNFRSF1A;MAPK13;PLCB4;GNAQ;CALM1;PLCB1;ATF4
Glucagon signaling pathway	17/103	1.6210004693797813E-6	3.172529490071858E-5	4.501403128559918	60.01480878067797	CAMK2D;GCGR;ITPR1;ITPR3;PPP3R1;G6PC2;PKM;PLCB4;CREB3L1;GNAQ;CREB3L2;AKT3;CALM1;PLCB1;FBP1;ATF4;PCK2
Thyroid hormone synthesis	14/74	2.5259602425516836E-6	4.614087376394409E-5	5.301666666666667	68.33259463141029	ITPR1;PRKCA;ITPR3;ATP1A1;ATP1B1;ADCY8;PLCB4;TTR;CREB3L1;FXYD2;GNAQ;CREB3L2;PLCB1;ATF4
Insulin resistance	17/108	3.1815832082233603E-6	5.4484612440825046E-5	4.252957317473446	53.83449350241168	GFPT1;PTEN;PTPN11;PIK3CB;PTPRF;TNFRSF1A;INS;RPS6KA3;G6PC2;TBC1D4;PPP1R3B;CREB3L1;PPP1R3E;CREB3L2;AKT3;TRIB3;PCK2
Amino sugar and nucleotide sugar metabolism	11/48	4.27783060536995E-6	6.595192657760343E-5	6.739091404571831	83.30908291646043	UGDH;UGP2;GNPDA1;PMM1;HEXB;AMDHD2;HEXA;UAP1L1;GFPT1;RENBP;PGM1
Phosphatidylinositol signaling system	16/99	4.3326083153170135E-6	6.595192657760343E-5	4.385197113034477	54.15429368989995	CDS1;ITPR1;PTEN;PRKCA;ITPR3;PIK3CB;PIP4P2;PLCB4;INPP5F;IMPA2;IMPAD1;PLCG2;PI4KA;PLCE1;CALM1;PLCB1
Cholinergic synapse	17/112	5.290371132508766E-6	7.629272054249483E-5	4.07303024586556	49.48577852203626	CAMK2D;ITPR1;PRKCA;CACNA1D;ITPR3;PIK3CB;FOS;GNG12;ADCY8;PLCB4;CREB3L1;GNAQ;CREB3L2;AKT3;PLCB1;ATF4;KCNJ3
Estrogen signaling pathway	19/137	5.9113312867155224E-6	8.098523862800265E-5	3.6692580939815285	44.17287539615755	SHC2;JUN;HSP90AB1;ITPR1;ITPR3;PIK3CB;FOS;ADCY8;GRM1;PLCB4;CREB3L1;GNAQ;CREB3L2;AKT3;CALM1;PLCB1;CTSD;ATF4;KCNJ3
Glycosaminoglycan degradation	7/19	8.106317870230839E-6	1.0488297297489671E-4	13.177685950413224	154.48025734419878	NAGLU;GLB1;HEXB;HEXA;HPSE;GUSB;GNS
Thyroid hormone signaling pathway	17/116	8.577623613991036E-6	1.0488297297489671E-4	3.9076427355997247	45.58794209485113	PFKFB2;DIO1;PRKCA;SLC16A10;PIK3CB;ATP1A1;ATP1B1;KAT2B;PLCB4;CCND1;TBC1D4;FXYD2;AKT3;PLCG2;PLCE1;PLCB1;WNT4
GnRH signaling pathway	15/93	8.804045176724907E-6	1.0488297297489671E-4	4.370587695975062	50.87494873601604	MAP3K2;EGR1;CAMK2D;JUN;ITPR1;PRKCA;ITPR3;CACNA1D;ADCY8;MAPK13;PLCB4;GNAQ;PLCB1;CALM1;ATF4
Circadian entrainment	15/97	1.4881269474259774E-5	1.6989449316446575E-4	4.156516177795866	46.20136992468863	CAMK2D;ITPR1;PRKCA;CACNA1D;ITPR3;FOS;GNG12;ADCY8;ADCYAP1;PLCB4;PER3;GNAQ;CALM1;PLCB1;KCNJ3
Gastric acid secretion	13/75	1.5588319079637594E-5	1.7084797711282805E-4	4.758006980936673	52.666325511878874	CAMK2D;ITPR1;KCNJ16;PRKCA;ITPR3;ATP1A1;ATP1B1;ADCY8;PLCB4;GNAQ;EZR;PLCB1;CALM1
Cortisol synthesis and secretion	12/65	1.699245142593859E-5	1.74405892390207E-4	5.134137050150136	56.3868992581959	NR4A1;PLCB4;CREB3L1;GNAQ;CREB3L2;ITPR1;ITPR3;CACNA1D;PLCB1;ADCY8;KCNK3;ATF4
Proteoglycans in cancer	23/201	1.7185982096845216E-5	1.74405892390207E-4	2.949363836720345	32.358699065064634	CD63;CAMK2D;ARHGEF12;ITGB5;ROCK2;SDC2;ITPR1;PRKCA;ITPR3;PTPN11;IQGAP1;PIK3CB;VEGFA;MAPK13;CCND1;ERBB3;AKT3;PLCG2;GPC3;PLCE1;HPSE;EZR;WNT4
AGE-RAGE signaling pathway in diabetic complications	15/100	2.1630632862335583E-5	2.0437218635448106E-4	4.009184603519596	43.06425574032337	EGR1;JUN;SMAD3;VEGFB;PRKCA;PIK3CB;MAPK13;VEGFA;DIAPH1;PLCB4;CCND1;AKT3;PLCG2;PLCE1;PLCB1
Inflammatory mediator regulation of TRP channels	15/100	2.1630632862335583E-5	2.0437218635448106E-4	4.009184603519596	43.06425574032337	CAMK2D;PRKCH;IL1R1;PTGER2;ITPR1;PRKCA;ITPR3;PIK3CB;ADCY8;MAPK13;PLCB4;GNAQ;PLCG2;CALM1;PLCB1
Sphingolipid metabolism	10/47	2.3501477641011958E-5	2.1464682912124253E-4	6.119187908287435	65.22104159726489	CERS4;ASAH1;SPTLC2;GLB1;SMPD1;GBA;NEU1;ACER3;KDSR;CERS2
Fluid shear stress and atherosclerosis	18/139	2.6752340807778307E-5	2.3389823299915213E-4	3.3853651785361225	35.6441327728959	PIAS4;JUN;HSP90AB1;IL1R1;DUSP1;GSTO1;SDC2;PDGFA;PIK3CB;FOS;ASS1;TNFRSF1A;MAPK13;VEGFA;AKT3;CALM1;SQSTM1;NFE2L2
Amphetamine addiction	12/68	2.731658195610536E-5	2.3389823299915213E-4	4.858330505598914	51.0514178076237	CAMK2D;PPP3R1;JUN;MAOA;CREB3L1;CREB3L2;FOSB;PRKCA;CACNA1D;FOS;CALM1;ATF4
Osteoclast differentiation	17/127	2.886037226471354E-5	2.396285454706518E-4	3.5148473987183664	36.74084433912385	JUN;JUND;IL1R1;NFATC2;PIK3CB;FOS;TNFRSF1A;MAPK13;PPP3R1;AKT3;PLCG2;FOSB;TAB2;JUNB;SQSTM1;IFNAR1;JAK1
Ferroptosis	9/40	3.7494144637380595E-5	3.0215869501889065E-4	6.567474708913915	66.93127431165213	PRNP;GPX4;NCOA4;SLC40A1;SAT2;SLC7A11;SAT1;SLC39A14;FTL
Relaxin signaling pathway	17/130	3.913165301058254E-5	3.0634494071141757E-4	3.420993645658219	34.71822385601858	SHC2;JUN;SMAD3;VEGFB;PRKCA;PIK3CB;FOS;GNG12;ADCY8;MAPK13;VEGFA;PLCB4;CREB3L1;CREB3L2;AKT3;PLCB1;ATF4
Parathyroid hormone synthesis, secretion and action	15/106	4.3647849114907215E-5	3.3220862937457157E-4	3.74366396416456	37.58397734940839	EGR1;CASR;JUND;ITPR1;PRKCA;ITPR3;FOS;ADCY8;LRP6;PLCB4;CREB3L1;GNAQ;CREB3L2;PLCB1;ATF4
Glioma	12/75	7.453366715906511E-5	5.51952021664428E-4	4.31693247370207	41.02924702006056	SHC2;CAMK2D;CAMK1D;CCND1;GADD45A;AKT3;PTEN;PLCG2;PDGFA;PRKCA;PIK3CB;CALM1
Platelet activation	16/124	7.708305566111548E-5	5.558094013459379E-4	3.365685494563776	31.875152162270666	ARHGEF12;ROCK2;ITPR1;ITPR3;PIK3CB;ADCY8;MAPK13;VAMP8;RAP1A;PLCB4;STIM1;GNAQ;AKT3;PLCG2;TLN1;PLCB1
Serotonergic synapse	15/113	9.23752318414228E-5	6.489952185782012E-4	3.474982364817202	32.28137572476978	GABRB3;APP;MAOA;DUSP1;ITPR1;PRKCA;CACNA1D;ITPR3;GNG12;SLC6A4;PLCB4;GNAQ;ALOX5;PLCB1;KCNJ3
Cushing syndrome	18/155	1.1364030172180461E-4	7.784360667943616E-4	2.9874794817169	27.1336997766819	TCF7L2;CAMK2D;ITPR1;CACNA1D;ITPR3;ADCY8;NR4A1;RAP1A;PLCB4;CCND1;APC;CREB3L1;GNAQ;CREB3L2;PLCB1;KCNK3;ATF4;WNT4
Focal adhesion	21/199	1.2767085742708406E-4	8.532149984151471E-4	2.686431876121235	24.08669604153478	JUN;SHC2;ITGB5;ROCK2;RASGRF1;VEGFB;PTEN;PDGFA;PRKCA;PARVB;PIK3CB;ARHGAP5;PGF;VEGFA;DIAPH1;RAP1A;CCND1;AKT3;COL9A2;TLN1;DOCK1
PI3K-Akt signaling pathway	31/354	1.3245315349188485E-4	8.64099144208963E-4	2.195069010529325	19.60038918071111	HSP90AB1;ITGB5;PTEN;PDGFA;PIK3CB;FOXO3;EFNA5;INS;PPP2CB;CCND1;ERBB3;CREB3L1;CREB3L2;AKT3;PCK2;JAK1;VEGFB;PPP2R5A;PRKCA;GNG12;PGF;VEGFA;NR4A1;G6PC2;PPP2R2C;DDIT4;SGK3;COL9A2;PKN1;ATF4;IFNAR1
Renin secretion	11/69	1.5253524916843478E-4	9.719687970267703E-4	4.2943510451180105	37.73925017584725	ADCYAP1;PPP3R1;PLCB4;NPR1;PTGER2;GNAQ;ITPR1;ITPR3;CACNA1D;PLCB1;CALM1
FoxO signaling pathway	16/132	1.6271258686137883E-4	0.0010132556545458592	3.1322524895070365	27.324283475921174	SMAD3;GADD45A;FBXO25;PTEN;FOXO6;PIK3CB;FOXO3;GRM1;INS;MAPK13;G6PC2;CCND1;AKT3;CAT;SGK3;PCK2
Endocrine and other factor-regulated calcium reabsorption	9/48	1.6935789952033961E-4	0.0010155808774944394	5.218115612198452	45.31148778718558	PLCB4;FXYD2;GNAQ;CLTC;CLTA;PRKCA;ATP1A1;ATP1B1;PLCB1
Cellular senescence	18/160	1.7049897943337305E-4	0.0010155808774944394	2.881528404879035	25.00239162611372	SMAD3;GADD45A;ITPR1;PTEN;NFATC2;CACNA1D;ITPR3;PIK3CB;FOXO3;HLA-E;MAPK13;PPP3R1;CCND1;AKT3;TRPM7;CALM1;SLC25A5;SQSTM1
Human T-cell leukemia virus 1 infection	22/219	1.8262627163070677E-4	0.0010452564417501372	2.5434278602108553	21.894001817386584	EGR1;JUN;SMAD3;IL1R1;PTEN;NFATC2;FOS;PIK3CB;ADCY8;HLA-E;TNFRSF1A;KAT2B;PPP3R1;CCND1;CREB3L1;CREB3L2;AKT3;TLN1;SLC25A5;B2M;ATF4;JAK1
AMPK signaling pathway	15/120	1.8311061753287076E-4	0.0010452564417501372	3.242124978716159	27.899847524523437	PFKFB2;PPP2R5A;PIK3CB;FOXO3;INS;PPP2CB;G6PC2;CCND1;PPP2R2C;SCD;CREB3L1;CREB3L2;AKT3;FBP1;PCK2
mTOR signaling pathway	17/152	2.744711765673207E-4	0.0015347980077437934	2.8601885039161026	23.455445772283728	PTEN;PRKCA;PIK3CB;TNFRSF1A;LRP6;INS;RPS6KA3;CLIP1;RRAGC;AKT3;RRAGD;DDIT4;ATP6V1E1;ATP6V1D;FNIP2;ATP6V1C1;WNT4
Glutamatergic synapse	14/114	3.5748473202572084E-4	0.0019590163315009504	3.1743333333333332	25.192835901081583	ITPR1;PRKCA;CACNA1D;ITPR3;GNG12;ADCY8;GRM1;GLS;PPP3R1;PLCB4;GNAQ;PLCB1;SLC38A2;KCNJ3
Kaposi sarcoma-associated herpesvirus infection	19/186	3.9744736317996244E-4	0.0021353054413982293	2.5859729642511384	20.24932696124974	JUN;ITPR1;NFATC2;ITPR3;PIK3CB;FOS;GNG12;HLA-E;TNFRSF1A;MAPK13;VEGFA;PPP3R1;CCND1;AKT3;PLCG2;IL6ST;CALM1;IFNAR1;JAK1
Wnt signaling pathway	17/158	4.334278357442156E-4	0.0022303104968371752	2.7376140725488702	21.199495460064576	TCF7L2;JUN;CAMK2D;SMAD3;ROCK2;CSNK2A2;NFATC2;PRKCA;LRP6;PPP3R1;PLCB4;CCND1;APC;TBL1XR1;TBL1X;PLCB1;WNT4
Salivary secretion	12/90	4.3556485550362865E-4	0.0022303104968371752	3.4840124246300017	26.96230826082228	CST3;PLCB4;FXYD2;GNAQ;ITPR1;PRKCA;ITPR3;ATP1A1;ATP1B1;PLCB1;ADCY8;CALM1
Chagas disease (American trypanosomiasis)	13/103	4.39550243902217E-4	0.0022303104968371752	3.2729290527150217	25.29895125275853	JUN;SMAD3;PIK3CB;FOS;TNFRSF1A;MAPK13;PPP2CB;PLCB4;IRAK1;PPP2R2C;GNAQ;AKT3;PLCB1
Calcium signaling pathway	19/188	4.544652124101807E-4	0.0022640630581889	2.5551004499875987	19.66504747658733	CAMK2D;CAMK1D;ITPR1;PRKCA;CACNA1D;ITPR3;ADCY8;GRM1;SLC8A2;PPP3R1;PLCB4;STIM1;ERBB3;GNAQ;PLCG2;PLCE1;CALM1;SLC25A5;PLCB1
Carbohydrate digestion and absorption	8/44	4.8304220895518246E-4	0.0023634565223878573	5.019700551615445	38.32745431517597	G6PC2;FXYD2;AKT3;CACNA1D;PIK3CB;ATP1A1;SLC37A4;ATP1B1
Rap1 signaling pathway	20/206	5.4763043475035E-4	0.002625305766991324	2.4444960160903535	18.357944801583898	FARP2;VEGFB;PDGFA;PRKCA;PIK3CB;ADCY8;EFNA5;PGF;VEGFA;INS;MAPK13;PLCB4;RAP1A;GNAQ;AKT3;ID1;PLCE1;TLN1;CALM1;PLCB1
Neurotrophin signaling pathway	14/119	5.557216587061926E-4	0.002625305766991324	3.0223809523809524	22.653479685432835	SHC2;JUN;CAMK2D;PTPN11;PIK3CB;FOXO3;MAPK13;RPS6KA3;RAP1A;IRAK1;AKT3;PLCG2;CALM1;ATF4
Pathways in cancer	39/530	7.121081846298771E-4	0.003307078687942141	1.81811252858196	13.176371863164476	CEBPA;CAMK2D;HSP90AB1;ROCK2;PTGER2;PTEN;PDGFA;PIK3CB;ADCY8;LRP6;CCND1;AKT3;PLCG2;CTNNA2;JAK1;IL13RA1;WNT4;TCF7L2;JUN;SMAD3;ARHGEF12;GSTO1;GADD45A;NCOA4;VEGFB;PRKCA;FOS;GNG12;PGF;VEGFA;BMP2;PLCB4;APC;GNAQ;PLCB1;IL6ST;CALM1;IFNAR1;NFE2L2
Endometrial cancer	9/58	7.348278002570712E-4	0.0033557136211739584	4.151020408163265	29.95324177910888	TCF7L2;CCND1;APC;GADD45A;AKT3;PTEN;PIK3CB;CTNNA2;FOXO3
Human immunodeficiency virus 1 infection	20/212	7.872462830404912E-4	0.003479120670211203	2.367356115107914	16.919421759604663	JUN;ITPR1;NFATC2;PRKCA;ITPR3;FOS;PIK3CB;GNG12;HLA-E;TNFRSF1A;MAPK13;CUL4A;PPP3R1;IRAK1;GNAQ;AKT3;PLCG2;TAB2;CALM1;B2M
cAMP signaling pathway	20/212	7.872462830404912E-4	0.003479120670211203	2.367356115107914	16.919421759604663	JUN;CAMK2D;NPR1;ROCK2;PTGER2;CACNA1D;FOS;PIK3CB;ATP1A1;ADCY8;ATP1B1;ADCYAP1;RAP1A;CREB3L1;FXYD2;CREB3L2;AKT3;PLCE1;CALM1;HCN2
VEGF signaling pathway	9/59	8.347888613386427E-4	0.0036242500277494905	4.067786982248521	28.833823519907153	SHC2;PPP3R1;AKT3;PLCG2;NFATC2;PRKCA;PIK3CB;MAPK13;VEGFA
Aldosterone-regulated sodium reabsorption	7/37	8.465401524670342E-4	0.0036242500277494905	5.266115702479339	37.25436101798362	SLC9A3R2;FXYD2;PRKCA;PIK3CB;ATP1A1;ATP1B1;INS
Pancreatic secretion	12/98	9.469194093479523E-4	0.003991629510174445	3.158592498480915	21.991057716321478	RAP1A;PLCB4;GNAQ;FXYD2;ITPR1;PRKCA;ITPR3;RAB27B;ATP1A1;ATP1B1;PLCB1;ADCY8
Autophagy	14/128	0.0011489401245089491	0.004705937017236783	2.7824561403508774	18.834210197186902	ITPR1;PTEN;PIK3CB;INS;VAMP8;PPP2CB;LAMP1;RRAGC;LAMP2;AKT3;RRAGD;DDIT4;CTSD;RAB7A
Inositol phosphate metabolism	10/74	0.0011543715555735311	0.004705937017236783	3.532656990521327	23.895595556719268	PLCB4;INPP5F;IMPA2;IMPAD1;PTEN;PLCG2;PI4KA;PLCE1;PIK3CB;PLCB1
Vibrio cholerae infection	8/50	0.0011678967780003695	0.004705937017236783	4.301249577845322	29.044406163814624	ERO1A;ATP6V0E1;PLCG2;PRKCA;ATP6V1E1;ATP6V0D1;ATP6V1D;ATP6V1C1
Hippo signaling pathway	16/160	0.0013881838856367658	0.0055124983284706355	2.5194908512330945	16.577642460775305	TCF7L2;PATJ;SMAD3;WWC1;SMAD7;MOB1B;PPP2CB;BMP2;CCND1;APC;PPP2R2C;ID2;ID1;CTNNA2;TEAD1;WNT4
Vascular smooth muscle contraction	14/132	0.0015472264919534475	0.0060562865542177794	2.6875706214689266	17.39205241013652	PRKCH;ARHGEF12;NPR1;ROCK2;ITPR1;PRKCA;CACNA1D;ITPR3;ADCY8;PLCB4;CALD1;GNAQ;CALM1;PLCB1
C-type lectin receptor signaling pathway	12/104	0.0015972042540378741	0.0061638586705123595	2.951667871527419	19.007266791632027	PPP3R1;JUN;ARHGEF12;AKT3;ITPR1;PLCG2;NFATC2;ITPR3;PTPN11;PIK3CB;CALM1;MAPK13
Retrograde endocannabinoid signaling	15/148	0.0016910842359928095	0.006349675352437189	2.555808472313083	16.312154668663016	GABRB3;GABRA2;ITPR1;PRKCA;CACNA1D;ITPR3;GNG12;ADCY8;GRM1;MAPK13;PLCB4;GNAQ;NAPEPLD;PLCB1;KCNJ3
Mitophagy	9/65	0.0016917018274741416	0.006349675352437189	3.6308114961961118	23.171912522518415	BNIP3L;JUN;CSNK2A2;FOXO3;SQSTM1;OPTN;TBC1D15;RAB7A;ATF4
Synaptic vesicle cycle	10/78	0.0017354079703947476	0.006416871682192168	3.324156676888765	21.130044305580785	NAPA;ATP6V0E1;CLTC;CLTA;STX3;ATP6V1E1;ATP6V0D1;ATP6V1D;ATP6V1C1;SLC6A4
Tuberculosis	17/179	0.001756442978702236	0.006416871682192168	2.3801053143944424	15.100493791983052	HSPA9;CEBPB;CAMK2D;ARHGEF12;CEBPG;TNFRSF1A;MAPK13;PPP3R1;LAMP1;IRAK1;LAMP2;AKT3;ATP6V0D1;CALM1;CTSD;JAK1;RAB7A
Human papillomavirus infection	26/330	0.0020752327526913326	0.007481760187334541	1.9462401474701245	12.023252652003587	PATJ;ITGB5;PTEN;PIK3CB;PPP2CB;CCND1;CREB3L1;CREB3L2;AKT3;ATP6V1E1;ATP6V1D;ATP6V1C1;JAK1;WNT4;TCF7L2;ATP6V0E1;PPP2R5A;HLA-E;VEGFA;TNFRSF1A;PKM;APC;PPP2R2C;COL9A2;ATP6V0D1;IFNAR1
Apelin signaling pathway	14/137	0.0022007164835092454	0.007831120993266666	2.5776422764227642	15.772521681821067	EGR1;HDAC5;SMAD3;ITPR1;ITPR3;GNG12;ADCY8;SLC8A2;PLCB4;CCND1;GNAQ;AKT3;CALM1;PLCB1
Epithelial cell signaling in Helicobacter pylori infection	9/68	0.0023282638769891013	0.00817877310634633	3.445652391936616	20.889723852249517	JUN;ATP6V0E1;PLCG2;PTPN11;ATP6V1E1;ATP6V0D1;ATP6V1D;ATP6V1C1;MAPK13
Proximal tubule bicarbonate reclamation	5/23	0.002484057912184887	0.008615593265046318	6.2583431488025125	37.5366773103696	FXYD2;ATP1A1;ATP1B1;GLS;PCK2
TNF signaling pathway	12/110	0.002577400376589921	0.008827596289820478	2.7700809539968008	16.512380528043167	JUN;CEBPB;CREB3L1;CREB3L2;AKT3;TAB2;PIK3CB;FOS;JUNB;ATF4;TNFRSF1A;MAPK13
Prostate cancer	11/97	0.0028256818665494086	0.009558479400426395	2.8919418466716325	16.972822820166467	TCF7L2;HSP90AB1;CCND1;CREB3L1;CREB3L2;AKT3;PTEN;PDGFA;PIK3CB;ATF4;INS
Long-term depression	8/60	0.0038296148666098597	0.012787437593874539	3.4722676850336427	19.323138548286384	PPP2CB;PLCB4;GNAQ;ITPR1;PRKCA;ITPR3;PLCB1;GRM1
Melanogenesis	11/101	0.0038735668623780532	0.012787437593874539	2.762831158560696	15.343602557503145	TCF7L2;CAMK2D;PLCB4;CREB3L1;GNAQ;CREB3L2;PRKCA;CALM1;PLCB1;ADCY8;WNT4
Gap junction	10/88	0.004253856995733858	0.013829396490760612	2.896463725847612	15.814486813228786	MAP3K2;PLCB4;GNAQ;ITPR1;PDGFA;PRKCA;ITPR3;PLCB1;ADCY8;GRM1
Hepatitis B	15/163	0.0042901412471337665	0.013829396490760612	2.2949618271429952	12.510836655260466	JUN;SMAD3;NFATC2;PRKCA;PIK3CB;FOS;MAPK13;IRAK1;CREB3L1;CREB3L2;AKT3;TAB2;IFNAR1;ATF4;JAK1
Collecting duct acid secretion	5/27	0.005175912461189129	0.016332460988152515	5.119391797837028	26.94714551014701	ATP6V0E1;ATP6V1E1;ATP6V0D1;ATP6V1D;ATP6V1C1
Ras signaling pathway	19/232	0.0051858544013476966	0.016332460988152515	2.022585814286919	10.642483839585283	SHC2;RASGRF2;RASGRF1;VEGFB;PDGFA;PRKCA;PTPN11;PIK3CB;GNG12;EFNA5;PGF;VEGFA;INS;RAP1A;AKT3;PLCG2;PLCE1;CALM1;PLA1A
Hepatocellular carcinoma	15/168	0.005668161182145445	0.017648592771680138	2.219378812311575	11.480603619252488	TCF7L2;SHC2;SMAD3;GADD45A;GSTO1;PTEN;PRKCA;PIK3CB;LRP6;CCND1;APC;AKT3;PLCG2;WNT4;NFE2L2
Th17 cell differentiation	11/107	0.006003510206810131	0.01848271681647164	2.589338671411625	13.24553138355073	PPP3R1;JUN;SMAD3;HSP90AB1;IL1R1;NFATC2;RORA;FOS;IL6ST;JAK1;MAPK13
Signaling pathways regulating pluripotency of stem cells	13/139	0.006602658078803599	0.020101425706579846	2.333389955268671	11.714277859038912	SMAD3;PCGF5;PIK3CB;BMI1;MAPK13;APC;ID2;AKT3;ID1;ID3;IL6ST;WNT4;JAK1
Oocyte meiosis	12/125	0.007246769957262314	0.02181994470648213	2.400479263447754	11.827640064651899	RPS6KA3;PPP2CB;PPP3R1;CPEB1;CAMK2D;SLK;ITPR1;PPP2R5A;ITPR3;CALM1;ADCY8;INS
Prolactin signaling pathway	8/70	0.009746149586927851	0.029026575943676424	2.910699306032182	13.479107894052866	SHC2;CCND1;AKT3;PIK3CB;FOS;FOXO3;INS;MAPK13
Regulation of actin cytoskeleton	17/214	0.010551377787633634	0.031086854987221677	1.953635475986876	8.891969586331935	NCKAP1;GSN;ARHGEF12;ITGB5;ROCK2;PDGFA;IQGAP1;PIK3CB;GNG12;INS;DIAPH1;DIAPH2;APC;MYH14;MYH9;EZR;DOCK1
Colorectal cancer	9/86	0.011044838379264857	0.03219452889275075	2.6376853915315452	11.884861933899725	TCF7L2;JUN;SMAD3;CCND1;APC;GADD45A;AKT3;PIK3CB;FOS
Adherens junction	8/72	0.011475674315424131	0.033098260657118024	2.8194444444444446	12.595940686955647	FARP2;TCF7L2;SMAD3;CSNK2A2;IQGAP1;CTNNA2;NECTIN3;PTPRF
Epstein-Barr virus infection	16/201	0.012620398467163764	0.03602072062502991	1.9568857640456685	8.55636724979299	JUN;GADD45A;PIK3CB;HLA-E;MAPK13;PSMD7;CCND1;IRAK1;PSMD2;NEDD4;AKT3;PLCG2;TAB2;B2M;JAK1;IFNAR1
Bacterial invasion of epithelial cells	8/74	0.0134213748703251	0.03791192489143379	2.733720180528691	11.784812651276724	SHC2;CLTC;ELMO1;CLTA;PIK3CB;CTNNA2;DOCK1;CD2AP
Insulin signaling pathway	12/137	0.014446277617346034	0.04039061293013075	2.1686650831353917	9.189324681292353	SHC2;G6PC2;PPP1R3B;PPP1R3E;AKT3;PIK3CB;CALM1;FBP1;PTPRF;RHOQ;PCK2;INS
Alanine, aspartate and glutamate metabolism	5/35	0.01573177009431511	0.043540454604468086	3.7526501766784452	15.581277621160911	GFPT1;ASNS;NAT8L;ASS1;GLS
Cocaine addiction	6/49	0.017439033677467613	0.04778295227626126	3.1433194383501535	12.727439562009629	JUN;MAOA;CREB3L1;CREB3L2;FOSB;ATF4
Vitamin digestion and absorption	4/24	0.01774074569652979	0.04812835961236795	4.500235294117647	18.144459387335594	LMBRD1;BTD;APOA1;APOB

## Sheet: S7w6vsS7w3 DEG
Differentially expressed genes in SC-islet beta cells from S7w6 vs S7w3
gene	p_val	avg_logFC	pct,1	pct,2	p_val_adj
IL1R1	1.96897e-26	0.0500057	0.245	0.114	4.06022e-22
CRB3	2.79555e-15	0.0500495	0.459	0.329	5.76471e-11
SRPX	2.54702e-28	0.050146	0.182	0.067	5.25222e-24
GRB10	5.4182e-35	0.0503848	0.38	0.208	1.11729e-30
HNRNPF	5.37365e-11	0.0504452	0.82	0.725	1.1081e-06
SETBP1	9.99261e-18	0.0504822	0.551	0.411	2.06058e-13
NMT1	1.50823e-16	0.0505019	0.667	0.531	3.11013e-12
RAB21	2.5513e-19	0.0505108	0.806	0.674	5.26104e-15
CD55	1.37048e-20	0.0505533	0.29	0.162	2.82606e-16
ZFP36L1	5.36914e-15	0.0506039	0.153	0.072	1.10717e-10
SNAP91	7.11005e-19	0.0506546	0.517	0.372	1.46616e-14
JUNB	1.39213e-06	0.0506787	0.835	0.766	0.0287071
MTURN	2.05825e-15	0.0507656	0.583	0.45	4.24431e-11
HSPH1	3.52636e-13	0.0508032	0.878	0.784	7.27171e-09
F8A1	6.66624e-16	0.0509613	0.383	0.257	1.37465e-11
LSM2	1.01276e-15	0.0509634	0.766	0.643	2.08842e-11
AAMDC	3.99461e-19	0.0510247	0.461	0.317	8.23728e-15
CTSB	9.31004e-11	0.0510342	0.642	0.533	1.91982e-06
GIPC1	3.22983e-18	0.0510579	0.728	0.59	6.66024e-14
CIAO2A	7.65995e-12	0.0510956	0.649	0.534	1.57956e-07
CMPK1	3.18283e-12	0.051105	0.948	0.881	6.56331e-08
SPCS2	7.08233e-10	0.0511497	0.965	0.917	1.46045e-05
HIBADH	1.83124e-15	0.0511731	0.444	0.315	3.7762e-11
MXI1	1.41873e-27	0.0512843	0.287	0.144	2.92557e-23
ATF5	0.0428703	0.0512985	0.428	0.389	1
PDE8B	8.87896e-43	0.0515081	0.141	0.027	1.83093e-38
SLC4A10	1.95613e-12	0.0515754	0.678	0.561	4.03373e-08
DUSP15	9.6274e-18	0.0516111	0.367	0.236	1.98527e-13
MARC2	8.47612e-21	0.0517458	0.329	0.194	1.74786e-16
MPP1	1.03107e-12	0.0517737	0.693	0.577	2.12617e-08
RALY	2.98175e-13	0.0518397	0.74	0.624	6.14866e-09
APH1A	2.91765e-15	0.051965	0.766	0.644	6.01648e-11
CSNK2B	1.35274e-18	0.0519902	0.868	0.751	2.7895e-14
SLC7A1	3.24327e-18	0.052064	0.764	0.629	6.68794e-14
MAST4	2.34823e-14	0.0523478	0.815	0.703	4.84228e-10
PM20D2	3.17145e-16	0.0525387	0.491	0.356	6.53985e-12
JAK1	9.43572e-13	0.0525517	0.822	0.719	1.94574e-08
NEDD9	4.71107e-30	0.0525861	0.272	0.127	9.7147e-26
GKAP1	2.61709e-17	0.052593	0.453	0.316	5.39669e-13
NDUFB4	5.12289e-18	0.0527191	0.958	0.876	1.05639e-13
SLC25A36	3.60159e-07	0.0527279	0.809	0.735	0.00742684
LARP6	4.11317e-13	0.0527784	0.406	0.29	8.48177e-09
KCNJ11	5.08285e-24	0.0529861	0.477	0.318	1.04813e-19
TMEM192	2.09664e-16	0.0530031	0.66	0.523	4.32348e-12
DOCK1	7.12796e-15	0.0531388	0.599	0.468	1.46986e-10
PBX3	6.80737e-13	0.05315	0.837	0.736	1.40375e-08
ARL8B	1.74823e-13	0.053203	0.751	0.634	3.60502e-09
PYURF	1.28537e-12	0.0532285	0.891	0.803	2.65057e-08
KCNK1	8.37288e-21	0.0532483	0.357	0.218	1.72657e-16
NAPEPLD	1.60288e-14	0.0533004	0.511	0.382	3.3053e-10
HOOK1	2.06269e-16	0.0533422	0.925	0.833	4.25348e-12
LRIG3	2.2268e-23	0.053413	0.434	0.28	4.59188e-19
HABP4	6.40694e-22	0.053526	0.445	0.292	1.32118e-17
GABARAPL1	1.13497e-09	0.0535352	0.751	0.654	2.34041e-05
PIGX	8.86654e-18	0.0535978	0.694	0.554	1.82837e-13
NOL3	1.16367e-14	0.0536341	0.588	0.458	2.3996e-10
RET	1.5231e-21	0.0536442	0.453	0.303	3.14078e-17
GLCCI1	2.1211e-14	0.0536766	0.459	0.333	4.37392e-10
BEX4	1.89125e-14	0.0537024	0.937	0.858	3.89994e-10
MRPL48	2.14297e-18	0.0538037	0.53	0.385	4.41902e-14
MCOLN1	2.6733e-13	0.0539076	0.547	0.423	5.51261e-09
NAMPT	6.36023e-16	0.0539459	0.711	0.58	1.31154e-11
ELOB	3.40304e-08	0.0539643	0.997	0.989	0.000701742
CYSTM1	1.01207e-15	0.0540221	0.986	0.933	2.087e-11
ECI1	4.44196e-21	0.0540707	0.796	0.655	9.15976e-17
WDR25	1.29388e-12	0.0540782	0.704	0.589	2.66811e-08
NR0B2	1.83447e-15	0.0541148	0.233	0.132	3.78287e-11
MFF	1.63126e-15	0.0541497	0.798	0.679	3.36381e-11
BIN1	6.23984e-22	0.0542168	0.631	0.474	1.28672e-17
CLIP1	2.25436e-13	0.0542402	0.595	0.471	4.64871e-09
FKBP4	2.47625e-12	0.054255	0.762	0.652	5.10628e-08
KLF3	1.61342e-15	0.0542607	0.449	0.319	3.32703e-11
TRMT112	1.63853e-15	0.0543564	0.948	0.87	3.37882e-11
MICU1	1.21457e-12	0.054396	0.525	0.404	2.50457e-08
ENHO	3.80285e-19	0.0544588	0.696	0.553	7.84185e-15
PACSIN2	5.52143e-16	0.0545077	0.391	0.264	1.13857e-11
SYF2	1.49374e-18	0.0545101	0.712	0.57	3.08025e-14
ZNF706	6.61271e-13	0.0545936	0.907	0.823	1.36361e-08
TMEM219	2.30055e-17	0.0546364	0.817	0.696	4.74397e-13
FAAP20	3.92981e-10	0.0546781	0.941	0.882	8.10366e-06
CHMP2B	1.13357e-13	0.0547606	0.755	0.638	2.33754e-09
BCAT2	2.11228e-14	0.0548863	0.853	0.749	4.35573e-10
PTPRF	2.1364e-12	0.0550929	0.904	0.822	4.40547e-08
MAFG	9.86738e-13	0.0551344	0.668	0.549	2.03475e-08
HIGD2A	5.1037e-15	0.0551564	0.937	0.856	1.05243e-10
GSTO2	2.66889e-25	0.055182	0.289	0.151	5.50352e-21
ATXN2L	4.88193e-21	0.0551873	0.742	0.594	1.0067e-16
GPNMB	5.60229e-19	0.0552095	0.424	0.282	1.15525e-14
RPLP1	1.44708e-10	0.0553049	0.999	0.999	2.98402e-06
FMR1	7.81327e-21	0.0554838	0.579	0.425	1.61117e-16
UBE2D2	1.27591e-13	0.0554921	0.923	0.842	2.63105e-09
EPB41L4B	6.94183e-15	0.0556334	0.504	0.374	1.43148e-10
TSSC4	4.9974e-16	0.0556728	0.899	0.799	1.03051e-11
GPRC5C	2.91401e-18	0.0557494	0.784	0.652	6.00898e-14
NTPCR	1.66743e-15	0.0558607	0.58	0.446	3.43841e-11
WASHC2A	6.98819e-23	0.0558946	0.534	0.372	1.44103e-18
TNFRSF1A	3.88406e-21	0.0559519	0.617	0.463	8.00931e-17
XKR4	5.78347e-12	0.0559679	0.428	0.316	1.19261e-07
VTI1B	1.07986e-12	0.0560732	0.784	0.675	2.22679e-08
WSCD2	1.20677e-24	0.0560893	0.307	0.165	2.48847e-20
ZNF524	1.34711e-17	0.0561012	0.558	0.415	2.77788e-13
PPFIBP2	5.99724e-24	0.0561941	0.357	0.208	1.23669e-19
LRRC8D	1.03281e-12	0.0561955	0.58	0.46	2.12977e-08
TSR3	2.95682e-17	0.0562537	0.755	0.623	6.09726e-13
AACS	1.51428e-10	0.0563227	0.864	0.78	3.1226e-06
SHC3	7.6678e-28	0.0564884	0.307	0.158	1.58118e-23
CAMLG	9.73448e-14	0.0566478	0.877	0.782	2.00735e-09
PET117	5.94157e-16	0.0567079	0.44	0.309	1.22521e-11
EIF3F	5.27911e-10	0.0568969	0.979	0.941	1.08861e-05
PNMA6A	8.80908e-20	0.0569945	0.345	0.21	1.81652e-15
MAPRE1	1.06826e-12	0.0570845	0.905	0.821	2.20285e-08
ATG3	1.77571e-17	0.0571001	0.711	0.574	3.6617e-13
REPS1	1.83682e-16	0.0571018	0.516	0.378	3.78772e-12
ATP6V1B2	4.95656e-12	0.057172	0.897	0.815	1.02209e-07
UBE2F	9.77931e-15	0.0571877	0.724	0.599	2.01659e-10
TRIR	6.40305e-14	0.0574104	0.96	0.897	1.32037e-09
TPRG1L	1.55386e-19	0.0574357	0.675	0.526	3.20421e-15
SDC2	2.06661e-22	0.0574358	0.538	0.381	4.26156e-18
NINJ1	2.41844e-10	0.0575585	0.535	0.427	4.98706e-06
ATP6V1C1	5.57271e-13	0.0576002	0.78	0.672	1.14915e-08
KDSR	2.09923e-24	0.0576917	0.547	0.38	4.32883e-20
VAPA	6.12654e-10	0.057782	0.951	0.899	1.26335e-05
PKIB	6.82553e-20	0.0577905	0.893	0.777	1.40749e-15
AMZ2	1.61496e-16	0.0579792	0.556	0.417	3.33021e-12
ATP5MC2	8.64247e-10	0.0579946	0.993	0.973	1.78216e-05
FBXO27	3.55176e-18	0.0579971	0.363	0.232	7.32408e-14
LYRM7	6.45886e-15	0.0580112	0.574	0.442	1.33188e-10
SNX3	1.52039e-17	0.0580267	0.955	0.875	3.13519e-13
RBM39	3.34903e-08	0.0582696	0.929	0.877	0.000690603
DLGAP4	1.52303e-10	0.0582848	0.824	0.732	3.14064e-06
FOXN2	1.35866e-14	0.058348	0.496	0.368	2.80169e-10
GGA2	1.26958e-17	0.0583591	0.722	0.584	2.618e-13
SMCO4	2.68905e-11	0.058368	0.644	0.532	5.54509e-07
WWC1	2.89806e-24	0.0583947	0.557	0.391	5.97609e-20
KATNAL1	5.78883e-18	0.0586838	0.753	0.617	1.19372e-13
GUK1	1.74949e-10	0.0588678	0.989	0.964	3.60762e-06
BTF3	1.06539e-12	0.0589137	0.987	0.953	2.19694e-08
BEND7	1.1835e-19	0.0589335	0.508	0.359	2.44049e-15
FBXO2	9.15875e-24	0.0590603	0.68	0.518	1.88863e-19
PER3	6.96323e-21	0.0590878	0.267	0.143	1.43589e-16
SDR39U1	8.23876e-17	0.0592171	0.698	0.562	1.69891e-12
CUL4A	7.07077e-17	0.0592764	0.698	0.562	1.45806e-12
LARP1	9.8074e-09	0.0593242	0.948	0.91	0.000202238
CLCN4	1.12206e-18	0.059462	0.759	0.621	2.31381e-14
GPX3	2.11631e-07	0.0595393	0.647	0.559	0.00436405
SSH2	4.53866e-12	0.0596877	0.729	0.618	9.35917e-08
MAPK8IP2	2.72195e-15	0.0597848	0.791	0.671	5.61293e-11
TTC7B	1.35652e-21	0.0598418	0.527	0.369	2.79727e-17
JADE1	2.40577e-27	0.0598982	0.41	0.245	4.96094e-23
ERI2	8.90168e-16	0.0600588	0.223	0.131	1.83562e-11
POLR1D	1.36081e-12	0.060106	0.953	0.89	2.80612e-08
PCK2	3.03661e-21	0.0601631	0.432	0.282	6.26179e-17
PIR	1.77975e-21	0.0602187	0.357	0.215	3.67003e-17
GPT2	1.70371e-19	0.0602266	0.44	0.295	3.51321e-15
ADH5	5.66745e-22	0.0602329	0.942	0.84	1.16869e-17
MICOS10	1.17856e-19	0.0603209	0.934	0.836	2.43031e-15
CDC34	2.65557e-18	0.0604185	0.803	0.673	5.47605e-14
TBC1D5	2.65744e-21	0.0604982	0.666	0.511	5.4799e-17
ZFAND5	8.5721e-16	0.0605104	0.89	0.79	1.76765e-11
PSMD7	1.59279e-11	0.0605921	0.923	0.85	3.28449e-07
TCEAL5	9.61342e-10	0.0606648	0.347	0.251	1.98238e-05
NCMAP	8.14894e-48	0.0607112	0.249	0.082	1.68039e-43
CHCHD10	4.73741e-08	0.0607305	0.914	0.854	0.000976901
IARS	2.90481e-08	0.0608194	0.824	0.751	0.000599
SWAP70	8.2385e-32	0.0608417	0.387	0.213	1.69886e-27
HS3ST4	3.21499e-57	0.0609829	0.175	0.031	6.62963e-53
APPL1	7.57736e-19	0.061007	0.751	0.612	1.56253e-14
HDDC2	5.39563e-16	0.0610416	0.778	0.654	1.11263e-11
YARS	1.87944e-20	0.0611127	0.778	0.635	3.8756e-16
PRRG4	8.41055e-19	0.0611394	0.34	0.209	1.73434e-14
GPR137B	2.96192e-14	0.0612195	0.395	0.278	6.10778e-10
FICD	1.33899e-22	0.0612401	0.379	0.23	2.76112e-18
DIPK2A	8.8147e-19	0.0612545	0.352	0.22	1.81768e-14
ITM2B	4.67151e-09	0.0612969	0.985	0.957	9.63313e-05
TCEAL8	2.48794e-14	0.0612981	0.948	0.876	5.13039e-10
PPP1R14A	2.74475e-15	0.0613221	0.231	0.131	5.65994e-11
UGDH	2.54329e-08	0.0613822	0.673	0.58	0.000524453
VDAC2	1.26764e-17	0.0614802	0.927	0.832	2.61399e-13
COX6A1	6.77897e-11	0.0615219	0.987	0.96	1.39789e-06
KLF9	3.00758e-26	0.0615774	0.376	0.218	6.20194e-22
FAM174C	4.64518e-14	0.061746	0.839	0.733	9.57882e-10
NARS	1.89029e-13	0.0619223	0.892	0.803	3.89796e-09
PGRMC2	9.99956e-13	0.0620072	0.911	0.831	2.06201e-08
SBDS	5.39162e-15	0.062132	0.838	0.728	1.11181e-10
LARS	2.69714e-12	0.062279	0.767	0.659	5.56177e-08
VAT1	1.10769e-09	0.0623105	0.929	0.878	2.28416e-05
DTNBP1	1.12452e-19	0.0623762	0.546	0.394	2.31887e-15
MLST8	4.87839e-16	0.062392	0.722	0.591	1.00597e-11
RAB15	2.92831e-15	0.0624062	0.779	0.658	6.03847e-11
SLC43A1	3.17627e-10	0.0624063	0.47	0.367	6.54979e-06
ADCY8	2.00513e-38	0.0624249	0.201	0.064	4.13477e-34
ALOX5	2.1006e-26	0.0624338	0.354	0.198	4.33165e-22
GRM1	1.91758e-33	0.0625563	0.255	0.107	3.95424e-29
SLC25A3	2.36029e-09	0.0626314	0.99	0.972	4.86716e-05
SLC35F3	5.02964e-19	0.0627233	0.576	0.426	1.03716e-14
TLE3	1.37149e-44	0.0627779	0.426	0.226	2.82814e-40
NPM2	6.00218e-18	0.0628599	0.624	0.479	1.23771e-13
BLOC1S1	2.9029e-15	0.0630873	0.93	0.845	5.98606e-11
PRDX1	1.47517e-14	0.0631351	0.926	0.842	3.04196e-10
ROCK2	1.87361e-14	0.0631968	0.867	0.767	3.86358e-10
NEDD4	5.91274e-50	0.0633318	0.216	0.059	1.21927e-45
ZCRB1	6.74588e-15	0.0633461	0.848	0.741	1.39107e-10
HERPUD1	1.38777e-18	0.0633782	0.96	0.888	2.86171e-14
RNF157	7.2269e-19	0.0634139	0.48	0.334	1.49026e-14
PERP	4.94781e-08	0.0634518	0.958	0.913	0.00102029
TMEM126B	1.87204e-16	0.0640334	0.702	0.568	3.86034e-12
CACNA1D	4.68112e-16	0.0641323	0.854	0.744	9.65295e-12
NDUFC2	1.70483e-18	0.0641345	0.958	0.879	3.51552e-14
GNPTG	5.42149e-17	0.0641516	0.591	0.45	1.11797e-12
ATP5PD	3.55675e-20	0.0643944	0.9	0.787	7.33438e-16
CMBL	8.03109e-18	0.064467	0.404	0.268	1.65609e-13
SNTA1	1.44869e-24	0.0644884	0.525	0.357	2.98735e-20
MCOLN3	2.17332e-24	0.0647037	0.656	0.489	4.48161e-20
TMEM60	4.4962e-22	0.0649242	0.704	0.547	9.27161e-18
NDUFB10	2.67544e-17	0.0651212	0.965	0.893	5.51702e-13
RCAN3	5.10521e-10	0.065123	0.896	0.83	1.05275e-05
COPS9	1.3643e-13	0.0652478	0.969	0.914	2.81332e-09
HACD2	6.57089e-12	0.065356	0.766	0.66	1.35498e-07
JDP2	7.82308e-70	0.0653994	0.195	0.03	1.6132e-65
MRPL36	1.69507e-14	0.0654633	0.733	0.61	3.49541e-10
SMAP1	3.26606e-14	0.0654734	0.817	0.708	6.73493e-10
BEX2	5.04424e-13	0.0655567	0.974	0.926	1.04017e-08
DCTN2	1.014e-18	0.065625	0.923	0.823	2.09098e-14
NR1D2	3.0815e-15	0.0659702	0.502	0.37	6.35436e-11
RASGRF2	5.78582e-37	0.0661458	0.346	0.168	1.19309e-32
SEC62	1.42488e-08	0.0662284	0.958	0.914	0.000293825
UBC	2.10547e-13	0.066293	1	0.989	4.34169e-09
RING1	1.07803e-16	0.0665396	0.677	0.54	2.223e-12
BMP2K	1.30037e-23	0.0665411	0.458	0.298	2.6815e-19
DNAJC8	1.11384e-19	0.0667573	0.845	0.717	2.29685e-15
FBXW4	3.35277e-25	0.0667579	0.712	0.545	6.91374e-21
NFE2L2	2.68707e-15	0.0667923	0.733	0.607	5.541e-11
PRSS22	4.16458e-18	0.066818	0.529	0.384	8.58778e-14
HECTD1	7.49418e-17	0.0668572	0.791	0.665	1.54537e-12
PVR	3.54575e-22	0.0669211	0.547	0.386	7.3117e-18
SAP18	2.15247e-19	0.0672572	0.969	0.892	4.43861e-15
SNX9	2.59959e-17	0.0673296	0.74	0.605	5.36061e-13
KLHL24	2.06587e-17	0.0674919	0.73	0.594	4.26003e-13
TGOLN2	4.41886e-17	0.0675372	0.882	0.776	9.11214e-13
SLC1A4	1.86775e-14	0.0675619	0.795	0.68	3.85149e-10
SRPK2	2.39656e-18	0.0675838	0.747	0.609	4.94195e-14
DAB2	3.71307e-51	0.0677943	0.206	0.052	7.65672e-47
FLOT1	4.80549e-19	0.0677943	0.824	0.695	9.90939e-15
BNIP3L	4.36751e-18	0.0679424	0.923	0.828	9.00625e-14
ANAPC16	1.40914e-13	0.0680376	0.955	0.893	2.90579e-09
ATP6V1G1	2.1148e-12	0.0681578	0.988	0.972	4.36093e-08
AKTIP	1.99679e-16	0.0683115	0.578	0.441	4.11758e-12
CD68	2.21285e-10	0.0684329	0.456	0.349	4.56312e-06
ZBTB38	2.41753e-15	0.0686291	0.809	0.694	4.98518e-11
TMEM8A	2.08545e-16	0.0687276	0.878	0.773	4.30041e-12
SCPEP1	1.16934e-16	0.0687534	0.704	0.57	2.4113e-12
AKR7A2	5.81439e-22	0.0687875	0.839	0.702	1.19898e-17
NDUFB2	2.91141e-13	0.0688971	0.993	0.962	6.00363e-09
PRNP	1.00892e-22	0.0689117	0.835	0.693	2.0805e-18
CREB3L1	1.14477e-29	0.0689468	0.247	0.111	2.36062e-25
H2AFZ	4.01895e-13	0.0693202	0.957	0.894	8.28748e-09
ANXA11	1.67741e-28	0.0700356	0.632	0.45	3.45898e-24
CHCHD3	6.61523e-21	0.0700397	0.628	0.472	1.36413e-16
ANG	3.95502e-22	0.0701837	0.5	0.341	8.15565e-18
RTN4	4.07915e-11	0.0701877	0.987	0.968	8.41161e-07
PIGP	1.36025e-22	0.0702037	0.798	0.652	2.80497e-18
CISD3	2.223e-18	0.0702414	0.78	0.646	4.58404e-14
YWHAH	1.09245e-15	0.0704072	0.877	0.774	2.25273e-11
IMPA2	2.62381e-22	0.0704533	0.365	0.22	5.41056e-18
HLA-E	9.15962e-11	0.0705126	0.589	0.481	1.88881e-06
STC2	1.38438e-32	0.0707584	0.343	0.175	2.85472e-28
TRIB1	1.04407e-26	0.0707969	0.383	0.221	2.15298e-22
COMTD1	2.10986e-17	0.0709655	0.878	0.768	4.35074e-13
SMAD7	1.22538e-31	0.071002	0.369	0.197	2.52685e-27
SH3GL2	5.36073e-22	0.0710905	0.697	0.54	1.10544e-17
BMI1	1.67958e-23	0.0713164	0.64	0.474	3.46345e-19
FAM161A	2.34806e-20	0.0713415	0.46	0.31	4.84194e-16
C1orf43	2.79518e-13	0.0713836	0.936	0.866	5.76394e-09
MTLN	3.5148e-17	0.0714037	0.788	0.66	7.24788e-13
RND3	2.30503e-32	0.0714261	0.364	0.193	4.7532e-28
TMEM251	1.19108e-22	0.0716603	0.656	0.494	2.45612e-18
TGFBR3L	7.7998e-19	0.0717985	0.493	0.348	1.6084e-14
ZNF467	1.07978e-20	0.0718625	0.661	0.507	2.22661e-16
SLC17A5	5.6858e-15	0.0718739	0.798	0.685	1.17247e-10
NKX6-1	4.95631e-13	0.0720511	0.876	0.786	1.02204e-08
CBFA2T3	8.58238e-29	0.0721167	0.484	0.304	1.76977e-24
ASPHD2	1.6231e-39	0.0722467	0.311	0.135	3.34699e-35
TMEM14A	3.5126e-14	0.0722785	0.753	0.635	7.24333e-10
MMP11	6.84782e-25	0.0723499	0.35	0.199	1.41209e-20
DIAPH2	6.08377e-14	0.072473	0.662	0.542	1.25454e-09
FAM120A	1.65181e-13	0.0725493	0.821	0.724	3.40619e-09
STARD10	1.1371e-13	0.0725753	0.996	0.981	2.34482e-09
SSR3	4.23134e-17	0.0726769	0.954	0.875	8.72545e-13
MAX	1.24179e-17	0.0727711	0.682	0.543	2.5607e-13
ID2	2.76922e-08	0.0728705	0.584	0.488	0.00057104
EIF4B	1.61423e-12	0.0728747	0.962	0.915	3.3287e-08
ADI1	1.00053e-15	0.0730422	0.823	0.707	2.0632e-11
ADM2	1.32861e-57	0.0731391	0.262	0.077	2.73972e-53
INSIG1	2.82899e-11	0.0733194	0.871	0.785	5.83367e-07
PLEKHB2	6.86154e-20	0.0739138	0.813	0.679	1.41492e-15
ADCY1	3.28798e-26	0.0739293	0.681	0.508	6.78014e-22
TOLLIP	9.50608e-17	0.0739444	0.878	0.774	1.96025e-12
MLLT3	2.98882e-20	0.0741806	0.626	0.472	6.16325e-16
CD302	8.77565e-19	0.0742536	0.578	0.43	1.80963e-14
HSP90AB1	1.23338e-13	0.0742779	0.998	0.991	2.54336e-09
TXNL1	3.34278e-16	0.0743921	0.891	0.792	6.89315e-12
TNFSF12	2.22542e-25	0.0743929	0.405	0.245	4.58904e-21
NAA20	2.26938e-25	0.0744285	0.808	0.653	4.67969e-21
TMEM14C	3.66016e-20	0.0745548	0.891	0.775	7.54762e-16
COX7A2L	4.57154e-18	0.0746832	0.975	0.911	9.42697e-14
WBP2	8.2855e-20	0.0747248	0.665	0.515	1.70855e-15
PPM1E	2.28362e-36	0.0749028	0.49	0.292	4.70906e-32
DNAJB2	1.1379e-16	0.0750688	0.682	0.546	2.34647e-12
TSHZ1	7.59517e-20	0.0750746	0.795	0.658	1.5662e-15
PCGF2	3.81327e-22	0.0752581	0.836	0.7	7.86334e-18
OSTM1	3.60385e-28	0.0752603	0.536	0.355	7.43149e-24
ESD	1.14631e-18	0.0752726	0.954	0.87	2.36381e-14
COX7B	3.59262e-14	0.0753013	0.976	0.925	7.40834e-10
CNKSR3	7.28529e-23	0.0754593	0.642	0.48	1.5023e-18
NAPA	9.80246e-17	0.0755748	0.875	0.77	2.02137e-12
ATP1B1	8.0982e-10	0.0755893	0.896	0.826	1.66993e-05
CPLX2	6.87238e-19	0.0757271	0.685	0.54	1.41715e-14
RPL23	5.61189e-13	0.0759992	0.996	0.985	1.15723e-08
RASGRF1	5.87407e-30	0.076079	0.641	0.454	1.21129e-25
C1D	2.49133e-18	0.0762963	0.829	0.705	5.13737e-14
AK6	4.09021e-22	0.0762977	0.663	0.503	8.43442e-18
SLC7A11	1.35394e-47	0.0764617	0.489	0.274	2.79195e-43
PDZD8	6.1382e-18	0.0769377	0.816	0.691	1.26576e-13
HRK	1.76008e-36	0.0772295	0.213	0.075	3.62947e-32
CLCN5	5.44889e-21	0.0772956	0.761	0.614	1.12362e-16
GPC3	2.55551e-10	0.0773567	0.679	0.574	5.26972e-06
ARPC1A	6.09477e-11	0.0774377	0.842	0.754	1.2568e-06
LONP1	1.20518e-16	0.0775022	0.744	0.614	2.4852e-12
C3orf14	8.03384e-19	0.0776298	0.827	0.702	1.65666e-14
UBE2B	2.98826e-16	0.0780258	0.79	0.669	6.16209e-12
PIAS4	6.62818e-35	0.0781156	0.591	0.388	1.3668e-30
NDUFC1	2.04691e-16	0.0785863	0.889	0.785	4.22093e-12
NFE2L1	5.67624e-20	0.0786275	0.734	0.589	1.1705e-15
TERF2IP	5.34065e-19	0.0786784	0.962	0.891	1.1013e-14
RHEB	8.88018e-19	0.078745	0.875	0.76	1.83118e-14
TTR	3.50146e-08	0.0788211	0.999	0.984	0.000722036
SCG3	3.38465e-12	0.0790748	0.991	0.979	6.97948e-08
CPNE8	1.61059e-42	0.0790971	0.335	0.147	3.32119e-38
TRAPPC3	5.74358e-21	0.0791717	0.907	0.797	1.18438e-16
COX7A2	5.20937e-16	0.0792131	0.992	0.964	1.07422e-11
SURF2	2.92136e-19	0.0793369	0.744	0.601	6.02414e-15
PSIP1	4.68933e-28	0.07957	0.604	0.421	9.66986e-24
TOMM20	1.0697e-15	0.0797626	0.98	0.937	2.20583e-11
SPART	1.28823e-20	0.079769	0.608	0.453	2.65645e-16
OPTN	7.93686e-22	0.0798818	0.757	0.606	1.63666e-17
ABCC8	1.79025e-17	0.0799263	0.961	0.9	3.69168e-13
VAMP2	8.47724e-14	0.0799789	0.978	0.955	1.74809e-09
MPV17	4.76187e-26	0.0800576	0.686	0.513	9.81945e-22
ABHD12	5.92562e-27	0.0803937	0.564	0.385	1.22192e-22
CHMP4A	9.17654e-18	0.0806577	0.767	0.636	1.89229e-13
RNF103	2.77605e-24	0.0806622	0.594	0.426	5.72449e-20
UBE2G2	1.41726e-15	0.0807861	0.722	0.597	2.92254e-11
ASAP2	1.97891e-32	0.0809231	0.455	0.268	4.08071e-28
MRPL33	4.40114e-19	0.0810245	0.904	0.797	9.07559e-15
CDK4	1.1057e-16	0.0811756	0.883	0.785	2.28007e-12
CREBRF	5.25869e-22	0.0813796	0.66	0.501	1.08439e-17
SLC6A4	3.56046e-31	0.0815337	0.664	0.473	7.34203e-27
PAPSS2	7.55619e-10	0.0819127	0.917	0.863	1.55816e-05
ZNF292	2.68829e-07	0.0820059	0.864	0.802	0.00554352
HYI	2.23852e-28	0.082244	0.499	0.319	4.61605e-24
DYNLT3	1.10469e-32	0.0822505	0.746	0.559	2.27799e-28
CPVL	2.4624e-44	0.082384	0.269	0.1	5.07771e-40
MTRNR2L1	3.74377e-29	0.0824853	0.74	0.561	7.72003e-25
SEC63	5.62865e-15	0.0826885	0.903	0.824	1.16068e-10
DNAJB9	2.92961e-14	0.0830244	0.911	0.827	6.04114e-10
CARHSP1	1.33465e-16	0.0831077	0.846	0.736	2.75218e-12
GNAQ	5.52851e-17	0.0836693	0.912	0.827	1.14003e-12
SLC4A7	6.28242e-12	0.0837457	0.587	0.478	1.2955e-07
RAB3C	2.63966e-12	0.0839778	0.765	0.662	5.44324e-08
COMMD7	1.07048e-18	0.0840354	0.835	0.713	2.20744e-14
PPP2R2C	1.12761e-39	0.0843437	0.425	0.224	2.32524e-35
SMIM14	2.29494e-23	0.0844522	0.814	0.668	4.73239e-19
SHISAL2A	1.32933e-69	0.0845253	0.271	0.068	2.74121e-65
H1F0	6.97543e-18	0.0845595	0.784	0.653	1.4384e-13
LRRC2	4.79415e-103	0.0847187	0.2	0.014	9.88602e-99
PPT1	6.19831e-27	0.0847709	0.782	0.617	1.27815e-22
STIM1	8.0551e-33	0.0850015	0.564	0.367	1.66104e-28
UCHL1	7.31346e-14	0.0850221	0.995	0.974	1.50811e-09
ZBTB20	3.92835e-18	0.0850556	0.891	0.785	8.10066e-14
GREM1	3.19196e-30	0.0851228	0.329	0.17	6.58215e-26
CD320	1.59625e-18	0.0851585	0.829	0.705	3.29163e-14
TMCC3	9.69503e-14	0.0853971	0.862	0.769	1.99921e-09
FUCA2	5.57396e-19	0.0856617	0.765	0.628	1.14941e-14
ABCC5	1.0758e-38	0.086061	0.578	0.365	2.21841e-34
SLC25A24	1.50004e-17	0.0862315	0.823	0.707	3.09323e-13
SCD	4.1522e-11	0.0862857	0.984	0.972	8.56225e-07
SPG21	5.5531e-21	0.0863157	0.888	0.773	1.1451e-16
GSE1	1.20567e-16	0.086565	0.86	0.758	2.4862e-12
RPS26	1.70756e-16	0.086588	0.996	0.969	3.52116e-12
RETREG2	1.68456e-21	0.0869395	0.831	0.702	3.47373e-17
KCMF1	2.42119e-21	0.0875817	0.685	0.535	4.99273e-17
GABARAPL2	2.15183e-17	0.0877794	0.983	0.942	4.43729e-13
COX4I1	4.32e-18	0.0879282	0.996	0.976	8.90827e-14
RAD23A	1.39448e-15	0.0880178	0.939	0.868	2.87555e-11
UAP1L1	9.11342e-54	0.0880498	0.318	0.117	1.87928e-49
RFLNA	1.37787e-69	0.0880734	0.291	0.079	2.8413e-65
MTCH2	3.26737e-22	0.0881275	0.935	0.834	6.73765e-18
CPEB1	1.00717e-35	0.0893506	0.507	0.305	2.07689e-31
ANGPTL2	3.00979e-85	0.0894149	0.26	0.048	6.20648e-81
HPSE	8.71051e-43	0.0896316	0.277	0.109	1.79619e-38
ZNF503	2.16409e-34	0.0901127	0.503	0.308	4.46256e-30
MRPS18B	3.25861e-19	0.0905009	0.824	0.703	6.71958e-15
C15orf61	6.86664e-24	0.0908947	0.712	0.552	1.41597e-19
HDAC5	1.00682e-29	0.0909836	0.693	0.508	2.07616e-25
RORA	7.14869e-39	0.0910006	0.46	0.256	1.47413e-34
DPP7	2.30881e-17	0.0910628	0.934	0.85	4.761e-13
PAPPA2	3.11877e-18	0.0912942	0.139	0.056	6.43121e-14
RHOBTB3	5.2797e-15	0.0913638	0.858	0.759	1.08873e-10
KCTD1	8.22099e-49	0.0916027	0.388	0.176	1.69525e-44
MYLIP	4.03864e-29	0.0919273	0.347	0.188	8.32809e-25
CCPG1	7.56398e-12	0.0919566	0.813	0.726	1.55977e-07
CD164	8.58624e-17	0.0919813	0.98	0.951	1.77057e-12
SLC25A33	6.94213e-23	0.0920158	0.666	0.507	1.43154e-18
GCNT3	2.44602e-45	0.0920915	0.324	0.138	5.04393e-41
IRF2BP2	3.67251e-20	0.092437	0.942	0.862	7.57308e-16
SEC14L1	4.06096e-30	0.0924406	0.707	0.522	8.37411e-26
CARS	9.61161e-28	0.0924605	0.62	0.44	1.98201e-23
TXN	4.11984e-17	0.0928193	0.976	0.92	8.49552e-13
MT-ND1	4.07271e-12	0.0928885	0.994	0.996	8.39834e-08
ITPR3	5.5995e-42	0.0929519	0.261	0.097	1.15467e-37
DYNLL2	1.46853e-23	0.0932778	0.867	0.739	3.02825e-19
PRKCH	3.00942e-41	0.0934353	0.396	0.199	6.20573e-37
PCBP1	1.46507e-17	0.0936453	0.973	0.927	3.02111e-13
PDGFA	8.66908e-28	0.0936626	0.463	0.29	1.78765e-23
CABLES1	7.80044e-51	0.0937553	0.344	0.14	1.60853e-46
DGAT2	1.22994e-28	0.0940826	0.58	0.397	2.53626e-24
TMED6	2.77628e-20	0.0941047	0.7	0.551	5.72497e-16
SET	2.77603e-18	0.094119	0.983	0.961	5.72445e-14
WFDC2	4.76532e-28	0.0941986	0.541	0.36	9.82656e-24
BHLHE40	1.88414e-56	0.0943586	0.327	0.119	3.88529e-52
RIMKLA	2.88388e-25	0.094522	0.562	0.394	5.94684e-21
UBE2Q1	3.93747e-23	0.0949314	0.837	0.7	8.11947e-19
EDIL3	4.54457e-32	0.0952056	0.754	0.567	9.37136e-28
GPM6B	2.38771e-33	0.0954086	0.385	0.208	4.9237e-29
MARK1	5.22887e-33	0.096021	0.493	0.302	1.07824e-28
TARS	4.11141e-19	0.0961336	0.908	0.811	8.47813e-15
SOAT1	3.63224e-18	0.0964466	0.813	0.697	7.49005e-14
GNS	6.67886e-25	0.0964729	0.888	0.763	1.37725e-20
MICOS13	1.39965e-21	0.0966471	0.957	0.873	2.88621e-17
ITPR1	2.4455e-36	0.0967866	0.696	0.49	5.04286e-32
IRAK1	4.96388e-31	0.0973909	0.802	0.627	1.0236e-26
TMEM258	5.56857e-21	0.0974636	0.965	0.891	1.14829e-16
MCUR1	7.22513e-22	0.097911	0.794	0.656	1.48989e-17
HIST1H4C	3.38463e-37	0.0979846	0.523	0.317	6.97945e-33
TMEM147	3.49356e-23	0.0981277	0.918	0.812	7.20407e-19
GAD2	1.44945e-19	0.0982172	0.933	0.841	2.98891e-15
TMEM54	4.49586e-23	0.0982865	0.905	0.788	9.27092e-19
CLCN7	2.12311e-34	0.0983014	0.538	0.339	4.37806e-30
CHMP3	5.8485e-24	0.0986278	0.929	0.826	1.20602e-19
BLVRB	2.59705e-23	0.0986773	0.755	0.598	5.35538e-19
FOXN3	3.67699e-23	0.0990535	0.758	0.614	7.58232e-19
SLC6A17	2.05591e-64	0.0995515	0.355	0.126	4.23949e-60
SIX2	3.70519e-40	0.099894	0.396	0.2	7.64047e-36
UGP2	1.63351e-18	0.100161	0.806	0.693	3.36845e-14
RAB27B	7.57726e-33	0.100243	0.54	0.345	1.56251e-28
SLC40A1	3.94589e-21	0.100507	0.513	0.366	8.13683e-17
OSBPL1A	3.23706e-45	0.100768	0.405	0.199	6.67514e-41
CPD	9.07198e-18	0.101189	0.916	0.836	1.87073e-13
C12orf49	1.15746e-37	0.101271	0.582	0.374	2.3868e-33
TCEA1	1.0605e-15	0.101285	0.93	0.859	2.18686e-11
FNDC3B	9.78157e-30	0.101388	0.76	0.583	2.01706e-25
HSF4	1.75944e-25	0.101398	0.511	0.34	3.62813e-21
RPL36AL	5.40562e-20	0.101493	0.995	0.968	1.11469e-15
ADCYAP1	5.98598e-29	0.101785	0.192	0.075	1.23437e-24
SPATA20	9.9297e-31	0.10181	0.706	0.522	2.0476e-26
ARL2	2.68176e-18	0.102052	0.955	0.885	5.53006e-14
NCKAP1	2.87438e-20	0.102184	0.913	0.825	5.92725e-16
SGSM1	4.61048e-54	0.103337	0.421	0.192	9.50728e-50
KIF1A	1.78233e-20	0.103478	0.925	0.854	3.67535e-16
CD63	6.82896e-26	0.103688	0.995	0.966	1.4082e-21
MYH9	1.2219e-34	0.103868	0.667	0.466	2.51969e-30
RNF19B	1.1457e-46	0.104225	0.515	0.287	2.36254e-42
MCC	1.80168e-35	0.104574	0.638	0.434	3.71525e-31
MID1IP1	5.48394e-34	0.104889	0.564	0.369	1.13084e-29
ENO2	1.11465e-29	0.105051	0.71	0.529	2.29852e-25
TMEM141	7.20563e-26	0.105058	0.935	0.82	1.48587e-21
TPD52L1	6.53425e-45	0.10506	0.369	0.173	1.34743e-40
FAM177A1	1.38278e-22	0.105125	0.878	0.755	2.85143e-18
HSPB1	5.18158e-22	0.105795	0.317	0.187	1.06849e-17
MTDH	1.45288e-15	0.105814	0.925	0.86	2.99598e-11
PTGER2	5.22181e-81	0.105912	0.336	0.094	1.07679e-76
HADH	2.27144e-13	0.106316	0.944	0.882	4.68393e-09
KRT8	6.99029e-19	0.106327	0.988	0.959	1.44147e-14
GLUL	5.41753e-16	0.107037	0.77	0.647	1.11715e-11
PPP2CB	1.70167e-33	0.107097	0.802	0.626	3.50902e-29
LGALS8	1.88256e-43	0.107134	0.612	0.385	3.88202e-39
FSTL4	4.4716e-59	0.107381	0.389	0.158	9.22088e-55
HSPA9	2.97746e-20	0.107449	0.933	0.861	6.13982e-16
UQCR11	2.72265e-19	0.107575	0.987	0.959	5.61438e-15
DDRGK1	6.85691e-30	0.107663	0.896	0.757	1.41396e-25
TLE5	2.78638e-26	0.107699	0.985	0.981	5.74579e-22
SLC7A5	5.18628e-33	0.107803	0.514	0.32	1.06946e-28
MESP1	3.26037e-15	0.108188	0.521	0.394	6.7232e-11
ETV1	5.48762e-34	0.108251	0.852	0.679	1.1316e-29
IGF2R	4.2503e-29	0.108297	0.813	0.652	8.76455e-25
DAPL1	1.35994e-42	0.109172	0.252	0.089	2.80433e-38
IER3	5.91141e-22	0.109234	0.591	0.43	1.21899e-17
PCGF5	3.30667e-30	0.109507	0.669	0.49	6.81868e-26
TTC39C	7.13145e-17	0.109601	0.707	0.59	1.47058e-12
STX3	1.28058e-23	0.110302	0.95	0.874	2.64069e-19
MT-ND5	2.08385e-20	0.110619	0.987	0.991	4.29712e-16
ANKH	2.99605e-32	0.111075	0.798	0.626	6.17815e-28
SERINC3	3.92982e-25	0.111238	0.882	0.766	8.10368e-21
CCND1	6.62009e-32	0.111568	0.465	0.278	1.36513e-27
CEBPA	2.4798e-25	0.111653	0.608	0.441	5.11359e-21
NDUFA1	4.94971e-27	0.111753	0.971	0.888	1.02068e-22
ZNF358	4.6715e-27	0.112567	0.9	0.781	9.6331e-23
LAMTOR1	3.85265e-23	0.113587	0.97	0.917	7.94454e-19
EEF1A1	1.14784e-31	0.113693	1	1	2.36697e-27
PFN2	6.93112e-22	0.114425	0.97	0.945	1.42927e-17
TRIM8	5.6429e-39	0.115042	0.762	0.56	1.16362e-34
ARMCX1	6.14843e-53	0.115152	0.737	0.491	1.26787e-48
ABHD3	7.3313e-30	0.115298	0.594	0.411	1.51179e-25
PLOD2	1.06951e-22	0.115472	0.682	0.536	2.20544e-18
DUSP3	8.30232e-30	0.115838	0.82	0.664	1.71202e-25
CACNA2D2	1.12534e-58	0.116215	0.649	0.384	2.32056e-54
RPS28	1.73734e-32	0.116312	1	0.998	3.58257e-28
SORBS3	1.10784e-88	0.116528	0.336	0.086	2.28447e-84
CTNNA2	1.87103e-44	0.116529	0.594	0.364	3.85826e-40
FBXO25	3.23848e-35	0.116551	0.796	0.616	6.67808e-31
SLIT1	1.10257e-63	0.116813	0.349	0.124	2.27362e-59
ERP29	6.20629e-25	0.117176	0.995	0.966	1.2798e-20
HEXA	1.62218e-25	0.117267	0.864	0.736	3.34511e-21
RNF145	1.71448e-32	0.117347	0.729	0.551	3.53543e-28
GDF15	5.21755e-61	0.117661	0.239	0.062	1.07591e-56
PBLD	1.63819e-42	0.117699	0.662	0.438	3.37812e-38
MARS	6.33639e-36	0.118378	0.765	0.576	1.30663e-31
COX6C	3.1182e-23	0.118616	0.993	0.957	6.43004e-19
DSTN	3.75175e-22	0.118638	0.988	0.953	7.73648e-18
CBX6	1.2517e-22	0.11873	0.972	0.936	2.58112e-18
PSMA7	1.23479e-26	0.118775	0.973	0.894	2.54626e-22
ADD3	4.02538e-30	0.118998	0.76	0.593	8.30073e-26
REEP5	4.05751e-26	0.119407	0.944	0.856	8.36699e-22
SOWAHC	5.54767e-56	0.119794	0.477	0.236	1.14399e-51
PABPC1	3.52577e-26	0.11983	0.99	0.966	7.27049e-22
FAM50A	9.64009e-31	0.120438	0.937	0.825	1.98788e-26
TBL1X	2.26394e-40	0.121264	0.725	0.514	4.66848e-36
TBC1D4	1.91628e-30	0.121288	0.865	0.72	3.95157e-26
MPC1	3.72749e-26	0.121435	0.718	0.559	7.68647e-22
RBCK1	2.75103e-23	0.121707	0.824	0.704	5.67289e-19
RSL24D1	1.74637e-29	0.12236	0.86	0.722	3.60119e-25
TMEM181	7.03387e-30	0.12298	0.856	0.716	1.45045e-25
RHOQ	3.45243e-39	0.123289	0.792	0.595	7.11927e-35
FAM120AOS	1.29121e-33	0.123605	0.88	0.731	2.6626e-29
PMVK	6.45368e-30	0.123701	0.922	0.818	1.33081e-25
GHITM	2.79915e-23	0.124993	0.949	0.884	5.77213e-19
SLC20A1	4.9994e-27	0.125006	0.521	0.35	1.03093e-22
ATP6V1E1	1.3919e-33	0.125236	0.849	0.695	2.87024e-29
TMEM238	2.03127e-29	0.125325	0.936	0.825	4.18868e-25
SESTD1	1.00416e-24	0.12561	0.878	0.771	2.07067e-20
RAC1	1.26011e-27	0.125717	0.988	0.947	2.59848e-23
GADD45A	2.47301e-24	0.126658	0.717	0.562	5.0996e-20
ST13	1.02726e-28	0.127315	0.98	0.931	2.11831e-24
RPS29	4.00951e-30	0.127498	0.993	0.986	8.26802e-26
HAX1	8.72865e-27	0.128055	0.889	0.781	1.79993e-22
DHCR24	8.58001e-15	0.128164	0.873	0.796	1.76928e-10
SAT2	2.46279e-31	0.128267	0.936	0.823	5.07852e-27
RAB7A	2.39677e-31	0.128372	0.967	0.904	4.94239e-27
ATP1A1	2.49122e-21	0.128596	0.958	0.902	5.13714e-17
CXADR	3.32493e-40	0.129791	0.834	0.648	6.85633e-36
YBX1	2.32179e-32	0.129972	0.996	0.98	4.78775e-28
DHX32	8.06482e-43	0.130028	0.689	0.473	1.66305e-38
JOSD2	1.42251e-52	0.130675	0.495	0.262	2.93335e-48
PTPN3	7.05417e-44	0.130684	0.746	0.532	1.45464e-39
TOMM7	1.76533e-28	0.130748	0.989	0.952	3.64029e-24
CDK2AP1	5.38517e-38	0.131043	0.885	0.726	1.11048e-33
EZR	6.03133e-36	0.131094	0.759	0.564	1.24372e-31
ID3	2.12762e-20	0.131322	0.123	0.047	4.38737e-16
PRXL2A	8.39261e-23	0.131893	0.98	0.962	1.73064e-18
CD59	6.67965e-27	0.131912	0.965	0.895	1.37741e-22
GOLT1A	1.02495e-30	0.131947	0.782	0.615	2.11355e-26
NDUFB9	1.89048e-30	0.132577	0.963	0.883	3.89837e-26
SMIM26	3.06134e-35	0.133157	0.883	0.732	6.31279e-31
UBE2QL1	1.76028e-27	0.13437	0.785	0.648	3.62987e-23
PURA	1.38607e-30	0.134671	0.878	0.763	2.85821e-26
DEPP1	7.89817e-29	0.134866	0.322	0.168	1.62868e-24
TBCA	7.76206e-27	0.136286	0.98	0.931	1.60061e-22
LURAP1L	1.31949e-72	0.136413	0.427	0.175	2.72092e-68
SOD1	5.09133e-29	0.136519	0.977	0.922	1.04988e-24
CNNM1	5.35483e-57	0.136932	0.64	0.384	1.10422e-52
ATF3	7.54026e-72	0.137169	0.326	0.098	1.55488e-67
CTNND2	6.14115e-35	0.137187	0.825	0.657	1.26637e-30
CPQ	8.49148e-44	0.138161	0.702	0.492	1.75103e-39
SMAD9	3.87567e-42	0.138175	0.585	0.361	7.99202e-38
EIF1B	8.94458e-30	0.138289	0.964	0.888	1.84446e-25
HINT1	7.74658e-32	0.138309	0.998	0.99	1.59742e-27
CAMK1D	5.8533e-51	0.140047	0.653	0.409	1.20701e-46
CDV3	4.74271e-31	0.140633	0.951	0.874	9.77994e-27
ATP5MD	1.79052e-30	0.141195	0.985	0.948	3.69222e-26
SEM1	9.06517e-29	0.14183	0.973	0.906	1.86933e-24
ATP6V0B	5.3358e-32	0.142122	0.987	0.953	1.10029e-27
DNAJC1	1.19668e-37	0.142518	0.806	0.627	2.46768e-33
SEC61G	1.77744e-30	0.143505	0.991	0.95	3.66526e-26
PLCG2	1.39101e-16	0.14363	0.271	0.162	2.86839e-12
FOXA2	8.13167e-35	0.14393	0.911	0.794	1.67683e-30
EIF4A2	1.97109e-32	0.143977	0.988	0.974	4.06458e-28
BAALC	7.61634e-40	0.144297	0.524	0.324	1.57057e-35
SMIM29	2.38146e-44	0.145642	0.745	0.544	4.91082e-40
RAB11FIP1	2.3737e-22	0.14597	0.825	0.702	4.89481e-18
PHYH	2.20526e-37	0.146315	0.817	0.653	4.54746e-33
NPM1	2.34494e-27	0.146372	0.996	0.974	4.83551e-23
SHMT2	2.36638e-47	0.14706	0.685	0.454	4.87971e-43
UQCRQ	2.25342e-33	0.147194	0.995	0.958	4.64679e-29
SYPL1	1.045e-38	0.147519	0.831	0.675	2.15489e-34
FAM20A	1.19925e-71	0.148191	0.335	0.109	2.47298e-67
ATP6V1D	4.97559e-39	0.148452	0.905	0.765	1.02602e-34
GARS	6.5381e-28	0.148535	0.885	0.796	1.34822e-23
EXOSC6	7.54884e-33	0.148859	0.853	0.713	1.55665e-28
ACER3	2.04538e-52	0.149361	0.631	0.399	4.21778e-48
HIGD1A	1.53193e-31	0.149366	0.925	0.819	3.15899e-27
RPS6KA3	6.8983e-37	0.15064	0.932	0.801	1.4225e-32
COX7C	2.45234e-41	0.151808	0.999	0.986	5.05697e-37
PITHD1	7.53422e-31	0.151896	0.797	0.659	1.55363e-26
PIM3	3.13699e-95	0.153467	0.537	0.223	6.46879e-91
CISD2	1.34975e-33	0.153941	0.91	0.812	2.78332e-29
FHIT	2.09911e-09	0.155136	0.314	0.235	4.32857e-05
AMDHD2	1.07026e-61	0.155615	0.606	0.35	2.20699e-57
CSTB	7.38096e-37	0.156014	0.993	0.961	1.52203e-32
PIPOX	1.88266e-28	0.156404	0.776	0.634	3.88224e-24
AQP3	2.96507e-43	0.15641	0.492	0.284	6.11426e-39
LAMTOR5	1.61482e-37	0.156704	0.96	0.875	3.32993e-33
ATP6V0E1	5.67168e-38	0.156834	0.992	0.965	1.16956e-33
UNC5B	4.02015e-50	0.156918	0.363	0.173	8.28995e-46
MAP1LC3B	3.16304e-34	0.157986	0.916	0.811	6.5225e-30
PLCXD1	2.0375e-45	0.158431	0.715	0.499	4.20152e-41
RELL1	2.01142e-54	0.159362	0.812	0.584	4.14775e-50
GCGR	6.24736e-114	0.159642	0.458	0.134	1.28827e-109
NUDT14	2.14459e-40	0.160127	0.885	0.734	4.42236e-36
OPRD1	4.00803e-66	0.160136	0.657	0.379	8.26495e-62
SELENOP	3.02149e-63	0.160978	0.765	0.499	6.23062e-59
XPOT	2.56712e-51	0.161007	0.711	0.481	5.29366e-47
SLC38A2	5.29714e-57	0.161069	0.74	0.491	1.09232e-52
SMIM4	4.91126e-50	0.161226	0.765	0.558	1.01275e-45
COX17	3.79196e-33	0.162878	0.972	0.906	7.81941e-29
KHDRBS3	9.31901e-62	0.16305	0.592	0.336	1.92167e-57
COQ10A	2.00548e-50	0.163848	0.769	0.556	4.13551e-46
RAP1A	5.46991e-32	0.163904	0.841	0.707	1.12795e-27
SERPINI1	4.62981e-44	0.164601	0.893	0.719	9.54713e-40
RDH10	3.60786e-57	0.165157	0.785	0.548	7.43976e-53
APP	3.76699e-42	0.165386	0.98	0.969	7.76791e-38
FAM162A	1.14305e-33	0.165722	0.805	0.657	2.35707e-29
APOM	1.08899e-05	0.165883	0.15	0.12	0.22456
RGS2	1.20207e-15	0.167084	0.461	0.344	2.47878e-11
HSPB6	6.80895e-94	0.167114	0.328	0.079	1.40407e-89
ARFGEF3	3.91748e-33	0.167498	0.956	0.881	8.07824e-29
GLB1	1.79701e-42	0.168145	0.918	0.797	3.70561e-38
TPGS1	1.14358e-30	0.168877	0.918	0.822	2.35817e-26
STXBP6	1.0495e-91	0.16988	0.505	0.2	2.16417e-87
CTDSPL	3.24126e-63	0.170626	0.769	0.528	6.6838e-59
CTSA	2.33243e-34	0.170961	0.906	0.793	4.80971e-30
WNT4	2.55479e-40	0.171484	0.784	0.598	5.26823e-36
CHL1	2.56376e-63	0.172025	0.576	0.305	5.28674e-59
PKM	2.61569e-38	0.172183	0.996	0.975	5.39382e-34
IGFBP7	7.88985e-98	0.173079	0.452	0.15	1.62697e-93
ATP5ME	8.36426e-43	0.174128	0.973	0.895	1.72479e-38
CEBPG	7.6227e-48	0.176932	0.722	0.524	1.57188e-43
KCNK3	2.38167e-108	0.178266	0.569	0.225	4.91125e-104
HEXB	1.83683e-58	0.179049	0.769	0.549	3.78772e-54
TCEAL4	1.07367e-49	0.180133	0.955	0.85	2.21401e-45
SRD5A1	1.93181e-50	0.180472	0.747	0.56	3.98358e-46
COPRS	6.17146e-53	0.180559	0.876	0.705	1.27262e-48
SERF2	6.61087e-45	0.180591	1	0.991	1.36323e-40
CALD1	2.16043e-29	0.18303	0.682	0.531	4.45503e-25
SEC11C	3.04967e-45	0.183242	0.998	0.969	6.28871e-41
TSC22D1	5.80188e-32	0.183407	0.933	0.86	1.19641e-27
NFIC	2.73941e-55	0.184909	0.86	0.68	5.64893e-51
CLTA	5.65801e-50	0.184913	0.989	0.954	1.16674e-45
MT-ATP6	4.47105e-33	0.185342	1	0.999	9.21975e-29
CDS1	2.19734e-66	0.185444	0.756	0.51	4.53114e-62
PKN1	1.50599e-60	0.18692	0.882	0.707	3.1055e-56
ARG2	9.75706e-53	0.187333	0.798	0.58	2.012e-48
HPS1	5.19536e-68	0.18744	0.81	0.565	1.07134e-63
MT-CO2	7.37284e-42	0.188558	1	0.998	1.52035e-37
RENBP	6.21212e-114	0.189673	0.529	0.196	1.281e-109
DIRAS3	1.09699e-112	0.190023	0.34	0.066	2.26211e-108
RRAGC	2.80256e-80	0.19022	0.766	0.507	5.77916e-76
LAMP2	9.28178e-58	0.190398	0.951	0.831	1.914e-53
EIF4EBP1	1.56583e-28	0.190615	0.812	0.698	3.22891e-24
RAB32	2.62451e-49	0.190724	0.748	0.542	5.412e-45
MT-ND2	5.05518e-31	0.191517	0.998	0.996	1.04243e-26
ELF3	2.43379e-40	0.191731	0.73	0.534	5.01872e-36
SHISAL2B	3.02204e-14	0.191954	0.133	0.06	6.23174e-10
MGST1	7.1752e-30	0.193282	0.216	0.087	1.4796e-25
DUSP1	3.3286e-42	0.193788	0.824	0.628	6.86391e-38
EMB	1.00809e-51	0.194653	0.775	0.552	2.07879e-47
FOXO3	1.49387e-50	0.194949	0.786	0.597	3.08051e-46
KLF6	1.38723e-26	0.195169	0.785	0.639	2.86062e-22
PLCB4	2.03986e-62	0.199109	0.857	0.648	4.2064e-58
SCRT1	1.52962e-116	0.199369	0.535	0.199	3.15424e-112
ASCL1	2.83681e-24	0.199566	0.518	0.354	5.84979e-20
ANP32B	2.38441e-57	0.19975	0.951	0.868	4.9169e-53
UQCC2	1.01903e-56	0.200489	0.941	0.846	2.10134e-52
PLIN2	3.27604e-14	0.20159	0.82	0.717	6.75552e-10
CD99	4.77169e-58	0.201853	0.995	0.988	9.8397e-54
CEBPB	5.12621e-60	0.203559	0.712	0.508	1.05708e-55
ARL4D	3.66159e-59	0.204577	0.642	0.428	7.55056e-55
NDUFB1	2.48652e-54	0.205246	0.942	0.837	5.12746e-50
CAMK2N1	8.14598e-63	0.205626	0.997	0.989	1.67978e-58
EIF2S2	1.15894e-59	0.206885	0.947	0.845	2.38985e-55
SYT7	5.72729e-63	0.212178	0.942	0.818	1.18103e-58
BMP2	6.08468e-112	0.212877	0.413	0.111	1.25472e-107
MT-ND4L	7.76132e-58	0.214721	0.968	0.945	1.60046e-53
NEU1	8.29072e-58	0.215414	0.93	0.805	1.70963e-53
PARM1	4.42332e-52	0.216158	0.858	0.668	9.12134e-48
GPX4	1.93599e-58	0.216189	0.995	0.982	3.9922e-54
UQCRB	6.20278e-72	0.216347	0.996	0.985	1.27907e-67
C12orf75	8.29711e-61	0.217415	0.991	0.962	1.71095e-56
DBP	6.23641e-88	0.217795	0.678	0.388	1.28601e-83
JUND	1.48533e-58	0.219268	0.997	0.986	3.0629e-54
ASS1	5.08903e-50	0.21996	0.764	0.558	1.04941e-45
CTSD	5.34336e-43	0.221212	0.974	0.937	1.10185e-38
TPP1	1.54932e-76	0.222523	0.889	0.69	3.19485e-72
SLC25A5	1.05312e-44	0.226405	0.994	0.968	2.17164e-40
MYH14	4.27314e-71	0.226609	0.911	0.733	8.81165e-67
WSB2	9.25994e-83	0.227789	0.897	0.705	1.90949e-78
RPP25	2.0196e-95	0.230512	0.753	0.459	4.16461e-91
IFI27L2	6.93005e-70	0.234517	0.92	0.738	1.42905e-65
TCEAL7	1.88088e-44	0.237269	0.413	0.216	3.87855e-40
HIST3H2A	3.91641e-66	0.237588	0.918	0.742	8.07602e-62
ELMO1	1.47684e-102	0.237991	0.624	0.281	3.0454e-98
FTH1	1.26249e-56	0.24289	0.999	0.999	2.60339e-52
B2M	1.47077e-56	0.24472	0.973	0.855	3.03288e-52
CHAC1	2.64101e-84	0.248154	0.589	0.281	5.44603e-80
LAMP1	1.36487e-76	0.248447	0.951	0.875	2.8145e-72
SARS	7.25099e-72	0.251425	0.951	0.868	1.49523e-67
CERS4	2.15258e-90	0.253893	0.933	0.766	4.43884e-86
VEGFB	2.34417e-97	0.255126	0.99	0.935	4.83391e-93
MT-CO1	3.04402e-69	0.256181	1	1	6.27707e-65
APOA1	0.00410136	0.256716	0.15	0.165	1
SORL1	9.46119e-95	0.257595	0.827	0.572	1.95099e-90
DHRS7	1.48468e-64	0.259401	0.94	0.835	3.06156e-60
ASB9	6.43359e-50	0.260155	0.921	0.805	1.32667e-45
PLAAT3	5.05721e-108	0.260209	0.759	0.437	1.04285e-103
FXYD2	5.28566e-77	0.26803	0.965	0.784	1.08996e-72
HSD17B14	1.65648e-92	0.269877	0.917	0.749	3.41584e-88
SPON1	1.32497e-61	0.270287	0.387	0.155	2.73223e-57
ABRACL	4.7482e-109	0.271908	0.907	0.67	9.79127e-105
CERS2	2.71438e-92	0.274183	0.931	0.793	5.59733e-88
TRIB3	4.93705e-79	0.277215	0.671	0.432	1.01807e-74
CCNI	1.47804e-134	0.281367	0.995	0.989	3.04787e-130
TCEA3	3.58683e-142	0.281526	0.585	0.2	7.3964e-138
DDIT4	3.88813e-70	0.285675	0.418	0.187	8.01772e-66
GNPDA1	3.58652e-126	0.286315	0.864	0.605	7.39577e-122
MAF	4.42509e-87	0.293248	0.859	0.629	9.12498e-83
PDLIM2	3.7723e-89	0.29854	0.853	0.571	7.77886e-85
ASNS	3.26338e-81	0.299334	0.838	0.642	6.72941e-77
KTN1	2.25342e-106	0.301543	0.968	0.901	4.64677e-102
GABRA2	2.62561e-87	0.301562	0.763	0.516	5.41428e-83
ID1	4.10742e-57	0.303674	0.279	0.092	8.46991e-53
DDIT3	8.56668e-74	0.303697	0.809	0.574	1.76654e-69
MT-ND4	2.56424e-89	0.307086	0.999	0.996	5.28772e-85
PSAP	2.21123e-125	0.30809	0.981	0.968	4.55977e-121
RHOBTB1	6.0426e-140	0.308764	0.612	0.274	1.24605e-135
MT-CO3	1.01626e-98	0.314937	1	0.999	2.09563e-94
TIMP1	1.04137e-72	0.316699	0.981	0.923	2.14741e-68
BEX1	1.74229e-98	0.319747	0.996	0.977	3.59278e-94
ASAH1	2.70492e-110	0.321843	0.97	0.903	5.57782e-106
SAT1	3.31628e-52	0.332975	0.94	0.791	6.83851e-48
FNIP2	4.68612e-110	0.334227	0.958	0.88	9.66325e-106
FTL	2.89328e-46	0.338468	1	0.995	5.96623e-42
SMIM24	5.92173e-79	0.343271	0.734	0.468	1.22112e-74
MTHFD2	3.37481e-96	0.346697	0.835	0.59	6.9592e-92
PARVB	1.83097e-132	0.349464	0.983	0.915	3.77565e-128
CMTM8	7.369e-138	0.36236	0.962	0.796	1.51956e-133
RRAGD	1.52594e-179	0.362686	0.955	0.78	3.14665e-175
ATF4	1.21096e-111	0.363451	0.967	0.896	2.49713e-107
TFF3	4.95926e-46	0.373237	0.864	0.736	1.02265e-41
PPP1R1A	6.12062e-86	0.380549	0.987	0.911	1.26213e-81
INPP5F	7.88106e-107	0.381018	0.878	0.717	1.62515e-102
JUN	2.09938e-67	0.38727	0.92	0.75	4.32913e-63
VSTM2A	1.67265e-112	0.389034	0.684	0.357	3.44916e-108
PSAT1	1.11821e-152	0.390651	0.655	0.272	2.30586e-148
PLA1A	2.06668e-221	0.390724	0.649	0.197	4.2617e-217
IGFBP2	9.77295e-104	0.398327	0.409	0.129	2.01528e-99
NPC2	3.51937e-127	0.40211	0.993	0.944	7.25728e-123
CLU	5.13138e-79	0.410416	0.986	0.923	1.05814e-74
EIF1	4.98686e-188	0.412478	0.998	0.993	1.02834e-183
BRI3	2.04493e-218	0.423068	0.993	0.955	4.21685e-214
WLS	2.7879e-165	0.433616	0.917	0.624	5.74892e-161
PHGDH	1.77191e-149	0.439519	0.801	0.431	3.65386e-145
MT-CYB	3.29586e-182	0.442949	1	0.999	6.79639e-178
PRSS23	8.49439e-113	0.454087	0.835	0.543	1.75163e-108
MT-ND3	3.49553e-184	0.4655	0.998	0.997	7.20812e-180
PEBP1	1.65411e-221	0.475595	0.995	0.959	3.41093e-217
RNF187	1.95985e-179	0.498081	0.935	0.772	4.0414e-175
G6PC2	5.72519e-102	0.521986	0.924	0.765	1.18059e-97
GRN	5.76132e-181	0.523901	0.984	0.93	1.18804e-176
ITM2A	1.36683e-210	0.56341	0.809	0.369	2.81854e-206
CRYBA2	1.16383e-274	-1.47543	0.54	0.809	2.39994e-270
CALY	3.66514e-181	-1.28799	0.629	0.818	7.55788e-177
CHGA	1.02719e-249	-1.16139	0.982	0.972	2.11816e-245
TMEM190	5,9141228108391e-313	-0.970211	0.129	0.685	0
HSPA5	3.96191e-177	-0.934401	0.978	0.976	8.16986e-173
HSP90B1	1.47462e-188	-0.863968	0.973	0.976	3.04081e-184
SLC30A8	0	-0.857448	0.718	0.928	0
PDIA4	1.06281e-118	-0.768918	0.818	0.856	2.19162e-114
DHRS2	7.03554e-129	-0.739956	0.39	0.659	1.4508e-124
GNAS	2.36338e-285	-0.729402	1	0.999	4.87353e-281
C1QL1	1.65168e-92	-0.727171	0.84	0.898	3.40593e-88
NEFM	1.39303e-75	-0.717942	0.736	0.745	2.87256e-71
IFI6	1.75781e-172	-0.704653	0.824	0.899	3.62479e-168
MTRNR2L12	1.16507e-213	-0.698091	0.958	0.981	2.40248e-209
RBP1	1.87621e-187	-0.676068	0.348	0.699	3.86894e-183
SCG2	6.45713e-125	-0.666908	0.349	0.68	1.33153e-120
SST	7.64382e-22	-0.658262	0.128	0.065	1.57623e-17
TUBA1A	7.62454e-119	-0.601475	0.947	0.967	1.57226e-114
ACVR1C	1.38028e-240	-0.601225	0.94	0.983	2.84628e-236
VTN	1.16033e-58	-0.595429	0.541	0.64	2.39272e-54
LGALS3BP	1.01144e-147	-0.583574	0.669	0.817	2.08569e-143
IGFBP5	6.29895e-116	-0.572492	0.631	0.855	1.29891e-111
AMBP	7.90606e-41	-0.561244	0.205	0.342	1.63031e-36
KCNK16	8.63248e-134	-0.558399	0.79	0.877	1.7801e-129
CNIH2	2.07115e-148	-0.552691	0.845	0.93	4.27092e-144
NEUROD1	9.39008e-132	-0.534655	0.851	0.918	1.93633e-127
TMPRSS6	1.02583e-205	-0.528733	0.591	0.862	2.11537e-201
STMN2	1.78888e-118	-0.524299	0.844	0.959	3.68884e-114
BTBD17	1.1676e-148	-0.508209	0.293	0.646	2.40771e-144
ALDH1A1	6.16713e-88	-0.500441	0.934	0.919	1.27172e-83
ONECUT2	2.97608e-88	-0.498057	0.593	0.695	6.13698e-84
RPS19	2.98463e-248	-0.493341	0.999	0.998	6.15461e-244
MANF	1.81644e-149	-0.491614	0.898	0.916	3.74568e-145
CD36	1.63877e-150	-0.483793	0.041	0.375	3.37931e-146
SELENOM	5.44009e-72	-0.482471	0.617	0.715	1.1218e-67
TESC	1.84832e-128	-0.481307	0.375	0.681	3.81142e-124
FCGRT	7.61816e-122	-0.474773	0.885	0.908	1.57094e-117
HMGCS1	1.62627e-89	-0.454314	0.858	0.898	3.35353e-85
GPBAR1	7.11372e-219	-0.452076	0.176	0.633	1.46692e-214
F10	2.59829e-103	-0.446274	0.922	0.919	5.35793e-99
ITM2C	1.16478e-130	-0.43928	0.867	0.931	2.4019e-126
JPT1	7.84557e-123	-0.42159	0.669	0.816	1.61784e-118
CD24	3.34817e-82	-0.414691	0.983	0.975	6.90426e-78
RPL27A	7.09083e-235	-0.412632	0.992	0.997	1.4622e-230
ABLIM1	1.3857e-90	-0.407513	0.755	0.799	2.85744e-86
MARCKSL1	8.65558e-99	-0.406585	0.859	0.909	1.78487e-94
MAFB	1.26318e-115	-0.403719	0.958	0.974	2.6048e-111
MTRNR2L8	1.19401e-78	-0.397831	0.882	0.895	2.46217e-74
CPE	1.78667e-86	-0.397464	0.989	0.988	3.68429e-82
CALR	1.49545e-118	-0.39283	0.967	0.97	3.08377e-114
PCSK1	7.81395e-57	-0.386994	0.855	0.883	1.61131e-52
IGDCC3	1.20294e-160	-0.384826	0.198	0.6	2.48058e-156
S100A11	4.83299e-58	-0.384019	0.607	0.73	9.96611e-54
MDK	1.22118e-55	-0.384012	0.485	0.634	2.5182e-51
CDKN1C	1.67184e-41	-0.383859	0.794	0.754	3.44751e-37
SLC17A6	3.86795e-72	-0.383742	0.491	0.677	7.9761e-68
PPDPF	9.04069e-132	-0.380806	0.991	0.991	1.86428e-127
MIF	3.51415e-146	-0.377539	0.878	0.905	7.24654e-142
APOC3	7.02955e-38	-0.377018	0.311	0.508	1.44956e-33
TMSB10	1.24858e-78	-0.374764	0.978	0.975	2.5747e-74
PCP4	7.86648e-59	-0.373439	0.748	0.803	1.62215e-54
ASPH	7.53413e-49	-0.372823	0.935	0.918	1.55361e-44
KCNK17	2.65135e-60	-0.370291	0.48	0.622	5.46735e-56
SDF2L1	2.84985e-92	-0.36803	0.813	0.865	5.87667e-88
IGSF1	1.687e-83	-0.361949	0.547	0.706	3.47876e-79
CHCHD2	1.60062e-101	-0.361727	0.959	0.938	3.30064e-97
CDH8	1.49358e-82	-0.354116	0.412	0.63	3.07991e-78
GUCY1A2	4.06896e-70	-0.348009	0.246	0.47	8.3906e-66
HLA-A	6.67893e-66	-0.347564	0.867	0.876	1.37726e-61
PLAGL1	1.37773e-59	-0.344928	0.922	0.896	2.84102e-55
TMED3	2.57553e-81	-0.344726	0.933	0.929	5.311e-77
RPS18	1.21184e-109	-0.340882	0.999	0.999	2.49893e-105
MAN1A1	3.42232e-83	-0.338539	0.802	0.88	7.05716e-79
FTCD	2.70525e-86	-0.334212	0.652	0.789	5.5785e-82
RPL13A	4.04416e-177	-0.333685	1	1	8.33946e-173
ISL1	1.03026e-99	-0.329074	0.951	0.962	2.12449e-95
RPL29	3.37909e-128	-0.325297	0.996	0.997	6.96802e-124
ECEL1	5.25638e-74	-0.321392	0.042	0.252	1.08392e-69
SGCD	1.76537e-90	-0.318168	0.367	0.617	3.64037e-86
ISOC2	2.57047e-119	-0.315031	0.765	0.864	5.30056e-115
DCX	1.70002e-72	-0.312902	0.793	0.881	3.50561e-68
TMEM196	2.12828e-85	-0.3112	0.68	0.807	4.38872e-81
MAP1B	8.92181e-79	-0.309168	0.98	0.985	1.83977e-74
EEF1A2	1.39804e-55	-0.308843	0.862	0.928	2.8829e-51
STT3B	4.22722e-126	-0.307726	0.856	0.89	8.71694e-122
LSAMP	1.13006e-77	-0.306865	0.581	0.724	2.3303e-73
C9orf16	1.4998e-79	-0.301554	0.958	0.949	3.09274e-75
RPL18A	2.9474e-129	-0.301471	0.998	0.999	6.07783e-125
NPTX2	2.18382e-58	-0.300949	0.236	0.431	4.50326e-54
TUBA1B	7.39075e-68	-0.300466	0.865	0.867	1.52405e-63
SRP9	1.248e-92	-0.299583	0.975	0.966	2.5735e-88
RPL13	4.2975e-123	-0.298582	1	1	8.86187e-119
TM7SF2	1.12736e-99	-0.297529	0.923	0.94	2.32472e-95
EGFL7	6.69581e-39	-0.297248	0.726	0.786	1.38074e-34
GAP43	3.5093e-82	-0.297132	0.049	0.281	7.23653e-78
ZRANB2	1.05816e-103	-0.295998	0.722	0.832	2.18203e-99
TMEM59L	1.70119e-85	-0.295906	0.282	0.546	3.50802e-81
TMEM132A	8.36524e-87	-0.294308	0.872	0.895	1.725e-82
DYNLL1	3.36719e-71	-0.292658	0.973	0.958	6.94349e-67
RPS7	4.1879e-73	-0.291964	0.995	0.992	8.63586e-69
GCNT1	7.90646e-83	-0.290261	0.358	0.617	1.63039e-78
FNDC3A	5.16736e-86	-0.28783	0.879	0.897	1.06556e-81
GCHFR	1.26666e-58	-0.286612	0.805	0.862	2.61199e-54
NR3C1	5.47698e-75	-0.285769	0.875	0.903	1.12941e-70
UBB	1.56945e-86	-0.283394	0.995	0.987	3.23637e-82
ANXA6	2.12762e-84	-0.281839	0.898	0.92	4.38736e-80
CHODL	7.01917e-34	-0.280812	0.535	0.654	1.44742e-29
MAGED2	4.60141e-93	-0.27944	0.963	0.945	9.48858e-89
HEPACAM2	1.73861e-58	-0.27941	0.767	0.836	3.58519e-54
GAS2L3	1.66019e-77	-0.278697	0.311	0.554	3.42348e-73
SSBP4	3.66685e-93	-0.278466	0.816	0.874	7.56141e-89
FABP5	2.07538e-98	-0.274926	0.111	0.4	4.27965e-94
SEC24D	2.56181e-85	-0.273642	0.822	0.89	5.28271e-81
LMO2	4.81944e-56	-0.272915	0.688	0.782	9.93817e-52
RACK1	2.41269e-99	-0.272359	0.999	0.998	4.9752e-95
DCDC1	3.44905e-84	-0.27038	0.219	0.481	7.11228e-80
PEG10	4.25983e-36	-0.269511	0.742	0.756	8.7842e-32
CHST9	6.4076e-72	-0.267995	0.862	0.9	1.32131e-67
SCGN	8.96839e-66	-0.267765	0.991	0.988	1.84937e-61
STMN1	2.34798e-30	-0.267538	0.905	0.895	4.84177e-26
VWA5B2	2.02262e-76	-0.266828	0.735	0.817	4.17084e-72
DPEP1	2.69605e-77	-0.264902	0.238	0.497	5.55952e-73
MAGED1	2.75511e-85	-0.262872	0.933	0.946	5.68131e-81
AGT	1.85874e-30	-0.261917	0.282	0.417	3.83292e-26
CEP126	4.33741e-78	-0.260399	0.334	0.563	8.94417e-74
RPS10	2.90829e-81	-0.259491	0.987	0.977	5.99718e-77
SURF4	3.0393e-75	-0.257843	0.93	0.944	6.26734e-71
CCS	4.40044e-82	-0.255684	0.609	0.735	9.07416e-78
SMARCA2	1.98165e-64	-0.253785	0.868	0.884	4.08637e-60
UROS	1.29824e-62	-0.252693	0.809	0.802	2.6771e-58
FSTL5	1.87255e-104	-0.249763	0.127	0.428	3.86138e-100
PLS3	1.13093e-71	-0.247251	0.497	0.666	2.3321e-67
PPIB	6.12273e-62	-0.245785	0.985	0.98	1.26257e-57
QDPR	2.7165e-53	-0.245763	0.955	0.945	5.6017e-49
RGS4	5.38147e-34	-0.245541	0.515	0.608	1.10971e-29
RPS11	2.87889e-85	-0.245245	0.995	0.997	5.93655e-81
FDPS	4.78414e-56	-0.24512	0.89	0.895	9.86537e-52
FKBP10	2.03763e-54	-0.243623	0.558	0.658	4.2018e-50
RPS3	2.26526e-53	-0.242731	0.998	0.999	4.67118e-49
IER2	7.0087e-24	-0.242306	0.525	0.573	1.44526e-19
SPINK1	9.60385e-59	-0.241757	0.033	0.206	1.98041e-54
RPL18	3.5735e-73	-0.241565	0.999	0.997	7.36891e-69
SSX2IP	6.62019e-59	-0.239399	0.515	0.664	1.36515e-54
TUBA4A	6.87805e-59	-0.238527	0.831	0.834	1.41832e-54
ERMN	5.48095e-40	-0.238516	0.21	0.372	1.13023e-35
SERINC2	2.28801e-55	-0.237731	0.829	0.876	4.71811e-51
RAP1B	1.15734e-57	-0.237574	0.826	0.85	2.38654e-53
ACTB	1.05501e-36	-0.237469	0.991	0.985	2.17553e-32
TCAF1	1.1324e-62	-0.237426	0.769	0.833	2.33512e-58
PLXNA2	1.21332e-48	-0.237373	0.696	0.759	2.50199e-44
RTN1	1.34479e-42	-0.237054	0.476	0.599	2.77309e-38
PODXL2	6.62248e-55	-0.236829	0.646	0.734	1.36562e-50
DZIP3	1.34962e-76	-0.235163	0.545	0.7	2.78305e-72
P4HB	1.49726e-41	-0.233754	0.985	0.981	3.0875e-37
SPTSSB	1.76493e-41	-0.233607	0.315	0.448	3.63947e-37
KRT19	4.27868e-40	-0.233483	0.492	0.574	8.82307e-36
LY6E	9.75696e-103	-0.233328	0.182	0.472	2.01198e-98
MZT2A	2.38459e-61	-0.232828	0.904	0.902	4.91726e-57
GNG2	1.03715e-59	-0.232689	0.478	0.655	2.1387e-55
PLPPR5	1.72825e-68	-0.231174	0.718	0.791	3.56383e-64
GNB2	1.73887e-56	-0.228933	0.914	0.929	3.58572e-52
GTF2I	8.30672e-51	-0.22843	0.972	0.979	1.71293e-46
PCBP4	1.20349e-70	-0.227798	0.6	0.697	2.48171e-66
ISYNA1	4.39285e-64	-0.224613	0.589	0.717	9.05849e-60
FXYD6	1.56768e-37	-0.223963	0.736	0.833	3.23271e-33
NEFL	8.45214e-30	-0.223787	0.108	0.239	1.74292e-25
PPP1CB	1.55291e-64	-0.223272	0.954	0.95	3.20226e-60
P3H1	9.72208e-79	-0.222797	0.536	0.691	2.00479e-74
MRPL28	9.62091e-73	-0.222386	0.77	0.811	1.98393e-68
RPL10	5.28374e-61	-0.22221	1	0.999	1.08956e-56
RPL7A	1.0982e-39	-0.222002	1	0.997	2.26459e-35
TMX4	3.62821e-58	-0.221712	0.856	0.883	7.48173e-54
VCP	6.4425e-73	-0.221318	0.94	0.936	1.32851e-68
S100A13	4.0642e-49	-0.220861	0.647	0.702	8.38079e-45
SOX11	8.53582e-71	-0.220569	0.229	0.493	1.76017e-66
NT5DC2	1.12202e-41	-0.219698	0.736	0.77	2.31372e-37
RPL8	1.36987e-64	-0.219509	0.999	0.997	2.82482e-60
CCDC88A	4.17907e-60	-0.219418	0.638	0.743	8.61766e-56
TCN2	5.33084e-53	-0.218935	0.784	0.805	1.09927e-48
ZNF593	6.47739e-68	-0.218701	0.7	0.764	1.3357e-63
NIPSNAP1	1.3382e-69	-0.217538	0.774	0.842	2.75949e-65
SEMA3C	5.6422e-66	-0.217339	0.212	0.428	1.16348e-61
DDX17	1.43104e-38	-0.217262	0.963	0.961	2.95094e-34
ASIC4	4.63455e-117	-0.216808	0.068	0.372	9.5569e-113
STRA6	2.66479e-71	-0.216748	0.3	0.542	5.49505e-67
C1orf122	1.70712e-53	-0.215857	0.983	0.973	3.52026e-49
TENT5A	1.5906e-30	-0.214887	0.827	0.82	3.27997e-26
TMEM98	4.10645e-76	-0.212818	0.251	0.5	8.46792e-72
CRELD1	2.98707e-63	-0.212753	0.532	0.683	6.15964e-59
HYOU1	4.47521e-52	-0.212278	0.801	0.792	9.22832e-48
TUBB2B	7.28857e-40	-0.21217	0.881	0.85	1.50298e-35
DNAJB11	3.26362e-59	-0.212028	0.602	0.715	6.72991e-55
SH3BGRL	2.73284e-46	-0.211693	0.787	0.776	5.63539e-42
SRGAP3	1.687e-67	-0.211111	0.315	0.544	3.47877e-63
LOXL1	1.26314e-92	-0.211043	0.238	0.508	2.60472e-88
PRPH	2.57494e-49	-0.21057	0.035	0.181	5.30978e-45
PLXNC1	2.5649e-55	-0.210539	0.68	0.77	5.28908e-51
SFPQ	2.04686e-51	-0.210177	0.905	0.91	4.22082e-47
RAB26	8.77167e-50	-0.21003	0.504	0.646	1.80881e-45
TECR	1.75838e-61	-0.20948	0.914	0.898	3.62595e-57
RPL32	1.5336e-57	-0.209017	0.999	0.999	3.16245e-53
TMEM86B	7.8092e-49	-0.207811	0.318	0.528	1.61033e-44
CAVIN3	1.88931e-44	-0.207216	0.512	0.633	3.89594e-40
MSMO1	7.67169e-46	-0.206581	0.85	0.854	1.58198e-41
C22orf42	4.25574e-109	-0.206324	0.089	0.388	8.77576e-105
EVA1B	1.21277e-50	-0.206255	0.908	0.901	2.50085e-46
C4orf48	4.59266e-39	-0.205916	0.988	0.983	9.47053e-35
MPP6	3.91767e-51	-0.205572	0.865	0.88	8.07862e-47
RPS27L	1.19263e-47	-0.205523	0.856	0.836	2.45931e-43
TAGLN2	6.69961e-41	-0.20539	0.958	0.948	1.38153e-36
RPL26	2.5934e-32	-0.205286	0.996	0.991	5.34785e-28
REXO2	4.90748e-46	-0.205152	0.645	0.684	1.01197e-41
LY6H	1.44095e-48	-0.204917	0.049	0.208	2.97139e-44
REEP3	1.99538e-48	-0.204777	0.915	0.901	4.11468e-44
SEMA3A	6.60202e-58	-0.204429	0.511	0.662	1.3614e-53
PDIA3	5.34799e-50	-0.204212	0.975	0.963	1.10281e-45
SMC2	2.7456e-34	-0.203951	0.791	0.746	5.6617e-30
RPL10A	1.48992e-35	-0.20318	0.995	0.99	3.07237e-31
ETFB	9.08643e-60	-0.203136	0.918	0.899	1.87371e-55
ZNF207	4.14204e-49	-0.202957	0.876	0.891	8.5413e-45
SPOCK2	9.07828e-95	-0.202878	0.102	0.375	1.87203e-90
RPS2	1.19602e-36	-0.202498	0.999	0.999	2.46631e-32
VIL1	9.02962e-51	-0.202055	0.935	0.935	1.862e-46
HIST1H2BG	1.20778e-51	-0.201955	0.237	0.436	2.49056e-47
PDE5A	1.08716e-54	-0.201798	0.246	0.45	2.24184e-50
SLC16A12	8.71034e-49	-0.201758	0.391	0.56	1.79616e-44
LRPAP1	2.89585e-43	-0.20137	0.868	0.845	5.97153e-39
ANK3	2.04959e-81	-0.200623	0.179	0.453	4.22645e-77
ABHD13	7.02493e-62	-0.20059	0.482	0.643	1.44861e-57
PDIA6	5.55508e-44	-0.199598	0.963	0.944	1.14551e-39
KLHDC8B	3.79144e-42	-0.199561	0.622	0.711	7.81833e-38
INSM1	2.22233e-30	-0.199245	0.915	0.924	4.58266e-26
FABP1	3.63613e-21	-0.198739	0.045	0.137	7.49807e-17
DGKB	6.31468e-65	-0.198535	0.189	0.422	1.30215e-60
CALB2	3.61896e-16	-0.197987	0.843	0.844	7.46265e-12
BACE2	3.23625e-17	-0.197724	0.426	0.477	6.67347e-13
MAB21L4	1.18318e-49	-0.197695	0.718	0.811	2.43983e-45
VPS13A	1.38717e-54	-0.197691	0.605	0.709	2.86049e-50
GSTA4	8.18083e-56	-0.197122	0.66	0.73	1.68697e-51
EID1	5.39436e-44	-0.197052	0.982	0.978	1.11237e-39
TUBB	6.00437e-45	-0.195696	0.939	0.902	1.23816e-40
RNF128	6.33603e-45	-0.195249	0.602	0.677	1.30655e-40
RGS9	2.54316e-74	-0.195027	0.252	0.506	5.24425e-70
RPS24	3.7095e-43	-0.19465	0.999	0.998	7.64935e-39
SPOCK3	1.3017e-44	-0.194573	0.263	0.426	2.68423e-40
PRMT1	1.29595e-57	-0.194248	0.856	0.844	2.67238e-53
RPS5	2.94441e-48	-0.19421	0.995	0.997	6.07168e-44
DCAF7	4.65874e-48	-0.193427	0.762	0.812	9.60679e-44
ADAMTS5	6.85574e-42	-0.193061	0.374	0.529	1.41372e-37
RPL11	1.02481e-42	-0.192379	0.999	0.999	2.11327e-38
SESN3	5.33056e-39	-0.1916	0.58	0.683	1.09921e-34
SIM1	2.07667e-43	-0.191185	0.589	0.67	4.2823e-39
RPSA	1.13571e-30	-0.191141	0.995	0.996	2.34195e-26
KCNJ6	4.08378e-36	-0.19109	0.787	0.832	8.42116e-32
GNAT3	3.68972e-92	-0.190959	0.005	0.202	7.60857e-88
TSPAN2	1.40855e-93	-0.190925	0.148	0.434	2.90456e-89
VARS	2.77309e-66	-0.190806	0.48	0.642	5.71838e-62
PRDX2	6.84335e-42	-0.190682	0.991	0.97	1.41117e-37
RPS4X	1.69307e-36	-0.190536	1	0.997	3.49128e-32
RPS9	4.20713e-63	-0.189412	0.999	0.999	8.67553e-59
TAGLN3	2.16151e-39	-0.18937	0.368	0.513	4.45725e-35
SYTL1	2.47654e-56	-0.189352	0.623	0.673	5.10688e-52
KCNH6	5.58628e-52	-0.188912	0.538	0.64	1.15195e-47
PLXDC2	8.3602e-52	-0.188207	0.399	0.558	1.72396e-47
PAK3	8.67505e-48	-0.187847	0.39	0.559	1.78888e-43
MARCH8	1.39483e-49	-0.187736	0.47	0.608	2.87628e-45
PDE3B	1.8478e-40	-0.187317	0.795	0.823	3.81035e-36
PLEKHB1	2.19074e-85	-0.187006	0.163	0.432	4.51753e-81
HCN1	8.57225e-60	-0.186911	0.261	0.483	1.76768e-55
OLFM2	9.59451e-41	-0.186859	0.671	0.726	1.97848e-36
TSPYL4	1.47267e-44	-0.186605	0.608	0.702	3.0368e-40
CFL1	1.96026e-36	-0.186526	0.993	0.989	4.04225e-32
RASSF6	6.91087e-43	-0.186124	0.528	0.646	1.42509e-38
CD81	1.0287e-30	-0.185247	0.979	0.971	2.12128e-26
AMN	1.06739e-11	-0.185001	0.567	0.633	2.20107e-07
MACF1	9.51804e-47	-0.183816	0.805	0.812	1.96271e-42
USH1C	1.07265e-44	-0.183808	0.831	0.828	2.21192e-40
FARP1	3.24557e-38	-0.183791	0.87	0.878	6.69268e-34
HNRNPA3	4.89388e-49	-0.183508	0.921	0.916	1.00917e-44
SEC31A	2.75846e-47	-0.183209	0.943	0.936	5.68821e-43
CCNB1IP1	2.60718e-49	-0.183018	0.547	0.659	5.37626e-45
ATP2A2	2.78917e-42	-0.182968	0.9	0.9	5.75154e-38
RPL28	5.00623e-63	-0.18289	1	1	1.03233e-58
SCP2	2.40509e-38	-0.182873	0.961	0.93	4.95954e-34
AHCYL1	7.70179e-51	-0.182848	0.845	0.865	1.58819e-46
SELENOH	6.89421e-56	-0.182816	0.85	0.857	1.42165e-51
RPL12	1.0244e-40	-0.182778	1	0.999	2.11242e-36
RFK	2.09757e-39	-0.182336	0.821	0.832	4.32541e-35
NKX2-2	1.85312e-33	-0.182191	0.78	0.819	3.82132e-29
CDHR2	2.18463e-39	-0.182051	0.297	0.476	4.50492e-35
SLC39A3	4.78599e-57	-0.181887	0.526	0.656	9.86919e-53
HNRNPH1	2.42704e-40	-0.181837	0.798	0.804	5.0048e-36
RPS14	3.65138e-49	-0.181384	1	0.997	7.52952e-45
GCK	1.53472e-64	-0.181029	0.392	0.586	3.16474e-60
ID4	2.68194e-25	-0.181007	0.509	0.606	5.53043e-21
TENT5C	2.25969e-57	-0.180965	0.282	0.494	4.6597e-53
SERPINB1	2.43234e-39	-0.180765	0.816	0.818	5.01573e-35
HS3ST5	1.08726e-88	-0.180318	0.085	0.34	2.24204e-84
HNRNPA2B1	1.84862e-42	-0.179794	0.955	0.952	3.81204e-38
ASIC1	2.1987e-70	-0.179535	0.162	0.408	4.53395e-66
MXD4	3.51779e-46	-0.178836	0.736	0.787	7.25403e-42
PPP2R1A	6.16854e-38	-0.177198	0.926	0.924	1.27202e-33
VWA5A	8.80173e-49	-0.176795	0.699	0.717	1.81501e-44
SPATC1L	1.77387e-52	-0.176622	0.538	0.671	3.6579e-48
KCTD16	5.08948e-42	-0.176233	0.246	0.4	1.0495e-37
FAM92B	1.26942e-71	-0.176168	0.122	0.347	2.61767e-67
RBM3	7.14172e-49	-0.176006	0.755	0.78	1.47269e-44
GC	5.98777e-37	-0.175866	0.465	0.345	1.23474e-32
TSPAN1	8.79636e-25	-0.175518	0.257	0.379	1.8139e-20
RPN2	1.30964e-43	-0.175474	0.913	0.911	2.70061e-39
PSTPIP1	7.9044e-92	-0.175106	0.018	0.233	1.62997e-87
RPL22L1	2.60267e-44	-0.17508	0.657	0.727	5.36696e-40
ACTG1	1.86972e-20	-0.174947	0.999	0.997	3.85555e-16
GRIA4	3.29294e-31	-0.174715	0.598	0.689	6.79036e-27
TPH1	1.54866e-15	-0.174588	0.104	0.176	3.19349e-11
PLK2	4.09621e-29	-0.174338	0.381	0.525	8.44679e-25
ITGA1	5.38628e-30	-0.173723	0.695	0.758	1.11071e-25
RHBDD2	1.94722e-39	-0.17278	0.882	0.897	4.01536e-35
EBF1	1.90492e-39	-0.172768	0.256	0.434	3.92814e-35
N4BP2	9.20671e-36	-0.171905	0.622	0.695	1.89852e-31
LIPC	7.59795e-77	-0.17142	0.029	0.229	1.56677e-72
PLIN3	4.65646e-17	-0.170807	0.692	0.758	9.60208e-13
GNG3	1.53819e-29	-0.170803	0.06	0.175	3.17191e-25
TTN	2.01995e-60	-0.170741	0.031	0.203	4.16535e-56
ATP2B4	1.64852e-56	-0.170429	0.271	0.474	3.39942e-52
PFKL	3.14721e-35	-0.170351	0.774	0.806	6.48987e-31
KDELR2	1.15998e-33	-0.17032	0.938	0.944	2.39199e-29
DDX3Y	2.92929e-62	-0.170287	0.253	0.516	6.04049e-58
RPLP0	4.63482e-39	-0.170106	1	0.999	9.55747e-35
SEZ6L	6.7748e-48	-0.170084	0.191	0.37	1.39703e-43
NAIP	1.20868e-56	-0.169798	0.341	0.514	2.49243e-52
SRSF2	9.53228e-48	-0.169541	0.746	0.777	1.96565e-43
EPSTI1	4.0658e-99	-0.169345	0.089	0.375	8.38409e-95
FAM227A	2.61497e-44	-0.168811	0.372	0.537	5.39233e-40
MDH2	1.96182e-53	-0.168699	0.905	0.873	4.04547e-49
COMMD9	1.05741e-44	-0.168334	0.664	0.725	2.18049e-40
SLC25A29	3.33536e-49	-0.167735	0.459	0.597	6.87784e-45
FGF12	1.54147e-42	-0.167187	0.595	0.669	3.17867e-38
SLC22A17	3.58559e-28	-0.167127	0.87	0.873	7.39385e-24
APLP1	7.70277e-27	-0.166859	0.958	0.952	1.58839e-22
SLC25A1	2.64254e-35	-0.166358	0.919	0.909	5.44918e-31
FBXL15	3.7383e-48	-0.165766	0.808	0.806	7.70875e-44
IDH2	1.08085e-43	-0.165565	0.704	0.749	2.22882e-39
CRIP2	6.24793e-28	-0.165433	0.669	0.721	1.28839e-23
PFDN5	6.13775e-43	-0.165004	0.998	0.993	1.26567e-38
H3F3A	7.87005e-20	-0.164889	0.996	0.992	1.62288e-15
UNC80	6.27788e-38	-0.164875	0.551	0.654	1.29456e-33
MED25	7.21121e-46	-0.164806	0.497	0.611	1.48702e-41
PDLIM4	3.32864e-57	-0.163692	0.205	0.413	6.86399e-53
ASCL2	1.78542e-24	-0.16352	0.833	0.845	3.68171e-20
KDM5B	2.02262e-33	-0.163297	0.82	0.836	4.17084e-29
STAT1	2.58102e-37	-0.163283	0.5	0.574	5.32232e-33
AC011043.1	1.27903e-42	-0.163193	0.595	0.685	2.63749e-38
GNG4	6.15679e-36	-0.162742	0.784	0.808	1.26959e-31
CADPS	1.69387e-19	-0.162579	0.973	0.974	3.49292e-15
SLC25A53	2.99925e-71	-0.162483	0.153	0.397	6.18476e-67
DACH1	1.85158e-37	-0.162378	0.468	0.6	3.81815e-33
RPL35	2.70726e-38	-0.161609	0.996	0.992	5.58264e-34
SLC7A8	1.33792e-31	-0.161443	0.883	0.88	2.75893e-27
AASDHPPT	1.3952e-37	-0.161218	0.703	0.75	2.87704e-33
PLPP5	3.88583e-37	-0.161211	0.733	0.762	8.01297e-33
TTC3	3.65282e-24	-0.160999	0.98	0.983	7.53248e-20
ARL5B	4.93498e-49	-0.160518	0.642	0.709	1.01764e-44
SMIM6	4.05542e-38	-0.160363	0.545	0.627	8.36269e-34
ARPC3	7.94324e-38	-0.160314	0.977	0.946	1.63798e-33
ELAVL4	1.20517e-36	-0.160114	0.344	0.498	2.48519e-32
RPS4Y1	1.87559e-17	-0.160003	0.856	0.888	3.86765e-13
CYB5R1	1.45032e-36	-0.159837	0.761	0.736	2.9907e-32
ATP8A1	1.22714e-49	-0.15937	0.368	0.537	2.53049e-45
GLTPD2	1.84892e-36	-0.159285	0.647	0.701	3.81265e-32
PDLIM1	1.24474e-35	-0.159229	0.236	0.39	2.56678e-31
PAX6	6.28562e-21	-0.159121	0.957	0.951	1.29616e-16
CDH1	5.77009e-43	-0.159112	0.843	0.838	1.18985e-38
RPS15	4.43683e-43	-0.159025	1	0.998	9.14919e-39
HACD3	3.87887e-42	-0.158542	0.934	0.913	7.99862e-38
MME	3.3382e-35	-0.158452	0.166	0.307	6.8837e-31
CTXN1	3.59612e-42	-0.158095	0.257	0.435	7.41556e-38
MLXIPL	1.70291e-24	-0.158078	0.625	0.688	3.51156e-20
NUCB1	1.43162e-31	-0.158063	0.817	0.826	2.95215e-27
PBXIP1	1.32942e-37	-0.157932	0.413	0.541	2.7414e-33
TBCB	5.02283e-30	-0.157824	0.929	0.913	1.03576e-25
FRMD4B	2.17759e-48	-0.157802	0.249	0.45	4.4904e-44
MYH10	2.03823e-31	-0.157204	0.864	0.865	4.20303e-27
STARD4	1.16836e-36	-0.157201	0.622	0.675	2.40928e-32
VMP1	1.23006e-25	-0.156682	0.595	0.577	2.53652e-21
UNC119	1.16998e-51	-0.156047	0.355	0.522	2.41261e-47
TSTA3	3.91085e-49	-0.156001	0.547	0.631	8.06457e-45
SF3B5	3.64584e-39	-0.155645	0.959	0.936	7.51808e-35
SEC22B	6.12544e-37	-0.155397	0.802	0.817	1.26313e-32
ATP6V0E2	4.55121e-34	-0.155176	0.849	0.851	9.38505e-30
RFX3	2.1222e-43	-0.154812	0.338	0.508	4.37618e-39
PLD3	1.44429e-20	-0.154143	0.991	0.988	2.97828e-16
NEXMIF	1.82392e-28	-0.15364	0.66	0.697	3.7611e-24
ARL3	2.81834e-40	-0.153584	0.884	0.859	5.8117e-36
FLYWCH2	3.97727e-38	-0.153207	0.918	0.904	8.20154e-34
HTATSF1	1.13976e-33	-0.153178	0.707	0.736	2.3503e-29
NME1	6.87219e-41	-0.152923	0.787	0.799	1.41711e-36
COPA	5.78808e-42	-0.152893	0.888	0.875	1.19356e-37
ATP5F1E	2.94001e-16	-0.15263	0.998	0.996	6.06259e-12
SCN3A	9.91036e-43	-0.152244	0.304	0.46	2.04361e-38
DDB1	2.61287e-46	-0.152223	0.86	0.848	5.38799e-42
PDCD5	3.2369e-32	-0.152208	0.915	0.868	6.67482e-28
PABPN1	2.1225e-27	-0.152105	0.863	0.874	4.37681e-23
XRCC5	4.59724e-33	-0.15191	0.907	0.895	9.47998e-29
CD74	3.44806e-08	-0.151759	0.632	0.677	0.000711025
IGF2BP1	4.01553e-57	-0.151707	0.235	0.459	8.28042e-53
MMP15	3.05965e-40	-0.151619	0.529	0.619	6.30931e-36
CHPF	2.05355e-33	-0.151448	0.853	0.847	4.23462e-29
MNX1	3.98846e-22	-0.151302	0.767	0.766	8.2246e-18
FOXO1	4.16863e-36	-0.151287	0.434	0.574	8.59613e-32
TMEM167A	8.22128e-38	-0.151082	0.92	0.904	1.69531e-33
ATP5F1D	1.28205e-38	-0.150721	0.979	0.959	2.64371e-34
OS9	1.22321e-30	-0.14992	0.915	0.916	2.52238e-26
ROBO2	1.51475e-22	-0.149901	0.793	0.814	3.12356e-18
NEBL	1.06791e-35	-0.149817	0.641	0.644	2.20214e-31
NFASC	2.65649e-33	-0.14966	0.563	0.644	5.47796e-29
PPP6R1	9.55108e-39	-0.149638	0.69	0.726	1.96953e-34
HMGCR	1.34948e-26	-0.149518	0.896	0.896	2.78275e-22
MAP2K2	3.14288e-36	-0.149389	0.931	0.92	6.48094e-32
IGDCC4	4.40787e-73	-0.148738	0.125	0.371	9.08948e-69
FSIP2	1.15073e-28	-0.148261	0.231	0.35	2.37291e-24
PJA2	3.6371e-31	-0.14823	0.921	0.921	7.50007e-27
TSPAN7	2.69903e-33	-0.148205	0.885	0.867	5.56567e-29
FKBP1A	4.90197e-28	-0.148168	0.949	0.933	1.01084e-23
UGT2B7	2.6207e-19	-0.147931	0.147	0.227	5.40414e-15
ERC1	1.93416e-34	-0.147743	0.522	0.628	3.98843e-30
SELENOW	8.3231e-39	-0.147589	0.915	0.865	1.71631e-34
RIMBP2	1.62901e-35	-0.147574	0.675	0.71	3.35919e-31
C12orf10	3.1786e-43	-0.147569	0.724	0.762	6.5546e-39
ST6GALNAC5	1.25731e-32	-0.147537	0.765	0.781	2.59271e-28
ARL6IP4	4.53874e-33	-0.147131	0.98	0.968	9.35933e-29
PLXNB2	4.38358e-32	-0.147105	0.724	0.747	9.03938e-28
FREM2	1.17272e-64	-0.147092	0.024	0.191	2.41826e-60
RASA4	1.66689e-26	-0.146966	0.706	0.737	3.43729e-22
UFC1	4.40963e-44	-0.146749	0.92	0.891	9.0931e-40
EHD1	1.08688e-52	-0.146678	0.256	0.454	2.24126e-48
RYBP	1.42036e-34	-0.146407	0.791	0.803	2.92893e-30
RANBP2	2.32085e-30	-0.146269	0.831	0.843	4.78582e-26
KHK	3.95068e-25	-0.146236	0.529	0.632	8.1467e-21
AGPAT2	9.32433e-21	-0.146068	0.691	0.731	1.92277e-16
APOC1	1.29764e-20	-0.145808	0.257	0.373	2.67586e-16
SMARCA1	1.1919e-30	-0.145776	0.754	0.776	2.45782e-26
MAP2	2.46967e-21	-0.145692	0.834	0.832	5.0927e-17
EPM2AIP1	9.69628e-32	-0.145466	0.76	0.795	1.99947e-27
FUS	1.91524e-31	-0.145449	0.903	0.886	3.94942e-27
NRXN1	3.28988e-25	-0.145384	0.822	0.83	6.78406e-21
CASK	1.21914e-40	-0.145222	0.685	0.72	2.51398e-36
LCORL	1.86275e-31	-0.1452	0.544	0.603	3.84117e-27
BZW1	1.23792e-42	-0.145188	0.817	0.824	2.55272e-38
RABL6	1.28232e-25	-0.145099	0.821	0.83	2.64427e-21
RPL24	1.04802e-25	-0.145039	0.998	0.998	2.16112e-21
RPL6	3.84932e-19	-0.144732	1	0.997	7.93769e-15
IMPDH1	1.35412e-39	-0.14427	0.338	0.489	2.79234e-35
DBN1	1.7667e-36	-0.144165	0.539	0.613	3.64312e-32
IDI1	1.97275e-18	-0.143864	0.932	0.923	4.06801e-14
CCSER1	4.4197e-29	-0.143801	0.399	0.467	9.11387e-25
PTOV1	5.22157e-36	-0.143749	0.917	0.891	1.07674e-31
ARHGEF9	7.52366e-37	-0.143624	0.568	0.665	1.55145e-32
ASCC3	3.74626e-37	-0.143594	0.586	0.655	7.72516e-33
TP53BP1	4.91204e-33	-0.143286	0.621	0.678	1.01291e-28
P3H4	2.04392e-38	-0.143092	0.576	0.641	4.21478e-34
COG6	2.4898e-38	-0.142842	0.536	0.633	5.13423e-34
SLC8A1	5.35336e-54	-0.142812	0.117	0.313	1.10392e-49
TMOD1	1.74177e-16	-0.142604	0.625	0.666	3.59171e-12
PARK7	5.38637e-35	-0.142528	0.971	0.952	1.11072e-30
NEURL1	6.8045e-32	-0.142477	0.587	0.653	1.40316e-27
FEV	9.05081e-21	-0.142039	0.042	0.121	1.86637e-16
HID1	7.22449e-33	-0.142031	0.501	0.595	1.48976e-28
COPE	6.77713e-38	-0.141994	0.971	0.948	1.39751e-33
CLDN4	1.28081e-18	-0.141702	0.28	0.375	2.64116e-14
FASN	9.81324e-28	-0.1415	0.868	0.854	2.02359e-23
NDUFB11	9.50603e-28	-0.141456	0.985	0.977	1.96024e-23
ARFIP2	1.18359e-40	-0.141359	0.706	0.747	2.44068e-36
CFC1	9.37726e-37	-0.141334	0.488	0.576	1.93368e-32
TPST2	4.59834e-38	-0.141198	0.377	0.515	9.48224e-34
GNAI2	5.38015e-30	-0.141169	0.974	0.968	1.10944e-25
PCDH17	1.90578e-40	-0.141142	0.07	0.221	3.92992e-36
DDC	2.03197e-26	-0.139749	0.853	0.839	4.19012e-22
YWHAZ	4.14554e-28	-0.139654	0.925	0.911	8.54851e-24
SCAND1	3.69267e-37	-0.13946	0.973	0.949	7.61464e-33
PSD	1.53987e-30	-0.1394	0.601	0.682	3.17538e-26
DECR1	4.9649e-39	-0.139293	0.724	0.741	1.02381e-34
RSPRY1	1.09223e-33	-0.139174	0.5	0.618	2.25228e-29
AKR1A1	4.74211e-52	-0.139042	0.886	0.842	9.7787e-48
SEC13	8.10326e-43	-0.138946	0.874	0.854	1.67097e-38
HECTD4	1.40182e-28	-0.138793	0.704	0.742	2.89069e-24
TMEM123	4.80156e-39	-0.138612	0.333	0.479	9.9013e-35
VWA1	7.91265e-38	-0.138455	0.551	0.615	1.63167e-33
NBEA	2.31019e-21	-0.138274	0.893	0.873	4.76385e-17
CRTAC1	3.1158e-50	-0.138173	0.016	0.147	6.42508e-46
RSRP1	9.87541e-33	-0.138089	0.641	0.695	2.03641e-28
PHPT1	1.51554e-31	-0.138028	0.987	0.969	3.1252e-27
SOX5	2.41656e-51	-0.137963	0.187	0.38	4.98319e-47
MAPK8IP1	1.34062e-28	-0.137932	0.653	0.697	2.7645e-24
RAD21	6.16144e-27	-0.137174	0.93	0.918	1.27055e-22
SLC25A6	7.01961e-20	-0.136923	0.984	0.975	1.44751e-15
ANAPC5	1.54419e-36	-0.136773	0.823	0.82	3.18428e-32
WSB1	4.68303e-26	-0.136675	0.846	0.835	9.65687e-22
SLC29A4	1.0135e-18	-0.136533	0.959	0.956	2.08994e-14
PRRC1	3.9441e-31	-0.136462	0.645	0.703	8.13313e-27
ECH1	2.22077e-40	-0.136397	0.929	0.888	4.57946e-36
BEX5	1.8289e-30	-0.136356	0.263	0.441	3.77138e-26
IGFBPL1	2.37449e-25	-0.136326	0.458	0.56	4.89643e-21
AURKAIP1	5.27515e-36	-0.135919	0.943	0.92	1.08779e-31
MLLT11	4.37527e-28	-0.135875	0.929	0.899	9.02224e-24
MAPK10	6.86845e-31	-0.135799	0.415	0.53	1.41634e-26
XRN1	2.46229e-32	-0.135751	0.558	0.629	5.07748e-28
C1orf232	3.55646e-96	-0.135648	0.032	0.27	7.33378e-92
TIMP2	8.95086e-36	-0.135587	0.3	0.456	1.84576e-31
MRPL42	1.90817e-31	-0.135503	0.805	0.819	3.93484e-27
RNF182	1.78909e-33	-0.135264	0.402	0.53	3.68929e-29
RBMX2	7.22259e-33	-0.135073	0.479	0.566	1.48937e-28
TMF1	4.55128e-34	-0.134943	0.736	0.75	9.38519e-30
CADM1	8.01325e-27	-0.134862	0.915	0.901	1.65241e-22
PLCXD3	6.80568e-21	-0.134755	0.727	0.746	1.4034e-16
GPX7	1.52999e-39	-0.134697	0.72	0.723	3.15499e-35
COPB2	9.2637e-38	-0.134558	0.859	0.847	1.91027e-33
MGST3	5.23966e-37	-0.134392	0.9	0.837	1.08047e-32
NKTR	2.93551e-21	-0.134239	0.76	0.785	6.05333e-17
GLRX	2.63087e-31	-0.134164	0.397	0.523	5.42512e-27
SCT	4.51526e-23	-0.133535	0.069	0.162	9.31092e-19
OSBP2	3.59512e-32	-0.133514	0.533	0.606	7.41349e-28
HIST1H1C	1.5837e-28	-0.132975	0.738	0.642	3.26576e-24
EPHX1	1.33329e-16	-0.132918	0.832	0.86	2.74937e-12
ZNF326	3.14596e-33	-0.132881	0.509	0.588	6.48728e-29
RPS3A	4.9705e-18	-0.132816	1	0.999	1.02497e-13
NEGR1	7.13949e-47	-0.132687	0.087	0.261	1.47223e-42
COTL1	2.40594e-45	-0.132593	0.14	0.326	4.96129e-41
CHST8	2.21888e-69	-0.132582	0.054	0.26	4.57556e-65
AKR1C2	5.90235e-20	-0.132477	0.348	0.464	1.21712e-15
TP53I11	2.72519e-35	-0.132456	0.317	0.461	5.61961e-31
GPC6	2.61156e-31	-0.132413	0.388	0.519	5.38529e-27
RAB6A	1.46454e-35	-0.13239	0.733	0.747	3.02002e-31
RUNX1T1	9.3633e-24	-0.132341	0.831	0.83	1.93081e-19
G3BP1	7.64277e-26	-0.132112	0.827	0.838	1.57601e-21
CDKAL1	5.69928e-18	-0.131925	0.398	0.461	1.17525e-13
RPL9	6.56089e-20	-0.131882	0.998	0.998	1.35292e-15
CRELD2	1.1181e-30	-0.131636	0.66	0.694	2.30562e-26
PDE4DIP	6.59734e-27	-0.131486	0.827	0.828	1.36044e-22
FADS2	3.99875e-28	-0.131475	0.867	0.848	8.24582e-24
NDUFA13	1.21165e-30	-0.131127	0.955	0.937	2.49854e-26
SCN3B	6.95069e-29	-0.130557	0.69	0.728	1.4333e-24
TLE4	5.30281e-40	-0.130441	0.166	0.336	1.09349e-35
ZMYM2	1.51645e-25	-0.130212	0.742	0.767	3.12708e-21
SRM	4.01448e-31	-0.130103	0.588	0.656	8.27825e-27
SLC30A7	5.54414e-34	-0.130051	0.721	0.749	1.14326e-29
TENM3	7.3265e-27	-0.129975	0.744	0.771	1.5108e-22
PNISR	5.47617e-17	-0.129433	0.911	0.918	1.12924e-12
GSTM3	7.57878e-30	-0.129372	0.638	0.685	1.56282e-25
RPL17	1.49895e-30	-0.129279	0.595	0.667	3.09098e-26
OTUB1	6.09635e-30	-0.129236	0.762	0.757	1.25713e-25
CNPY2	5.38461e-20	-0.128988	0.92	0.925	1.11036e-15
MORF4L2	3.08599e-27	-0.128887	0.947	0.931	6.36362e-23
PDCD4	1.57152e-30	-0.12861	0.726	0.737	3.24064e-26
STX12	1.65408e-32	-0.128599	0.573	0.642	3.41088e-28
MEIS3	1.1513e-22	-0.128392	0.278	0.383	2.3741e-18
PLPPR2	2.26223e-31	-0.128321	0.552	0.627	4.66495e-27
RPL27	1.54935e-21	-0.128205	0.991	0.989	3.19492e-17
REV3L	6.00811e-26	-0.128181	0.65	0.683	1.23893e-21
KIAA1324	1.15715e-19	-0.128006	0.911	0.89	2.38617e-15
MZF1	2.52127e-33	-0.127958	0.507	0.571	5.19911e-29
MCFD2	4.10443e-31	-0.127892	0.711	0.731	8.46374e-27
CCDC186	9.58935e-29	-0.127751	0.729	0.757	1.97742e-24
NSD1	1.7024e-28	-0.127701	0.644	0.685	3.51053e-24
CTNNB1	4.15172e-26	-0.12752	0.857	0.834	8.56126e-22
FNBP1L	6.47037e-31	-0.127505	0.813	0.797	1.33426e-26
NRIP1	3.82654e-25	-0.127279	0.685	0.716	7.8907e-21
TMEM106B	1.37318e-28	-0.127192	0.809	0.827	2.83163e-24
SLC9A3R1	6.54238e-24	-0.127029	0.928	0.899	1.3491e-19
CAMKV	9.96678e-39	-0.126667	0.192	0.35	2.05525e-34
SLC39A5	1.05585e-27	-0.126421	0.169	0.327	2.17727e-23
SRA1	2.67775e-33	-0.126406	0.756	0.771	5.52179e-29
EEF1B2	5.19314e-19	-0.12623	0.983	0.966	1.07088e-14
OAZ2	3.08754e-30	-0.126188	0.765	0.772	6.36682e-26
TTC14	3.92964e-31	-0.126167	0.646	0.691	8.10332e-27
ISG15	1.40642e-34	-0.126148	0.069	0.207	2.90019e-30
ARF5	5.84096e-37	-0.126089	0.838	0.825	1.20446e-32
TMEM50B	4.92081e-29	-0.126048	0.607	0.646	1.01472e-24
TRAF4	1.48772e-34	-0.125901	0.478	0.587	3.06782e-30
KRT10	2.18314e-27	-0.125723	0.966	0.938	4.50186e-23
HDAC2	1.15445e-32	-0.125575	0.862	0.836	2.38059e-28
DAAM1	7.01495e-22	-0.125517	0.908	0.891	1.44655e-17
CDH2	4.0925e-24	-0.125486	0.35	0.482	8.43915e-20
SLC6A18	4.49761e-52	-0.125394	0.12	0.308	9.27451e-48
ROBO1	4.35087e-25	-0.125374	0.856	0.844	8.97193e-21
SSR4	1.55912e-20	-0.125357	0.998	0.994	3.21507e-16
OCIAD2	1.32839e-21	-0.125332	0.97	0.952	2.73927e-17
BACE1	1.69345e-26	-0.125229	0.728	0.736	3.49206e-22
ERO1B	1.4999e-12	-0.125123	0.99	0.993	3.09294e-08
RPS8	1.49704e-22	-0.124809	1	0.999	3.08705e-18
CSNK1A1	8.8488e-22	-0.124623	0.934	0.925	1.82471e-17
ANXA10	3.58911e-23	-0.12461	0.176	0.262	7.40109e-19
VPS28	1.0399e-34	-0.124419	0.932	0.894	2.14437e-30
CLPTM1L	1.25954e-34	-0.124329	0.866	0.847	2.59729e-30
HLA-DQB1	4.40349e-39	-0.124151	0.117	0.274	9.08043e-35
GFPT1	2.23559e-23	-0.123993	0.938	0.928	4.61001e-19
SMPDL3B	1.02286e-36	-0.123854	0.256	0.381	2.10924e-32
TMEM263	7.46222e-30	-0.123846	0.844	0.838	1.53878e-25
HOOK3	7.99512e-27	-0.123778	0.729	0.735	1.64867e-22
KLC1	4.4455e-29	-0.123746	0.573	0.619	9.16706e-25
LGALS2	3.7499e-28	-0.123324	0.096	0.221	7.73267e-24
KNDC1	2.08909e-39	-0.123253	0.289	0.432	4.30791e-35
GOLGA3	1.08767e-23	-0.123216	0.733	0.759	2.24288e-19
SYT5	3.12084e-29	-0.12321	0.353	0.472	6.43548e-25
ETFA	1.39693e-37	-0.123187	0.689	0.709	2.88061e-33
FBXL4	1.74124e-32	-0.123174	0.477	0.558	3.59062e-28
BDP1	9.2971e-25	-0.12311	0.664	0.686	1.91715e-20
RBM4	8.96228e-31	-0.123035	0.391	0.539	1.84811e-26
RPL3	1.36505e-20	-0.122949	1	1	2.81488e-16
STX1A	2.53094e-23	-0.12289	0.838	0.841	5.21906e-19
RBM5	6.92673e-24	-0.122852	0.744	0.753	1.42836e-19
INA	9.79602e-25	-0.122605	0.791	0.779	2.02004e-20
PPP1R16A	4.09592e-25	-0.122547	0.499	0.57	8.4462e-21
ATP5MC1	2.42066e-29	-0.122487	0.912	0.885	4.99163e-25
CSTF3	1.60888e-35	-0.122393	0.432	0.545	3.31767e-31
NOP53	8.1914e-25	-0.122076	0.917	0.904	1.68915e-20
H2AFY	1.34064e-31	-0.121924	0.951	0.924	2.76453e-27
GOLGB1	2.36392e-22	-0.121894	0.885	0.869	4.87465e-18
ERG28	1.93581e-30	-0.121806	0.791	0.786	3.99183e-26
RPL15	5.52395e-08	-0.121751	0.998	0.996	0.00113909
TOX	2.05586e-28	-0.121697	0.523	0.581	4.23939e-24
ITGB8	4.5158e-56	-0.12169	0.092	0.279	9.31203e-52
DYNLT1	4.38226e-28	-0.121317	0.925	0.899	9.03666e-24
ACTR2	2.68913e-22	-0.121202	0.925	0.911	5.54526e-18
AKAP9	2.85536e-20	-0.120929	0.938	0.917	5.88803e-16
ATF7IP	2.30628e-27	-0.120771	0.622	0.662	4.75578e-23
SGPL1	2.85783e-29	-0.120721	0.537	0.597	5.89314e-25
KIF3A	6.7036e-26	-0.120676	0.727	0.753	1.38235e-21
MARCKS	1.27537e-14	-0.120655	0.98	0.981	2.62993e-10
RUNDC3A	7.54233e-28	-0.120605	0.851	0.828	1.5553e-23
SYT2	1.39927e-46	-0.120573	0.127	0.313	2.88543e-42
CDC42EP3	2.94678e-23	-0.120298	0.597	0.633	6.07656e-19
YWHAE	1.88738e-22	-0.12028	0.986	0.972	3.89197e-18
VDAC3	2.51679e-29	-0.120239	0.819	0.8	5.18986e-25
PRODH2	6.91456e-19	-0.120234	0.375	0.435	1.42585e-14
ARHGAP1	4.39828e-31	-0.120146	0.482	0.58	9.06969e-27
FUBP1	9.70755e-29	-0.119928	0.574	0.646	2.00179e-24
TMEM176B	8.09463e-12	-0.119926	0.327	0.415	1.66919e-07
OLFM1	4.67777e-30	-0.119905	0.227	0.354	9.64603e-26
EDF1	3.96975e-23	-0.119836	0.985	0.972	8.18602e-19
PCYOX1	1.46482e-19	-0.119805	0.921	0.905	3.02061e-15
SHISA5	4.58801e-24	-0.119797	0.805	0.814	9.46093e-20
TNFSF10	1.85075e-07	-0.11963	0.238	0.292	0.00381643
GDAP1	3.44369e-23	-0.119309	0.678	0.701	7.10124e-19
SEC61A1	1.24532e-21	-0.119269	0.935	0.915	2.56797e-17
SORD	2.46086e-22	-0.119235	0.76	0.743	5.07454e-18
HARS	1.6597e-29	-0.119195	0.602	0.664	3.42246e-25
CBFB	1.87738e-31	-0.118998	0.424	0.532	3.87135e-27
SEPTIN2	7.85366e-27	-0.118975	0.916	0.902	1.6195e-22
S100A10	3.00401e-19	-0.118928	0.447	0.422	6.19456e-15
ANKS4B	6.42639e-23	-0.118921	0.627	0.671	1.32519e-18
TMED7	2.81118e-34	-0.118716	0.864	0.84	5.79694e-30
GPD1	2.68488e-23	-0.118614	0.489	0.547	5.53649e-19
CHD7	6.01975e-19	-0.118335	0.724	0.753	1.24133e-14
MEST	1.21632e-18	-0.118249	0.537	0.608	2.50816e-14
IFT81	3.27623e-37	-0.118167	0.23	0.389	6.75592e-33
NISCH	1.6288e-26	-0.117939	0.546	0.614	3.35875e-22
DKK3	3.24226e-18	-0.117932	0.534	0.628	6.68587e-14
DPYSL5	1.19116e-44	-0.117882	0.133	0.31	2.4563e-40
SCOC	3.0238e-26	-0.117419	0.937	0.907	6.23537e-22
MT-ATP8	1.11404e-25	-0.117393	0.602	0.616	2.29725e-21
FAM214A	3.92973e-27	-0.117344	0.579	0.626	8.10349e-23
MRLN	2.62774e-25	-0.117261	0.236	0.394	5.41867e-21
UCP2	5.39321e-53	-0.117186	0.045	0.21	1.11213e-48
MYEF2	1.04967e-22	-0.117172	0.703	0.727	2.16452e-18
MFSD4B	1.28502e-27	-0.117106	0.446	0.547	2.64984e-23
MMRN1	2.49535e-32	-0.116814	0.151	0.285	5.14565e-28
PNMT	7.91116e-60	-0.116533	0.053	0.236	1.63136e-55
AUTS2	4.17403e-25	-0.116472	0.333	0.439	8.60726e-21
PSMB5	2.37092e-26	-0.11637	0.978	0.944	4.88908e-22
ADGRG4	4.48863e-49	-0.116278	0.053	0.214	9.256e-45
PDE4D	5.75203e-27	-0.116165	0.575	0.611	1.18613e-22
TMED8	1.31517e-24	-0.116064	0.703	0.713	2.71201e-20
NT5C3B	1.52019e-27	-0.115889	0.599	0.656	3.13478e-23
FGF14	6.80645e-32	-0.115725	0.195	0.36	1.40356e-27
CXCL12	5.61317e-55	-0.115706	0.047	0.221	1.15749e-50
EWSR1	7.07227e-26	-0.115668	0.725	0.741	1.45837e-21
DNAJC15	5.84907e-27	-0.115464	0.594	0.643	1.20614e-22
CBX5	7.62524e-18	-0.115397	0.923	0.911	1.5724e-13
ATRX	9.3844e-19	-0.115243	0.922	0.909	1.93516e-14
R3HCC1	1.88369e-30	-0.115194	0.474	0.567	3.88435e-26
ECHS1	6.80472e-32	-0.115153	0.868	0.835	1.4032e-27
KIDINS220	2.6895e-17	-0.115039	0.831	0.823	5.54602e-13
RAB25	9.54012e-33	-0.11501	0.857	0.83	1.96727e-28
GCH1	7.78232e-18	-0.115006	0.715	0.727	1.60479e-13
CCNC	3.2085e-32	-0.114983	0.745	0.757	6.61624e-28
RAB11A	1.57504e-18	-0.114938	0.969	0.961	3.24789e-14
CALM3	3.90719e-23	-0.114863	0.934	0.906	8.05702e-19
LSM7	8.22106e-32	-0.114704	0.901	0.868	1.69526e-27
CAND1	2.23236e-25	-0.114499	0.801	0.8	4.60335e-21
GCA	3.62863e-27	-0.114452	0.476	0.562	7.4826e-23
RPS17	4.81986e-28	-0.114432	0.612	0.661	9.93903e-24
GDF11	3.61264e-27	-0.114385	0.328	0.452	7.44962e-23
PDZK1	2.87909e-33	-0.114271	0.86	0.806	5.93696e-29
TTYH3	3.39705e-33	-0.114059	0.336	0.483	7.00506e-29
IGF2BP3	8.85693e-25	-0.114013	0.528	0.613	1.82639e-20
MAGEH1	3.42028e-26	-0.113929	0.854	0.824	7.05295e-22
ITGB1	1.40067e-16	-0.113838	0.967	0.955	2.88833e-12
ARGLU1	3.39797e-25	-0.11363	0.764	0.747	7.00696e-21
TUBB4B	1.62109e-25	-0.113422	0.72	0.713	3.34284e-21
APRT	9.17746e-35	-0.113385	0.915	0.874	1.89248e-30
VAC14	4.62145e-24	-0.113342	0.7	0.693	9.52989e-20
HYAL2	5.12711e-28	-0.113341	0.446	0.556	1.05726e-23
PGRMC1	3.50847e-24	-0.113223	0.957	0.938	7.23482e-20
SON	8.07831e-26	-0.113101	0.939	0.913	1.66583e-21
BAZ2B	1.69503e-14	-0.113087	0.857	0.857	3.49531e-10
HNRNPR	2.6121e-32	-0.112947	0.871	0.841	5.38641e-28
ST8SIA3	5.88115e-25	-0.112941	0.725	0.732	1.21275e-20
NPDC1	2.47927e-21	-0.112888	0.946	0.924	5.1125e-17
APBB1	5.46546e-28	-0.112854	0.524	0.584	1.12703e-23
NUCKS1	5.2473e-19	-0.112852	0.957	0.938	1.08205e-14
FANCF	2.72291e-27	-0.112837	0.411	0.515	5.61491e-23
G6PC3	1.42807e-34	-0.112812	0.783	0.766	2.94483e-30
MYDGF	1.33988e-29	-0.112768	0.913	0.871	2.76298e-25
RAMP1	6.97432e-13	-0.112755	0.451	0.429	1.43817e-08
SRSF5	1.54111e-25	-0.112677	0.908	0.884	3.17792e-21
PSME4	2.24693e-24	-0.112549	0.726	0.742	4.6334e-20
DCC	1.07815e-33	-0.112538	0.102	0.252	2.22326e-29
NAT14	8.58569e-27	-0.112483	0.604	0.637	1.77046e-22
EIF4G1	4.49855e-28	-0.11244	0.88	0.866	9.27646e-24
CLDN3	6.33519e-18	-0.11242	0.931	0.905	1.30638e-13
CAPZA1	1.75102e-27	-0.112323	0.581	0.636	3.61079e-23
MIB1	4.38441e-19	-0.11202	0.854	0.847	9.04108e-15
PCLO	3.94741e-20	-0.111737	0.733	0.738	8.13995e-16
DCAF13	4.38113e-28	-0.111728	0.56	0.629	9.03432e-24
SRSF8	2.72206e-25	-0.111656	0.77	0.791	5.61317e-21
RFX6	8.08589e-24	-0.111493	0.409	0.512	1.66739e-19
ELP4	6.94393e-24	-0.111422	0.485	0.556	1.43191e-19
DNAJC10	2.56432e-15	-0.111389	0.898	0.885	5.28788e-11
GNAI3	2.46283e-25	-0.111323	0.779	0.791	5.0786e-21
CCT3	1.07172e-28	-0.11128	0.957	0.925	2.20999e-24
QPCT	8.41424e-13	-0.111162	0.966	0.932	1.7351e-08
AKAP13	6.67375e-30	-0.111159	0.344	0.456	1.37619e-25
MAGEL2	5.80288e-28	-0.11102	0.468	0.532	1.19661e-23
SELENOI	4.02501e-30	-0.111017	0.606	0.648	8.29998e-26
CRYBG3	1.11367e-32	-0.111011	0.118	0.264	2.29649e-28
MLF2	1.06719e-28	-0.110884	0.939	0.909	2.20065e-24
MT-ND6	4.16302e-41	-0.110818	0.78	0.654	8.58456e-37
EFHC1	3.95339e-30	-0.110783	0.391	0.504	8.15229e-26
TMX1	3.12218e-28	-0.110755	0.627	0.657	6.43826e-24
MYL6B	2.41342e-21	-0.110718	0.937	0.919	4.97672e-17
GPRIN3	2.15319e-25	-0.110684	0.625	0.638	4.4401e-21
CHM	5.49901e-19	-0.110652	0.717	0.75	1.13395e-14
ATP2C1	3.42221e-36	-0.110457	0.797	0.759	7.05693e-32
NDN	1.39755e-23	-0.110309	0.931	0.892	2.88188e-19
ZNF638	6.51537e-21	-0.110301	0.766	0.78	1.34353e-16
INPPL1	3.12323e-30	-0.110259	0.365	0.476	6.44042e-26
NBAS	2.6588e-29	-0.110222	0.466	0.557	5.4827e-25
S100A6	5.59475e-20	-0.110165	0.969	0.919	1.15369e-15
MBD5	9.00386e-24	-0.110113	0.522	0.584	1.85669e-19
B9D1	5.11757e-24	-0.110094	0.541	0.614	1.05529e-19
FAM136A	5.53293e-28	-0.110021	0.656	0.68	1.14095e-23
ITGAE	1.44593e-23	-0.109802	0.472	0.554	2.98166e-19
REC8	2.52828e-23	-0.109781	0.384	0.479	5.21357e-19
SLC16A9	6.02959e-13	-0.109746	0.457	0.538	1.24336e-08
MED16	8.43348e-27	-0.109639	0.515	0.563	1.73907e-22
KDM1A	2.67167e-28	-0.109594	0.628	0.649	5.50926e-24
USP47	5.73952e-23	-0.109519	0.785	0.781	1.18355e-18
EIF2AK2	6.23555e-22	-0.109429	0.698	0.695	1.28583e-17
SDK1	1.79696e-22	-0.109291	0.533	0.6	3.70551e-18
SYP	1.10799e-16	-0.109185	0.94	0.934	2.2848e-12
RAB3D	2.02212e-21	-0.109181	0.544	0.593	4.16981e-17
NEO1	7.04411e-30	-0.109138	0.415	0.523	1.45257e-25
FAM126A	2.40102e-43	-0.109011	0.146	0.319	4.95113e-39
BTG2	1.98676e-09	-0.108961	0.769	0.774	4.09689e-05
RRP36	1.1947e-31	-0.108937	0.659	0.67	2.4636e-27
TRPS1	6.45931e-23	-0.108875	0.334	0.44	1.33197e-18
HES6	2.10527e-22	-0.108842	0.18	0.293	4.34127e-18
GCLM	4.03614e-21	-0.108829	0.539	0.597	8.32291e-17
SSTR3	4.10892e-23	-0.108676	0.457	0.551	8.473e-19
SHF	2.66431e-57	-0.108636	0.031	0.192	5.49408e-53
PCBD1	1.24765e-17	-0.108607	0.974	0.954	2.57278e-13
SLC4A8	2.75783e-22	-0.108592	0.736	0.725	5.68693e-18
TMEM132B	2.42388e-19	-0.108433	0.842	0.801	4.99828e-15
PDK4	4.75387e-29	-0.108405	0.088	0.217	9.80295e-25
SBF2	1.85783e-25	-0.108373	0.5	0.554	3.83103e-21
IBTK	7.08659e-23	-0.108314	0.817	0.813	1.46133e-18
BCKDHB	1.3479e-34	-0.108262	0.332	0.459	2.77951e-30
SRSF6	1.70065e-27	-0.10819	0.8	0.786	3.50691e-23
A1CF	2.32417e-21	-0.108161	0.867	0.846	4.79268e-17
PKD2	1.56232e-24	-0.107849	0.602	0.648	3.22167e-20
GPBP1	6.38821e-25	-0.107723	0.769	0.769	1.31731e-20
RAB3B	9.85619e-07	-0.107713	0.967	0.972	0.0203245
CSRNP3	2.08372e-20	-0.10767	0.736	0.733	4.29683e-16
FIGN	2.81284e-40	-0.107634	0.128	0.291	5.80035e-36
ABCA3	5.99548e-20	-0.107374	0.584	0.635	1.23633e-15
LPCAT3	8.272e-28	-0.107292	0.582	0.635	1.70577e-23
YIPF3	2.67636e-26	-0.107238	0.922	0.886	5.51891e-22
DPP6	1.6541e-17	-0.107137	0.791	0.793	3.41092e-13
C21orf62	9.53685e-41	-0.107122	0.117	0.278	1.96659e-36
CDH17	4.52012e-41	-0.107067	0.042	0.174	9.32094e-37
PRRC2C	2.50074e-18	-0.107046	0.9	0.883	5.15678e-14
PTPRN	1.64494e-09	-0.106994	0.962	0.98	3.39203e-05
DDX1	4.03424e-28	-0.106649	0.765	0.767	8.319e-24
BSG	2.78133e-12	-0.106645	0.977	0.966	5.73537e-08
ZNF431	1.36004e-24	-0.106594	0.317	0.435	2.80454e-20
ZRANB1	7.40994e-19	-0.106502	0.606	0.656	1.528e-14
IPO9	7.74429e-25	-0.106348	0.68	0.676	1.59695e-20
EXOC7	4.74977e-23	-0.105954	0.711	0.707	9.7945e-19
PSME2	3.20859e-25	-0.105946	0.718	0.719	6.61643e-21
ALDH7A1	2.07771e-23	-0.105864	0.619	0.659	4.28445e-19
PPP1CA	9.05592e-30	-0.105819	0.809	0.791	1.86742e-25
CPT1C	1.77282e-28	-0.105771	0.297	0.432	3.65573e-24
FIBP	7.39194e-31	-0.105712	0.825	0.796	1.52429e-26
CITED2	1.05791e-14	-0.105684	0.353	0.436	2.18151e-10
CREBZF	4.59703e-30	-0.10557	0.509	0.572	9.47953e-26
SLC16A2	3.8856e-44	-0.105522	0.133	0.309	8.01249e-40
CD200	1.39896e-24	-0.105495	0.682	0.702	2.88479e-20
TRIP12	8.49592e-24	-0.105427	0.686	0.699	1.75194e-19
ARL4C	4.50134e-35	-0.105411	0.113	0.266	9.28221e-31
MAML2	8.0715e-45	-0.105362	0.134	0.307	1.66442e-40
LRRTM3	2.45162e-48	-0.105306	0.039	0.191	5.05549e-44
SCFD1	3.58433e-24	-0.105277	0.802	0.799	7.39125e-20
MYT1L	2.43878e-38	-0.105264	0.09	0.238	5.02901e-34
NNAT	3.06724e-22	-0.105239	0.09	0.201	6.32495e-18
CPNE1	2.41355e-24	-0.105184	0.782	0.771	4.97697e-20
GADD45GIP1	1.5915e-32	-0.105083	0.936	0.895	3.28184e-28
MAN2A1	9.6346e-22	-0.104987	0.72	0.715	1.98675e-17
REEP2	3.6448e-20	-0.104968	0.512	0.591	7.51594e-16
FAM167A	6.4616e-37	-0.104736	0.209	0.377	1.33245e-32
EPHA4	7.2436e-36	-0.10473	0.097	0.242	1.4937e-31
CYBA	4.39808e-37	-0.104586	0.033	0.157	9.06928e-33
LRRTM4	2.49727e-65	-0.104563	0.035	0.217	5.14962e-61
IGSF9	9.20106e-69	-0.104397	0.053	0.258	1.89735e-64
MYO6	1.30826e-18	-0.104381	0.727	0.743	2.69776e-14
RPS23	9.36428e-11	-0.104349	1	0.999	1.93101e-06
KCNB2	2.65842e-32	-0.104348	0.224	0.358	5.48193e-28
CHRNA5	9.31129e-24	-0.104201	0.367	0.449	1.92008e-19
CHRNA3	1.95834e-53	-0.104093	0.032	0.188	4.0383e-49
SCARB1	2.71729e-23	-0.10409	0.504	0.562	5.60333e-19
CEP170	4.35315e-20	-0.104023	0.524	0.569	8.97663e-16
VEZT	2.17267e-21	-0.104015	0.682	0.71	4.48027e-17
DNAJC4	2.34111e-24	-0.103925	0.652	0.676	4.8276e-20
WDR46	8.9668e-28	-0.103859	0.485	0.562	1.84904e-23
SUSD4	1.83328e-23	-0.103859	0.376	0.468	3.7804e-19
UBA1	1.05689e-28	-0.103755	0.753	0.737	2.17942e-24
SMIM5	7.67966e-48	-0.103738	0.073	0.235	1.58362e-43
FZD1	4.05092e-22	-0.103713	0.54	0.592	8.3534e-18
GLYR1	5.25918e-23	-0.103631	0.621	0.685	1.0845e-18
NOVA1	3.01818e-19	-0.103558	0.701	0.712	6.22379e-15
NDUFA5	4.0673e-25	-0.103441	0.934	0.891	8.38718e-21
AMPD2	2.37961e-24	-0.103426	0.593	0.631	4.90699e-20
PHB2	9.00735e-26	-0.103346	0.864	0.838	1.85741e-21
MAPK6	4.78697e-20	-0.103321	0.654	0.706	9.8712e-16
PGM3	1.39954e-20	-0.103252	0.671	0.701	2.88599e-16
APOB	3.31757e-13	-0.103217	0.754	0.668	6.84117e-09
DLG5	1.26903e-20	-0.103107	0.554	0.604	2.61686e-16
MSRB1	2.03995e-16	-0.103073	0.575	0.625	4.20659e-12
CELF4	3.42908e-15	-0.102989	0.831	0.825	7.0711e-11
GCC2	4.98426e-23	-0.102976	0.733	0.737	1.0278e-18
AKAP11	3.25648e-25	-0.102965	0.733	0.726	6.7152e-21
GLT8D1	7.87973e-26	-0.102912	0.563	0.614	1.62488e-21
DAD1	3.4591e-19	-0.102855	0.972	0.942	7.133e-15
PAPSS1	1.62559e-25	-0.102756	0.763	0.767	3.35214e-21
SLC35B1	2.75011e-23	-0.102635	0.824	0.823	5.67101e-19
SETX	8.03931e-24	-0.102456	0.556	0.597	1.65779e-19
SRSF3	1.7319e-25	-0.102385	0.894	0.86	3.57135e-21
SPINT2	7.17139e-10	-0.102381	0.991	0.982	1.47881e-05
SRP54	1.29107e-26	-0.102319	0.74	0.73	2.66231e-22
BAD	2.70209e-25	-0.102273	0.762	0.754	5.57198e-21
CALU	7.56775e-25	-0.102212	0.798	0.775	1.56055e-20
ARRDC1	1.38544e-24	-0.102074	0.555	0.604	2.85691e-20
GPD2	4.44055e-25	-0.102053	0.36	0.447	9.15687e-21
PGLS	1.42049e-22	-0.102043	0.913	0.895	2.92919e-18
RAP1GAP	3.10608e-20	-0.101961	0.638	0.662	6.40505e-16
GPC1	1.05389e-32	-0.101947	0.285	0.404	2.17323e-28
TIMM8B	2.11977e-18	-0.10187	0.871	0.867	4.37117e-14
S100A16	4.40567e-21	-0.101859	0.292	0.395	9.08493e-17
RPL19	2.68395e-13	-0.101856	0.999	0.998	5.53457e-09
PCSK1N	2.29134e-10	-0.101678	1	0.999	4.72496e-06
SKIL	5.10584e-20	-0.101644	0.685	0.681	1.05287e-15
TRMU	1.0816e-26	-0.101639	0.387	0.483	2.23036e-22
RPS27A	8.93489e-09	-0.10152	0.999	0.999	0.000184246
BASP1	1.0096e-10	-0.10149	0.916	0.898	2.0819e-06
USP11	1.67699e-22	-0.101465	0.742	0.741	3.45812e-18
CASR	1.77137e-31	-0.101439	0.757	0.695	3.65273e-27
NCBP2	5.57423e-21	-0.101373	0.574	0.624	1.14946e-16
NAV1	5.5378e-18	-0.101344	0.806	0.798	1.14195e-13
GPAA1	4.76545e-29	-0.101326	0.753	0.728	9.82684e-25
LSM8	1.90634e-23	-0.101261	0.723	0.726	3.93107e-19
FKBP8	3.30474e-17	-0.101251	0.955	0.933	6.8147e-13
NRXN2	1.91094e-19	-0.101212	0.225	0.315	3.94055e-15
SND1	9.64675e-24	-0.101207	0.936	0.91	1.98926e-19
PROX1	9.42189e-19	-0.101192	0.81	0.781	1.94289e-14
SHTN1	2.47788e-19	-0.101176	0.735	0.746	5.10965e-15
NREP	4.29344e-12	-0.101167	0.591	0.583	8.85351e-08
HSPB11	1.51608e-27	-0.1011	0.554	0.605	3.12632e-23
RRAS	7.50427e-29	-0.100985	0.267	0.374	1.54746e-24
LAMTOR2	5.21732e-26	-0.100929	0.827	0.8	1.07586e-21
CBR4	1.39284e-23	-0.100925	0.578	0.626	2.87217e-19
GPR180	1.5194e-22	-0.10092	0.624	0.646	3.13315e-18
DDOST	5.70909e-32	-0.100865	0.941	0.897	1.17727e-27
CSNK2A1	4.6396e-17	-0.100796	0.781	0.786	9.56731e-13
MANEAL	6.39266e-23	-0.100769	0.645	0.679	1.31823e-18
SRSF7	7.84561e-24	-0.100761	0.709	0.718	1.61784e-19
IQSEC3	1.00054e-30	-0.100701	0.229	0.374	2.06321e-26
WDR34	4.66771e-27	-0.100686	0.385	0.471	9.62528e-23
GJB1	4.04445e-26	-0.10055	0.264	0.386	8.34007e-22
SERPINB6	5.32556e-20	-0.100272	0.754	0.761	1.09818e-15
LRRC24	6.60222e-24	-0.100229	0.533	0.573	1.36144e-19
DSC2	5.41411e-33	-0.100144	0.167	0.321	1.11644e-28
PTGES3	9.53818e-29	-0.10011	0.96	0.919	1.96687e-24
NME4	2.23828e-23	-0.100047	0.818	0.794	4.61555e-19
TP53INP1	5.62884e-16	-0.100031	0.557	0.592	1.16072e-11
SPG7	5.03546e-21	-0.100015	0.728	0.717	1.03836e-16
PRRC2B	8.0932e-23	-0.099881	0.725	0.713	1.6689e-18
SMIM32	3.05204e-15	-0.0998732	0.584	0.555	6.29361e-11
ABHD14A	1.5918e-21	-0.0997744	0.873	0.847	3.28244e-17
TM9SF3	9.42706e-22	-0.0997054	0.92	0.898	1.94395e-17
MAP7D2	1.32921e-23	-0.0996949	0.217	0.332	2.74096e-19
HSPBP1	3.60442e-23	-0.0996936	0.48	0.554	7.43268e-19
SVOP	7.43386e-18	-0.099652	0.684	0.716	1.53294e-13
USP9Y	3.82291e-20	-0.0996446	0.664	0.686	7.88323e-16
CTNNA1	1.16777e-29	-0.0995189	0.798	0.77	2.40805e-25
ENTPD4	5.32289e-21	-0.0995052	0.616	0.648	1.09763e-16
ADAM10	1.00191e-20	-0.0992147	0.642	0.673	2.06605e-16
ZNF720	1.6672e-26	-0.0992047	0.328	0.43	3.43793e-22
MISP	5.82754e-19	-0.0991913	0.334	0.425	1.2017e-14
DCUN1D5	4.55991e-24	-0.0991663	0.564	0.607	9.403e-20
TMSB4X	3.1094e-27	-0.0990861	0.93	0.817	6.4119e-23
GMCL1	1.21344e-23	-0.0990703	0.541	0.589	2.50224e-19
ZNF254	6.17283e-24	-0.0989198	0.316	0.425	1.2729e-19
LUC7L3	3.5406e-20	-0.0989117	0.882	0.849	7.30108e-16
KLHL9	1.78407e-17	-0.0988167	0.627	0.675	3.67892e-13
MYL6	6.32905e-11	-0.0987285	1	0.998	1.30511e-06
EIF3B	1.44883e-22	-0.0986459	0.723	0.731	2.98764e-18
R3HDM1	3.13716e-23	-0.0985867	0.528	0.578	6.46913e-19
PELI3	2.16738e-23	-0.0985319	0.373	0.451	4.46936e-19
SNRNP70	4.02677e-22	-0.0982691	0.786	0.778	8.30359e-18
VCL	3.58239e-21	-0.0980314	0.441	0.518	7.38725e-17
UFM1	2.73209e-19	-0.0978443	0.816	0.807	5.63385e-15
SNX18	3.45488e-21	-0.0977695	0.504	0.556	7.1243e-17
MPST	2.03774e-21	-0.0977619	0.616	0.665	4.20202e-17
VLDLR	3.52849e-19	-0.0976846	0.88	0.851	7.2761e-15
UBXN4	1.38941e-20	-0.0976534	0.95	0.929	2.8651e-16
CACNA2D1	1.15579e-08	-0.0975098	0.964	0.969	0.000238335
SQLE	5.7364e-16	-0.097381	0.882	0.867	1.1829e-11
AP1G1	7.86959e-22	-0.0972755	0.588	0.627	1.62279e-17
DENND1B	5.84213e-22	-0.0971483	0.305	0.395	1.2047e-17
SPAG16	2.59424e-23	-0.0971461	0.75	0.734	5.34958e-19
IP6K2	8.56949e-23	-0.0969185	0.696	0.698	1.76711e-18
NUDC	3.8248e-25	-0.0967889	0.941	0.9	7.88712e-21
INTS6	1.72546e-15	-0.0967606	0.64	0.666	3.55808e-11
KCNK15	2.37872e-32	-0.0966817	0.079	0.203	4.90516e-28
SF3B1	3.16826e-20	-0.096622	0.877	0.858	6.53326e-16
CPSF6	5.06635e-26	-0.0964141	0.58	0.605	1.04473e-21
MXRA7	1.25368e-22	-0.0963286	0.885	0.846	2.58521e-18
PSMD8	4.47404e-27	-0.0962357	0.954	0.908	9.22592e-23
COPB1	1.52805e-25	-0.0962307	0.916	0.881	3.15099e-21
TTC38	5.57729e-23	-0.0962136	0.335	0.433	1.15009e-18
LRRC4C	2.46319e-21	-0.0961896	0.12	0.214	5.07934e-17
SF1	4.23533e-17	-0.096129	0.881	0.863	8.73368e-13
SCARB2	9.98192e-12	-0.0960594	0.922	0.916	2.05837e-07
CYB5D2	1.79184e-23	-0.0960327	0.595	0.626	3.69496e-19
GBA2	1.6662e-22	-0.0959917	0.506	0.553	3.43586e-18
SEZ6L2	1.81551e-13	-0.0959666	0.98	0.964	3.74376e-09
SPPL2B	6.37316e-24	-0.095921	0.475	0.529	1.31421e-19
MVD	1.07702e-15	-0.095849	0.459	0.515	2.22093e-11
GCN1	2.63891e-27	-0.0957096	0.527	0.583	5.4417e-23
ACLY	1.1569e-15	-0.0956789	0.949	0.938	2.38564e-11
RPS15A	1.24611e-14	-0.0956551	0.999	0.995	2.5696e-10
ZNF91	1.94962e-21	-0.0955823	0.64	0.65	4.02031e-17
LENG8	3.67584e-19	-0.0955064	0.832	0.79	7.57995e-15
RTCB	7.96538e-24	-0.095435	0.784	0.771	1.64254e-19
RABGAP1L	1.68357e-18	-0.0954345	0.485	0.546	3.47169e-14
ENY2	4.99871e-25	-0.0954134	0.857	0.832	1.03078e-20
TMEM200A	2.94118e-25	-0.0951644	0.369	0.463	6.065e-21
CYB5A	3.12336e-19	-0.0950514	0.904	0.877	6.44067e-15
ZRANB3	5.51352e-21	-0.0949873	0.25	0.357	1.13694e-16
LRP1	3.43307e-23	-0.0949652	0.329	0.446	7.07934e-19
VGF	4.25485e-14	-0.0949578	0.483	0.552	8.77393e-10
FGFR4	1.68321e-18	-0.0949426	0.533	0.583	3.47095e-14
LPGAT1	1.02594e-20	-0.0948618	0.807	0.747	2.11559e-16
ARPC5	1.13615e-15	-0.0948362	0.938	0.917	2.34286e-11
DICER1	3.11635e-14	-0.0948201	0.9	0.895	6.42623e-10
PPP6R3	2.28702e-25	-0.0946542	0.64	0.648	4.71607e-21
TSPAN13	1.19209e-20	-0.0946229	0.885	0.856	2.45821e-16
DSE	4.56025e-28	-0.0946058	0.104	0.223	9.4037e-24
DST	4.97713e-08	-0.0945768	0.935	0.932	0.00102633
WDR6	1.18155e-21	-0.0945754	0.884	0.853	2.43647e-17
IREB2	3.07229e-19	-0.0945454	0.636	0.666	6.33537e-15
QARS	3.76005e-22	-0.0945391	0.688	0.707	7.7536e-18
SLC43A2	3.07496e-23	-0.0944945	0.33	0.414	6.34087e-19
ABHD17A	1.84259e-21	-0.0944069	0.733	0.743	3.79961e-17
GADD45G	3.50059e-15	-0.094325	0.424	0.44	7.21856e-11
RAB9B	5.19118e-20	-0.0943087	0.377	0.463	1.07047e-15
COA6	5.57792e-21	-0.0942658	0.612	0.637	1.15022e-16
FRK	1.28127e-20	-0.0942365	0.466	0.529	2.6421e-16
CACUL1	2.80038e-21	-0.0941854	0.783	0.77	5.77466e-17
SCAMP1	9.23888e-22	-0.0940539	0.753	0.748	1.90515e-17
SEPTIN11	3.80987e-25	-0.0938043	0.865	0.822	7.85633e-21
MLEC	1.52556e-23	-0.0937769	0.918	0.887	3.14586e-19
ADGRG1	5.52114e-21	-0.0937353	0.221	0.309	1.13851e-16
PHTF1	1.8548e-21	-0.0937193	0.369	0.476	3.82478e-17
ZNF737	7.57845e-25	-0.093706	0.269	0.377	1.56275e-20
DIS3L2	3.33006e-25	-0.0936015	0.368	0.446	6.86691e-21
MKNK1	3.48827e-27	-0.093522	0.356	0.445	7.19315e-23
DGUOK	8.00371e-26	-0.0935119	0.812	0.781	1.65045e-21
FMNL2	8.91612e-28	-0.0934016	0.254	0.379	1.83859e-23
SNTG1	2.00498e-32	-0.0933761	0.118	0.256	4.13447e-28
ASTN2	1.00538e-29	-0.0933393	0.162	0.299	2.07319e-25
ERP44	6.83997e-22	-0.0933206	0.7	0.715	1.41047e-17
LIG4	3.77805e-23	-0.0932244	0.329	0.427	7.79071e-19
PROM1	2.98789e-39	-0.0932185	0.06	0.201	6.16132e-35
CLSTN3	7.76607e-21	-0.0931427	0.595	0.617	1.60144e-16
ST18	1.20858e-12	-0.0930725	0.647	0.665	2.49222e-08
ZNF703	1.39901e-08	-0.0929583	0.587	0.607	0.000288489
ACTR3	1.19013e-26	-0.0928764	0.826	0.792	2.45418e-22
PIANP	6.63106e-42	-0.0928478	0.08	0.233	1.36739e-37
MAN1B1	4.5314e-21	-0.0928266	0.506	0.551	9.3442e-17
SRSF9	1.27452e-24	-0.0927927	0.944	0.899	2.62819e-20
HSPA4	3.71726e-23	-0.0927589	0.826	0.801	7.66535e-19
CCT6A	4.14341e-25	-0.0926658	0.907	0.875	8.54413e-21
NUDT4	1.45786e-13	-0.0926039	0.435	0.481	3.00625e-09
NDUFV2	9.71918e-22	-0.0925131	0.897	0.847	2.00419e-17
QPRT	8.2526e-16	-0.0924417	0.952	0.939	1.70177e-11
TMC4	1.10242e-24	-0.0924123	0.405	0.489	2.27331e-20
PIN1	1.61824e-19	-0.0921167	0.891	0.861	3.33698e-15
YWHAG	4.0047e-18	-0.0921125	0.841	0.819	8.2581e-14
ATM	2.42987e-19	-0.0920965	0.721	0.715	5.01063e-15
G3BP2	1.31301e-15	-0.0920943	0.871	0.863	2.70756e-11
IVNS1ABP	2.22175e-23	-0.0920876	0.314	0.422	4.58148e-19
CHID1	3.15731e-21	-0.0920234	0.786	0.768	6.5107e-17
NDUFS2	4.5925e-21	-0.0919883	0.804	0.785	9.4702e-17
LSR	2.72466e-25	-0.0919517	0.503	0.55	5.61852e-21
MCUB	1.53801e-30	-0.0919302	0.191	0.331	3.17154e-26
MKLN1	1.50437e-18	-0.0918707	0.71	0.713	3.10215e-14
CNKSR1	8.05174e-25	-0.0918336	0.229	0.336	1.66035e-20
EMP2	3.6235e-31	-0.0918008	0.099	0.228	7.47201e-27
ZNF493	4.43351e-21	-0.0916859	0.36	0.45	9.14233e-17
PHF14	4.63746e-19	-0.0915877	0.766	0.744	9.56291e-15
PHACTR2	3.21547e-13	-0.0914967	0.759	0.762	6.63063e-09
SYNGR2	4.05994e-21	-0.0914735	0.493	0.547	8.37201e-17
ATRNL1	1.16353e-19	-0.0914227	0.451	0.503	2.39931e-15
PPP2R2A	6.26888e-22	-0.0912744	0.653	0.673	1.29271e-17
LRATD1	1.31035e-39	-0.0912058	0.093	0.249	2.70207e-35
NAV3	2.22168e-20	-0.0910271	0.259	0.359	4.58133e-16
PPP1R14C	1.27616e-23	-0.090938	0.201	0.323	2.63157e-19
HPCA	2.65786e-21	-0.0908924	0.815	0.788	5.48078e-17
DIRAS1	4.87696e-38	-0.0908791	0.12	0.276	1.00568e-33
SSBP3	1.55059e-23	-0.0908074	0.747	0.727	3.19747e-19
TMEM214	1.43386e-17	-0.0907107	0.496	0.549	2.95676e-13
ACAA2	2.4435e-25	-0.0907001	0.646	0.638	5.03873e-21
CCNH	1.80421e-23	-0.0906864	0.469	0.518	3.72046e-19
XRN2	2.56728e-19	-0.0906152	0.611	0.647	5.29399e-15
ATP5F1A	9.2177e-18	-0.0905227	0.981	0.965	1.90078e-13
RBM8A	1.18521e-21	-0.0905207	0.776	0.758	2.44402e-17
RPLP2	4.80209e-14	-0.0902747	0.999	0.996	9.9024e-10
F12	5.97459e-21	-0.0902285	0.332	0.423	1.23202e-16
UBE2S	4.17821e-21	-0.0901588	0.716	0.699	8.61588e-17
EVL	1.43132e-16	-0.0901271	0.781	0.76	2.95152e-12
PTBP1	1.27833e-20	-0.0900731	0.727	0.725	2.63604e-16
MOV10	5.19414e-31	-0.0899728	0.179	0.328	1.07108e-26
THOC2	5.96277e-19	-0.0899246	0.814	0.799	1.22958e-14
TMEM160	5.33763e-19	-0.0899158	0.755	0.757	1.10067e-14
NCSTN	2.33546e-21	-0.0897519	0.533	0.584	4.81594e-17
SLC30A9	1.6701e-19	-0.0897496	0.765	0.769	3.44391e-15
KDM5A	3.03795e-17	-0.0896559	0.784	0.769	6.26456e-13
GPS1	9.0005e-22	-0.0896381	0.634	0.643	1.85599e-17
LIMD2	9.99438e-26	-0.0896315	0.111	0.234	2.06094e-21
ANXA5	3.83839e-25	-0.0894717	0.932	0.888	7.91514e-21
ATG13	3.834e-20	-0.0894323	0.46	0.515	7.90609e-16
PPM1G	3.13441e-21	-0.0893279	0.806	0.797	6.46346e-17
SUPT5H	6.9437e-26	-0.0892602	0.803	0.762	1.43186e-21
CRISPLD1	8.20508e-19	-0.0892386	0.22	0.314	1.69197e-14
SLC25A20	5.00362e-25	-0.0892309	0.296	0.425	1.0318e-20
PIGS	1.25124e-24	-0.0891477	0.522	0.558	2.58019e-20
ZNF451	3.96971e-17	-0.0889521	0.595	0.632	8.18594e-13
ZKSCAN1	1.27584e-08	-0.0889323	0.951	0.945	0.00026309
CHD8	1.63299e-14	-0.0889022	0.613	0.66	3.36739e-10
HS2ST1	2.60428e-19	-0.0888977	0.506	0.556	5.37029e-15
FUBP3	1.95475e-20	-0.0888935	0.573	0.627	4.03088e-16
MPC2	5.71191e-18	-0.0888638	0.951	0.911	1.17785e-13
MTMR4	8.2502e-21	-0.0888444	0.437	0.501	1.70127e-16
MRPL17	3.28272e-26	-0.0888251	0.811	0.778	6.76929e-22
CCT8	7.16934e-25	-0.0888076	0.799	0.774	1.47839e-20
TMEM130	3.76197e-33	-0.0888047	0.065	0.189	7.75755e-29
SLC25A14	1.45565e-24	-0.0887541	0.305	0.4	3.00169e-20
PANK3	1.18513e-17	-0.0886873	0.797	0.773	2.44385e-13
PLEKHA1	5.17881e-12	-0.0885842	0.809	0.813	1.06792e-07
GUCA2B	1.08072e-36	-0.0884989	0.05	0.177	2.22855e-32
SUPT20H	1.82752e-17	-0.0884683	0.588	0.629	3.76853e-13
ST6GAL1	1.31688e-14	-0.0884603	0.456	0.533	2.71554e-10
ACAT2	9.41983e-20	-0.0883877	0.616	0.597	1.94246e-15
RBM12	4.17175e-22	-0.0882776	0.511	0.563	8.60257e-18
RNF7	8.61016e-18	-0.0882649	0.951	0.919	1.7755e-13
GRIA2	4.26702e-20	-0.0882245	0.236	0.337	8.79901e-16
ILF2	7.85916e-27	-0.0882214	0.885	0.854	1.62064e-22
MOGS	1.49961e-21	-0.0882176	0.457	0.52	3.09234e-17
AP1S1	8.88057e-25	-0.088204	0.827	0.792	1.83126e-20
C11orf49	6.28287e-18	-0.088193	0.544	0.599	1.29559e-13
SLC36A4	9.10574e-19	-0.0881739	0.846	0.827	1.87769e-14
SAMD9	2.15299e-39	-0.0881377	0.079	0.23	4.43969e-35
ENC1	2.42779e-42	-0.0881038	0.058	0.207	5.00634e-38
CPEB4	4.7194e-16	-0.0880592	0.807	0.785	9.73187e-12
CUL7	1.02312e-20	-0.0880335	0.563	0.599	2.10977e-16
MIA3	6.5718e-22	-0.0879673	0.704	0.701	1.35517e-17
MAP9	2.08725e-18	-0.0879451	0.766	0.757	4.30411e-14
TBC1D24	2.3822e-22	-0.0878011	0.48	0.525	4.91234e-18
ZNF195	3.82864e-20	-0.0877829	0.499	0.554	7.89503e-16
NSF	1.29044e-19	-0.087653	0.545	0.601	2.66101e-15
PEMT	2.18991e-18	-0.0875699	0.442	0.469	4.51581e-14
TOR2A	1.96799e-27	-0.0875577	0.295	0.41	4.0582e-23
ARID4A	6.03091e-18	-0.0875347	0.462	0.521	1.24363e-13
PDZD11	1.99986e-22	-0.0875003	0.628	0.631	4.12391e-18
DDX39B	1.19242e-21	-0.0874946	0.306	0.404	2.4589e-17
HS6ST2	2.72815e-25	-0.0874692	0.134	0.244	5.62571e-21
DIPK1B	2.0458e-20	-0.0874527	0.453	0.516	4.21864e-16
AGFG1	5.03339e-21	-0.08738	0.757	0.739	1.03794e-16
NDUFS1	5.90796e-14	-0.0873674	0.79	0.804	1.21828e-09
UNC13B	2.44366e-19	-0.0873327	0.749	0.729	5.03906e-15
SACS	2.29202e-26	-0.0872934	0.179	0.29	4.72638e-22
NDRG4	5.60278e-17	-0.0872759	0.368	0.462	1.15535e-12
ZDBF2	7.09446e-19	-0.0872699	0.37	0.426	1.46295e-14
GABARAP	1.87603e-22	-0.0872675	0.589	0.605	3.86856e-18
NOVA2	2.30382e-23	-0.0871996	0.226	0.342	4.75072e-19
LRRFIP1	4.41273e-13	-0.0871787	0.725	0.71	9.09948e-09
SH3BGRL3	9.8381e-19	-0.087168	0.907	0.866	2.02872e-14
ABCA7	2.16256e-20	-0.0870808	0.405	0.475	4.45942e-16
PLEKHG3	6.28935e-19	-0.0870424	0.431	0.498	1.29693e-14
SFXN1	2.21093e-19	-0.0869798	0.676	0.665	4.55915e-15
TUSC3	3.14549e-13	-0.0869557	0.97	0.947	6.48632e-09
FAM49B	1.59983e-19	-0.0869381	0.564	0.589	3.29901e-15
PPP1R14B	2.19059e-21	-0.0868007	0.884	0.84	4.51721e-17
DDX5	1.94915e-12	-0.0867964	0.978	0.963	4.01934e-08
RRBP1	7.36024e-09	-0.086766	0.83	0.838	0.000151776
B3GAT3	3.99702e-20	-0.0867548	0.763	0.746	8.24226e-16
HIBCH	2.33528e-18	-0.0867098	0.449	0.536	4.81557e-14
TP53I13	2.26682e-18	-0.0866396	0.775	0.754	4.67442e-14
ZNF84	7.69307e-23	-0.086615	0.445	0.486	1.58639e-18
PRPS1	2.83768e-20	-0.0865823	0.606	0.627	5.85158e-16
JUP	1.03311e-17	-0.086558	0.658	0.674	2.13037e-13
BCLAF1	3.45426e-19	-0.0865046	0.911	0.877	7.12303e-15
PCDH10	5.34224e-21	-0.0864881	0.158	0.261	1.10162e-16
NDUFS8	9.08574e-19	-0.0864731	0.945	0.916	1.87357e-14
BID	1.00941e-17	-0.0864306	0.359	0.438	2.0815e-13
BAG6	2.80099e-26	-0.0864261	0.784	0.754	5.77592e-22
C21orf91	3.13351e-25	-0.0863103	0.21	0.333	6.46162e-21
HSPD1	1.23594e-13	-0.0862579	0.957	0.941	2.54863e-09
CXXC4	4.86415e-14	-0.0862333	0.682	0.686	1.00304e-09
NOSIP	5.58373e-24	-0.086197	0.775	0.754	1.15142e-19
FKBP2	1.17034e-17	-0.0861832	0.485	0.545	2.41335e-13
MMP16	6.3029e-19	-0.0861734	0.277	0.374	1.29972e-14
PEPD	1.20602e-32	-0.0861387	0.832	0.76	2.48694e-28
ADAMTS2	1.74227e-12	-0.0861106	0.456	0.526	3.59274e-08
CD151	7.82221e-19	-0.0860737	0.769	0.742	1.61302e-14
SHKBP1	1.88551e-23	-0.0860038	0.344	0.435	3.88811e-19
PRKAR1A	1.25078e-13	-0.0859822	0.961	0.942	2.57924e-09
OGFRL1	9.35005e-15	-0.0859518	0.408	0.495	1.92807e-10
VOPP1	3.23044e-17	-0.0859357	0.573	0.61	6.6615e-13
LRBA	4.77202e-18	-0.0859253	0.669	0.679	9.84038e-14
VPS13C	6.19729e-15	-0.0858833	0.817	0.803	1.27794e-10
TOP1	1.68771e-21	-0.0858531	0.86	0.826	3.48024e-17
SNX13	2.84603e-19	-0.0857747	0.631	0.658	5.86879e-15
CCDC66	1.72487e-20	-0.0856787	0.333	0.43	3.55686e-16
PPP4C	2.62887e-25	-0.085655	0.845	0.806	5.42099e-21
NPHS1	5.4062e-29	-0.0856386	0.19	0.328	1.11481e-24
MTFR1L	2.6451e-18	-0.085567	0.556	0.612	5.45447e-14
CXCR4	1.05479e-28	-0.0855631	0.042	0.151	2.17507e-24
ZMPSTE24	1.17908e-19	-0.0855624	0.707	0.701	2.43138e-15
SEC16A	4.65842e-21	-0.0855583	0.599	0.614	9.60612e-17
SAMD11	3.48505e-12	-0.0855524	0.415	0.423	7.18653e-08
SLC25A37	2.17501e-18	-0.0855431	0.31	0.395	4.48509e-14
PCMTD2	3.27362e-21	-0.0855347	0.327	0.426	6.75054e-17
SPOPL	4.97322e-19	-0.0854774	0.718	0.717	1.02553e-14
IFT57	1.50911e-18	-0.0852853	0.455	0.507	3.11194e-14
IRAK1BP1	3.00962e-21	-0.0852715	0.292	0.38	6.20613e-17
CLINT1	4.6178e-23	-0.0852621	0.788	0.763	9.52237e-19
RPAIN	6.60643e-21	-0.085176	0.853	0.813	1.36231e-16
SMARCC1	8.19341e-19	-0.0851554	0.725	0.714	1.68956e-14
SNF8	1.4287e-24	-0.085082	0.896	0.853	2.94612e-20
PRSS12	2.01385e-22	-0.0850354	0.213	0.337	4.15276e-18
ATP13A1	2.56076e-18	-0.0849321	0.508	0.557	5.28055e-14
JPH4	6.679e-31	-0.0849298	0.044	0.155	1.37728e-26
ZNF518A	3.52515e-10	-0.0849225	0.656	0.688	7.26921e-06
LRRN3	8.28953e-14	-0.0849	0.423	0.477	1.70938e-09
MRPL13	1.42025e-15	-0.0848723	0.588	0.627	2.92871e-11
TIA1	1.49145e-21	-0.084872	0.583	0.594	3.07553e-17
EMID1	1.38087e-27	-0.0846852	0.074	0.194	2.84748e-23
ARFGAP1	1.71501e-18	-0.0844966	0.364	0.426	3.53652e-14
DCAF16	1.16174e-15	-0.0844268	0.544	0.585	2.39562e-11
SNRNP200	5.94458e-22	-0.0844124	0.684	0.692	1.22583e-17
PLEKHA5	1.07381e-16	-0.084403	0.609	0.622	2.21431e-12
PRR14L	1.16087e-20	-0.0843889	0.522	0.55	2.39383e-16
SVIP	9.68296e-25	-0.0843604	0.842	0.786	1.99672e-20
CCDC6	2.81648e-21	-0.0843558	0.618	0.623	5.80786e-17
PBRM1	2.7979e-15	-0.0843499	0.751	0.75	5.76955e-11
SGCE	1.13509e-16	-0.0843241	0.5	0.557	2.34066e-12
PDS5B	1.68582e-17	-0.0843195	0.547	0.577	3.47633e-13
PTMS	1.00589e-06	-0.0842718	0.967	0.947	0.0207424
MFSD10	1.31253e-20	-0.0842206	0.552	0.587	2.70658e-16
GALNT8	1.51005e-29	-0.0840706	0.143	0.289	3.11388e-25
COCH	6.14337e-23	-0.0840031	0.224	0.341	1.26682e-18
GBF1	1.29174e-18	-0.083825	0.508	0.556	2.6637e-14
CIB1	3.80244e-18	-0.0837805	0.753	0.732	7.841e-14
ZNF587	1.14024e-18	-0.0837722	0.49	0.521	2.35128e-14
GSR	4.59705e-15	-0.0836991	0.634	0.659	9.47958e-11
SH3BP5	1.90383e-24	-0.0835647	0.17	0.297	3.92588e-20
ATXN7L3B	2.13089e-16	-0.0835606	0.757	0.755	4.3941e-12
CHGB	6.10558e-11	-0.0835568	0.887	0.864	1.25903e-06
APOE	1.74719e-20	-0.0834482	0.22	0.362	3.60289e-16
CNOT6	4.13816e-25	-0.0834392	0.27	0.374	8.53329e-21
YIPF5	7.01289e-17	-0.0833979	0.791	0.78	1.44613e-12
GOSR2	3.49208e-18	-0.0833776	0.601	0.617	7.20101e-14
SRSF1	1.63585e-15	-0.0833699	0.583	0.628	3.37329e-11
ACTR1A	2.50405e-17	-0.083308	0.664	0.677	5.1636e-13
KPNA2	2.58502e-17	-0.083282	0.605	0.63	5.33056e-13
SDCBP	2.46674e-16	-0.0832243	0.648	0.664	5.08666e-12
PALLD	6.10623e-15	-0.0832043	0.9	0.866	1.25917e-10
CHMP1A	4.12053e-22	-0.0831536	0.517	0.534	8.49694e-18
[truncated: 1,210 more rows]

## Sheet: UpGeneSets_S7w6vsS7w3
Upregulated Gene Sets in S7w6 vs S7w3 beta cells
Analysis Type:	PANTHER Overrepresentation Test (Released 20200728)
Annotation Version and Release Date:	Reactome version 65 Released 2020-11-17
Analyzed List:	Client Text Box Input (Homo sapiens)
Reference List:	Homo sapiens (all genes in database)
Test Type:	FISHER
Correction:	FDR
Reactome pathways	Homo sapiens - REFLIST (20595)	Client Text Box Input (805)	Client Text Box Input (expected)	Client Text Box Input (over/under)	Client Text Box Input (fold Enrichment)	Client Text Box Input (raw P-value)	Client Text Box Input (FDR)
Respiratory electron transport, ATP synthesis by chemiosmotic coupling, and heat production by uncoupling proteins. (R-HSA-163200)	123	32	4.81	+	6.66	2.62E-15	5.98E-12
Respiratory electron transport (R-HSA-611105)	100	28	3.91	+	7.16	3.11E-14	2.37E-11
Metabolism (R-HSA-1430728)	2079	155	81.26	+	1.91	2.54E-14	2.90E-11
Unclassified (UNCLASSIFIED)	9941	286	388.57	-	.74	8.59E-13	4.91E-10
The citric acid (TCA) cycle and respiratory electron transport (R-HSA-1428517)	173	33	6.76	+	4.88	1.85E-12	8.46E-10
Cellular responses to stress (R-HSA-2262752)	547	59	21.38	+	2.76	2.54E-11	9.68E-09
Cellular responses to external stimuli (R-HSA-8953897)	561	59	21.93	+	2.69	9.68E-11	3.16E-08
TP53 Regulates Metabolic Genes (R-HSA-5628897)	83	19	3.24	+	5.86	7.35E-09	2.10E-06
Response of EIF2AK1 (HRI) to heme deficiency (R-HSA-9648895)	15	10	.59	+	17.06	1.05E-08	2.66E-06
Metabolism of proteins (R-HSA-392499)	1977	128	77.28	+	1.66	4.46E-08	1.02E-05
Autophagy (R-HSA-9612973)	143	23	5.59	+	4.11	7.00E-08	1.45E-05
Neutrophil degranulation (R-HSA-6798695)	478	46	18.68	+	2.46	1.30E-07	2.48E-05
Complex I biogenesis (R-HSA-6799198)	55	14	2.15	+	6.51	2.30E-07	3.74E-05
Amino acids regulate mTORC1 (R-HSA-9639288)	55	14	2.15	+	6.51	2.30E-07	4.03E-05
trans-Golgi Network Vesicle Budding (R-HSA-199992)	72	15	2.81	+	5.33	7.92E-07	1.13E-04
Macroautophagy (R-HSA-1632852)	128	20	5.00	+	4.00	7.44E-07	1.13E-04
Translation (R-HSA-72766)	293	31	11.45	+	2.71	2.07E-06	2.78E-04
Olfactory Signaling Pathway (R-HSA-381753)	432	1	16.89	-	.06	2.23E-06	2.83E-04
Cytosolic tRNA aminoacylation (R-HSA-379716)	24	9	.94	+	9.59	2.47E-06	2.97E-04
Golgi Associated Vesicle Biogenesis (R-HSA-432722)	54	12	2.11	+	5.69	5.62E-06	6.42E-04
Iron uptake and transport (R-HSA-917937)	57	12	2.23	+	5.39	9.08E-06	9.87E-04
mTORC1-mediated signalling (R-HSA-166208)	23	8	.90	+	8.90	1.41E-05	1.47E-03
PERK regulates gene expression (R-HSA-381042)	32	9	1.25	+	7.20	1.71E-05	1.70E-03
Innate Immune System (R-HSA-168249)	1105	73	43.19	+	1.69	2.63E-05	2.40E-03
Transport of small molecules (R-HSA-382551)	719	53	28.10	+	1.89	2.74E-05	2.40E-03
Immune System (R-HSA-168256)	2158	124	84.35	+	1.47	2.57E-05	2.44E-03
ATF4 activates genes in response to endoplasmic reticulum stress (R-HSA-380994)	27	8	1.06	+	7.58	3.69E-05	3.12E-03
Unfolded Protein Response (UPR) (R-HSA-381119)	91	14	3.56	+	3.94	3.90E-05	3.18E-03
Membrane Trafficking (R-HSA-199991)	624	47	24.39	+	1.93	4.66E-05	3.67E-03
Regulation of PTEN gene transcription (R-HSA-8943724)	59	11	2.31	+	4.77	5.68E-05	4.33E-03
Transferrin endocytosis and recycling (R-HSA-917977)	31	8	1.21	+	6.60	8.45E-05	6.03E-03
Cristae formation (R-HSA-8949613)	31	8	1.21	+	6.60	8.45E-05	6.23E-03
Response of EIF2AK4 (GCN2) to amino acid deficiency (R-HSA-9633012)	101	14	3.95	+	3.55	1.07E-04	7.19E-03
tRNA Aminoacylation (R-HSA-379724)	42	9	1.64	+	5.48	1.06E-04	7.35E-03
Insulin receptor recycling (R-HSA-77387)	26	7	1.02	+	6.89	1.88E-04	1.23E-02
Transcriptional Regulation by TP53 (R-HSA-3700989)	360	30	14.07	+	2.13	2.22E-04	1.34E-02
Intracellular signaling by second messengers (R-HSA-9006925)	287	26	11.22	+	2.32	2.21E-04	1.37E-02
PTEN Regulation (R-HSA-6807070)	137	16	5.35	+	2.99	2.18E-04	1.38E-02
Regulation of Insulin-like Growth Factor (IGF) transport and uptake by Insulin-like Growth Factor Binding Proteins (IGFBPs) (R-HSA-381426)	124	15	4.85	+	3.09	2.40E-04	1.41E-02
Insertion of tail-anchored proteins into the endoplasmic reticulum membrane (R-HSA-9609523)	19	6	.74	+	8.08	2.67E-04	1.52E-02
Sphingolipid metabolism (R-HSA-428157)	87	12	3.40	+	3.53	3.40E-04	1.85E-02
Protein localization (R-HSA-9609507)	158	17	6.18	+	2.75	3.39E-04	1.89E-02
mTOR signalling (R-HSA-165159)	40	8	1.56	+	5.12	3.85E-04	2.04E-02
Amino acid transport across the plasma membrane (R-HSA-352230)	32	7	1.25	+	5.60	5.58E-04	2.89E-02
Post-translational protein phosphorylation (R-HSA-8957275)	107	13	4.18	+	3.11	5.90E-04	2.99E-02
Vesicle-mediated transport (R-HSA-5653656)	725	48	28.34	+	1.69	6.89E-04	3.42E-02
Platelet degranulation (R-HSA-114608)	127	14	4.96	+	2.82	8.86E-04	4.31E-02
Defective NEU1 causes sialidosis (R-HSA-4341670)	3	3	.12	+	25.58	9.74E-04	4.45E-02
PIP3 activates AKT signaling (R-HSA-1257604)	248	22	9.69	+	2.27	9.46E-04	4.50E-02
Activation of the mRNA upon binding of the cap-binding complex and eIFs, and subsequent binding to 43S (R-HSA-72662)	59	9	2.31	+	3.90	9.74E-04	4.54E-02
ROS and RNS production in phagocytes (R-HSA-1222556)	36	7	1.41	+	4.97	1.03E-03	4.59E-02

## Sheet: DownGeneSets_S7w6vsS7w3
Downregulated Gene Sets in S7w6 vs S7w3 beta cells
Analysis Type:	PANTHER Overrepresentation Test (Released 20200728)
Annotation Version and Release Date:	Reactome version 65 Released 2020-11-17
Analyzed List:	Client Text Box Input (Homo sapiens)
Reference List:	Homo sapiens (all genes in database)
Test Type:	FISHER
Correction:	FDR
Reactome pathways	Homo sapiens - REFLIST (20595)	Client Text Box Input (2439)	Client Text Box Input (expected)	Client Text Box Input (over/under)	Client Text Box Input (fold Enrichment)	Client Text Box Input (raw P-value)	Client Text Box Input (FDR)
Metabolism of proteins (R-HSA-392499)	1977	432	234.13	+	1.85	9.52E-31	2.17E-27
Unclassified (UNCLASSIFIED)	9941	897	1177.28	-	.76	3.33E-27	3.80E-24
Metabolism of RNA (R-HSA-8953854)	661	183	78.28	+	2.34	1.27E-21	9.66E-19
SRP-dependent cotranslational protein targeting to membrane (R-HSA-1799339)	112	67	13.26	+	5.05	1.88E-21	1.07E-18
Axon guidance (R-HSA-422475)	547	160	64.78	+	2.47	4.73E-21	2.16E-18
Olfactory Signaling Pathway (R-HSA-381753)	432	2	51.16	-	.04	1.12E-18	2.32E-16
Infectious disease (R-HSA-5663205)	464	138	54.95	+	2.51	1.11E-18	2.53E-16
Translation (R-HSA-72766)	293	104	34.70	+	3.00	9.03E-19	2.58E-16
Signaling by ROBO receptors (R-HSA-376176)	215	87	25.46	+	3.42	1.02E-18	2.58E-16
Nonsense Mediated Decay (NMD) enhanced by the Exon Junction Complex (EJC) (R-HSA-975957)	115	63	13.62	+	4.63	8.24E-19	2.69E-16
Nonsense-Mediated Decay (NMD) (R-HSA-927802)	115	63	13.62	+	4.63	8.24E-19	3.14E-16
Viral mRNA Translation (R-HSA-192823)	89	55	10.54	+	5.22	2.49E-18	4.74E-16
Influenza Infection (R-HSA-168254)	152	71	18.00	+	3.94	4.22E-18	6.43E-16
Regulation of expression of SLITs and ROBOs (R-HSA-9010553)	169	75	20.01	+	3.75	4.59E-18	6.55E-16
Formation of a pool of free 40S subunits (R-HSA-72689)	101	58	11.96	+	4.85	3.85E-18	6.76E-16
Eukaryotic Translation Elongation (R-HSA-156842)	94	56	11.13	+	5.03	4.22E-18	6.88E-16
Nonsense Mediated Decay (NMD) independent of the Exon Junction Complex (EJC) (R-HSA-975956)	95	56	11.25	+	4.98	6.02E-18	8.09E-16
Peptide chain elongation (R-HSA-156902)	89	54	10.54	+	5.12	9.18E-18	1.16E-15
Eukaryotic Translation Termination (R-HSA-72764)	93	55	11.01	+	4.99	1.07E-17	1.28E-15
GTP hydrolysis and joining of the 60S ribosomal subunit (R-HSA-72706)	112	60	13.26	+	4.52	1.24E-17	1.41E-15
L13a-mediated translational silencing of Ceruloplasmin expression (R-HSA-156827)	111	59	13.15	+	4.49	3.04E-17	3.30E-15
Selenocysteine synthesis (R-HSA-2408557)	93	54	11.01	+	4.90	3.82E-17	3.96E-15
Response of EIF2AK4 (GCN2) to amino acid deficiency (R-HSA-9633012)	101	56	11.96	+	4.68	4.71E-17	4.67E-15
Cap-dependent Translation Initiation (R-HSA-72737)	119	60	14.09	+	4.26	1.08E-16	9.86E-15
Eukaryotic Translation Initiation (R-HSA-72613)	119	60	14.09	+	4.26	1.08E-16	1.03E-14
Selenoamino acid metabolism (R-HSA-2408522)	116	59	13.74	+	4.29	1.43E-16	1.25E-14
Influenza Life Cycle (R-HSA-168255)	141	65	16.70	+	3.89	1.80E-16	1.52E-14
Asparagine N-linked glycosylation (R-HSA-446203)	303	100	35.88	+	2.79	2.37E-16	1.93E-14
Influenza Viral RNA Transcription and Replication (R-HSA-168273)	132	62	15.63	+	3.97	4.50E-16	3.54E-14
Major pathway of rRNA processing in the nucleolus and cytosol (R-HSA-6791226)	182	71	21.55	+	3.29	6.89E-15	5.24E-13
Metabolism (R-HSA-1430728)	2079	377	246.21	+	1.53	1.04E-14	7.68E-13
rRNA processing in the nucleus and cytosol (R-HSA-8868773)	192	72	22.74	+	3.17	2.21E-14	1.58E-12
Disease (R-HSA-1643685)	1126	232	133.35	+	1.74	8.10E-14	5.60E-12
rRNA processing (R-HSA-72312)	202	73	23.92	+	3.05	1.01E-13	6.79E-12
Transport to the Golgi and subsequent modification (R-HSA-948021)	184	68	21.79	+	3.12	2.02E-13	1.32E-11
Cellular responses to stress (R-HSA-2262752)	547	136	64.78	+	2.10	2.75E-13	1.75E-11
Cellular responses to external stimuli (R-HSA-8953897)	561	138	66.44	+	2.08	3.34E-13	2.06E-11
Membrane Trafficking (R-HSA-199991)	624	148	73.90	+	2.00	4.99E-13	3.00E-11
ER to Golgi Anterograde Transport (R-HSA-199977)	153	60	18.12	+	3.31	7.02E-13	4.11E-11
Developmental Biology (R-HSA-1266738)	1055	216	124.94	+	1.73	9.75E-13	5.57E-11
Post-translational protein modification (R-HSA-597592)	1388	266	164.38	+	1.62	1.32E-12	7.35E-11
Metabolism of amino acids and derivatives (R-HSA-71291)	367	97	43.46	+	2.23	4.41E-11	2.40E-09
Vesicle-mediated transport (R-HSA-5653656)	725	155	85.86	+	1.81	1.36E-10	7.24E-09
COPI-mediated anterograde transport (R-HSA-6807878)	100	41	11.84	+	3.46	1.04E-09	5.39E-08
Intra-Golgi and retrograde Golgi-to-ER traffic (R-HSA-6811442)	201	61	23.80	+	2.56	3.13E-09	1.59E-07
G alpha (s) signalling events (R-HSA-418555)	575	25	68.10	-	.37	1.16E-08	5.77E-07
Ribosomal scanning and start codon recognition (R-HSA-72702)	58	28	6.87	+	4.08	3.06E-08	1.49E-06
Formation of the ternary complex, and subsequently, the 43S complex (R-HSA-72695)	51	26	6.04	+	4.30	4.07E-08	1.94E-06
COPI-dependent Golgi-to-ER retrograde traffic (R-HSA-6811434)	99	37	11.72	+	3.16	4.66E-08	2.17E-06
Golgi-to-ER retrograde transport (R-HSA-8856688)	133	44	15.75	+	2.79	5.20E-08	2.37E-06
mRNA Splicing - Major Pathway (R-HSA-72163)	180	53	21.32	+	2.49	7.31E-08	3.27E-06
Translation initiation complex formation (R-HSA-72649)	58	27	6.87	+	3.93	9.59E-08	4.21E-06
Activation of the mRNA upon binding of the cap-binding complex and eIFs, and subsequent binding to 43S (R-HSA-72662)	59	27	6.99	+	3.86	1.26E-07	5.42E-06
mRNA Splicing (R-HSA-72172)	188	54	22.26	+	2.43	1.33E-07	5.64E-06
Processing of Capped Intron-Containing Pre-mRNA (R-HSA-72203)	238	62	28.19	+	2.20	2.23E-07	9.26E-06
IRE1alpha activates chaperones (R-HSA-381070)	49	24	5.80	+	4.14	2.37E-07	9.67E-06
Signaling by GPCR (R-HSA-372790)	1212	85	143.53	-	.59	2.97E-07	1.19E-05
XBP1(S) activates chaperone genes (R-HSA-381038)	47	23	5.57	+	4.13	4.26E-07	1.68E-05
GPCR downstream signalling (R-HSA-388396)	1143	80	135.36	-	.59	6.29E-07	2.44E-05
Organelle biogenesis and maintenance (R-HSA-1852241)	291	69	34.46	+	2.00	9.99E-07	3.80E-05
Cilium Assembly (R-HSA-5617833)	199	52	23.57	+	2.21	2.27E-06	8.48E-05
Protein folding (R-HSA-391251)	99	33	11.72	+	2.81	2.32E-06	8.56E-05
Chaperonin-mediated protein folding (R-HSA-390466)	93	32	11.01	+	2.91	2.41E-06	8.72E-05
COPII-mediated vesicle transport (R-HSA-204005)	68	25	8.05	+	3.10	8.48E-06	3.03E-04
Intraflagellar transport (R-HSA-5620924)	52	21	6.16	+	3.41	1.42E-05	4.98E-04
Adherens junctions interactions (R-HSA-418990)	32	16	3.79	+	4.22	1.95E-05	6.76E-04
Integration of energy metabolism (R-HSA-163685)	107	32	12.67	+	2.53	2.04E-05	6.97E-04
Cooperation of PDCL (PhLP1) and TRiC/CCT in G-protein beta folding (R-HSA-6814122)	42	18	4.97	+	3.62	3.07E-05	1.03E-03
Translocation of SLC2A4 (GLUT4) to the plasma membrane (R-HSA-1445148)	70	24	8.29	+	2.90	3.23E-05	1.07E-03
Prefoldin mediated transfer of substrate to CCT/TriC (R-HSA-389957)	26	14	3.08	+	4.55	3.45E-05	1.13E-03
Apoptosis (R-HSA-109581)	171	43	20.25	+	2.12	4.37E-05	1.41E-03
Keratinization (R-HSA-6805567)	217	7	25.70	-	.27	4.52E-05	1.44E-03
Cooperation of Prefoldin and TriC/CCT in actin and tubulin folding (R-HSA-389958)	31	15	3.67	+	4.09	4.73E-05	1.48E-03
Programmed Cell Death (R-HSA-5357801)	174	43	20.61	+	2.09	5.12E-05	1.58E-03
Formation of tubulin folding intermediates by CCT/TriC (R-HSA-389960)	24	13	2.84	+	4.57	6.26E-05	1.91E-03
G2/M Transition (R-HSA-69275)	193	46	22.86	+	2.01	7.31E-05	2.20E-03
Mitotic G2-G2/M phases (R-HSA-453274)	195	46	23.09	+	1.99	7.95E-05	2.36E-03
MAPK6/MAPK4 signaling (R-HSA-5687128)	88	27	10.42	+	2.59	9.01E-05	2.64E-03
Neutrophil degranulation (R-HSA-6798695)	478	90	56.61	+	1.59	1.02E-04	2.94E-03
Protein localization (R-HSA-9609507)	158	39	18.71	+	2.08	1.05E-04	3.00E-03
RHO GTPases activate IQGAPs (R-HSA-5626467)	30	14	3.55	+	3.94	1.14E-04	3.13E-03
Diseases of signal transduction (R-HSA-5663202)	366	73	43.34	+	1.68	1.11E-04	3.14E-03
Unfolded Protein Response (UPR) (R-HSA-381119)	91	27	10.78	+	2.51	1.13E-04	3.14E-03
RHO GTPase Effectors (R-HSA-195258)	286	60	33.87	+	1.77	1.34E-04	3.65E-03
N-glycan trimming in the ER and Calnexin/Calreticulin cycle (R-HSA-532668)	35	15	4.14	+	3.62	1.38E-04	3.67E-03
Initial triggering of complement (R-HSA-166663)	87	0	10.30	-	< 0.01	1.37E-04	3.69E-03
Signaling by Hedgehog (R-HSA-5358351)	146	37	17.29	+	2.14	1.42E-04	3.73E-03
Hedgehog 'off' state (R-HSA-5610787)	110	30	13.03	+	2.30	1.52E-04	3.94E-03
Class I MHC mediated antigen processing & presentation (R-HSA-983169)	371	73	43.94	+	1.66	1.68E-04	4.30E-03
Complement cascade (R-HSA-166658)	122	2	14.45	-	.14	1.94E-04	4.92E-03
Class A/1 (Rhodopsin-like receptors) (R-HSA-373076)	330	17	39.08	-	.43	2.03E-04	5.09E-03
Cell junction organization (R-HSA-446728)	91	26	10.78	+	2.41	2.20E-04	5.47E-03
Aggrephagy (R-HSA-9646399)	42	16	4.97	+	3.22	2.48E-04	6.10E-03
Neurotransmitter receptors and postsynaptic signal transmission (R-HSA-112314)	195	44	23.09	+	1.91	2.78E-04	6.75E-03
Creation of C4 and C2 activators (R-HSA-166786)	79	0	9.36	-	< 0.01	3.04E-04	7.31E-03
Chromatin organization (R-HSA-4839726)	240	51	28.42	+	1.79	3.42E-04	8.06E-03
Chromatin modifying enzymes (R-HSA-3247509)	240	51	28.42	+	1.79	3.42E-04	8.14E-03
Cell-Cell communication (R-HSA-1500931)	127	32	15.04	+	2.13	3.79E-04	8.74E-03
Calnexin/calreticulin cycle (R-HSA-901042)	26	12	3.08	+	3.90	3.75E-04	8.75E-03
Transmission across Chemical Synapses (R-HSA-112315)	260	54	30.79	+	1.75	4.01E-04	9.15E-03
Regulation of mRNA stability by proteins that bind AU-rich elements (R-HSA-450531)	85	24	10.07	+	2.38	4.50E-04	1.02E-02
Regulation of insulin secretion (R-HSA-422356)	78	23	9.24	+	2.49	4.56E-04	1.02E-02
FCGR activation (R-HSA-2029481)	76	0	9.00	-	< 0.01	4.78E-04	1.06E-02
Regulation of gene expression in beta cells (R-HSA-210745)	19	10	2.25	+	4.44	5.23E-04	1.15E-02
Peptide hormone metabolism (R-HSA-2980736)	87	24	10.30	+	2.33	5.61E-04	1.22E-02
Plasma lipoprotein clearance (R-HSA-8964043)	32	13	3.79	+	3.43	5.71E-04	1.23E-02
RNA Polymerase II Transcription Termination (R-HSA-73856)	66	20	7.82	+	2.56	6.07E-04	1.27E-02
PTEN Regulation (R-HSA-6807070)	137	33	16.22	+	2.03	6.06E-04	1.28E-02
Regulation of Complement cascade (R-HSA-977606)	112	2	13.26	-	.15	6.06E-04	1.29E-02
Degradation of beta-catenin by the destruction complex (R-HSA-195253)	82	23	9.71	+	2.37	6.44E-04	1.34E-02
EPH-Ephrin signaling (R-HSA-2682334)	91	25	10.78	+	2.32	6.54E-04	1.35E-02
CD22 mediated BCR regulation (R-HSA-5690714)	69	0	8.17	-	< 0.01	6.63E-04	1.35E-02
Neuronal System (R-HSA-112316)	402	74	47.61	+	1.55	6.85E-04	1.37E-02
Recruitment of NuMA to mitotic centrosomes (R-HSA-380320)	92	25	10.90	+	2.29	6.92E-04	1.37E-02
InlA-mediated entry of Listeria monocytogenes into host cells (R-HSA-8876493)	9	7	1.07	+	6.57	7.12E-04	1.38E-02
Cargo concentration in the ER (R-HSA-5694530)	33	13	3.91	+	3.33	7.20E-04	1.38E-02
Cholesterol biosynthesis (R-HSA-191273)	24	11	2.84	+	3.87	6.84E-04	1.38E-02
Classical antibody-mediated complement activation (R-HSA-173623)	72	0	8.53	-	< 0.01	7.11E-04	1.39E-02
The role of GTSE1 in G2/M progression after G2 checkpoint (R-HSA-8852276)	76	22	9.00	+	2.44	7.08E-04	1.39E-02
Hh mutants that don't undergo autocatalytic processing are degraded by ERAD (R-HSA-5362768)	55	18	6.51	+	2.76	7.57E-04	1.44E-02
Metabolism of lipids (R-HSA-556833)	733	121	86.81	+	1.39	8.12E-04	1.53E-02
mRNA 3'-end processing (R-HSA-72187)	57	18	6.75	+	2.67	9.00E-04	1.66E-02
Synthesis, secretion, and inactivation of Glucose-dependent Insulinotropic Polypeptide (GIP) (R-HSA-400511)	13	8	1.54	+	5.20	8.94E-04	1.66E-02
MHC class II antigen presentation (R-HSA-2132295)	124	30	14.68	+	2.04	8.93E-04	1.67E-02
Hh mutants abrogate ligand secretion (R-HSA-5387390)	58	18	6.87	+	2.62	1.00E-03	1.78E-02
HIV Infection (R-HSA-162906)	227	47	26.88	+	1.75	1.01E-03	1.79E-02
Cell-cell junction organization (R-HSA-421270)	64	19	7.58	+	2.51	9.96E-04	1.79E-02
L1CAM interactions (R-HSA-373760)	117	29	13.86	+	2.09	9.84E-04	1.80E-02
Selective autophagy (R-HSA-9663891)	73	21	8.65	+	2.43	1.02E-03	1.80E-02
Hedgehog ligand biogenesis (R-HSA-5358346)	64	19	7.58	+	2.51	9.96E-04	1.81E-02
Antigen Presentation: Folding, assembly and peptide loading of class I MHC (R-HSA-983170)	26	11	3.08	+	3.57	1.15E-03	2.00E-02
Defective CFTR causes cystic fibrosis (R-HSA-5678895)	60	18	7.11	+	2.53	1.27E-03	2.19E-02
EPHB-mediated forward signaling (R-HSA-3928662)	41	14	4.86	+	2.88	1.41E-03	2.43E-02
Insulin processing (R-HSA-264876)	27	11	3.20	+	3.44	1.47E-03	2.44E-02
Stabilization of p53 (R-HSA-69541)	55	17	6.51	+	2.61	1.46E-03	2.45E-02
Gene expression (Transcription) (R-HSA-74160)	1451	216	171.84	+	1.26	1.45E-03	2.47E-02
HSP90 chaperone cycle for steroid hormone receptors (SHR) (R-HSA-3371497)	55	17	6.51	+	2.61	1.46E-03	2.47E-02
Autodegradation of Cdh1 by Cdh1:APC/C (R-HSA-174084)	62	18	7.34	+	2.45	1.63E-03	2.68E-02
Incretin synthesis, secretion, and inactivation (R-HSA-400508)	23	10	2.72	+	3.67	1.63E-03	2.69E-02
Gene and protein expression by JAK-STAT signaling after Interleukin-12 stimulation (R-HSA-8950505)	37	13	4.38	+	2.97	1.68E-03	2.74E-02
Opioid Signalling (R-HSA-111885)	89	23	10.54	+	2.18	1.73E-03	2.80E-02
Listeria monocytogenes entry into host cells (R-HSA-8876384)	19	9	2.25	+	4.00	1.75E-03	2.81E-02
Activation of BAD and translocation to mitochondria (R-HSA-111447)	15	8	1.78	+	4.50	1.77E-03	2.83E-02
G-protein activation (R-HSA-202040)	28	11	3.32	+	3.32	1.85E-03	2.91E-02
GPCR ligand binding (R-HSA-500792)	462	32	54.71	-	.58	1.85E-03	2.93E-02
Immunoregulatory interactions between a Lymphoid and a non-Lymphoid cell (R-HSA-198933)	199	9	23.57	-	.38	2.02E-03	3.16E-02
Formation of Incision Complex in GG-NER (R-HSA-5696395)	43	14	5.09	+	2.75	2.04E-03	3.17E-02
Host Interactions of HIV factors (R-HSA-162909)	124	29	14.68	+	1.97	2.09E-03	3.23E-02
Regulation of PLK1 Activity at G2/M Transition (R-HSA-2565942)	85	22	10.07	+	2.19	2.27E-03	3.49E-02
Activation of BH3-only proteins (R-HSA-114452)	29	11	3.43	+	3.20	2.31E-03	3.49E-02
AUF1 (hnRNP D0) binds and destabilizes mRNA (R-HSA-450408)	53	16	6.28	+	2.55	2.37E-03	3.50E-02
Regulation of PTEN stability and activity (R-HSA-8948751)	68	19	8.05	+	2.36	2.30E-03	3.50E-02
Degradation of GLI2 by the proteasome (R-HSA-5610783)	59	17	6.99	+	2.43	2.35E-03	3.51E-02
Regulation of RUNX3 expression and activity (R-HSA-8941858)	53	16	6.28	+	2.55	2.37E-03	3.52E-02
GLI3 is processed to GLI3R by the proteasome (R-HSA-5610785)	59	17	6.99	+	2.43	2.35E-03	3.53E-02
Hemostasis (R-HSA-109582)	669	109	79.23	+	1.38	2.44E-03	3.55E-02
Anchoring of the basal body to the plasma membrane (R-HSA-5620912)	96	24	11.37	+	2.11	2.44E-03	3.57E-02
ABC transporter disorders (R-HSA-5619084)	76	20	9.00	+	2.22	2.55E-03	3.68E-02
Antigen processing: Ubiquitination & Proteasome degradation (R-HSA-983168)	308	57	36.48	+	1.56	2.62E-03	3.76E-02
Peroxisomal protein import (R-HSA-9033241)	60	17	7.11	+	2.39	2.67E-03	3.81E-02
Role of LAT2/NTAL/LAB on calcium mobilization (R-HSA-2730905)	77	1	9.12	-	.11	2.74E-03	3.89E-02
Separation of Sister Chromatids (R-HSA-2467813)	184	38	21.79	+	1.74	2.87E-03	3.95E-02
Post-chaperonin tubulin folding pathway (R-HSA-389977)	21	9	2.49	+	3.62	2.98E-03	3.96E-02
Recruitment of mitotic centrosome proteins and complexes (R-HSA-380270)	80	21	9.47	+	2.22	2.86E-03	3.96E-02
ER Quality Control Compartment (ERQC) (R-HSA-901032)	21	9	2.49	+	3.62	2.98E-03	3.98E-02
APC/C:Cdh1 mediated degradation of Cdc20 and other APC/C:Cdh1 targeted proteins in late mitosis/early G1 (R-HSA-174178)	71	19	8.41	+	2.26	2.96E-03	3.98E-02
Centrosome maturation (R-HSA-380287)	80	21	9.47	+	2.22	2.86E-03	3.99E-02
ISG15 antiviral mechanism (R-HSA-1169408)	71	19	8.41	+	2.26	2.96E-03	4.01E-02
G alpha (z) signalling events (R-HSA-418597)	48	15	5.68	+	2.64	2.86E-03	4.01E-02
Synthesis of active ubiquitin: roles of E1 and E2 enzymes (R-HSA-8866652)	30	11	3.55	+	3.10	2.86E-03	4.03E-02
RHO GTPases Activate WASPs and WAVEs (R-HSA-5663213)	35	12	4.14	+	2.90	2.95E-03	4.03E-02
CDK-mediated phosphorylation and removal of Cdc6 (R-HSA-69017)	71	19	8.41	+	2.26	2.96E-03	4.03E-02
p53-Dependent G1 DNA Damage Response (R-HSA-69563)	64	18	7.58	+	2.37	3.11E-03	4.09E-02
The citric acid (TCA) cycle and respiratory electron transport (R-HSA-1428517)	173	36	20.49	+	1.76	3.14E-03	4.10E-02
p53-Dependent G1/S DNA damage checkpoint (R-HSA-69580)	64	18	7.58	+	2.37	3.11E-03	4.11E-02
Intrinsic Pathway for Apoptosis (R-HSA-109606)	50	15	5.92	+	2.53	3.46E-03	4.44E-02
ER-Phagosome pathway (R-HSA-1236974)	83	21	9.83	+	2.14	3.46E-03	4.46E-02
TGF-beta receptor signaling activates SMADs (R-HSA-2173789)	31	11	3.67	+	3.00	3.51E-03	4.48E-02
Mitotic Anaphase (R-HSA-68882)	192	39	22.74	+	1.72	3.45E-03	4.48E-02
APC/C:Cdc20 mediated degradation of Securin (R-HSA-174154)	66	18	7.82	+	2.30	3.57E-03	4.48E-02
M Phase (R-HSA-68886)	352	63	41.69	+	1.51	3.60E-03	4.50E-02
G1/S DNA Damage Checkpoints (R-HSA-69615)	66	18	7.82	+	2.30	3.57E-03	4.51E-02
FCERI mediated Ca+2 mobilization (R-HSA-2871809)	91	2	10.78	-	.19	3.67E-03	4.51E-02
Platelet activation, signaling and aggregation (R-HSA-76002)	259	49	30.67	+	1.60	3.69E-03	4.51E-02
Mitotic Metaphase and Anaphase (R-HSA-2555396)	193	39	22.86	+	1.71	3.56E-03	4.52E-02
Signaling by Rho GTPases (R-HSA-194315)	416	72	49.27	+	1.46	3.65E-03	4.53E-02
Antimicrobial peptides (R-HSA-6803157)	91	2	10.78	-	.19	3.67E-03	4.53E-02
Plasma lipoprotein assembly, remodeling, and clearance (R-HSA-174824)	67	18	7.93	+	2.27	3.87E-03	4.56E-02
COPI-independent Golgi-to-ER retrograde traffic (R-HSA-6811436)	51	15	6.04	+	2.48	3.86E-03	4.57E-02
Beta-catenin independent WNT signaling (R-HSA-3858494)	142	31	16.82	+	1.84	3.91E-03	4.57E-02
ADP signalling through P2Y purinoceptor 12 (R-HSA-392170)	22	9	2.61	+	3.45	3.81E-03	4.58E-02
Ubiquitin-dependent degradation of Cyclin D (R-HSA-75815)	51	15	6.04	+	2.48	3.86E-03	4.59E-02
Antigen activates B Cell Receptor (BCR) leading to generation of second messengers (R-HSA-983695)	93	2	11.01	-	.18	3.79E-03	4.60E-02
NOTCH2 Activation and Transmission of Signal to the Nucleus (R-HSA-2979096)	22	9	2.61	+	3.45	3.81E-03	4.60E-02
Autodegradation of the E3 ubiquitin ligase COP1 (R-HSA-349425)	51	15	6.04	+	2.48	3.86E-03	4.62E-02
Transcriptional Regulation by TP53 (R-HSA-3700989)	360	64	42.63	+	1.50	3.97E-03	4.63E-02
Microtubule-dependent trafficking of connexons from Golgi to the plasma membrane (R-HSA-190840)	18	8	2.13	+	3.75	4.24E-03	4.84E-02
Neddylation (R-HSA-8951664)	233	45	27.59	+	1.63	4.20E-03	4.84E-02
Clathrin-mediated endocytosis (R-HSA-8856828)	144	31	17.05	+	1.82	4.18E-03	4.85E-02
Negative regulation of NOTCH4 signaling (R-HSA-9604323)	52	15	6.16	+	2.44	4.33E-03	4.85E-02
ESR-mediated signaling (R-HSA-8939211)	187	38	22.15	+	1.72	4.30E-03	4.86E-02
Formation of ATP by chemiosmotic coupling (R-HSA-163210)	18	8	2.13	+	3.75	4.24E-03	4.86E-02
RNA Polymerase II Transcription (R-HSA-73857)	1318	194	156.09	+	1.24	4.28E-03	4.87E-02
mRNA Splicing - Minor Pathway (R-HSA-72165)	52	15	6.16	+	2.44	4.33E-03	4.88E-02
Folding of actin by CCT/TriC (R-HSA-390450)	10	6	1.18	+	5.07	4.39E-03	4.89E-02
