# Supplementary material for: Functional, metabolic and transcriptional maturation of human pancreatic islets derived from stem cells
Source: Nat Biotechnol. 2022 Mar 3;40(7):1042–55. doi: 10.1038/s41587-022-01219-z (PMC9287162; doi:10.1038/s41587-022-01219-z)
Supplement: Supplementary file 10 — Differentially expressed genes between in vitro SC-beta cells with Mature High signature versus Mature Low signature. [file 41587_2022_1219_MOESM10_ESM.xlsx]

## Sheet: MATUREhigh_invitro
Differentially expressed genes between in vitro SC-beta Mature High signature vs Mature low signature							Significance test performed using MAST
Gene	p_val	avg_log2FC	pct,1	pct,2	p_val_adj
IAPP	0	1.92436	0.999	0.688	0
G6PC2	0	1.33928	0.937	0.446	0
INS	8.35749e-295	1.01007	1	0.988	1.7234e-290
MT-ND3	1.1667e-200	0.788718	0.998	0.997	2.40585e-196
SQSTM1	1.3686e-110	0.69997	0.934	0.77	2.82219e-106
PRSS23	6.52576e-167	0.685468	0.734	0.366	1.34568e-162
TIMP1	4.6866e-145	0.679762	0.957	0.823	9.66424e-141
JUND	3.64044e-172	0.640367	0.98	0.807	7.50695e-168
CLU	7.97419e-84	0.627225	0.931	0.803	1.64436e-79
MT-CYB	3.2995e-158	0.608258	1	0.999	6.80391e-154
MT-CO3	1.1168e-146	0.594653	1	0.999	2.30296e-142
VEGFB	7.13855e-177	0.581675	0.95	0.637	1.47204e-172
GRN	1.59068e-125	0.575424	0.942	0.742	3.28013e-121
MTRNR2L12	1.18115e-98	0.55967	0.961	0.616	2.43564e-94
VSTM2A	3.52839e-166	0.551621	0.586	0.233	7.27589e-162
GABRA2	8.74903e-220	0.550719	0.706	0.283	1.80414e-215
MT-ATP6	3.04018e-127	0.532229	0.999	0.999	6.26915e-123
PTPRN	9.7456e-99	0.520796	0.965	0.867	2.00964e-94
SAT1	2.4405e-131	0.513554	0.9	0.56	5.03255e-127
PARVB	4.37471e-123	0.508311	0.948	0.724	9.02109e-119
ITM2A	5.6298e-129	0.496959	0.599	0.271	1.16092e-124
TMEM238	2.19539e-178	0.492295	0.872	0.417	4.52711e-174
FTL	1.38509e-84	0.487634	0.995	0.992	2.85619e-80
HOPX	2.09523e-121	0.483805	0.908	0.595	4.32058e-117
MT-ND4	3.82571e-110	0.475839	0.998	0.998	7.889e-106
CHL1	3.4096e-261	0.470885	0.602	0.172	7.03094e-257
APOB	1.84981e-70	0.466614	0.735	0.462	3.81449e-66
EEF1A2	3.24717e-93	0.462562	0.915	0.652	6.69599e-89
ASB9	9.1705e-118	0.460265	0.861	0.524	1.89105e-113
CAMK2N1	2.12389e-108	0.457703	0.986	0.891	4.37967e-104
SORL1	2.30323e-206	0.456719	0.77	0.347	4.74949e-202
MT-CO2	3.52311e-108	0.453698	0.998	0.999	7.26499e-104
MT-ND1	3.24237e-109	0.447076	0.995	0.996	6.68609e-105
FOS	1.61985e-86	0.442911	0.855	0.58	3.34029e-82
MTRNR2L8	1.24647e-118	0.439546	0.89	0.476	2.57034e-114
JUN	5.69511e-53	0.434864	0.857	0.692	1.17439e-48
TTR	4.79e-68	0.431659	0.998	0.987	9.87747e-64
FXYD2	7.99495e-106	0.414883	0.862	0.511	1.64864e-101
TFF3	9.31949e-73	0.414802	0.858	0.626	1.92177e-68
RRAGD	2.08265e-108	0.41346	0.858	0.589	4.29464e-104
PDLIM2	1.9069e-127	0.402278	0.732	0.361	3.93222e-123
PCSK1N	4.17897e-99	0.396103	1	0.995	8.61746e-95
LIMS1	1.30866e-129	0.396009	0.87	0.507	2.69859e-125
MYH14	1.01529e-126	0.388108	0.825	0.477	2.09363e-122
MT-CO1	7.23845e-87	0.385595	1	1	1.49264e-82
FOSB	6.52649e-92	0.381096	0.5	0.228	1.34583e-87
INPP5F	7.52893e-67	0.371209	0.814	0.587	1.55254e-62
MT-ND4L	1.59005e-68	0.366777	0.955	0.828	3.27885e-64
FNIP2	3.42421e-75	0.36113	0.912	0.726	7.06106e-71
JUNB	5.14704e-70	0.355589	0.797	0.537	1.06137e-65
SERPINI1	4.2039e-88	0.335058	0.837	0.54	8.66886e-84
BRI3	2.20953e-67	0.329289	0.974	0.881	4.55627e-63
CMTM8	2.79346e-67	0.322229	0.895	0.686	5.76039e-63
HOOK1	2.24398e-77	0.307273	0.879	0.622	4.62731e-73
PSAP	2.14742e-59	0.30187	0.975	0.907	4.42819e-55
QPCT	8.60351e-56	0.299894	0.95	0.743	1.77413e-51
HERPUD1	2.66872e-45	0.296769	0.927	0.782	5.50316e-41
CPD	1.17936e-74	0.294398	0.886	0.616	2.43196e-70
WNT4	1.22458e-85	0.290781	0.748	0.443	2.5252e-81
SLC4A10	2.32864e-128	0.287271	0.694	0.334	4.80188e-124
HSD17B14	6.9937e-70	0.286838	0.843	0.59	1.44217e-65
LAMP2	7.38958e-70	0.283261	0.886	0.632	1.52381e-65
ATP1A1	4.12852e-56	0.274175	0.912	0.703	8.51343e-52
RHOBTB1	3.62805e-100	0.271875	0.543	0.248	7.4814e-96
SLC6A4	1.6285e-144	0.269173	0.596	0.239	3.35812e-140
MAF	3.76308e-55	0.263621	0.761	0.506	7.75985e-51
DPP7	1.08625e-51	0.261632	0.884	0.68	2.23996e-47
CDS1	5.6542e-98	0.259431	0.658	0.341	1.16595e-93
GC	3.86148e-63	0.258468	0.418	0.193	7.96276e-59
CASR	8.48646e-86	0.255031	0.748	0.408	1.74999e-81
RASGRF1	3.78686e-119	0.254403	0.6	0.268	7.80887e-115
CACNA2D1	1.34215e-40	0.252439	0.96	0.834	2.76764e-36
OPRD1	1.46361e-121	0.250865	0.602	0.26	3.0181e-117
IMPAD1	9.35308e-50	0.249063	0.846	0.615	1.9287e-45
NFIC	1.47169e-67	0.247923	0.763	0.482	3.03478e-63
CACNA1D	6.79194e-64	0.246977	0.8	0.525	1.40057e-59
PLCB4	2.47137e-59	0.246471	0.804	0.545	5.09622e-55
CTSD	6.75309e-38	0.24493	0.953	0.836	1.39256e-33
RPS6KA3	1.33143e-55	0.242928	0.897	0.658	2.74555e-51
DUSP1	1.39433e-41	0.241555	0.729	0.518	2.87524e-37
PLIN2	5.05441e-43	0.238113	0.752	0.515	1.04227e-38
SLC2A13	3.45801e-81	0.236978	0.727	0.414	7.13076e-77
IGFBP7	4.56253e-99	0.236284	0.314	0.101	9.40838e-95
ASAH1	2.01264e-47	0.235233	0.939	0.779	4.15027e-43
CERS4	3.57852e-48	0.228968	0.837	0.633	7.37927e-44
ARHGAP5	6.26749e-46	0.228177	0.922	0.705	1.29242e-41
TRAM1	3.58457e-42	0.228164	0.922	0.717	7.39174e-38
IER3	9.35542e-41	0.226828	0.538	0.326	1.92918e-36
CCND1	1.45506e-85	0.225607	0.422	0.178	3.00047e-81
CYSTM1	8.71786e-43	0.225499	0.959	0.821	1.79771e-38
UTRN	1.41581e-44	0.223373	0.828	0.607	2.91953e-40
PFKFB2	7.61867e-66	0.221865	0.75	0.465	1.57105e-61
ZBTB20	5.00753e-58	0.221818	0.852	0.574	1.0326e-53
FFAR1	9.89243e-67	0.2195	0.773	0.467	2.03992e-62
ROCK2	1.47079e-49	0.218116	0.815	0.574	3.03292e-45
CLCN3	1.05585e-43	0.217782	0.895	0.716	2.17727e-39
CHGB	6.56068e-37	0.214044	0.905	0.713	1.35288e-32
GLB1	2.21928e-48	0.213204	0.84	0.605	4.57637e-44
CHAC1	2.29815e-61	0.212702	0.441	0.219	4.73902e-57
RBM47	6.94041e-56	0.212528	0.818	0.548	1.43118e-51
GOLGA4	8.64432e-37	0.212066	0.904	0.717	1.78254e-32
HSF4	5.47655e-86	0.211888	0.459	0.202	1.12932e-81
ELF3	2.72246e-44	0.208894	0.666	0.432	5.61398e-40
COBLL1	1.71035e-58	0.208327	0.748	0.466	3.52691e-54
CD164	6.43495e-35	0.207703	0.965	0.847	1.32695e-30
HSPA5	4.08125e-24	0.207554	0.977	0.905	8.41595e-20
DDIT3	3.21578e-45	0.205915	0.694	0.461	6.63126e-41
SYPL1	8.40383e-61	0.204507	0.759	0.467	1.73295e-56
SLC7A2	1.00697e-27	0.203647	0.95	0.858	2.07648e-23
FNDC3B	2.33278e-71	0.200835	0.683	0.387	4.81043e-67
APP	1.53825e-41	0.198235	0.973	0.917	3.17202e-37
TBC1D4	3.55744e-50	0.197827	0.795	0.538	7.33579e-46
BLVRB	7.97989e-66	0.196186	0.641	0.355	1.64553e-61
NPTN	1.02666e-41	0.195219	0.892	0.658	2.11708e-37
TPP1	5.51303e-48	0.195077	0.772	0.524	1.13684e-43
LMAN1	3.42073e-25	0.192712	0.928	0.78	7.05388e-21
RNF187	4.26171e-16	0.191779	0.858	0.759	8.78808e-12
BACE2	2.5216e-43	0.191404	0.517	0.297	5.1998e-39
WSB2	1.09123e-42	0.190737	0.815	0.576	2.25023e-38
SMIM24	5.70136e-43	0.190083	0.556	0.338	1.17568e-38
EGR1	1.18214e-30	0.189798	0.718	0.532	2.43769e-26
CALD1	2.42913e-35	0.187464	0.651	0.444	5.00911e-31
HDLBP	6.70428e-31	0.186457	0.959	0.85	1.38249e-26
TMED5	4.7918e-41	0.186359	0.849	0.605	9.88117e-37
RHOQ	1.12072e-61	0.185861	0.717	0.425	2.31103e-57
NRCAM	6.04562e-60	0.182344	0.7	0.417	1.24667e-55
KCNJ3	3.85775e-55	0.182267	0.681	0.408	7.95506e-51
DNAJC3	3.52282e-36	0.182144	0.858	0.641	7.26441e-32
KCNK3	6.18367e-101	0.181873	0.419	0.159	1.27514e-96
ID1	2.62221e-26	0.181121	0.165	0.075	5.40726e-22
SOAT1	1.72862e-52	0.180501	0.741	0.472	3.56458e-48
CLTC	3.50665e-32	0.180368	0.968	0.855	7.23106e-28
CD81	2.77254e-28	0.179951	0.971	0.885	5.71725e-24
PTPN3	2.24852e-63	0.178529	0.663	0.387	4.63668e-59
CTSA	8.5814e-40	0.178486	0.849	0.615	1.76957e-35
NPW	1.1409e-53	0.177691	0.294	0.124	2.35264e-49
CPQ	6.81087e-64	0.176641	0.586	0.324	1.40447e-59
CAMK2D	3.71489e-47	0.176569	0.785	0.52	7.66048e-43
PBLD	5.78987e-71	0.175963	0.538	0.275	1.19393e-66
GFPT1	2.7129e-30	0.175794	0.924	0.752	5.59427e-26
PURA	1.23478e-34	0.175289	0.787	0.579	2.54624e-30
PLA1A	1.29641e-91	0.174491	0.385	0.149	2.67333e-87
MAGT1	2.52615e-36	0.174033	0.834	0.599	5.20917e-32
ACER3	6.11e-74	0.173817	0.556	0.284	1.25994e-69
RDH10	5.50059e-61	0.172996	0.674	0.396	1.13428e-56
CTDSPL	2.30624e-57	0.17133	0.648	0.381	4.7557e-53
SELENOP	1.0013e-70	0.171302	0.625	0.332	2.06478e-66
GNPDA1	3.08718e-41	0.169454	0.733	0.507	6.36608e-37
EZR	3.71691e-45	0.168132	0.648	0.401	7.66465e-41
ADD3	6.27014e-53	0.167598	0.65	0.391	1.29296e-48
INSIG1	2.47766e-24	0.167533	0.824	0.631	5.10919e-20
EDEM3	5.76262e-41	0.166393	0.843	0.599	1.18831e-36
NECTIN3	8.72213e-52	0.166094	0.715	0.437	1.79859e-47
CALM1	3.02666e-28	0.166038	0.994	0.972	6.24128e-24
SLC1A4	9.60793e-38	0.165548	0.739	0.501	1.98125e-33
SLC17A5	2.16263e-41	0.165182	0.735	0.498	4.45956e-37
PTPRF	4.70418e-38	0.163183	0.877	0.66	9.70049e-34
PSAT1	2.57072e-34	0.162716	0.442	0.267	5.30108e-30
MIA2	3.03937e-40	0.161793	0.821	0.57	6.26749e-36
DBP	3.10142e-47	0.160583	0.534	0.314	6.39544e-43
CDK2AP1	8.07782e-36	0.160568	0.803	0.573	1.66573e-31
PTBP3	4.64847e-33	0.160364	0.843	0.629	9.58561e-29
DHX32	4.36519e-58	0.160174	0.602	0.341	9.00145e-54
MT-ND5	2.83465e-38	0.160129	0.989	0.983	5.84534e-34
MAST4	2.60782e-38	0.159536	0.741	0.494	5.37759e-34
TGOLN2	1.08464e-34	0.159314	0.83	0.604	2.23663e-30
CCPG1	2.09581e-38	0.159104	0.748	0.512	4.32177e-34
SSR4	6.97818e-22	0.157099	0.996	0.985	1.43897e-17
ITGB5	2.68017e-73	0.156917	0.49	0.234	5.52677e-69
CLCN5	7.67349e-45	0.156186	0.704	0.439	1.58235e-40
DIRAS3	2.63068e-101	0.155398	0.225	0.053	5.42473e-97
SEC11C	1.01199e-21	0.155036	0.98	0.933	2.08682e-17
ASS1	3.39167e-36	0.154858	0.624	0.404	6.99395e-32
PLOD2	3.82519e-52	0.154239	0.574	0.33	7.88793e-48
RENBP	9.53731e-84	0.154213	0.386	0.155	1.96669e-79
DIAPH2	7.44035e-47	0.152394	0.605	0.37	1.53427e-42
SEL1L	3.79484e-39	0.152184	0.777	0.524	7.82534e-35
SCD	7.48322e-21	0.15212	0.975	0.937	1.54311e-16
CNTN1	3.6802e-43	0.151487	0.642	0.404	7.58894e-39
COQ10A	6.83286e-43	0.15145	0.678	0.44	1.409e-38
RAB12	3.77275e-67	0.151038	0.553	0.29	7.77979e-63
SERPINA1	4.43056e-47	0.151032	0.575	0.352	9.13626e-43
FKBP10	0.000131915	-0.150024	0.549	0.528	1
EAPP	0.01389	-0.150049	0.542	0.483	1
SMAD9	3.21647e-05	-0.150056	0.555	0.416	0.663268
TXNDC9	0.00029582	-0.15014	0.517	0.484	1
BAZ2A	0.000956092	-0.150182	0.636	0.578	1
RRP15	1.87785e-06	-0.150201	0.276	0.304	0.0387232
COPS3	0.000151502	-0.150275	0.603	0.547	1
PSTPIP1	5.26461e-24	-0.150376	0.056	0.159	1.08562e-19
CCS	0.000343406	-0.15043	0.614	0.557	1
ZNF146	3.14109e-06	-0.150452	0.469	0.461	0.0647725
DCTN6	0.00355061	-0.150586	0.555	0.507	1
OXA1L	1.99378e-05	-0.150789	0.797	0.711	0.411137
RAB6B	0.000356042	-0.150927	0.425	0.411	1
PCSK7	0.0244227	-0.150983	0.637	0.575	1
RAC3	0.000118876	-0.151304	0.791	0.713	1
DUSP16	0.00128254	-0.151371	0.368	0.363	1
SLC39A5	8.8578e-15	-0.151469	0.136	0.224	1.82657e-10
RAD23B	0.000110489	-0.151588	0.866	0.781	1
ARPC5L	2.68213e-06	-0.15164	0.693	0.637	0.0553081
CSRP1	0.00859549	-0.151658	0.7	0.614	1
SCNM1	9.96994e-05	-0.151711	0.373	0.371	1
NOP16	4.79356e-11	-0.151712	0.19	0.249	9.88479e-07
CDC37	0.000690307	-0.151771	0.607	0.547	1
ACAA1	1.74985e-05	-0.15179	0.515	0.49	0.360836
SEPTIN9	0.00135736	-0.151793	0.521	0.485	1
EMC3	0.0128685	-0.151804	0.647	0.562	1
TOMM34	0.000505758	-0.151848	0.341	0.339	1
KDF1	3.11022e-06	-0.151861	0.372	0.383	0.0641358
RAB3D	0.000158319	-0.15206	0.517	0.489	1
IRF9	4.77368e-06	-0.152126	0.292	0.321	0.098438
MRPS35	3.6316e-05	-0.152303	0.636	0.579	0.748873
NKAP	0.00010951	-0.152621	0.453	0.438	1
MAML3	0.000776574	-0.152653	0.475	0.449	1
HOOK2	0.0295231	-0.152655	0.791	0.701	1
PTPRU	0.0259328	-0.152707	0.402	0.379	1
FBXW5	3.77963e-06	-0.152837	0.776	0.698	0.0779398
ARPC5	3.06655e-06	-0.15294	0.909	0.83	0.0632354
CBR4	0.000225111	-0.152984	0.568	0.534	1
ILK	0.000698164	-0.153128	0.754	0.654	1
SCARB2	9.62828e-06	-0.153199	0.91	0.838	0.198545
TARSL2	0.000168653	-0.153259	0.31	0.318	1
TIMM22	0.000224194	-0.153306	0.547	0.504	1
GLCCI1	0.671135	-0.153386	0.397	0.35	1
TNFAIP1	4.24629e-06	-0.153395	0.305	0.327	0.0875627
SF1	1.62629e-06	-0.153403	0.858	0.778	0.0335358
ARHGEF3	8.12821e-07	-0.153405	0.238	0.274	0.0167612
FASTK	0.000390585	-0.153427	0.736	0.649	1
PDX1	0.0251006	-0.153539	0.907	0.822	1
CSNK2A1	0.000609342	-0.153657	0.779	0.693	1
TMEM59	1.91159e-05	-0.153675	0.974	0.943	0.394189
DALRD3	1.69825e-05	-0.153795	0.365	0.376	0.350195
DUSP10	0.00128851	-0.153797	0.195	0.213	1
ACAA2	2.29779e-06	-0.153861	0.612	0.565	0.0473826
BAZ1B	0.000252035	-0.153862	0.617	0.569	1
CNDP2	0.000141153	-0.153964	0.604	0.55	1
SOD1	4.61774e-08	-0.154001	0.936	0.904	0.000952225
MSL3	1.93172e-06	-0.154196	0.309	0.334	0.0398339
FSTL5	1.04757e-11	-0.154338	0.225	0.3	2.1602e-07
FAM229B	0.000320715	-0.154456	0.395	0.388	1
SF3B1	0.000862934	-0.154471	0.85	0.765	1
ARRB2	1.15947e-10	-0.15448	0.2	0.256	2.39095e-06
CHST9	0.000679337	-0.154498	0.898	0.807	1
CLSTN3	0.00114746	-0.154662	0.584	0.535	1
ARSG	5.43387e-13	-0.154731	0.125	0.196	1.12052e-08
EMC10	3.73407e-07	-0.154799	0.962	0.92	0.00770002
RAB4A	0.00286979	-0.154827	0.715	0.626	1
RRAGA	0.000134907	-0.154909	0.757	0.673	1
SCAMP5	6.77646e-05	-0.154917	0.79	0.715	1
MFF	4.33737e-05	-0.15493	0.706	0.645	0.894409
CDC42SE1	0.194219	-0.154996	0.508	0.442	1
EFNB3	7.49751e-07	-0.155007	0.267	0.298	0.0154606
CAPN1	0.0958434	-0.155073	0.737	0.636	1
BSDC1	0.0218079	-0.155078	0.599	0.524	1
NAT14	0.00153833	-0.1551	0.627	0.559	1
PARP6	1.84195e-05	-0.155133	0.47	0.46	0.379829
PSMC1	3.51519e-05	-0.155161	0.803	0.733	0.724868
DRG1	0.000211901	-0.155235	0.578	0.532	1
SMC3	0.0292636	-0.155236	0.663	0.587	1
GEMIN7	1.1303e-05	-0.155261	0.467	0.453	0.233078
RNF126	1.14484e-07	-0.155265	0.413	0.429	0.00236077
CDH2	1.1494e-05	-0.1554	0.387	0.4	0.237019
UNK	3.28738e-07	-0.15545	0.329	0.352	0.00677891
SDCBP	0.000123949	-0.155494	0.639	0.586	1
NISCH	0.000357525	-0.155617	0.549	0.52	1
USP16	0.000789245	-0.155646	0.585	0.537	1
CIAO2A	0.000487825	-0.155655	0.587	0.528	1
NEGR1	7.32036e-13	-0.155789	0.151	0.224	1.50953e-08
PIH1D1	6.52501e-06	-0.155812	0.526	0.505	0.134552
CDH4	9.56454e-14	-0.155869	0.136	0.212	1.9723e-09
PDZD11	2.2879e-05	-0.155921	0.614	0.562	0.471787
WDR60	1.94986e-08	-0.155928	0.249	0.292	0.00040208
FZD3	0.00212305	-0.155972	0.517	0.48	1
UBE2L6	1.36953e-07	-0.156057	0.246	0.285	0.0028241
AP1M1	2.62712e-06	-0.156152	0.316	0.342	0.0541739
RNF11	0.000158434	-0.156366	0.811	0.73	1
RPS6KL1	0.00259022	-0.156383	0.37	0.362	1
IVNS1ABP	1.00783e-06	-0.156423	0.338	0.362	0.0207826
DCTPP1	1.50509e-06	-0.156494	0.396	0.4	0.0310365
ANXA6	3.33083e-05	-0.156825	0.897	0.824	0.686851
ACTL6A	4.70984e-07	-0.156884	0.335	0.36	0.00971215
ANAPC13	7.8136e-06	-0.157051	0.848	0.766	0.161124
RBM3	0.000222895	-0.157148	0.757	0.667	1
DDOST	1.22421e-05	-0.157321	0.912	0.842	0.252444
CEP170	0.00310618	-0.157331	0.561	0.511	1
HMGCS1	0.00209425	-0.157425	0.858	0.792	1
BRD4	0.000114114	-0.157533	0.783	0.704	1
MZF1	0.00223739	-0.157538	0.53	0.491	1
RBM42	0.0292958	-0.15775	0.591	0.521	1
ACTR10	0.000417589	-0.157762	0.733	0.662	1
IER3IP1	5.86252e-07	-0.157794	0.78	0.699	0.0120891
SPCS2	2.84399e-06	-0.157913	0.934	0.888	0.0586458
CHCHD6	3.38748e-08	-0.158009	0.263	0.301	0.000698531
REXO4	4.01123e-05	-0.158084	0.359	0.36	0.827156
ZNF770	6.86427e-06	-0.158187	0.56	0.531	0.141548
RALBP1	2.31995e-05	-0.158194	0.648	0.595	0.478398
NAPB	0.00363043	-0.158224	0.417	0.394	1
USP9Y	0.000273271	-0.158326	0.652	0.599	1
SRA1	8.29658e-08	-0.158351	0.744	0.67	0.00171084
WDR82	0.000397205	-0.158396	0.607	0.551	1
C12orf73	1.36525e-05	-0.158401	0.453	0.438	0.281528
BCAS2	0.000238203	-0.158452	0.608	0.554	1
STARD10	1.19022e-11	-0.158464	0.983	0.955	2.45434e-07
ECSIT	2.27783e-06	-0.158503	0.524	0.495	0.0469711
GTF2H5	6.32964e-06	-0.158518	0.673	0.616	0.130524
UPF2	0.000227145	-0.158542	0.337	0.343	1
COPS5	0.000147948	-0.158757	0.581	0.526	1
IDH3B	0.000279057	-0.158767	0.552	0.508	1
SMIM27	0.00132914	-0.15881	0.386	0.372	1
MRPS2	3.01302e-05	-0.158832	0.437	0.421	0.621314
KNOP1	1.7422e-12	-0.159112	0.162	0.23	3.5926e-08
UBE2E3	0.0151674	-0.159172	0.743	0.654	1
IGFBPL1	0.0576319	-0.159241	0.507	0.458	1
DPM3	0.0102899	-0.159256	0.744	0.644	1
STIP1	0.0158554	-0.159259	0.638	0.556	1
SSBP4	1.18843e-06	-0.159438	0.844	0.758	0.0245066
KCNQ2	2.13105e-05	-0.159617	0.356	0.37	0.439445
SAC3D1	2.12069e-08	-0.159716	0.367	0.388	0.000437307
NSRP1	0.00129861	-0.159717	0.544	0.501	1
SLTM	0.000346867	-0.159778	0.747	0.66	1
ALDH7A1	0.00238192	-0.159813	0.621	0.564	1
U2SURP	0.000355096	-0.159823	0.691	0.618	1
SNAPC3	0.000932239	-0.159971	0.544	0.503	1
AKT1S1	4.94803e-05	-0.160204	0.59	0.547	1
TACC2	0.000960583	-0.160287	0.371	0.364	1
POU2F2	2.23234e-19	-0.160384	0.048	0.131	4.60331e-15
TXNL4A	2.12215e-14	-0.160399	0.937	0.883	4.37608e-10
KATNB1	1.24297e-11	-0.160439	0.175	0.239	2.56312e-07
SUDS3	0.00258013	-0.160453	0.456	0.429	1
GLTPD2	3.06672e-06	-0.160522	0.621	0.586	0.0632389
RWDD4	1.81563e-07	-0.160539	0.444	0.447	0.00374402
PEPD	0.000528398	-0.160549	0.759	0.665	1
ARHGAP26	1.27544e-06	-0.160675	0.244	0.28	0.0263008
IGF2BP2	0.00062359	-0.160706	0.764	0.676	1
MORN2	6.31642e-06	-0.160724	0.43	0.426	0.130251
CNOT4	8.59534e-06	-0.160773	0.511	0.485	0.177244
PYURF	4.78041e-08	-0.160793	0.842	0.77	0.000985768
LRRC42	1.81545e-05	-0.160848	0.604	0.551	0.374363
GNAI3	5.2304e-07	-0.16094	0.751	0.689	0.0107856
LAMTOR5	4.95834e-07	-0.161122	0.913	0.856	0.0102246
PSMA1	3.33931e-10	-0.161185	0.904	0.84	6.88598e-06
DPYSL4	5.90532e-21	-0.161215	0.071	0.164	1.21774e-16
PTP4A3	1.4105e-05	-0.161521	0.305	0.324	0.290859
TBPL1	0.00272207	-0.161632	0.467	0.432	1
ADRM1	4.66058e-05	-0.161691	0.74	0.666	0.961058
MIDN	0.000157134	-0.161785	0.673	0.627	1
C12orf75	0.00113065	-0.161861	0.977	0.911	1
ZBTB8OS	1.23513e-05	-0.161939	0.712	0.643	0.254697
RNH1	5.14852e-05	-0.162108	0.789	0.703	1
NACAD	9.32451e-14	-0.162145	0.12	0.195	1.92281e-09
TM2D3	0.000192451	-0.16216	0.623	0.574	1
NASP	0.00018251	-0.162217	0.539	0.503	1
CD74	6.80962e-05	-0.162268	0.617	0.606	1
C5orf38	0.00520605	-0.162342	0.224	0.237	1
ERICH1	2.92732e-07	-0.162352	0.297	0.327	0.00603642
RALA	2.40972e-05	-0.162389	0.674	0.611	0.496908
PQBP1	4.00529e-07	-0.16246	0.718	0.652	0.00825931
SV2A	0.167803	-0.162704	0.584	0.515	1
CTBP1	9.84601e-05	-0.163038	0.613	0.558	1
HNRNPA3	4.68369e-08	-0.163162	0.904	0.841	0.000965824
PLEKHB1	1.09562e-13	-0.163165	0.248	0.323	2.25927e-09
ERP29	8.0546e-08	-0.163225	0.975	0.957	0.00166094
ZFP90	4.58493e-05	-0.163681	0.424	0.415	0.945459
NKIRAS2	1.63016e-05	-0.163778	0.497	0.471	0.336156
HNRNPH2	0.000427988	-0.163782	0.694	0.619	1
TMX1	4.62717e-07	-0.163795	0.587	0.555	0.00954168
VPS13A	9.71655e-05	-0.163803	0.621	0.567	1
EIF6	1.03912e-05	-0.163847	0.849	0.763	0.214276
FMNL2	1.78367e-10	-0.163978	0.297	0.346	3.67811e-06
MYL12A	0.0008267	-0.164055	0.745	0.662	1
SYTL1	0.00249055	-0.164437	0.648	0.572	1
ZFAND6	7.80512e-08	-0.164535	0.849	0.764	0.00160949
PARP1	0.00208607	-0.164654	0.815	0.738	1
ATP1B3	9.51905e-06	-0.164684	0.709	0.657	0.196292
FAM126A	5.24327e-21	-0.164747	0.178	0.282	1.08121e-16
ENTPD3	0.674419	-0.1648	0.508	0.436	1
VWA5B2	2.66638e-05	-0.164808	0.76	0.674	0.549833
NMT1	0.0157767	-0.164901	0.599	0.528	1
KPNA6	0.000208458	-0.164933	0.762	0.686	1
MRPS16	2.39015e-06	-0.164948	0.746	0.66	0.0492873
GGA1	0.00016321	-0.165159	0.472	0.452	1
ARHGDIA	5.01624e-05	-0.165418	0.868	0.792	1
EIF4EBP2	1.76137e-07	-0.165437	0.656	0.614	0.00363212
ZNF326	5.41819e-05	-0.165504	0.545	0.515	1
YKT6	3.17045e-07	-0.165516	0.468	0.467	0.00653778
GRB2	2.79489e-05	-0.165535	0.62	0.57	0.576334
RNF114	0.000104444	-0.16555	0.542	0.498	1
PPID	2.78222e-06	-0.165565	0.493	0.48	0.0573721
ZNF618	4.08852e-07	-0.165793	0.37	0.383	0.00843094
FBXW11	0.000399179	-0.166031	0.586	0.539	1
DMAC1	3.40169e-05	-0.166284	0.696	0.636	0.701462
TMED2	3.0585e-09	-0.166331	0.943	0.881	6.30694e-05
TXN2	1.82581e-08	-0.166514	0.72	0.662	0.000376501
DHX29	0.000114347	-0.166522	0.651	0.593	1
RSPRY1	1.77239e-09	-0.166618	0.517	0.528	3.65484e-05
SDF2	6.66269e-07	-0.166721	0.697	0.645	0.0137391
ALG5	7.37463e-05	-0.166775	0.745	0.665	1
NSUN5	1.09403e-07	-0.166901	0.362	0.385	0.00225601
PRICKLE2	1.04429e-05	-0.166979	0.255	0.279	0.215343
STX10	1.09532e-09	-0.167048	0.365	0.393	2.25865e-05
RSF1	0.000320773	-0.167166	0.799	0.725	1
SUSD4	0.000593693	-0.167207	0.447	0.432	1
FADS1	1.94692e-06	-0.167379	0.788	0.724	0.0401475
GFOD2	2.25667e-05	-0.167421	0.441	0.425	0.465347
BAZ2B	0.000313939	-0.167547	0.864	0.791	1
MRPL13	1.87806e-07	-0.167633	0.575	0.547	0.00387275
COPE	2.09107e-11	-0.167892	0.953	0.907	4.31199e-07
SCG2	6.51061e-06	-0.16808	0.489	0.518	0.134255
MED25	1.3618e-05	-0.168121	0.506	0.492	0.280817
UBL7	2.02605e-09	-0.168212	0.373	0.401	4.17791e-05
SDF4	8.50919e-05	-0.168287	0.689	0.613	1
PSMD8	1.32667e-09	-0.168295	0.909	0.86	2.73573e-05
MRPL15	8.19522e-08	-0.168383	0.475	0.472	0.00168994
ABCD4	0.00014041	-0.168402	0.467	0.451	1
VPS72	0.000109977	-0.168494	0.564	0.518	1
MLST8	6.8942e-05	-0.168558	0.65	0.585	1
FUNDC2	8.90065e-08	-0.168597	0.747	0.673	0.0018354
OLFM2	1.8026e-05	-0.168729	0.692	0.637	0.371715
FDX2	1.80514e-07	-0.168819	0.361	0.379	0.00372238
GPS1	1.3272e-07	-0.168857	0.608	0.581	0.00273683
PTPMT1	1.01248e-06	-0.168927	0.495	0.48	0.0208784
SLC2A6	9.89945e-06	-0.169008	0.368	0.378	0.204137
GOLGA7	4.13462e-07	-0.16909	0.687	0.632	0.00852601
EFHC1	7.66096e-06	-0.169201	0.434	0.437	0.157977
CCM2	5.75876e-08	-0.169205	0.508	0.497	0.00118751
MSI1	8.05516e-06	-0.169226	0.367	0.375	0.166105
IMP3	9.43295e-06	-0.16931	0.672	0.61	0.194517
HS6ST1	0.273793	-0.169336	0.54	0.46	1
PPP1R14C	1.102e-11	-0.169359	0.252	0.311	2.27244e-07
STAT1	8.70982e-05	-0.169495	0.523	0.493	1
SLC39A3	9.45864e-09	-0.169555	0.572	0.551	0.000195047
CEBPZ	0.000280059	-0.169566	0.551	0.511	1
CELF3	0.143768	-0.169705	0.696	0.585	1
ABHD13	2.35583e-07	-0.169819	0.533	0.524	0.00485796
IDH3G	1.49892e-06	-0.170007	0.654	0.596	0.0309091
HLA-C	0.0469281	-0.170093	0.55	0.498	1
PSMB2	2.47183e-06	-0.170206	0.864	0.78	0.0509715
ABT1	1.46131e-08	-0.170299	0.385	0.404	0.000301336
PAFAH1B2	0.00017719	-0.170468	0.776	0.691	1
DNMT3A	0.000164304	-0.170579	0.555	0.524	1
SURF1	1.06611e-05	-0.170649	0.752	0.672	0.219843
PRRC2B	0.0002356	-0.170724	0.716	0.644	1
AIMP1	0.000251829	-0.171113	0.567	0.524	1
PRPF40A	1.26323e-07	-0.171163	0.808	0.731	0.00260491
CHST8	1.84542e-21	-0.171298	0.117	0.223	3.80544e-17
SPNS1	3.05918e-05	-0.17144	0.607	0.562	0.630834
CD276	1.34877e-06	-0.171443	0.472	0.464	0.0278131
UBN1	2.26883e-05	-0.171498	0.584	0.543	0.467856
FUBP1	1.60661e-05	-0.171663	0.583	0.551	0.3313
BLOC1S2	0.000155974	-0.171908	0.705	0.627	1
IGBP1	4.52929e-07	-0.17191	0.668	0.616	0.00933986
NELFCD	9.9356e-06	-0.172065	0.562	0.528	0.204882
SRP72	1.88775e-08	-0.172126	0.798	0.732	0.000389274
ATCAY	9.56121e-14	-0.172133	0.083	0.154	1.97162e-09
ERCC1	9.69427e-10	-0.172303	0.605	0.577	1.99906e-05
TRMT10C	5.16764e-05	-0.172416	0.449	0.431	1
IFT20	3.90368e-07	-0.172443	0.715	0.652	0.00804978
APRT	1.77579e-10	-0.17245	0.883	0.795	3.66186e-06
PSMG2	1.7053e-08	-0.172776	0.575	0.549	0.000351649
MFSD3	1.89936e-06	-0.172807	0.614	0.57	0.0391667
RAD23A	3.72225e-08	-0.172851	0.907	0.828	0.000767565
KCTD17	1.7214e-12	-0.172887	0.239	0.302	3.5497e-08
SMARCA5	1.62244e-05	-0.172944	0.815	0.74	0.334563
ARPP19	3.83601e-06	-0.172975	0.918	0.856	0.0791023
TGFBR3	5.43824e-07	-0.173113	0.239	0.281	0.0112142
TRAP1	0.0005523	-0.173162	0.683	0.609	1
EIF2B4	4.09434e-08	-0.173176	0.349	0.377	0.000844294
CLSTN1	0.000227147	-0.173302	0.509	0.477	1
TSPYL4	5.92139e-06	-0.173327	0.63	0.587	0.122105
SYMPK	0.000355198	-0.173335	0.625	0.566	1
ENAH	7.15426e-05	-0.173483	0.59	0.552	1
TSHZ2	0.0505307	-0.173564	0.281	0.275	1
SCCPDH	3.18681e-07	-0.173578	0.569	0.545	0.00657153
MTF2	5.46062e-06	-0.173611	0.468	0.459	0.112603
ECHS1	1.24936e-10	-0.173645	0.837	0.762	2.57631e-06
MRPL11	6.71705e-10	-0.173657	0.468	0.476	1.38512e-05
KIAA1549	3.78501e-10	-0.173834	0.318	0.361	7.80506e-06
TMEM11	6.66644e-07	-0.17391	0.492	0.48	0.0137469
ZC2HC1A	8.96938e-05	-0.173911	0.371	0.375	1
APOC3	0.454111	-0.17403	0.344	0.332	1
ARFIP2	1.73805e-09	-0.174077	0.718	0.659	3.58403e-05
BABAM1	1.34482e-09	-0.174092	0.617	0.583	2.77315e-05
MTX2	1.76833e-07	-0.174192	0.539	0.522	0.00364647
CASP3	4.48321e-05	-0.174241	0.367	0.372	0.924483
TMEM50A	2.50325e-08	-0.174314	0.73	0.672	0.000516194
AFDN	1.30137e-05	-0.174547	0.721	0.653	0.268355
APBB1	2.3346e-06	-0.174589	0.564	0.534	0.0481418
RABEP1	5.79065e-05	-0.174646	0.646	0.586	1
TOR2A	6.7167e-12	-0.174715	0.328	0.375	1.38505e-07
ZNF738	2.3676e-11	-0.174735	0.167	0.231	4.88223e-07
GGNBP2	6.74231e-06	-0.174801	0.752	0.686	0.139033
HRAS	1.52305e-06	-0.175004	0.783	0.713	0.0314068
SLC25A53	1.89533e-19	-0.175069	0.252	0.347	3.90836e-15
MRPL28	6.89263e-08	-0.17507	0.779	0.698	0.00142133
GYG1	0.000552394	-0.175259	0.516	0.476	1
FAM241B	3.63127e-05	-0.175569	0.315	0.325	0.748805
ZMAT2	3.42916e-06	-0.175647	0.706	0.635	0.0707127
SETD5	0.000118247	-0.175905	0.657	0.6	1
MRPL40	4.10989e-06	-0.175929	0.692	0.632	0.0847501
TPT1	5.27617e-20	-0.176084	0.997	0.981	1.088e-15
KXD1	1.16171e-08	-0.176146	0.492	0.487	0.000239556
SYNC	2.0759e-11	-0.176291	0.171	0.236	4.28071e-07
MRPL43	9.6627e-08	-0.176436	0.725	0.662	0.00199254
HERC2	0.000146835	-0.176513	0.636	0.574	1
PIANP	3.72253e-19	-0.176545	0.166	0.264	7.67623e-15
FKBP4	3.99828e-06	-0.176601	0.709	0.641	0.0824486
COL27A1	1.7255e-18	-0.176792	0.11	0.201	3.55815e-14
MOB4	1.59035e-05	-0.1768	0.575	0.53	0.327947
ATG4D	9.01324e-09	-0.176827	0.339	0.364	0.000185862
KALRN	5.33674e-06	-0.177115	0.311	0.331	0.110049
CNIH2	2.41908e-17	-0.177186	0.91	0.859	4.98839e-13
FAAP20	1.89853e-11	-0.177235	0.896	0.844	3.91495e-07
ECH1	6.15865e-08	-0.177308	0.905	0.807	0.00126998
PSPC1	4.29354e-07	-0.177609	0.518	0.499	0.00885371
C22orf39	2.5223e-07	-0.177638	0.529	0.511	0.00520124
TFDP1	1.41029e-07	-0.177681	0.503	0.496	0.00290816
ITGB8	5.12284e-18	-0.177823	0.161	0.256	1.05638e-13
POLDIP2	2.64597e-09	-0.178028	0.608	0.583	5.45626e-05
SLC35B1	6.03021e-08	-0.178069	0.809	0.751	0.00124349
ZNF503	0.608907	-0.178303	0.416	0.355	1
RIC3	1.25619e-05	-0.1784	0.647	0.588	0.259039
RPUSD3	6.33028e-09	-0.17842	0.416	0.429	0.000130537
SH3KBP1	0.389564	-0.178531	0.855	0.749	1
CLNS1A	9.80301e-07	-0.178683	0.623	0.581	0.0202148
SNRNP40	5.43548e-08	-0.178908	0.392	0.407	0.00112085
JTB	1.49756e-17	-0.17899	0.955	0.91	3.08813e-13
RGS12	8.56284e-06	-0.17906	0.296	0.317	0.176574
SPATS2L	0.0237496	-0.179109	0.408	0.383	1
MAPK8IP1	3.7295e-06	-0.179206	0.67	0.612	0.0769061
MAP7D1	9.84827e-06	-0.179331	0.538	0.508	0.203081
PDXDC1	1.4311e-09	-0.179352	0.831	0.75	2.95108e-05
FKBP1B	9.07247e-07	-0.179574	0.746	0.684	0.0187083
MFGE8	5.78497e-30	-0.179578	0.041	0.155	1.19292e-25
DNALI1	2.92066e-08	-0.179642	0.492	0.489	0.00060227
STRBP	0.000100576	-0.179703	0.626	0.567	1
DDA1	6.83546e-07	-0.179717	0.475	0.471	0.0140954
BZW1	4.47295e-10	-0.179852	0.808	0.732	9.22368e-06
CEND1	1.07041e-38	-0.179902	0.006	0.126	2.20729e-34
PRPF38B	5.62362e-05	-0.179922	0.614	0.572	1
MRPL18	1.11648e-08	-0.18008	0.575	0.559	0.000230229
ATRX	1.01446e-05	-0.180142	0.907	0.856	0.209192
ISX	1.14085e-06	-0.18015	0.509	0.495	0.0235255
ASRGL1	9.39781e-09	-0.180165	0.29	0.327	0.000193792
PSMB3	8.33794e-09	-0.18026	0.856	0.793	0.000171937
EMC8	4.70963e-08	-0.180489	0.513	0.502	0.000971173
VARS	9.74508e-07	-0.180558	0.538	0.518	0.0200953
CHMP5	6.21579e-08	-0.180635	0.778	0.716	0.00128176
MAP4K4	2.42321e-05	-0.18069	0.813	0.741	0.49969
CHTOP	2.0772e-05	-0.180705	0.549	0.51	0.428339
SYT1	1.6357e-11	-0.180785	0.105	0.169	3.37298e-07
LASP1	0.000866774	-0.181201	0.752	0.669	1
LRTM1	2.19471e-20	-0.181243	0.092	0.188	4.52572e-16
AKAP9	2.70889e-07	-0.181367	0.933	0.874	0.00558601
RAB33A	2.38215e-18	-0.181565	0.114	0.204	4.91223e-14
ZNF3	1.38858e-07	-0.181578	0.401	0.417	0.00286339
DPYSL3	6.74632e-23	-0.181608	0.031	0.119	1.39116e-18
XRCC6	6.43081e-07	-0.181623	0.865	0.788	0.013261
TSG101	3.21694e-05	-0.181772	0.698	0.627	0.663365
WIPI2	1.52701e-07	-0.18189	0.602	0.56	0.00314885
OTUB1	9.16953e-08	-0.182076	0.746	0.682	0.00189085
C11orf49	3.58398e-05	-0.18229	0.569	0.529	0.739053
CDIPT	1.30041e-06	-0.182321	0.605	0.56	0.0268157
PRR15L	3.84968e-08	-0.182433	0.47	0.474	0.000793843
RNF181	1.68383e-06	-0.182476	0.609	0.554	0.0347223
CCDC88A	6.84013e-07	-0.182509	0.677	0.626	0.014105
SS18L2	1.71449e-09	-0.182595	0.498	0.495	3.53544e-05
GDI1	3.72176e-05	-0.182749	0.837	0.754	0.767463
ZRANB3	0.00376561	-0.182848	0.319	0.316	1
SMARCC1	1.9234e-06	-0.182862	0.694	0.634	0.0396624
GTF2F1	7.99949e-07	-0.182889	0.611	0.563	0.0164957
TP53I3	5.05409e-06	-0.182927	0.636	0.583	0.10422
GTF2I	3.53195e-13	-0.182947	0.977	0.938	7.28324e-09
EXOSC1	1.93389e-08	-0.182971	0.477	0.482	0.000398788
MESD	9.78691e-05	-0.183128	0.678	0.614	1
COMMD9	2.4713e-08	-0.183356	0.688	0.633	0.000509606
LAMTOR4	5.49955e-16	-0.183391	0.945	0.889	1.13406e-11
BCL2L1	3.57619e-05	-0.183603	0.684	0.623	0.737446
MTA1	7.16507e-07	-0.183842	0.41	0.411	0.0147751
RAB26	6.05266e-08	-0.183872	0.549	0.542	0.00124812
CTNNBIP1	1.21839e-08	-0.183932	0.708	0.658	0.000251244
PRMT2	1.53631e-06	-0.18407	0.669	0.621	0.0316803
COPZ1	6.22367e-10	-0.184088	0.864	0.788	1.28338e-05
CNIH1	1.44094e-15	-0.184141	0.859	0.795	2.97136e-11
DEF8	7.70108e-09	-0.184234	0.488	0.492	0.000158804
CLTB	1.25514e-09	-0.184303	0.885	0.803	2.58823e-05
GHITM	5.14037e-09	-0.184342	0.915	0.853	0.000106
AGPAT4	9.17909e-09	-0.18443	0.395	0.413	0.000189282
QARS	1.78918e-08	-0.184598	0.678	0.626	0.000368946
RPP25L	6.94917e-09	-0.184616	0.399	0.416	0.000143299
PNN	1.08444e-06	-0.184639	0.754	0.703	0.0223621
FKBP2	4.98271e-05	-0.184645	0.517	0.486	1
SPOCK2	2.75948e-09	-0.184663	0.24	0.297	5.69032e-05
HNRNPR	2.4783e-10	-0.18485	0.828	0.767	5.11051e-06
FAM189B	2.69373e-07	-0.184957	0.407	0.411	0.00555475
STUB1	7.78657e-13	-0.185111	0.876	0.807	1.60567e-08
FGF14	2.14485e-07	-0.185175	0.303	0.338	0.00442289
FBXW7	0.00053766	-0.185226	0.469	0.439	1
RNF10	5.4103e-09	-0.18535	0.67	0.629	0.000111566
WDR18	1.85665e-07	-0.185637	0.505	0.5	0.0038286
EIF3D	3.2133e-08	-0.185884	0.716	0.659	0.000662614
PAIP1	7.32275e-07	-0.1859	0.712	0.659	0.0151002
AGPAT2	0.00324981	-0.186029	0.672	0.61	1
PPP2R5B	2.60493e-07	-0.186117	0.373	0.392	0.00537162
STMN3	1.56178e-05	-0.186132	0.484	0.462	0.322054
RERE	0.000275058	-0.186173	0.736	0.665	1
AHSA1	4.01163e-09	-0.186198	0.574	0.56	8.27237e-05
GGCT	4.46037e-09	-0.186295	0.424	0.438	9.19774e-05
CDKN2AIPNL	1.48248e-10	-0.186302	0.554	0.545	3.05702e-06
NUDT16L1	4.87507e-08	-0.186312	0.586	0.559	0.00100529
TSPAN1	2.45682e-06	-0.186314	0.254	0.293	0.0506621
CPNE1	2.73707e-08	-0.186335	0.767	0.705	0.000564412
FARSA	7.99218e-07	-0.186528	0.511	0.494	0.0164807
CDK16	7.10083e-07	-0.187165	0.635	0.578	0.0146426
MAGEF1	1.31158e-07	-0.187307	0.769	0.709	0.00270461
MRPL1	8.1184e-07	-0.187339	0.456	0.45	0.016741
CACUL1	1.2737e-09	-0.187469	0.742	0.678	2.62649e-05
H2AFV	1.60588e-07	-0.187657	0.77	0.704	0.00331149
KRT8	2.43807e-08	-0.187812	0.969	0.941	0.000502754
BAG6	1.60176e-06	-0.187882	0.76	0.679	0.0330298
PWWP3A	2.67306e-05	-0.187976	0.414	0.403	0.551212
IK	1.49727e-05	-0.188109	0.639	0.597	0.308751
TCEA2	5.11952e-05	-0.188582	0.645	0.576	1
FCGRT	0.640507	-0.188797	0.857	0.714	1
MRPL32	3.0743e-08	-0.188867	0.541	0.528	0.000633952
ITGB1BP1	2.23436e-08	-0.189126	0.667	0.622	0.000460747
SYT13	0.675531	-0.189354	0.852	0.734	1
FABP3	4.24245e-12	-0.189543	0.064	0.127	8.74837e-08
AP1S1	5.56631e-09	-0.189588	0.812	0.736	0.000114783
PLCXD2	6.89754e-07	-0.189608	0.543	0.524	0.0142234
NUBP2	3.18834e-10	-0.189778	0.526	0.53	6.57468e-06
TMCO1	1.91986e-10	-0.190223	0.913	0.855	3.95894e-06
RASA4	0.00108076	-0.19023	0.712	0.637	1
NBDY	7.71686e-11	-0.190259	0.92	0.862	1.59129e-06
FAT1	1.19394e-21	-0.190315	0.106	0.209	2.46202e-17
NOL7	2.20859e-08	-0.190551	0.712	0.658	0.000455434
NDUFS2	3.52117e-09	-0.190711	0.763	0.703	7.261e-05
ACO2	5.82489e-08	-0.190908	0.486	0.482	0.00120115
MRPL57	3.81467e-11	-0.190987	0.877	0.814	7.86623e-07
TPGS2	8.15639e-10	-0.191048	0.496	0.492	1.68193e-05
GTF3C6	7.87788e-11	-0.191131	0.842	0.768	1.6245e-06
CYTH2	1.01196e-05	-0.1912	0.527	0.499	0.208677
IFT27	0.000145885	-0.191253	0.505	0.472	1
CYBA	3.18921e-19	-0.191313	0.099	0.195	6.57647e-15
THRAP3	6.46925e-07	-0.191425	0.709	0.652	0.0133402
RBM4	1.49221e-09	-0.191433	0.456	0.474	3.07709e-05
SAFB	1.56841e-05	-0.191558	0.591	0.557	0.323421
GPBP1	2.02773e-08	-0.191805	0.758	0.7	0.000418139
USF2	4.40304e-12	-0.191806	0.892	0.809	9.0795e-08
BCAP31	1.15269e-08	-0.191871	0.922	0.847	0.000237697
KIF5A	9.53433e-05	-0.19203	0.258	0.276	1
GCA	6.6017e-05	-0.192139	0.51	0.484	1
C14orf132	1.84921e-06	-0.192155	0.912	0.84	0.0381325
GPR160	2.41315e-17	-0.192245	0.127	0.217	4.97615e-13
CCDC25	7.35993e-09	-0.192265	0.498	0.499	0.000151769
DCTN3	4.20032e-10	-0.192406	0.88	0.82	8.66148e-06
FAM136A	2.25147e-11	-0.192454	0.652	0.613	4.64277e-07
B3GALT1	0.00013401	-0.192617	0.221	0.24	1
FAM133B	1.30451e-06	-0.192737	0.535	0.509	0.0269004
PRPH	4.05373e-12	-0.192864	0.083	0.151	8.3592e-08
CDK5	1.58017e-10	-0.192944	0.461	0.472	3.25848e-06
PDCD2	1.31403e-10	-0.192975	0.6	0.578	2.70967e-06
RBM25	6.42772e-06	-0.193189	0.75	0.684	0.132546
FLYWCH2	2.61354e-14	-0.19322	0.905	0.83	5.38939e-10
TP53INP1	4.01434e-06	-0.193344	0.547	0.527	0.0827796
COX11	2.35034e-07	-0.193348	0.694	0.636	0.00484664
GLUL	3.04463e-06	-0.193371	0.66	0.615	0.0627833
CDK4	9.74474e-09	-0.193405	0.83	0.754	0.000200946
CHMP2A	8.82769e-14	-0.193498	0.86	0.807	1.82036e-09
CRYBG3	8.76907e-20	-0.193528	0.14	0.242	1.80827e-15
TMEM134	6.04292e-11	-0.193607	0.464	0.479	1.24611e-06
RNF167	5.89164e-09	-0.193641	0.732	0.672	0.000121492
CCDC106	8.67878e-12	-0.193928	0.453	0.479	1.78965e-07
MED21	7.43151e-08	-0.193929	0.458	0.458	0.00153245
SPATS2	5.94507e-09	-0.193947	0.355	0.379	0.000122593
PDHB	3.62224e-07	-0.19396	0.727	0.666	0.00746941
HDGF	1.99388e-08	-0.193984	0.802	0.722	0.000411158
VPS25	7.17773e-10	-0.194049	0.729	0.68	1.48012e-05
ROGDI	1.38151e-07	-0.194234	0.483	0.47	0.00284882
HSPA8	5.36985e-14	-0.19429	0.983	0.963	1.10732e-09
YBEY	1.61091e-10	-0.194527	0.438	0.453	3.32186e-06
MRPS12	1.70581e-12	-0.194536	0.495	0.503	3.51754e-08
CFDP1	4.36493e-06	-0.194557	0.799	0.731	0.0900093
RABAC1	8.54595e-19	-0.194581	0.974	0.953	1.76226e-14
LYPLA2	1.28872e-07	-0.194744	0.544	0.523	0.00265746
HIST1H2BD	3.52582e-10	-0.194892	0.389	0.419	7.2706e-06
EIF2S2	2.53157e-06	-0.194935	0.89	0.825	0.0522035
SPAG7	3.80582e-08	-0.195059	0.73	0.677	0.000784799
ZC3H13	8.87439e-07	-0.195126	0.579	0.546	0.0182999
EDARADD	0.00105423	-0.195142	0.805	0.71	1
ATAT1	3.88227e-12	-0.195157	0.262	0.322	8.00564e-08
SELENOS	2.35296e-05	-0.195365	0.752	0.684	0.485203
SNX18	1.13428e-06	-0.195377	0.516	0.504	0.02339
CD320	7.0848e-06	-0.195574	0.74	0.685	0.146096
TADA3	1.63837e-07	-0.195617	0.649	0.608	0.00337847
GDF11	9.37651e-09	-0.195654	0.395	0.414	0.000193353
NSD3	2.46609e-07	-0.195899	0.752	0.688	0.00508532
ZDHHC4	6.52732e-09	-0.19599	0.675	0.62	0.0001346
TMEM178B	3.24006e-05	-0.196061	0.581	0.541	0.668132
WTAP	0.000115087	-0.196079	0.612	0.554	1
SORD	8.08782e-06	-0.196082	0.771	0.687	0.166779
PSMA3	1.96565e-09	-0.19627	0.744	0.693	4.05336e-05
DGCR2	4.3729e-08	-0.196364	0.444	0.451	0.000901735
HSF1	2.97532e-08	-0.196493	0.579	0.544	0.000613541
ARID4B	6.17513e-07	-0.196516	0.734	0.677	0.0127337
TIMM44	4.95838e-07	-0.196592	0.389	0.397	0.0102247
TSPYL1	0.00167646	-0.196916	0.695	0.611	1
PAK2	5.90357e-06	-0.197066	0.755	0.679	0.121737
SMIM26	7.67057e-10	-0.197088	0.802	0.741	1.58175e-05
MXD4	4.42729e-10	-0.197105	0.73	0.663	9.12952e-06
UBE2QL1	0.00117322	-0.197223	0.679	0.618	1
PSMB1	7.68898e-11	-0.197246	0.928	0.877	1.58554e-06
FAM207A	5.27196e-16	-0.197251	0.343	0.405	1.08713e-11
PDCD7	1.7599e-06	-0.197263	0.517	0.494	0.0362908
MDM4	0.0877884	-0.197355	0.772	0.664	1
SSNA1	1.95458e-11	-0.197362	0.808	0.727	4.03054e-07
PPP2CA	2.79609e-09	-0.197391	0.786	0.727	5.76581e-05
A1BG	7.88617e-11	-0.197408	0.871	0.798	1.62621e-06
MIEN1	2.73804e-10	-0.197437	0.883	0.817	5.64611e-06
FJX1	8.79046e-26	-0.197462	0.073	0.181	1.81268e-21
SRPK1	5.98367e-11	-0.197484	0.365	0.402	1.23389e-06
SHISA2	0.0323481	-0.19759	0.116	0.129	1
GET3	3.738e-07	-0.197619	0.701	0.635	0.00770813
TMEM14B	7.71325e-10	-0.197722	0.818	0.763	1.59055e-05
AKR7A2	1.99404e-05	-0.197724	0.76	0.696	0.411191
MAPK1IP1L	5.29844e-10	-0.197751	0.782	0.705	1.09259e-05
ZNF706	2.17377e-13	-0.197826	0.857	0.788	4.48253e-09
ASIC4	5.20098e-16	-0.197856	0.202	0.293	1.07249e-11
PLK2	0.86559	-0.198245	0.492	0.434	1
EMC7	1.65843e-07	-0.198699	0.825	0.746	0.00341985
QPRT	7.6351e-14	-0.198708	0.932	0.872	1.57443e-09
NDFIP1	5.94761e-10	-0.198733	0.938	0.887	1.22646e-05
RTN3	2.5035e-12	-0.198967	0.934	0.87	5.16247e-08
UQCC3	1.49544e-09	-0.199051	0.535	0.523	3.08375e-05
ODC1	5.69886e-08	-0.199179	0.585	0.559	0.00117516
SFPQ	5.63311e-10	-0.19923	0.906	0.834	1.1616e-05
WDR33	3.04613e-08	-0.19939	0.591	0.559	0.000628143
NOP56	4.72746e-06	-0.199592	0.703	0.637	0.0974849
GPAA1	4.13947e-08	-0.199612	0.727	0.672	0.0008536
THOC7	5.04936e-12	-0.19982	0.701	0.667	1.04123e-07
RPS6KB2	2.41669e-10	-0.199846	0.567	0.551	4.98345e-06
CADM4	2.5052e-07	-0.199868	0.311	0.337	0.00516597
CD151	2.70294e-05	-0.199915	0.758	0.679	0.557374
AP3D1	1.92863e-11	-0.199917	0.785	0.728	3.97702e-07
ENDOV	2.25541e-11	-0.199954	0.355	0.396	4.65089e-07
KMT2E	4.07969e-08	-0.200042	0.733	0.683	0.000841272
FHL1	2.99633e-16	-0.200053	0.241	0.318	6.17872e-12
NCBP2AS2	1.57228e-10	-0.200197	0.526	0.521	3.2422e-06
NFU1	5.71923e-09	-0.200248	0.666	0.621	0.000117936
WSB1	1.35547e-05	-0.200516	0.829	0.756	0.279511
ARID5A	1.44993e-22	-0.200571	0.111	0.216	2.9899e-18
VAV2	7.95292e-07	-0.200609	0.407	0.41	0.0163997
CSNK1A1	1.01141e-12	-0.200782	0.926	0.869	2.08562e-08
FIGN	3.25547e-17	-0.200796	0.182	0.271	6.7131e-13
STAU1	1.13788e-10	-0.201266	0.7	0.663	2.34642e-06
EIF4E2	2.28877e-13	-0.201561	0.63	0.61	4.71967e-09
PBX1	0.103307	-0.201576	0.761	0.656	1
MEIS1	2.85416e-06	-0.201657	0.291	0.317	0.0588557
FDFT1	4.48574e-06	-0.201799	0.833	0.769	0.0925005
RAB6A	1.22491e-07	-0.201997	0.736	0.675	0.0025259
ERI3	1.55693e-12	-0.202171	0.677	0.647	3.21055e-08
AP2B1	3.60774e-13	-0.202182	0.831	0.775	7.43951e-09
TMEM14A	8.32236e-06	-0.202497	0.648	0.601	0.171615
POLR2C	1.34027e-10	-0.202805	0.614	0.596	2.76377e-06
NARF	1.31744e-09	-0.202992	0.552	0.54	2.71669e-05
UQCC2	5.73328e-05	-0.203106	0.892	0.838	1
NR2F2	1.32054e-09	-0.203177	0.22	0.274	2.72308e-05
MRPL3	4.18583e-12	-0.203249	0.651	0.613	8.63161e-08
ZFR	1.48167e-09	-0.203348	0.734	0.698	3.05535e-05
TCF25	4.87091e-12	-0.203403	0.87	0.817	1.00443e-07
MRPS18C	1.02839e-07	-0.203428	0.681	0.623	0.00212064
TXNDC17	8.31105e-12	-0.203486	0.817	0.756	1.71382e-07
SNX17	6.22741e-11	-0.203638	0.746	0.692	1.28415e-06
MRPL4	1.60043e-11	-0.204024	0.556	0.548	3.30024e-07
HES6	4.78588e-17	-0.204049	0.166	0.257	9.86896e-13
MGRN1	1.12937e-07	-0.204179	0.513	0.504	0.00232888
AKIRIN1	2.87604e-10	-0.20429	0.79	0.73	5.93069e-06
CREB5	2.20964e-10	-0.204508	0.087	0.143	4.5565e-06
TSPAN13	7.68147e-10	-0.204611	0.87	0.806	1.584e-05
NCOR1	2.69432e-09	-0.204631	0.743	0.69	5.55595e-05
UBE2S	1.12201e-07	-0.204725	0.707	0.647	0.0023137
DMAC2	3.0922e-14	-0.204823	0.436	0.473	6.37642e-10
RET	0.0103116	-0.205055	0.396	0.376	1
PCBP1	6.54218e-16	-0.205113	0.948	0.9	1.34906e-11
F12	1.65642e-17	-0.205209	0.334	0.408	3.41571e-13
SALL1	5.65619e-08	-0.205481	0.226	0.268	0.00116636
GBA2	8.65792e-08	-0.205541	0.508	0.5	0.00178535
SRI	6.96898e-08	-0.205684	0.744	0.68	0.00143707
PKIG	8.50015e-06	-0.205774	0.468	0.444	0.175282
RBM15B	2.80607e-11	-0.205796	0.47	0.48	5.7864e-07
RAB5C	1.182e-10	-0.205934	0.759	0.705	2.4374e-06
TRIAP1	4.26292e-11	-0.206061	0.393	0.422	8.79057e-07
EPN1	8.8236e-15	-0.206115	0.758	0.711	1.81951e-10
SRSF8	1.81343e-13	-0.206437	0.772	0.718	3.73948e-09
PDLIM7	5.80044e-18	-0.206521	0.23	0.315	1.19611e-13
TMED9	3.25653e-09	-0.2066	0.767	0.695	6.71529e-05
CSDE1	4.78731e-23	-0.206674	0.971	0.944	9.8719e-19
PFDN6	7.22484e-11	-0.206705	0.544	0.534	1.48983e-06
IGSF9	3.01036e-32	-0.206729	0.119	0.257	6.20766e-28
DPCD	1.2433e-12	-0.206891	0.266	0.322	2.56381e-08
RASSF6	0.000249221	-0.207073	0.555	0.52	1
METTL9	5.63614e-13	-0.207329	0.869	0.805	1.16223e-08
SIM1	2.47151e-06	-0.207437	0.637	0.591	0.0509651
TENM2	1.23685e-18	-0.207621	0.148	0.242	2.55051e-14
HS3ST5	4.34044e-16	-0.207803	0.18	0.266	8.95042e-12
MTIF3	1.13762e-09	-0.207803	0.63	0.59	2.34589e-05
KLHL23	2.53604e-09	-0.207841	0.431	0.442	5.22957e-05
CITED2	0.000544515	-0.208071	0.404	0.399	1
HACD3	2.22517e-13	-0.20831	0.916	0.86	4.58853e-09
UBE2L3	1.63613e-13	-0.208391	0.852	0.779	3.37387e-09
MYT1	7.33414e-08	-0.208404	0.346	0.365	0.00151237
GABBR2	9.7782e-24	-0.208431	0.066	0.166	2.01636e-19
TMEM163	0.145054	-0.208522	0.366	0.33	1
IRGQ	4.16055e-06	-0.208529	0.578	0.535	0.0857947
PTRHD1	3.81296e-10	-0.208625	0.587	0.568	7.8627e-06
EI24	2.15943e-13	-0.208962	0.938	0.894	4.45296e-09
TOMM40	5.62718e-14	-0.209297	0.401	0.44	1.16038e-09
SLC25A5	1.36378e-14	-0.209463	0.974	0.941	2.81224e-10
NDUFAF2	7.81157e-11	-0.209947	0.489	0.49	1.61082e-06
R3HCC1	1.2602e-10	-0.20999	0.527	0.526	2.59866e-06
HIPK2	4.27544e-07	-0.210042	0.852	0.781	0.00881638
TMPRSS6	1.9651e-08	-0.210164	0.671	0.646	0.000405224
UPF3B	1.26835e-10	-0.210224	0.333	0.369	2.61546e-06
EBP	1.9296e-08	-0.210266	0.684	0.645	0.000397903
NAA38	6.51051e-11	-0.21039	0.871	0.815	1.34253e-06
ANKRD65	1.09362e-11	-0.210568	0.558	0.551	2.25515e-07
HNRNPUL1	1.85997e-12	-0.210969	0.725	0.689	3.83545e-08
SEPTIN11	1.28997e-06	-0.210977	0.833	0.731	0.0266006
CAPRIN1	6.92038e-13	-0.211453	0.845	0.789	1.42705e-08
UBE2D1	1.1973e-09	-0.21148	0.522	0.515	2.46895e-05
DCXR	2.76124e-09	-0.21149	0.769	0.706	5.69395e-05
SMARCD1	2.74298e-13	-0.211917	0.333	0.382	5.6563e-09
DBNDD1	6.79131e-17	-0.211918	0.253	0.332	1.40044e-12
CSNK1E	3.50352e-07	-0.211986	0.512	0.49	0.00722462
MAL2	1.11286e-05	-0.212082	0.868	0.767	0.229482
CCDC167	3.06176e-08	-0.212207	0.573	0.541	0.000631365
INHBA	2.42207e-21	-0.212337	0.051	0.142	4.99456e-17
BOD1	7.13263e-10	-0.212429	0.646	0.601	1.47082e-05
C8orf33	1.64851e-09	-0.212644	0.406	0.417	3.39939e-05
SBK1	6.52564e-15	-0.212831	0.178	0.255	1.34565e-10
CHIC2	1.82048e-10	-0.212933	0.396	0.412	3.75402e-06
CCZ1	3.8041e-09	-0.213127	0.564	0.541	7.84444e-05
HEBP2	1.00042e-09	-0.213482	0.745	0.686	2.06296e-05
TMEM14C	1.23837e-12	-0.213685	0.817	0.761	2.55364e-08
PGP	5.06915e-11	-0.215007	0.675	0.628	1.04531e-06
GNG2	2.55012e-08	-0.215012	0.6	0.574	0.000525861
EEF1E1	3.10209e-10	-0.215291	0.614	0.583	6.39681e-06
NCBP2	4.31361e-15	-0.215445	0.58	0.582	8.8951e-11
PRDX6	3.08919e-16	-0.215514	0.833	0.789	6.37022e-12
DDX1	3.30895e-11	-0.215568	0.758	0.696	6.82338e-07
LSM14A	1.35648e-12	-0.216159	0.68	0.652	2.7972e-08
CHN1	2.58622e-07	-0.216216	0.404	0.402	0.00533305
HS3ST1	3.40716e-06	-0.216327	0.171	0.205	0.070259
SUCLG1	7.98729e-10	-0.216416	0.711	0.654	1.64706e-05
NBL1	9.60457e-16	-0.216486	0.135	0.216	1.98056e-11
YWHAH	2.04175e-05	-0.21708	0.831	0.757	0.42103
FSCN1	8.44263e-37	-0.21715	0.011	0.13	1.74096e-32
TM2D1	9.1592e-11	-0.217205	0.65	0.622	1.88872e-06
KPNB1	2.23785e-15	-0.217401	0.911	0.861	4.61467e-11
UXT	7.49281e-14	-0.217583	0.822	0.765	1.54509e-09
CENPX	3.55891e-13	-0.217678	0.489	0.508	7.33883e-09
EIF4H	1.77583e-10	-0.217731	0.746	0.7	3.66193e-06
RBFOX2	3.18246e-07	-0.217896	0.664	0.62	0.00656256
SDHB	7.25108e-12	-0.21833	0.506	0.504	1.49525e-07
CRELD1	8.2778e-11	-0.218623	0.593	0.587	1.70697e-06
TUSC2	1.80438e-14	-0.218634	0.528	0.533	3.72081e-10
SKP1	3.2491e-17	-0.218683	0.955	0.927	6.69996e-13
PRRC2A	6.78902e-11	-0.218722	0.596	0.575	1.39996e-06
VMP1	1.34742e-05	-0.218832	0.55	0.519	0.277852
CWC15	1.55126e-12	-0.218953	0.633	0.611	3.19886e-08
DLGAP4	1.62648e-09	-0.219258	0.778	0.713	3.35397e-05
EGFL7	0.000260732	-0.219626	0.719	0.686	1
UPF3A	4.65429e-11	-0.219633	0.768	0.708	9.59762e-07
RTL8A	1.26524e-12	-0.219858	0.787	0.74	2.60905e-08
NSD1	2.75078e-09	-0.220029	0.652	0.619	5.67238e-05
COA4	1.26428e-19	-0.220039	0.844	0.793	2.60707e-15
NOL4	2.73309e-07	-0.220065	0.553	0.533	0.0056359
ZNF22	2.97798e-09	-0.220411	0.581	0.557	6.14089e-05
RNPEP	3.13422e-14	-0.220425	0.457	0.488	6.46308e-10
NDUFB6	3.6699e-11	-0.220516	0.774	0.715	7.56769e-07
BUB3	7.03962e-11	-0.220745	0.572	0.562	1.45164e-06
RSBN1L	2.2771e-08	-0.220813	0.622	0.58	0.00046956
REC8	2.39534e-08	-0.22083	0.419	0.435	0.000493943
PSMD4	7.9818e-13	-0.220914	0.806	0.753	1.64593e-08
ARF1	4.29192e-19	-0.220941	0.936	0.889	8.85037e-15
ZCCHC17	8.02739e-12	-0.22103	0.441	0.456	1.65533e-07
DCAF13	3.78744e-11	-0.221265	0.564	0.556	7.81007e-07
EIF1	3.57047e-14	-0.221375	0.995	0.98	7.36266e-10
GRHPR	1.5667e-13	-0.221403	0.611	0.59	3.2307e-09
FAM210B	7.6389e-13	-0.221852	0.63	0.615	1.57522e-08
PRMT1	1.48251e-09	-0.22188	0.847	0.772	3.05708e-05
BAG1	3.04132e-12	-0.222093	0.8	0.741	6.27151e-08
ARL6IP1	2.76614e-10	-0.222207	0.767	0.716	5.70405e-06
HSP90AA1	1.27541e-15	-0.222525	0.985	0.982	2.63002e-11
RAMP1	0.0728725	-0.222671	0.426	0.408	1
SSBP3	5.04672e-12	-0.222675	0.709	0.663	1.04068e-07
BOLA3	3.33467e-11	-0.222694	0.654	0.618	6.87642e-07
COX17	1.72005e-12	-0.222775	0.941	0.889	3.54692e-08
ATF6B	7.57116e-08	-0.223038	0.544	0.52	0.00156125
UBXN4	1.17525e-16	-0.223065	0.95	0.897	2.42349e-12
TUBB4B	3.20325e-08	-0.223371	0.703	0.65	0.000660541
EBPL	3.82627e-19	-0.223444	0.444	0.49	7.89016e-15
HAGH	1.03793e-11	-0.22407	0.779	0.721	2.14032e-07
FAM49B	2.00518e-14	-0.224289	0.517	0.534	4.13489e-10
PGAM2	7.71801e-26	-0.224342	0.029	0.125	1.59153e-21
C12orf76	6.03108e-10	-0.224378	0.579	0.556	1.24367e-05
IGFBP3	4.83897e-05	-0.224554	0.134	0.169	0.997844
FAM219B	1.45164e-11	-0.225168	0.575	0.559	2.99342e-07
GLRX5	3.26473e-16	-0.225259	0.77	0.712	6.7322e-12
AKIRIN2	1.51119e-15	-0.225397	0.37	0.421	3.11623e-11
PMAIP1	0.000252179	-0.22541	0.258	0.276	1
EIF3G	1.7581e-18	-0.225429	0.889	0.831	3.62539e-14
SLC39A6	1.20437e-07	-0.225618	0.712	0.659	0.00248352
ARL16	1.13844e-14	-0.225661	0.593	0.589	2.34757e-10
GRIA4	0.000930689	-0.225675	0.728	0.664	1
SYF2	5.86697e-09	-0.226031	0.623	0.596	0.000120983
GRIN3A	7.28489e-32	-0.226139	0.045	0.165	1.50222e-27
TKT	9.24926e-15	-0.226221	0.818	0.765	1.90729e-10
GGH	2.21536e-07	-0.226238	0.605	0.568	0.00456829
GLRX	8.64889e-14	-0.226281	0.439	0.473	1.78349e-09
DDX24	4.13085e-13	-0.226465	0.912	0.856	8.51823e-09
ILF2	9.47126e-14	-0.226486	0.852	0.791	1.95307e-09
PPP4C	3.59896e-13	-0.226588	0.825	0.753	7.42142e-09
MRPL47	1.8739e-10	-0.226924	0.636	0.598	3.86418e-06
VAPA	1.08623e-12	-0.227058	0.922	0.88	2.23992e-08
PHB2	6.30892e-19	-0.227288	0.828	0.774	1.30096e-14
ADCY1	0.0813584	-0.227291	0.56	0.495	1
SMIM6	7.2743e-11	-0.22736	0.575	0.553	1.50003e-06
CBFA2T2	0.000591719	-0.22761	0.498	0.455	1
SIVA1	6.73406e-15	-0.227638	0.7	0.66	1.38863e-10
PPP1R14B	2.05546e-10	-0.227795	0.856	0.786	4.23856e-06
USP22	1.92942e-10	-0.22791	0.812	0.737	3.97866e-06
MRPL50	2.19098e-16	-0.227914	0.507	0.534	4.51802e-12
NDRG4	8.26364e-11	-0.228081	0.416	0.443	1.70405e-06
MRPS33	4.40712e-15	-0.228173	0.849	0.794	9.08792e-11
TCAF1	1.19762e-13	-0.228348	0.785	0.756	2.46962e-09
SSTR2	0.000329115	-0.22849	0.551	0.529	1
FAM200B	1.53696e-10	-0.228511	0.766	0.712	3.16936e-06
MMADHC	1.79477e-13	-0.22871	0.668	0.635	3.701e-09
FAM204A	8.52144e-15	-0.228843	0.511	0.521	1.75721e-10
DNPH1	2.3835e-12	-0.229217	0.772	0.714	4.91501e-08
PRR7	3.84357e-16	-0.229279	0.38	0.429	7.92583e-12
STT3B	2.54607e-14	-0.229376	0.868	0.801	5.25025e-10
RALY	3.35099e-11	-0.229485	0.669	0.63	6.91008e-07
NAA20	3.39557e-09	-0.22971	0.725	0.674	7.00201e-05
MSRB1	2.65704e-15	-0.229762	0.538	0.548	5.47908e-11
FBLIM1	7.04119e-12	-0.229825	0.397	0.433	1.45196e-07
PAIP2	8.4634e-10	-0.23001	0.685	0.633	1.74524e-05
GADD45G	7.70892e-09	-0.230161	0.385	0.41	0.000158966
C7orf50	1.31882e-16	-0.230219	0.773	0.734	2.71953e-12
SRP19	1.43265e-14	-0.230413	0.794	0.733	2.95427e-10
PTS	1.01746e-11	-0.230484	0.756	0.699	2.0981e-07
TALDO1	7.00159e-17	-0.230567	0.79	0.749	1.4438e-12
PRRC2C	2.85448e-17	-0.230664	0.889	0.843	5.88621e-13
RFK	1.74013e-17	-0.230815	0.8	0.755	3.58832e-13
NCL	2.05704e-10	-0.230883	0.86	0.807	4.24182e-06
RAB1A	3.70612e-19	-0.231159	0.927	0.883	7.64239e-15
MRPL37	9.86915e-18	-0.231279	0.519	0.54	2.03512e-13
BLVRA	4.44647e-13	-0.231519	0.347	0.392	9.16907e-09
MRPL27	5.29598e-15	-0.231585	0.73	0.69	1.09208e-10
ADAMTS5	9.3918e-09	-0.231626	0.447	0.466	0.000193668
NDUFA8	2.89829e-15	-0.231746	0.659	0.643	5.97655e-11
MYEF2	1.79036e-11	-0.23176	0.714	0.674	3.69189e-07
UQCRC2	6.99218e-11	-0.231775	0.761	0.694	1.44186e-06
RAB5IF	8.50656e-18	-0.231858	0.588	0.598	1.75414e-13
KRT7	4.54904e-05	-0.232055	0.13	0.163	0.938058
ARF5	1.07336e-16	-0.232093	0.814	0.766	2.21337e-12
TMEM242	4.96171e-11	-0.232151	0.562	0.551	1.02315e-06
RAB11B	6.73466e-13	-0.232371	0.757	0.72	1.38875e-08
CCDC50	1.61355e-11	-0.232459	0.547	0.538	3.32731e-07
MRPL34	6.77217e-15	-0.232488	0.79	0.735	1.39649e-10
ARID1B	2.10399e-07	-0.232509	0.861	0.798	0.00433864
MAP3K13	3.04178e-13	-0.23258	0.781	0.721	6.27246e-09
CRELD2	4.78067e-10	-0.232593	0.675	0.638	9.85821e-06
SET	2.00347e-12	-0.232629	0.966	0.93	4.13135e-08
RBFOX1	5.58713e-39	-0.232663	0.044	0.186	1.15212e-34
MPC2	3.35043e-18	-0.232726	0.928	0.863	6.90892e-14
YTHDC1	7.38973e-11	-0.232731	0.639	0.603	1.52384e-06
GNAO1	9.19978e-09	-0.232794	0.702	0.654	0.000189709
PRELID3B	2.34539e-16	-0.233115	0.545	0.55	4.83644e-12
RBBP4	1.21806e-14	-0.233274	0.872	0.827	2.51175e-10
CELF1	1.0992e-10	-0.233306	0.802	0.746	2.26666e-06
GRINA	2.13786e-15	-0.233309	0.731	0.703	4.40848e-11
KARS	3.44037e-15	-0.233408	0.631	0.621	7.09438e-11
INA	4.11542e-09	-0.233647	0.786	0.725	8.4864e-05
SNRNP25	8.98103e-23	-0.233649	0.338	0.422	1.85198e-18
SYNDIG1L	1.14963e-23	-0.233737	0.118	0.227	2.37065e-19
NDUFB5	1.51829e-18	-0.233864	0.835	0.789	3.13086e-14
TM7SF2	3.97056e-18	-0.233898	0.935	0.882	8.1877e-14
PCDH17	1.00532e-24	-0.233934	0.092	0.205	2.07307e-20
SSBP1	3.16354e-13	-0.234117	0.83	0.77	6.52354e-09
POP7	5.82263e-17	-0.234191	0.465	0.505	1.20068e-12
MRPS7	1.99118e-14	-0.234315	0.552	0.546	4.10602e-10
HECTD4	1.0613e-11	-0.234327	0.706	0.677	2.18851e-07
ADGRG1	7.02485e-10	-0.234742	0.289	0.333	1.44859e-05
CYB5A	8.7055e-25	-0.234784	0.849	0.814	1.79516e-20
LSM10	1.87087e-16	-0.234819	0.778	0.739	3.85792e-12
MVD	9.57675e-08	-0.235087	0.462	0.464	0.00197482
PYCR1	1.17839e-14	-0.235106	0.547	0.551	2.42995e-10
LCMT1	1.5646e-15	-0.235365	0.613	0.593	3.22636e-11
SLC7A8	8.42919e-14	-0.235497	0.862	0.793	1.73818e-09
SPINK1	1.85288e-11	-0.235591	0.075	0.139	3.82083e-07
S100A11	0.0650413	-0.235939	0.563	0.513	1
CDC42	2.15719e-09	-0.235971	0.974	0.921	4.44834e-05
SYT5	2.44624e-11	-0.236047	0.437	0.465	5.04438e-07
ARL3	1.1655e-15	-0.236082	0.861	0.802	2.40338e-11
EPCAM	7.19392e-12	-0.236544	0.97	0.945	1.48346e-07
PGM2L1	4.4975e-09	-0.236603	0.309	0.347	9.27429e-05
HNRNPH3	1.17697e-11	-0.236686	0.761	0.699	2.42702e-07
SDF2L1	2.99447e-10	-0.236926	0.84	0.788	6.17489e-06
SERP2	1.10646e-16	-0.237063	0.355	0.412	2.28163e-12
PGD	8.59498e-14	-0.23715	0.764	0.714	1.77237e-09
FAHD1	2.01758e-17	-0.237381	0.616	0.612	4.16046e-13
KRTCAP2	5.8688e-10	-0.237624	0.681	0.638	1.21021e-05
DCUN1D5	3.563e-18	-0.237829	0.562	0.571	7.34727e-14
PHLDA2	1.33783e-19	-0.237949	0.091	0.186	2.75874e-15
ENY2	4.3207e-18	-0.238027	0.84	0.77	8.90972e-14
SSRP1	2.10231e-13	-0.238186	0.513	0.523	4.33517e-09
DDX52	4.34334e-12	-0.238533	0.519	0.513	8.9564e-08
SUMF2	2.28846e-07	-0.238621	0.745	0.663	0.00471904
CYB5R1	2.77737e-06	-0.238684	0.75	0.674	0.0572722
MCRIP1	3.49457e-11	-0.238891	0.782	0.722	7.20616e-07
TUSC3	1.70895e-18	-0.238923	0.959	0.92	3.52404e-14
MPLKIP	8.94724e-15	-0.238973	0.65	0.624	1.84501e-10
MED19	6.96167e-16	-0.2392	0.417	0.459	1.43557e-11
LSR	2.96804e-14	-0.239478	0.498	0.511	6.1204e-10
FBL	3.79952e-12	-0.239498	0.643	0.601	7.835e-08
ISOC2	1.67368e-21	-0.239513	0.794	0.747	3.4513e-17
GAS2L3	5.98128e-13	-0.239546	0.373	0.427	1.2334e-08
MPG	5.16302e-17	-0.239673	0.541	0.556	1.06467e-12
RUVBL2	8.03987e-17	-0.239676	0.413	0.456	1.6579e-12
LDOC1	1.01631e-12	-0.240033	0.719	0.682	2.09573e-08
SLC25A14	2.45133e-18	-0.240291	0.352	0.417	5.05488e-14
WDR54	2.21673e-18	-0.24041	0.333	0.399	4.57112e-14
ARPC4	9.95708e-17	-0.240677	0.778	0.738	2.05325e-12
MARCKS	3.43099e-20	-0.240994	0.98	0.959	7.07505e-16
STARD3NL	9.26108e-16	-0.24152	0.691	0.666	1.90973e-11
MAF1	1.74983e-18	-0.241561	0.645	0.632	3.60833e-14
IPO9	1.5162e-12	-0.241688	0.669	0.64	3.12656e-08
TMCC3	0.0127157	-0.241877	0.844	0.749	1
PLXNC1	3.58657e-10	-0.242093	0.712	0.66	7.39586e-06
NONO	1.49439e-20	-0.242185	0.914	0.875	3.08159e-16
ARGLU1	8.13322e-10	-0.242272	0.755	0.709	1.67715e-05
C22orf42	1.39218e-26	-0.242585	0.203	0.327	2.87082e-22
GLO1	7.98268e-15	-0.242712	0.584	0.571	1.64611e-10
LOXL1	2.82171e-15	-0.242891	0.363	0.419	5.81864e-11
NELFE	8.68696e-16	-0.242922	0.538	0.551	1.79134e-11
PEMT	4.35676e-12	-0.242947	0.427	0.452	8.98408e-08
SAMD5	1.62662e-06	-0.243078	0.372	0.394	0.0335426
MRPS15	1.15181e-17	-0.243147	0.725	0.691	2.37515e-13
ELOF1	1.84224e-17	-0.243339	0.657	0.632	3.79887e-13
POLR2G	5.7009e-16	-0.243393	0.654	0.642	1.17558e-11
ZNF286A	6.50263e-20	-0.243437	0.312	0.389	1.34091e-15
CTBP2	4.99349e-11	-0.243478	0.666	0.629	1.02971e-06
EIF3F	1.32184e-24	-0.243663	0.946	0.909	2.72577e-20
HNRNPAB	2.42505e-13	-0.243668	0.702	0.667	5.00069e-09
IFT22	2.08497e-15	-0.243996	0.47	0.497	4.29941e-11
TLE4	5.67588e-07	-0.244287	0.236	0.278	0.0117042
DIXDC1	8.57334e-07	-0.244384	0.32	0.337	0.0176791
CTNNB1	0.149405	-0.244425	0.845	0.69	1
EIF4E	1.65436e-14	-0.244444	0.733	0.682	3.41146e-10
DENR	4.31446e-16	-0.244772	0.784	0.738	8.89684e-12
PHLDA1	9.17587e-19	-0.244853	0.09	0.179	1.89216e-14
INPP1	9.19196e-14	-0.244859	0.453	0.477	1.89547e-09
CAPZA1	5.33322e-19	-0.245035	0.592	0.6	1.09976e-14
MFSD10	6.68484e-17	-0.245228	0.539	0.558	1.37848e-12
RTL8C	1.28695e-16	-0.245233	0.84	0.791	2.65383e-12
DNAJC7	6.48113e-14	-0.245251	0.788	0.731	1.33647e-09
ISCA1	1.8364e-16	-0.245284	0.614	0.603	3.78684e-12
PSMC5	1.77884e-19	-0.24547	0.885	0.834	3.66815e-15
C5orf24	2.77778e-17	-0.245703	0.807	0.769	5.72806e-13
DRAP1	1.42073e-17	-0.245894	0.861	0.806	2.92969e-13
ENSA	4.58278e-16	-0.246261	0.901	0.853	9.45015e-12
CADPS	5.91561e-13	-0.246349	0.975	0.953	1.21986e-08
ISCU	1.44804e-16	-0.246353	0.7	0.673	2.98599e-12
BNIP3	1.41633e-19	-0.246519	0.933	0.873	2.92062e-15
LSM5	6.3397e-14	-0.246683	0.704	0.666	1.30731e-09
MANF	8.38942e-15	-0.246726	0.908	0.855	1.72998e-10
MRPL55	9.647e-18	-0.246965	0.65	0.631	1.98931e-13
CD200	1.26578e-09	-0.246992	0.684	0.645	2.61017e-05
CHCHD1	1.42654e-21	-0.24713	0.819	0.778	2.94166e-17
TMEM200A	1.78594e-17	-0.247334	0.383	0.44	3.68279e-13
DSTN	1.97196e-26	-0.24734	0.962	0.94	4.06637e-22
LSM2	6.8832e-14	-0.24737	0.693	0.653	1.41939e-09
MTSS1	1.65783e-06	-0.247402	0.692	0.631	0.0341862
ETS2	3.61884e-18	-0.24769	0.266	0.351	7.46242e-14
FLNA	1.63205e-32	-0.247695	0.076	0.205	3.36546e-28
ETFA	2.50508e-20	-0.247776	0.66	0.64	5.16573e-16
RAB3A	1.40262e-10	-0.247924	0.282	0.325	2.89234e-06
SPOCK3	4.2413e-05	-0.247946	0.366	0.374	0.874599
EIF1AY	1.14075e-16	-0.248018	0.594	0.589	2.35235e-12
DPEP1	1.08764e-19	-0.248059	0.319	0.418	2.24283e-15
AP3S1	1.04935e-20	-0.248123	0.493	0.533	2.16386e-16
UNC119	3.0622e-25	-0.24819	0.398	0.476	6.31457e-21
CALR	6.38384e-14	-0.248221	0.968	0.919	1.31641e-09
PAX6	1.28764e-08	-0.248387	0.962	0.909	0.000265525
EXOSC4	2.34434e-21	-0.248415	0.429	0.484	4.83426e-17
FOXA2	1.38605e-08	-0.249176	0.857	0.795	0.000285818
SPINT2	1.2329e-28	-0.249204	0.982	0.978	2.54237e-24
TSEN34	8.02582e-17	-0.24943	0.653	0.643	1.655e-12
RSRC2	1.1047e-14	-0.249756	0.714	0.684	2.278e-10
SNRNP27	1.76273e-13	-0.249849	0.484	0.494	3.63493e-09
TMEM185A	0.000135152	-0.249931	0.239	0.258	1
GTF2A2	1.23053e-17	-0.249982	0.791	0.75	2.53748e-13
RBM39	2.74352e-15	-0.250304	0.905	0.858	5.65741e-11
THYN1	1.4964e-20	-0.250719	0.428	0.487	3.08572e-16
STC1	3.43826e-17	-0.250779	0.029	0.1	7.09004e-13
ATRAID	3.07148e-14	-0.250962	0.881	0.82	6.3337e-10
TMEM160	5.48455e-16	-0.251029	0.76	0.716	1.13097e-11
MCTS1	1.30618e-18	-0.251256	0.794	0.749	2.69348e-14
GCSH	3.68774e-17	-0.251325	0.706	0.684	7.60449e-13
TENT5A	5.31835e-06	-0.25153	0.822	0.764	0.10967
GTF3A	7.00115e-18	-0.251594	0.829	0.774	1.44371e-13
MRPS14	4.45247e-20	-0.251685	0.477	0.523	9.18143e-16
TMEM179B	5.27618e-13	-0.25169	0.743	0.691	1.088e-08
RAD21	1.63109e-13	-0.252303	0.92	0.864	3.36346e-09
FAT3	8.62955e-08	-0.252822	0.317	0.347	0.0017795
ANKS1B	2.26526e-17	-0.252946	0.181	0.267	4.6712e-13
PNKD	2.5824e-22	-0.25339	0.718	0.7	5.32517e-18
HMG20B	7.4057e-23	-0.253396	0.326	0.412	1.52713e-18
NDUFS4	7.40899e-16	-0.253498	0.699	0.664	1.52781e-11
GABARAP	7.5095e-20	-0.253626	0.581	0.591	1.54853e-15
PNISR	3.22225e-18	-0.254106	0.91	0.886	6.6446e-14
KLHDC3	1.51268e-18	-0.254192	0.607	0.606	3.11929e-14
SAP18	2.70497e-23	-0.254314	0.922	0.884	5.57791e-19
SNRNP70	2.01571e-18	-0.254867	0.754	0.719	4.15659e-14
PROX1	5.51597e-10	-0.254884	0.77	0.714	1.13745e-05
IMPDH2	3.75067e-17	-0.25529	0.681	0.654	7.73426e-13
SF3B2	1.23267e-15	-0.255365	0.888	0.832	2.54189e-11
LMO1	0.0514306	-0.255491	0.66	0.561	1
BZW2	2.47423e-20	-0.255572	0.419	0.477	5.10212e-16
MRPL23	2.34023e-23	-0.255589	0.605	0.618	4.82579e-19
TMTC4	5.47671e-30	-0.255601	0.232	0.353	1.12935e-25
STK25	9.01059e-21	-0.256201	0.548	0.564	1.85807e-16
NDUFS3	3.83332e-18	-0.256465	0.804	0.753	7.90469e-14
NDUFB3	6.90298e-18	-0.256847	0.815	0.785	1.42346e-13
PRKRA	1.39804e-17	-0.256966	0.509	0.53	2.88289e-13
FBXL15	1.47878e-21	-0.257105	0.773	0.737	3.04939e-17
SARAF	1.29034e-29	-0.257143	0.98	0.954	2.6608e-25
CUTA	2.28232e-31	-0.257202	0.983	0.969	4.70636e-27
UQCRC1	4.25505e-16	-0.257685	0.782	0.737	8.77435e-12
CRIPT	7.96604e-23	-0.257776	0.544	0.575	1.64268e-18
ATP5PD	2.62238e-18	-0.257878	0.841	0.784	5.40761e-14
ZDHHC12	2.02616e-16	-0.257899	0.567	0.563	4.17815e-12
DDX18	1.37085e-19	-0.258651	0.53	0.556	2.82683e-15
CDH8	1.28473e-09	-0.258807	0.538	0.545	2.64924e-05
TCP1	7.90031e-17	-0.259201	0.685	0.663	1.62912e-12
MEST	1.32524e-23	-0.259421	0.523	0.573	2.73278e-19
NPM3	1.40152e-26	-0.25946	0.295	0.395	2.89006e-22
TUBA4A	4.17299e-12	-0.25974	0.812	0.753	8.60512e-08
HNRNPH1	4.20661e-05	-0.259806	0.788	0.706	0.867444
LRATD1	2.47152e-18	-0.259862	0.145	0.24	5.09653e-14
SRSF2	5.40906e-16	-0.259906	0.762	0.702	1.1154e-11
RTN4	5.84214e-12	-0.259919	0.977	0.952	1.20471e-07
ZNF580	8.67699e-19	-0.260145	0.838	0.796	1.78928e-14
ANKRD11	2.62522e-16	-0.260216	0.843	0.803	5.41348e-12
SEPTIN7	1.55802e-16	-0.26057	0.871	0.832	3.21279e-12
LSM3	5.11918e-19	-0.260724	0.747	0.699	1.05563e-14
CBX3	3.00149e-21	-0.260771	0.7	0.691	6.18937e-17
NUCKS1	1.92754e-23	-0.2609	0.938	0.905	3.97478e-19
CAPN2	9.2562e-05	-0.261079	0.684	0.6	1
ADRA2A	6.87965e-13	-0.261082	0.236	0.302	1.41865e-08
BUD23	7.70145e-14	-0.261105	0.712	0.664	1.58812e-09
NKX6-1	1.08063e-05	-0.261161	0.849	0.77	0.222836
EXOC7	2.97945e-11	-0.261667	0.703	0.651	6.14392e-07
POLR2E	1.51909e-18	-0.26176	0.701	0.674	3.13251e-14
NDUFA9	1.49684e-15	-0.262072	0.696	0.665	3.08664e-11
CNBP	8.29999e-19	-0.262238	0.812	0.76	1.71154e-14
TIMM10	3.0482e-18	-0.262298	0.55	0.555	6.28569e-14
WDR45B	1.26855e-16	-0.262442	0.577	0.579	2.61587e-12
DNAJA1	3.24678e-22	-0.262554	0.911	0.859	6.69519e-18
DNAJC19	1.8076e-19	-0.263002	0.575	0.584	3.72745e-15
HRK	5.86473e-17	-0.26312	0.127	0.213	1.20937e-12
LMX1B	1.74014e-24	-0.263139	0.289	0.386	3.58834e-20
FLOT1	4.85055e-13	-0.263978	0.752	0.708	1.00023e-08
KIF1A	2.97179e-12	-0.264172	0.892	0.845	6.12812e-08
NPTX2	5.9183e-12	-0.26429	0.361	0.419	1.22041e-07
C11orf71	6.98615e-17	-0.26437	0.449	0.483	1.44061e-12
CLPP	1.21078e-20	-0.264444	0.681	0.668	2.49675e-16
RABL6	2.46771e-24	-0.264674	0.791	0.763	5.08866e-20
ZC3H15	3.97915e-16	-0.264779	0.814	0.755	8.20541e-12
RNF7	9.53314e-34	-0.26503	0.932	0.884	1.96583e-29
RHEB	4.41187e-15	-0.265477	0.809	0.752	9.09772e-11
SCOC	1.33938e-20	-0.265618	0.912	0.868	2.76193e-16
VASP	9.43793e-19	-0.265696	0.514	0.542	1.9462e-14
XRCC5	4.84784e-20	-0.266143	0.89	0.852	9.99673e-16
SNRPC	4.36356e-19	-0.266347	0.765	0.721	8.99809e-15
OLA1	3.36817e-20	-0.266403	0.795	0.742	6.9455e-16
VKORC1	9.1747e-24	-0.266692	0.956	0.926	1.89191e-19
SRSF11	7.80459e-19	-0.266955	0.886	0.833	1.60939e-14
MYL6	1.57705e-32	-0.26701	0.996	0.989	3.25204e-28
VBP1	1.81912e-12	-0.267048	0.625	0.605	3.7512e-08
DCTN2	5.81088e-17	-0.267064	0.855	0.804	1.19826e-12
CCDC112	3.72917e-18	-0.267183	0.328	0.394	7.68992e-14
LY6H	7.00068e-21	-0.267375	0.146	0.258	1.44361e-16
NDUFC2	1.60269e-20	-0.267915	0.908	0.879	3.30491e-16
SEPTIN6	4.53972e-11	-0.268256	0.435	0.457	9.36136e-07
CBX1	5.64739e-15	-0.26841	0.502	0.518	1.16455e-10
JUP	9.14404e-23	-0.268712	0.614	0.624	1.88559e-18
GPX7	8.64326e-17	-0.268948	0.694	0.672	1.78233e-12
MLF2	4.00953e-26	-0.26944	0.909	0.867	8.26806e-22
NEURL1	4.21041e-19	-0.269907	0.593	0.601	8.68228e-15
PABPN1	3.42227e-18	-0.269924	0.862	0.814	7.05707e-14
CFAP65	6.086e-28	-0.270478	0.244	0.355	1.25499e-23
TPD52	5.6043e-17	-0.27072	0.959	0.918	1.15566e-12
DNAJC4	1.40604e-20	-0.270972	0.654	0.643	2.89941e-16
TSC22D3	0.000190348	-0.271108	0.622	0.563	1
MGST3	1.81778e-17	-0.271386	0.873	0.823	3.74844e-13
EEF2	5.56443e-39	-0.271458	0.997	0.987	1.14744e-34
RSL1D1	8.49282e-26	-0.27164	0.731	0.72	1.7513e-21
BEX1	1.68282e-14	-0.271735	0.989	0.974	3.47014e-10
CAP1	1.63135e-20	-0.271757	0.839	0.799	3.36401e-16
UBE2E1	3.09873e-20	-0.271895	0.468	0.511	6.3899e-16
SLC25A37	1.0121e-21	-0.27204	0.319	0.405	2.08706e-17
GUK1	1.2761e-28	-0.272501	0.966	0.939	2.63144e-24
RAB3B	4.42395e-13	-0.272628	0.974	0.953	9.12264e-09
TCTEX1D2	5.85756e-26	-0.272762	0.34	0.431	1.20789e-21
AASDHPPT	3.22972e-19	-0.273435	0.706	0.687	6.66e-15
TECR	1.06916e-22	-0.273492	0.882	0.837	2.20471e-18
RNF5	5.66797e-19	-0.2738	0.626	0.623	1.16879e-14
NDUFS7	7.78444e-25	-0.273841	0.896	0.859	1.60523e-20
MFAP4	2.2739e-09	-0.274276	0.17	0.23	4.68902e-05
AC011043,1	3.21741e-18	-0.274643	0.642	0.63	6.63462e-14
PDE5A	6.78031e-22	-0.274679	0.276	0.372	1.39817e-17
FMC1	1.28162e-17	-0.274724	0.587	0.59	2.64283e-13
LDHB	6.45149e-16	-0.274798	0.309	0.382	1.33036e-11
PNMT	1.21857e-25	-0.275358	0.152	0.27	2.5128e-21
GOPC	4.13179e-19	-0.275378	0.709	0.678	8.52017e-15
DUSP4	1.63941e-17	-0.27541	0.083	0.165	3.38062e-13
SINHCAF	2.13468e-15	-0.27579	0.563	0.568	4.40192e-11
POLR2H	3.31792e-20	-0.276446	0.703	0.675	6.84189e-16
EID1	4.76721e-39	-0.276588	0.977	0.96	9.83046e-35
NSA2	9.88567e-30	-0.27706	0.814	0.805	2.03852e-25
CUEDC2	8.29419e-18	-0.277538	0.688	0.66	1.71034e-13
MRPL9	8.26132e-23	-0.27795	0.445	0.504	1.70357e-18
RPL7L1	6.42495e-26	-0.278147	0.858	0.822	1.32489e-21
FOXP1	6.55464e-14	-0.278361	0.84	0.787	1.35163e-09
PTGES2	2.91988e-22	-0.278716	0.657	0.665	6.02109e-18
LAPTM4A	2.54195e-17	-0.278741	0.938	0.887	5.24175e-13
FOXO1	9.98617e-22	-0.278957	0.465	0.519	2.05925e-17
ICA1	2.37817e-12	-0.279246	0.769	0.708	4.90403e-08
TOP1	2.56236e-23	-0.27948	0.836	0.792	5.28385e-19
HSPD1	1.25192e-31	-0.279606	0.939	0.894	2.58158e-27
MRPS5	3.86486e-18	-0.279815	0.558	0.566	7.96972e-14
PGLS	6.69087e-33	-0.280111	0.886	0.855	1.37972e-28
DTD1	2.22404e-15	-0.280213	0.587	0.578	4.58619e-11
NME3	2.53571e-23	-0.280292	0.864	0.814	5.2289e-19
TPM4	6.65461e-14	-0.280535	0.572	0.57	1.37225e-09
NAA10	4.99728e-27	-0.280583	0.811	0.773	1.03049e-22
HIST3H2A	5.77492e-16	-0.280591	0.806	0.779	1.19085e-11
HMGN3	5.63938e-20	-0.280595	0.893	0.856	1.1629e-15
TAF11	7.93962e-22	-0.280657	0.442	0.495	1.63723e-17
NABP2	3.43733e-29	-0.280793	0.491	0.552	7.08811e-25
SCGN	1.10388e-14	-0.280868	0.989	0.956	2.27631e-10
NDUFA7	1.01395e-22	-0.280911	0.419	0.472	2.09087e-18
MAPK6	6.2282e-23	-0.281228	0.654	0.652	1.28432e-18
MRPS26	5.8234e-23	-0.281397	0.809	0.764	1.20084e-18
PDAP1	1.24711e-18	-0.282536	0.837	0.796	2.57166e-14
DDX46	3.74791e-18	-0.282962	0.755	0.723	7.72857e-14
DYNLRB1	3.14058e-37	-0.282999	0.96	0.932	6.47618e-33
COA1	4.37577e-27	-0.283325	0.453	0.515	9.02327e-23
LRPAP1	1.31977e-15	-0.283352	0.827	0.779	2.72149e-11
UBE2D2	3.77197e-24	-0.28338	0.869	0.832	7.77817e-20
LYPLA1	7.00273e-24	-0.283515	0.776	0.739	1.44403e-19
TIMM17A	5.76138e-21	-0.283633	0.67	0.672	1.18805e-16
AKR1B1	5.10133e-18	-0.283813	0.494	0.514	1.05195e-13
MTDH	6.7716e-24	-0.283829	0.886	0.852	1.39637e-19
AHCY	1.69269e-23	-0.28445	0.832	0.774	3.49049e-19
ATP2B1	7.78906e-18	-0.284641	0.923	0.862	1.60618e-13
ACP1	1.37408e-28	-0.28483	0.821	0.787	2.83348e-24
EWSR1	9.34478e-22	-0.28543	0.711	0.7	1.92699e-17
TMEM98	2.91092e-33	-0.285483	0.313	0.434	6.0026e-29
NETO1	1.53129e-39	-0.285492	0.072	0.219	3.15767e-35
ZNHIT3	2.05322e-24	-0.28566	0.499	0.543	4.23394e-20
VPS28	2.0008e-26	-0.285727	0.895	0.846	4.12585e-22
TAF9	4.08928e-27	-0.28574	0.753	0.734	8.4325e-23
LYRM1	2.08371e-19	-0.286028	0.567	0.574	4.29682e-15
PCNP	6.77108e-27	-0.286208	0.73	0.73	1.39627e-22
HNRNPK	5.11935e-29	-0.286676	0.959	0.924	1.05566e-24
MT1X	3.04998e-12	-0.286698	0.254	0.32	6.28936e-08
CHRNA5	1.13545e-06	-0.286729	0.468	0.455	0.0234142
AAK1	3.33074e-14	-0.286956	0.675	0.65	6.86833e-10
SELENOT	1.18081e-31	-0.287408	0.906	0.861	2.43495e-27
CSTF3	9.9459e-18	-0.287772	0.503	0.524	2.05094e-13
PTMS	7.63928e-28	-0.28828	0.962	0.928	1.5753e-23
SIGMAR1	3.69326e-21	-0.28829	0.559	0.571	7.61586e-17
ABHD14A	7.15216e-25	-0.288633	0.855	0.808	1.47485e-20
KCNMA1	1.14277e-05	-0.288697	0.939	0.868	0.235651
YTHDF2	2.11677e-22	-0.288838	0.751	0.727	4.36498e-18
COA8	5.46954e-21	-0.289264	0.685	0.66	1.12787e-16
C12orf57	1.39918e-37	-0.289907	0.966	0.937	2.88525e-33
CAMTA1	3.03682e-20	-0.29043	0.816	0.778	6.26224e-16
TMEM196	2.46204e-14	-0.29048	0.803	0.742	5.07698e-10
C1orf122	1.11194e-34	-0.290481	0.969	0.934	2.29293e-30
HSD17B10	2.61099e-23	-0.291562	0.738	0.714	5.38412e-19
SRRM1	1.32011e-20	-0.291672	0.764	0.742	2.72221e-16
JARID2	1.89201e-14	-0.292136	0.599	0.586	3.90152e-10
DNAJB11	1.02135e-21	-0.292394	0.649	0.657	2.10612e-17
HNRNPM	4.19662e-16	-0.292573	0.718	0.688	8.65385e-12
TMEM97	1.28638e-22	-0.292689	0.247	0.346	2.65265e-18
PABPC1	2.59393e-31	-0.293115	0.968	0.928	5.34894e-27
ITGAE	3.22395e-27	-0.293345	0.502	0.553	6.64811e-23
LSM1	1.91407e-28	-0.293552	0.643	0.656	3.94701e-24
MRPL42	2.11785e-26	-0.293942	0.79	0.764	4.36723e-22
LRRFIP1	2.59409e-19	-0.294069	0.697	0.682	5.34928e-15
ARF4	9.35832e-12	-0.294084	0.815	0.764	1.92978e-07
LYRM4	7.43642e-25	-0.294435	0.471	0.517	1.53346e-20
IGF1R	1.88264e-09	-0.294446	0.858	0.77	3.88218e-05
BAX	2.96849e-22	-0.294702	0.816	0.781	6.12133e-18
KCTD16	7.85121e-14	-0.294726	0.339	0.392	1.619e-09
ASAP1	2.93241e-08	-0.294803	0.866	0.806	0.000604692
UROS	1.34759e-20	-0.29484	0.803	0.751	2.77887e-16
SURF2	5.69847e-18	-0.294874	0.676	0.656	1.17508e-13
BAD	7.48581e-31	-0.295091	0.743	0.732	1.54365e-26
ARPC1A	5.60336e-22	-0.295094	0.796	0.745	1.15547e-17
H1FX	1.56996e-20	-0.295265	0.874	0.866	3.23742e-16
MED28	7.52539e-24	-0.295878	0.727	0.706	1.55181e-19
RFX6	1.55905e-28	-0.296028	0.4	0.494	3.21491e-24
CHID1	1.2756e-26	-0.29667	0.734	0.73	2.63041e-22
XRN2	2.37425e-21	-0.296786	0.624	0.623	4.89594e-17
POLD2	3.90553e-25	-0.297186	0.664	0.656	8.05358e-21
PTGES3	1.75189e-36	-0.29769	0.938	0.887	3.61256e-32
UBE2V2	3.15042e-28	-0.297909	0.663	0.682	6.49648e-24
PRAF2	5.57551e-23	-0.298262	0.71	0.69	1.14973e-18
KCNB2	1.83473e-29	-0.298368	0.284	0.398	3.78339e-25
GABARAPL2	4.22369e-28	-0.298679	0.96	0.935	8.70968e-24
TMEM190	3.34504e-28	-0.29896	0.383	0.526	6.89781e-24
SLC25A3	7.19497e-48	-0.299928	0.977	0.951	1.48368e-43
CCDC124	2.61927e-29	-0.300027	0.627	0.654	5.40119e-25
ATP2B4	4.2689e-21	-0.300391	0.377	0.449	8.8029e-17
CXCR4	2.59431e-33	-0.300465	0.056	0.187	5.34973e-29
PPP1CC	3.82732e-31	-0.300847	0.877	0.823	7.89231e-27
LYPD1	2.29143e-28	-0.300918	0.008	0.101	4.72516e-24
HIKESHI	2.10626e-28	-0.301108	0.474	0.541	4.34331e-24
KIF19	5.48916e-48	-0.301768	0.072	0.243	1.13192e-43
DDX5	7.75359e-32	-0.30231	0.967	0.955	1.59887e-27
GET1	6.74591e-22	-0.302381	0.538	0.562	1.39107e-17
UFC1	2.93826e-35	-0.302382	0.894	0.848	6.05899e-31
ZDHHC14	1.93068e-14	-0.302466	0.766	0.713	3.98126e-10
ARID3A	1.59138e-23	-0.302955	0.881	0.833	3.28159e-19
STX1A	2.34236e-18	-0.30305	0.829	0.78	4.83018e-14
NDUFS6	3.61262e-38	-0.303341	0.958	0.931	7.44959e-34
PSMB6	2.60187e-25	-0.30336	0.894	0.85	5.36531e-21
PPP2R1A	3.95543e-36	-0.303385	0.919	0.885	8.15649e-32
NOSIP	5.70582e-25	-0.303481	0.745	0.714	1.1766e-20
RABGGTB	4.32317e-20	-0.303559	0.705	0.679	8.91481e-16
MRPS36	1.85182e-22	-0.303741	0.7	0.686	3.81864e-18
DPYSL5	9.5522e-37	-0.303774	0.202	0.35	1.96976e-32
IGF2BP1	6.72174e-38	-0.30433	0.318	0.454	1.38609e-33
C3orf14	7.801e-13	-0.304642	0.761	0.714	1.60864e-08
POLR1D	2.68693e-37	-0.304673	0.892	0.86	5.54073e-33
RTRAF	1.76287e-40	-0.305299	0.912	0.873	3.63521e-36
PEG10	5.81563e-09	-0.30543	0.741	0.688	0.000119924
PARK7	5.74812e-49	-0.305593	0.946	0.928	1.18532e-44
PERP	9.04197e-19	-0.305867	0.944	0.889	1.86454e-14
EIF3H	2.69475e-37	-0.305933	0.918	0.872	5.55685e-33
FSD1	2.40655e-54	-0.306111	0.085	0.271	4.96255e-50
GSTA4	1.62787e-25	-0.306113	0.671	0.668	3.35684e-21
PPM1G	1.17863e-34	-0.306222	0.774	0.763	2.43045e-30
SMS	8.71405e-23	-0.306264	0.663	0.664	1.79693e-18
OPCML	3.90388e-37	-0.306327	0.097	0.244	8.05018e-33
FDPS	1.39322e-16	-0.306722	0.878	0.827	2.87296e-12
FAM89B	2.72727e-29	-0.307035	0.649	0.662	5.6239e-25
MRPL52	7.58025e-27	-0.307372	0.764	0.742	1.56312e-22
PHPT1	2.83481e-37	-0.308046	0.971	0.945	5.84566e-33
AUP1	7.16179e-26	-0.308175	0.565	0.603	1.47683e-21
SMDT1	2.47918e-40	-0.308233	0.949	0.923	5.11231e-36
KHDRBS1	1.45775e-24	-0.308246	0.858	0.817	3.00604e-20
CYB5R3	1.4801e-34	-0.308375	0.842	0.816	3.05212e-30
MYDGF	7.16613e-18	-0.30858	0.883	0.822	1.47773e-13
DDX21	1.64485e-21	-0.308689	0.67	0.665	3.39184e-17
RWDD1	4.94864e-32	-0.308724	0.808	0.786	1.02046e-27
ACAP3	7.93182e-19	-0.308895	0.776	0.742	1.63562e-14
TMEM219	6.36978e-26	-0.308992	0.748	0.719	1.31351e-21
LUC7L3	1.49825e-21	-0.309322	0.854	0.816	3.08954e-17
DPYSL2	9.06338e-20	-0.309637	0.929	0.887	1.86896e-15
MRPL21	1.28137e-27	-0.309708	0.652	0.67	2.64232e-23
CCT5	1.12968e-23	-0.309736	0.812	0.775	2.32951e-19
SREK1IP1	3.7074e-18	-0.309819	0.712	0.683	7.64503e-14
NDUFV2	2.5054e-31	-0.310015	0.857	0.834	5.16639e-27
AP2M1	4.053e-42	-0.31011	0.947	0.918	8.35769e-38
HSBP1	1.8488e-38	-0.310922	0.958	0.93	3.81241e-34
PPP1R1A	1.40073e-10	-0.311093	0.949	0.908	2.88845e-06
HMGN2	4.97544e-32	-0.311381	0.933	0.889	1.02598e-27
VLDLR	6.33709e-21	-0.311428	0.877	0.832	1.30677e-16
NDUFA12	8.45738e-26	-0.311765	0.821	0.796	1.744e-21
GPC6	2.86117e-24	-0.312445	0.419	0.489	5.90003e-20
DNAJC15	5.3754e-25	-0.312604	0.606	0.619	1.10846e-20
SF3B5	1.96016e-32	-0.312632	0.938	0.905	4.04204e-28
ELOC	2.90763e-25	-0.312881	0.761	0.735	5.99583e-21
GLRX3	8.64363e-14	-0.313911	0.629	0.601	1.7824e-09
TSPAN7	9.40551e-24	-0.314504	0.883	0.831	1.93951e-19
CHMP4B	4.32487e-20	-0.314942	0.77	0.733	8.91832e-16
ABLIM1	2.95895e-11	-0.314971	0.781	0.715	6.10165e-07
RUNDC3A	2.57266e-32	-0.315444	0.817	0.793	5.30509e-28
SF3B6	6.6137e-34	-0.315645	0.806	0.791	1.36381e-29
RPL36AL	5.78684e-48	-0.315759	0.975	0.958	1.1933e-43
ARL4C	8.30258e-25	-0.315929	0.21	0.324	1.71208e-20
WIPI1	1.15702e-20	-0.316313	0.468	0.511	2.38589e-16
ESD	3.02223e-34	-0.31635	0.897	0.861	6.23213e-30
SVBP	2.73999e-25	-0.316451	0.684	0.678	5.65013e-21
PFDN1	4.66517e-24	-0.316492	0.577	0.593	9.62004e-20
PCSK1	4.24627e-09	-0.316523	0.902	0.842	8.75623e-05
HSPBP1	3.25922e-26	-0.317011	0.512	0.562	6.72084e-22
EPHX1	2.01652e-22	-0.317937	0.796	0.767	4.15827e-18
PLEKHJ1	3.73121e-26	-0.317991	0.675	0.671	7.69414e-22
COPS6	1.76146e-27	-0.318082	0.791	0.753	3.6323e-23
UBE2N	1.98433e-29	-0.318374	0.639	0.659	4.09188e-25
CCNB1IP1	8.14411e-36	-0.31865	0.547	0.618	1.6794e-31
IRF2BPL	5.19677e-16	-0.318759	0.658	0.633	1.07163e-11
RBM17	8.57348e-29	-0.319378	0.574	0.608	1.76794e-24
RPL26L1	1.30043e-28	-0.319995	0.556	0.594	2.68162e-24
PHB	8.92906e-30	-0.320567	0.748	0.737	1.84126e-25
NDUFA5	3.62224e-37	-0.32066	0.913	0.875	7.46942e-33
UCP2	1.49648e-45	-0.320702	0.087	0.255	3.08588e-41
EIF1AX	1.5335e-33	-0.320807	0.883	0.849	3.16222e-29
HYAL2	2.65539e-37	-0.321197	0.438	0.539	5.47569e-33
ACTR1B	6.50765e-29	-0.321453	0.479	0.54	1.34194e-24
YWHAG	1.88056e-27	-0.322728	0.824	0.79	3.87791e-23
TMEM230	1.0934e-35	-0.322815	0.884	0.85	2.25469e-31
PLEKHO1	8.58258e-49	-0.322839	0.094	0.267	1.76981e-44
ARPC3	1.9749e-48	-0.32301	0.941	0.921	4.07245e-44
UQCRFS1	9.01308e-42	-0.323163	0.909	0.876	1.85859e-37
YIPF3	1.47807e-34	-0.323333	0.882	0.856	3.04794e-30
RBM8A	7.41354e-30	-0.32348	0.746	0.736	1.52875e-25
KIF5B	1.07946e-29	-0.324084	0.904	0.874	2.22595e-25
ARPC2	2.40319e-42	-0.32418	0.929	0.902	4.95562e-38
PPP1CA	1.23475e-32	-0.324254	0.767	0.752	2.54618e-28
COX7A2L	2.48142e-33	-0.324659	0.929	0.896	5.11694e-29
CHCHD10	9.69959e-22	-0.324768	0.892	0.842	2.00015e-17
CALM3	3.61249e-40	-0.325355	0.903	0.866	7.44931e-36
TIMM17B	1.33489e-30	-0.325571	0.804	0.78	2.75267e-26
ZNHIT1	1.70819e-42	-0.325769	0.928	0.899	3.52247e-38
RSL24D1	2.19849e-22	-0.325972	0.795	0.747	4.53351e-18
SMARCB1	3.66673e-25	-0.32615	0.67	0.664	7.56117e-21
MRPL51	3.61712e-37	-0.3265	0.867	0.84	7.45885e-33
EMC6	7.12801e-32	-0.326693	0.633	0.652	1.46987e-27
VDAC3	1.57594e-34	-0.326895	0.772	0.767	3.24975e-30
ILF3	1.76214e-26	-0.327174	0.697	0.691	3.63372e-22
MRPL14	1.29823e-37	-0.327539	0.771	0.748	2.67708e-33
REEP2	1.16739e-30	-0.327569	0.572	0.612	2.40728e-26
AL360181,3	8.05214e-26	-0.327599	0.399	0.471	1.66043e-21
CLIC1	3.93254e-35	-0.327614	0.967	0.947	8.1093e-31
MEX3A	8.53663e-48	-0.328296	0.081	0.25	1.76034e-43
MAD2L2	3.37541e-29	-0.328588	0.274	0.38	6.96044e-25
NKAIN3	7.56833e-39	-0.328827	0.044	0.182	1.56067e-34
FKBP3	2.7065e-25	-0.329547	0.764	0.748	5.58108e-21
SRRM4	3.75838e-25	-0.32983	0.128	0.238	7.75016e-21
SPON1	0.0960965	-0.329933	0.279	0.271	1
NDUFB10	3.52251e-39	-0.329961	0.913	0.888	7.26376e-35
IP6K2	1.21724e-25	-0.329986	0.693	0.695	2.51006e-21
UBXN1	4.0447e-33	-0.330169	0.849	0.813	8.34059e-29
HNRNPA2B1	9.73832e-39	-0.33037	0.951	0.924	2.00814e-34
CSGALNACT1	2.08922e-48	-0.330948	0.033	0.192	4.30818e-44
PSENEN	1.11851e-29	-0.331092	0.66	0.667	2.30647e-25
TOMM22	2.27117e-33	-0.331264	0.739	0.738	4.68337e-29
PSMF1	4.50739e-35	-0.331333	0.768	0.744	9.29469e-31
DHX36	1.24254e-30	-0.331379	0.801	0.78	2.56225e-26
VAC14	1.01923e-23	-0.331399	0.665	0.661	2.10176e-19
HIGD2A	2.30704e-30	-0.333193	0.897	0.851	4.75735e-26
TBCC	1.47682e-22	-0.333854	0.64	0.64	3.04536e-18
DMKN	4.46268e-23	-0.333951	0.325	0.408	9.20249e-19
SSB	8.14545e-29	-0.334359	0.742	0.736	1.67967e-24
RGS16	1.27997e-11	-0.334936	0.212	0.273	2.63943e-07
KIF9	4.10464e-27	-0.335465	0.365	0.45	8.46418e-23
MRPS34	2.13365e-37	-0.335467	0.885	0.856	4.39979e-33
HSPE1	1.60492e-40	-0.336105	0.956	0.922	3.30951e-36
DPY30	3.8211e-32	-0.336607	0.741	0.751	7.8795e-28
HMGB3	6.71518e-27	-0.336746	0.276	0.382	1.38474e-22
CCT4	1.59482e-30	-0.337185	0.786	0.763	3.28868e-26
GDAP1	1.23984e-20	-0.337429	0.682	0.672	2.55667e-16
MAP7D2	4.21494e-17	-0.33758	0.271	0.35	8.69162e-13
IRF2BP2	2.06916e-22	-0.337802	0.884	0.851	4.26682e-18
ERG28	7.58906e-28	-0.338407	0.788	0.753	1.56494e-23
SNF8	1.66853e-42	-0.33913	0.85	0.816	3.44068e-38
AP2S1	2.56226e-42	-0.339146	0.898	0.87	5.28363e-38
C1QBP	2.62271e-36	-0.339487	0.721	0.731	5.4083e-32
TESC	1.10648e-25	-0.339685	0.459	0.547	2.28166e-21
CETN2	8.45268e-26	-0.339748	0.568	0.594	1.74303e-21
HMGB1	4.3912e-29	-0.341006	0.973	0.951	9.0551e-25
CAPZB	6.66831e-28	-0.34136	0.913	0.879	1.37507e-23
DNAJB6	1.43896e-28	-0.341367	0.759	0.742	2.96728e-24
MRPL12	8.6859e-33	-0.341413	0.733	0.717	1.79112e-28
SNU13	2.06541e-45	-0.341789	0.939	0.901	4.25908e-41
ATP5F1C	7.67068e-34	-0.342351	0.852	0.821	1.58177e-29
METAP2	6.12533e-30	-0.342607	0.744	0.736	1.2631e-25
NDUFV3	1.01062e-34	-0.343485	0.782	0.765	2.084e-30
EEF1A1	2.71952e-77	-0.343491	0.999	0.994	5.60792e-73
PIN4	1.91234e-29	-0.343704	0.574	0.604	3.94343e-25
DCAF7	1.07206e-36	-0.344117	0.742	0.747	2.2107e-32
SNRPB	5.52343e-39	-0.34474	0.796	0.793	1.13899e-34
HTATSF1	2.86818e-21	-0.345133	0.7	0.687	5.91447e-17
PAK3	1.04923e-26	-0.345346	0.488	0.559	2.16362e-22
FARP1	1.1147e-32	-0.345418	0.861	0.841	2.29862e-28
TXN	1.73059e-31	-0.345449	0.95	0.915	3.56864e-27
PSMA4	2.51223e-32	-0.345643	0.82	0.795	5.18047e-28
GDAP1L1	2.97156e-11	-0.345783	0.575	0.547	6.12766e-07
EIF3J	1.43316e-26	-0.345821	0.657	0.656	2.95531e-22
PCBD1	2.09812e-57	-0.346146	0.949	0.924	4.32654e-53
POLR2J	1.0566e-38	-0.346451	0.822	0.798	2.17882e-34
MRPL20	5.24518e-38	-0.346865	0.877	0.847	1.08161e-33
LHFPL6	1.32961e-06	-0.346935	0.558	0.526	0.0274178
METTL26	2.17329e-38	-0.34722	0.717	0.731	4.48155e-34
C12orf10	2.66662e-42	-0.348208	0.711	0.724	5.49884e-38
MRPS11	2.71637e-38	-0.348289	0.678	0.696	5.60143e-34
NDUFAB1	5.34405e-47	-0.349194	0.892	0.87	1.102e-42
CFC1	2.71882e-16	-0.350223	0.575	0.579	5.60647e-12
BANF1	9.20626e-44	-0.350904	0.889	0.853	1.89842e-39
SNX3	3.68705e-40	-0.351014	0.898	0.861	7.60308e-36
MICOS10	6.47916e-31	-0.35109	0.883	0.848	1.33607e-26
BRD3	8.02068e-31	-0.35134	0.646	0.664	1.65394e-26
CALM2	1.74163e-42	-0.351602	0.98	0.967	3.59142e-38
ELOB	1.36918e-64	-0.351679	0.991	0.976	2.82339e-60
EIF3L	2.17157e-43	-0.35204	0.938	0.902	4.478e-39
MEAF6	2.65887e-29	-0.352294	0.889	0.846	5.48286e-25
CCT6A	1.24112e-45	-0.352731	0.875	0.85	2.55931e-41
RCN2	2.64322e-30	-0.352985	0.587	0.631	5.45058e-26
IGFBP2	1.19134e-05	-0.354445	0.264	0.297	0.245666
ATP5MC2	9.88271e-56	-0.354499	0.974	0.957	2.03791e-51
YWHAQ	3.11337e-42	-0.354854	0.949	0.927	6.42008e-38
EIF1B	1.94061e-27	-0.355014	0.907	0.885	4.00173e-23
DBI	9.34373e-47	-0.355203	0.952	0.929	1.92677e-42
MORF4L1	1.26047e-58	-0.355333	0.98	0.963	2.59921e-54
MAP1LC3A	1.72895e-18	-0.355891	0.92	0.873	3.56526e-14
NKX2-2	1.17488e-28	-0.356284	0.8	0.787	2.42271e-24
EIF4EBP1	2.19852e-18	-0.357085	0.739	0.742	4.53358e-14
NFASC	1.54677e-25	-0.357112	0.584	0.609	3.1896e-21
EIF3I	1.83132e-43	-0.357128	0.74	0.748	3.77637e-39
CENPV	2.17308e-46	-0.357278	0.159	0.331	4.4811e-42
NOVA1	1.30865e-26	-0.357547	0.712	0.719	2.69857e-22
ATP5F1B	1.11466e-47	-0.357803	0.95	0.927	2.29855e-43
H2AFY2	4.68727e-27	-0.358673	0.5	0.542	9.66563e-23
KPNA2	1.63786e-34	-0.358754	0.587	0.624	3.37744e-30
FIBP	1.44969e-44	-0.358996	0.784	0.781	2.98942e-40
PRDX5	5.14027e-66	-0.359345	0.986	0.975	1.05997e-61
TMSB15A	7.84484e-50	-0.360107	0.035	0.198	1.61768e-45
NUDC	2.9146e-28	-0.360575	0.907	0.865	6.01019e-24
CHCHD2	4.66195e-53	-0.360961	0.939	0.914	9.6134e-49
NDUFA1	2.10839e-37	-0.36099	0.928	0.9	4.34772e-33
NUTF2	7.18542e-40	-0.361006	0.736	0.735	1.48171e-35
MPST	4.21842e-44	-0.361034	0.598	0.652	8.6988e-40
S100A6	6.12157e-19	-0.361457	0.938	0.892	1.26233e-14
CCDC28B	7.81329e-37	-0.361986	0.849	0.848	1.61118e-32
MORF4L2	1.22323e-47	-0.362736	0.935	0.91	2.52242e-43
NDUFB7	1.44279e-56	-0.363448	0.958	0.93	2.97518e-52
NDUFC1	2.10054e-31	-0.363893	0.838	0.802	4.33153e-27
POMP	1.62278e-46	-0.364027	0.91	0.89	3.34634e-42
SH3BGRL3	9.9449e-38	-0.36413	0.885	0.843	2.05074e-33
CALY	3.05598e-09	-0.364428	0.687	0.678	6.30175e-05
CCT2	2.38289e-37	-0.364509	0.836	0.809	4.91376e-33
CAMLG	2.40676e-35	-0.36464	0.824	0.797	4.96298e-31
CCT3	8.19642e-51	-0.364702	0.936	0.904	1.69018e-46
SRSF9	1.1186e-42	-0.364838	0.905	0.883	2.30667e-38
DGUOK	1.26471e-42	-0.36492	0.77	0.781	2.60796e-38
ATP6V1F	1.17702e-50	-0.365401	0.941	0.924	2.42714e-46
LDB2	1.64632e-34	-0.366106	0.086	0.218	3.39488e-30
TSPAN5	1.30685e-36	-0.366154	0.375	0.488	2.69486e-32
SPCS1	4.5396e-42	-0.36685	0.937	0.902	9.3611e-38
CIAO2B	1.27775e-37	-0.367004	0.844	0.814	2.63484e-33
NDUFS8	1.72494e-50	-0.367219	0.931	0.89	3.557e-46
STRAP	3.549e-43	-0.367291	0.864	0.852	7.3184e-39
ZNF428	7.04236e-29	-0.367818	0.844	0.823	1.45221e-24
ZNF593	2.90494e-41	-0.368093	0.704	0.715	5.99027e-37
SMC2	0.00164744	-0.368249	0.763	0.67	1
ADIPOR1	3.85026e-33	-0.368357	0.736	0.727	7.93962e-29
PAPPA2	0.881281	-0.369381	0.153	0.142	1
ATP5F1A	6.37293e-68	-0.372058	0.968	0.953	1.31416e-63
NACA	2.72989e-66	-0.372076	0.986	0.965	5.62931e-62
EIF3K	4.3431e-51	-0.372288	0.931	0.905	8.9559e-47
ASCL1	0.850922	-0.372493	0.438	0.398	1
UBB	2.59232e-76	-0.373131	0.989	0.979	5.34563e-72
CNOT7	2.33722e-39	-0.373138	0.822	0.806	4.81957e-35
CCT7	7.45091e-33	-0.37353	0.788	0.77	1.53645e-28
BTF3L4	3.33694e-40	-0.373709	0.849	0.834	6.88111e-36
DLL3	5.0912e-26	-0.37373	0.352	0.435	1.04986e-21
FUS	5.61168e-37	-0.373742	0.901	0.862	1.15718e-32
NEUROD1	1.8257e-23	-0.37407	0.855	0.814	3.76477e-19
IGF2	2.85537e-25	-0.374684	0.131	0.25	5.88806e-21
PTTG1IP	2.30696e-41	-0.374974	0.781	0.781	4.75717e-37
C11orf58	2.03956e-50	-0.375376	0.941	0.922	4.20577e-46
TNFRSF21	2.26877e-16	-0.375447	0.603	0.589	4.67843e-12
CHD7	9.89444e-37	-0.375468	0.711	0.735	2.04033e-32
GNG5	7.45853e-43	-0.375498	0.85	0.826	1.53802e-38
GPC2	1.00435e-57	-0.376116	0.048	0.235	2.07107e-53
RGS4	4.72181e-11	-0.376178	0.542	0.549	9.73684e-07
ATOX1	5.71923e-43	-0.377425	0.868	0.843	1.17936e-38
ATP5PF	3.9259e-64	-0.377644	0.959	0.937	8.09559e-60
TMEM132A	4.06067e-31	-0.378349	0.889	0.85	8.3735e-27
DBN1	1.90408e-32	-0.378465	0.563	0.608	3.9264e-28
POLR2F	1.73267e-36	-0.378479	0.727	0.726	3.57295e-32
POLR2J3,1	1.1694e-25	-0.378528	0.775	0.763	2.41142e-21
SSR2	1.18539e-41	-0.37956	0.96	0.941	2.4444e-37
ATP5IF1	1.42929e-62	-0.379624	0.959	0.936	2.94733e-58
SHISA5	1.8014e-41	-0.38029	0.789	0.785	3.71468e-37
CTXN1	5.24653e-38	-0.38043	0.346	0.469	1.08189e-33
RYBP	3.88412e-33	-0.380651	0.775	0.751	8.00944e-29
TMEM9	5.92671e-39	-0.381023	0.767	0.771	1.22215e-34
SEC61G	5.53082e-43	-0.381257	0.969	0.944	1.14051e-38
MAN1A1	6.23672e-24	-0.381468	0.822	0.78	1.28607e-19
TPI1	2.2008e-56	-0.3818	0.957	0.947	4.53828e-52
IMMP1L	1.6365e-32	-0.381829	0.7	0.709	3.37463e-28
CCT8	9.82448e-43	-0.382291	0.76	0.757	2.02591e-38
EMC4	4.48593e-34	-0.382408	0.774	0.755	9.25044e-30
CYC1	8.17137e-38	-0.382799	0.69	0.711	1.68502e-33
SLC38A1	6.69956e-50	-0.383509	0.176	0.361	1.38152e-45
ALCAM	4.50886e-16	-0.383748	0.83	0.776	9.29771e-12
SMARCA4	2.16133e-28	-0.383941	0.725	0.713	4.45687e-24
UBE2D3	2.45594e-65	-0.384602	0.954	0.931	5.06439e-61
PSMA2	1.88085e-44	-0.384889	0.733	0.747	3.8785e-40
TMEM183A	9.448e-39	-0.385636	0.742	0.734	1.94827e-34
MAPRE1	5.80635e-39	-0.386034	0.834	0.825	1.19733e-34
ATP5PB	1.10069e-52	-0.386053	0.869	0.854	2.26974e-48
APOA2	8.36144e-24	-0.386531	0.042	0.14	1.72421e-19
RBM7	4.90307e-38	-0.386818	0.452	0.535	1.01106e-33
APEX1	2.58905e-46	-0.386832	0.751	0.765	5.33888e-42
NAP1L1	2.37539e-57	-0.387002	0.967	0.948	4.8983e-53
ANAPC16	5.4892e-45	-0.387938	0.926	0.89	1.13193e-40
FAM32A	3.61269e-47	-0.388736	0.593	0.666	7.44974e-43
C1orf43	1.50328e-48	-0.38902	0.885	0.86	3.09991e-44
RBX1	3.6593e-48	-0.389277	0.934	0.911	7.54584e-44
ISG15	9.36585e-23	-0.389458	0.127	0.239	1.93133e-18
NAXE	1.67054e-50	-0.389503	0.784	0.781	3.44482e-46
NPDC1	1.56217e-46	-0.389804	0.933	0.905	3.22135e-42
TSPAN2	1.1816e-54	-0.389829	0.297	0.475	2.43658e-50
RGS9	5.46659e-29	-0.390016	0.41	0.504	1.12727e-24
SERBP1	2.69988e-57	-0.390169	0.928	0.908	5.56741e-53
SLC25A39	2.16774e-43	-0.390366	0.805	0.779	4.47009e-39
GCH1	2.17815e-14	-0.390646	0.761	0.709	4.49157e-10
SEC62	6.89589e-43	-0.391168	0.923	0.919	1.422e-38
NDUFB2	1.03575e-56	-0.391249	0.97	0.956	2.13583e-52
KIF5C	6.48397e-42	-0.39133	0.962	0.951	1.33706e-37
DCC	3.58495e-36	-0.391569	0.197	0.348	7.39252e-32
ACAT2	2.00821e-14	-0.391974	0.59	0.583	4.14114e-10
ELAVL3	1.21711e-26	-0.392877	0.183	0.302	2.50981e-22
CRMP1	1.45684e-23	-0.392881	0.724	0.701	3.00415e-19
TRAF4	4.26206e-51	-0.393094	0.492	0.592	8.7888e-47
RAB11A	9.9288e-46	-0.394772	0.964	0.944	2.04742e-41
SUMO1	1.0191e-48	-0.394972	0.864	0.85	2.10149e-44
CDH1	1.29261e-31	-0.395837	0.827	0.786	2.66548e-27
SSU72	6.6107e-63	-0.396814	0.923	0.891	1.36319e-58
DAAM1	1.5293e-28	-0.39748	0.908	0.883	3.15357e-24
LAMTOR2	6.93013e-44	-0.398092	0.815	0.797	1.42906e-39
MLXIPL	8.30359e-35	-0.398209	0.625	0.668	1.71228e-30
ATP6V1G1	5.20869e-61	-0.398943	0.974	0.964	1.07408e-56
LOXL2	1.2966e-46	-0.399002	0.07	0.235	2.67372e-42
PA2G4	4.17886e-45	-0.399096	0.712	0.723	8.61722e-41
AUTS2	1.5554e-41	-0.399283	0.347	0.483	3.20739e-37
YWHAZ	6.23088e-57	-0.400015	0.907	0.896	1.28487e-52
TIMM13	2.18332e-58	-0.400408	0.935	0.91	4.50222e-54
FAM13C	4.19037e-43	-0.401415	0.198	0.35	8.64096e-39
SYT11	1.79393e-20	-0.403271	0.731	0.722	3.69927e-16
NPM1	1.70308e-70	-0.40347	0.974	0.963	3.51191e-66
MRPL33	1.43975e-37	-0.403979	0.845	0.824	2.9689e-33
PSMB7	2.81032e-57	-0.404302	0.852	0.844	5.79517e-53
LOXL4	0.00457095	-0.404467	0.248	0.255	1
RNPS1	4.45436e-48	-0.404475	0.71	0.738	9.18534e-44
POLR2K	1.9812e-39	-0.405171	0.728	0.737	4.08543e-35
SELENOM	5.90968e-11	-0.405366	0.617	0.606	1.21864e-06
ATP6V0E2	3.05774e-45	-0.405455	0.846	0.832	6.30536e-41
SPATC1L	1.20295e-51	-0.405761	0.591	0.663	2.48059e-47
SMAD1	9.97144e-16	-0.406157	0.294	0.357	2.05621e-11
HNRNPC	1.46864e-70	-0.406341	0.947	0.934	3.02849e-66
MRFAP1	1.13256e-61	-0.406502	0.944	0.924	2.33546e-57
TPM1	2.46194e-50	-0.406904	0.797	0.801	5.07676e-46
UBE2I	1.88956e-49	-0.406915	0.675	0.712	3.89647e-45
DYNLL1	9.41722e-65	-0.408041	0.962	0.941	1.94193e-60
PDCD5	1.43486e-37	-0.408212	0.866	0.847	2.95882e-33
NNAT	2.26242e-43	-0.408494	0.136	0.302	4.66533e-39
RAC1	1.27479e-52	-0.40881	0.962	0.937	2.62875e-48
ASIC1	1.32858e-35	-0.409185	0.25	0.393	2.73967e-31
CACNA1A	2.48136e-07	-0.409938	0.572	0.548	0.00511682
TOMM7	1.76383e-50	-0.410911	0.964	0.937	3.63719e-46
RBMX	1.20759e-48	-0.411134	0.823	0.818	2.49018e-44
CSNK2B	2.19186e-45	-0.411957	0.788	0.778	4.51983e-41
TRIR	1.79014e-58	-0.412694	0.919	0.9	3.69144e-54
PRXL2A	1.19475e-53	-0.413542	0.967	0.948	2.4637e-49
COX8A	7.98074e-79	-0.414428	0.988	0.965	1.64571e-74
RHBDD2	1.9552e-52	-0.414848	0.895	0.868	4.03183e-48
TUFM	1.85937e-49	-0.414852	0.787	0.793	3.83421e-45
SEC11A	2.21937e-64	-0.415007	0.938	0.914	4.57656e-60
SRSF3	2.40685e-47	-0.415074	0.865	0.84	4.96317e-43
H2AFY	3.27953e-58	-0.415089	0.922	0.903	6.76272e-54
PCBP2	1.65307e-67	-0.415691	0.968	0.945	3.4088e-63
SMARCA2	6.41998e-33	-0.418247	0.889	0.854	1.32386e-28
FTH1	4.7388e-68	-0.419874	0.997	0.988	9.77187e-64
ONECUT2	2.79314e-23	-0.420191	0.628	0.662	5.75974e-19
NOP53	3.1548e-58	-0.420399	0.908	0.878	6.50551e-54
CYCS	1.30642e-57	-0.42045	0.924	0.897	2.69397e-53
SELENOH	1.21694e-60	-0.420972	0.839	0.844	2.50945e-56
PODXL2	2.41099e-35	-0.421051	0.695	0.719	4.97171e-31
EBF1	3.22607e-30	-0.421105	0.31	0.424	6.65248e-26
TPH1	0.00332198	-0.421233	0.131	0.153	1
BUD31	1.24369e-52	-0.421475	0.773	0.783	2.56461e-48
RTF1	1.5475e-40	-0.422395	0.623	0.661	3.19109e-36
CDKAL1	6.23973e-31	-0.422589	0.344	0.452	1.2867e-26
PIN1	5.53602e-55	-0.42287	0.866	0.856	1.14158e-50
CDC42EP3	1.77759e-36	-0.423674	0.587	0.639	3.66556e-32
STMP1	1.54886e-59	-0.424192	0.925	0.896	3.1939e-55
EIF3E	1.34669e-68	-0.425795	0.965	0.939	2.77701e-64
SNRPF	3.68715e-43	-0.42583	0.757	0.76	7.60326e-39
AURKAIP1	1.64465e-80	-0.426139	0.91	0.899	3.39143e-76
PLCL1	6.49287e-35	-0.426526	0.316	0.434	1.33889e-30
TMED3	5.28535e-57	-0.426782	0.919	0.895	1.08989e-52
UQCRB	6.40537e-68	-0.427546	0.986	0.972	1.32085e-63
SNRPD1	3.45219e-50	-0.428202	0.797	0.796	7.11877e-46
ATP5MC3	8.10591e-72	-0.428626	0.958	0.938	1.67152e-67
BSG	3.28833e-66	-0.428834	0.972	0.963	6.78086e-62
TRMT112	1.04018e-58	-0.429747	0.892	0.879	2.14496e-54
CELF4	4.04219e-38	-0.431102	0.819	0.808	8.33539e-34
DDAH2	2.55757e-34	-0.431157	0.488	0.563	5.27397e-30
TMEM123	1.28494e-58	-0.43138	0.368	0.521	2.64968e-54
VDAC2	5.27555e-57	-0.432257	0.863	0.852	1.08787e-52
EIF4A2	4.09559e-55	-0.432984	0.983	0.966	8.44551e-51
PLPPR5	1.13757e-34	-0.433432	0.76	0.739	2.34577e-30
TRAPPC1	2.81991e-63	-0.433713	0.898	0.88	5.81494e-59
STOML2	3.85178e-51	-0.43419	0.74	0.744	7.94276e-47
ARL6IP4	1.45221e-87	-0.434286	0.962	0.948	2.9946e-83
DYNC1I2	3.41507e-46	-0.434343	0.777	0.786	7.04222e-42
ATP5F1D	1.18975e-87	-0.43451	0.962	0.937	2.45338e-83
CCNI	1.19854e-41	-0.4353	0.989	0.973	2.47151e-37
EIF4G2	2.67029e-74	-0.436775	0.973	0.955	5.50641e-70
PPIA	4.04037e-95	-0.436867	0.98	0.972	8.33165e-91
MRPL22	3.9394e-48	-0.437555	0.587	0.647	8.12344e-44
CIRBP	6.65853e-51	-0.437946	0.974	0.952	1.37306e-46
PFDN5	1.51995e-130	-0.438615	0.995	0.976	3.13429e-126
NAV1	2.9395e-40	-0.440223	0.813	0.806	6.06154e-36
FNBP1L	7.76097e-48	-0.440408	0.786	0.798	1.60039e-43
SELENOK	8.63007e-59	-0.440507	0.919	0.897	1.77961e-54
SRRM2	1.59788e-57	-0.440662	0.913	0.891	3.29498e-53
EDF1	8.56441e-91	-0.442139	0.971	0.962	1.76607e-86
TUNAR	2.18637e-16	-0.443081	0.62	0.592	4.50852e-12
NDUFAF8	6.16685e-48	-0.444719	0.803	0.794	1.27167e-43
TAGLN3	1.26693e-25	-0.446373	0.48	0.545	2.61255e-21
PHF14	1.57653e-47	-0.450827	0.755	0.771	3.25096e-43
RPIA	1.75291e-53	-0.452636	0.282	0.447	3.61467e-49
NEDD8	2.04835e-78	-0.453176	0.919	0.908	4.22389e-74
ERGIC3	1.64015e-55	-0.453566	0.814	0.81	3.38215e-51
RPL22L1	2.55739e-37	-0.453689	0.65	0.671	5.2736e-33
NDUFA6	1.21471e-54	-0.453721	0.791	0.793	2.50486e-50
MDH2	3.97165e-68	-0.454344	0.875	0.855	8.18994e-64
ERH	3.57252e-62	-0.45438	0.91	0.899	7.3669e-58
SRM	1.77223e-55	-0.455388	0.58	0.656	3.65452e-51
KDM5B	2.18976e-53	-0.455585	0.816	0.828	4.5155e-49
EEF1D	3.72279e-79	-0.455638	0.9	0.897	7.67677e-75
KLC1	1.2788e-39	-0.455845	0.605	0.649	2.63701e-35
SRP9	2.7408e-89	-0.457054	0.967	0.946	5.6518e-85
SEM1	1.81614e-48	-0.45787	0.931	0.913	3.74505e-44
HPCA	9.51811e-27	-0.458333	0.826	0.759	1.96273e-22
RPAIN	3.99478e-58	-0.458828	0.812	0.822	8.23764e-54
NIPSNAP1	5.03421e-72	-0.459305	0.78	0.809	1.0381e-67
CDK6	9.63356e-18	-0.459452	0.272	0.345	1.98654e-13
PPA1	2.7354e-64	-0.461051	0.911	0.895	5.64067e-60
PTOV1	1.42394e-67	-0.463263	0.892	0.876	2.93631e-63
VCAN	8.80891e-17	-0.463651	0.044	0.117	1.81648e-12
NT5C3B	1.01793e-59	-0.463741	0.607	0.685	2.09907e-55
GNG4	4.01069e-63	-0.463867	0.776	0.784	8.27044e-59
RANBP1	1.33242e-58	-0.465104	0.688	0.73	2.74759e-54
ZNF703	1.69396e-44	-0.465428	0.559	0.653	3.49312e-40
HLA-A	2.32252e-42	-0.46678	0.852	0.848	4.78927e-38
LIPC	2.05772e-46	-0.468633	0.091	0.263	4.24322e-42
SCAND1	4.77956e-88	-0.46886	0.952	0.938	9.85592e-84
RAN	6.29619e-81	-0.469692	0.968	0.942	1.29834e-76
NSG1	1.62834e-46	-0.471628	0.243	0.402	3.35779e-42
FABP5	2.0753e-62	-0.473602	0.19	0.403	4.27948e-58
HMGA1	1.3957e-41	-0.474218	0.626	0.669	2.87808e-37
HIST1H4C	1.215e-25	-0.474325	0.435	0.489	2.50545e-21
GCNT1	9.6537e-65	-0.475252	0.379	0.561	1.99069e-60
PGAM1	3.57338e-60	-0.475305	0.797	0.815	7.36866e-56
DUSP23	3.88213e-38	-0.475951	0.535	0.594	8.00534e-34
IDH2	1.31207e-68	-0.479705	0.678	0.744	2.70563e-64
HINT1	1.86877e-112	-0.479785	0.989	0.981	3.85359e-108
ROMO1	2.23668e-65	-0.480148	0.907	0.89	4.61225e-61
NDUFB9	5.44938e-53	-0.480573	0.93	0.903	1.12372e-48
PRELID1	7.69186e-76	-0.482121	0.864	0.857	1.58614e-71
MIF	5.96954e-63	-0.483284	0.908	0.882	1.23098e-58
APOE	1.04238e-21	-0.483656	0.314	0.407	2.14949e-17
EIF5A	2.47877e-50	-0.484499	0.9	0.86	5.11148e-46
TLCD3B	7.63948e-67	-0.485122	0.089	0.302	1.57534e-62
TDG	1.814e-57	-0.48643	0.63	0.692	3.74064e-53
OAZ1	2.94715e-102	-0.487926	0.989	0.971	6.07732e-98
TMEM59L	1.97649e-49	-0.488833	0.453	0.594	4.07572e-45
PFDN2	1.13541e-46	-0.489312	0.831	0.818	2.34133e-42
ANGPT2	3.90767e-56	-0.489715	0.081	0.271	8.058e-52
TAGLN2	1.21221e-69	-0.491025	0.947	0.923	2.4997e-65
ANAPC11	1.24895e-76	-0.491273	0.935	0.91	2.57546e-72
DYNLT1	1.12174e-66	-0.491904	0.899	0.894	2.31314e-62
SNRPB2	9.29633e-57	-0.492661	0.716	0.744	1.917e-52
COX7B	9.65521e-78	-0.493098	0.95	0.931	1.991e-73
NDUFB11	2.42871e-115	-0.493689	0.977	0.967	5.00824e-111
SEC61B	1.4064e-81	-0.494129	0.977	0.969	2.90015e-77
MZT2A	7.72537e-84	-0.494477	0.872	0.874	1.59305e-79
NDUFB8	2.67314e-78	-0.496039	0.947	0.937	5.51228e-74
NDUFB4	7.50478e-59	-0.497199	0.914	0.899	1.54756e-54
MRPS21	1.41184e-75	-0.497267	0.89	0.885	2.91135e-71
PET100	6.44028e-49	-0.498956	0.675	0.704	1.32805e-44
TMEM256	4.37082e-52	-0.49946	0.697	0.723	9.01307e-48
COX6C	9.1221e-87	-0.499583	0.967	0.958	1.88107e-82
MT1F	1.41383e-49	-0.499655	0.099	0.277	2.91547e-45
NOP10	4.74974e-86	-0.50118	0.959	0.937	9.79445e-82
SELENOW	1.28003e-70	-0.50148	0.889	0.865	2.63956e-66
HDAC2	1.40887e-58	-0.501739	0.842	0.833	2.90522e-54
PSMB5	2.36004e-101	-0.502202	0.946	0.945	4.86665e-97
HNRNPDL	1.50828e-67	-0.504033	0.904	0.895	3.11023e-63
RPL17	4.60336e-67	-0.504293	0.62	0.695	9.49259e-63
MRPL41	1.11272e-91	-0.505378	0.918	0.9	2.29455e-87
SON	5.07752e-67	-0.505763	0.922	0.915	1.04704e-62
OAZ2	7.36843e-67	-0.505777	0.761	0.784	1.51944e-62
OTULINL	8.21176e-32	-0.506371	0.531	0.577	1.69335e-27
RPS19BP1	6.46747e-63	-0.508328	0.856	0.844	1.33366e-58
ASCL2	1.29672e-48	-0.509676	0.846	0.831	2.67396e-44
IFI6	1.88296e-17	-0.509789	0.866	0.794	3.88285e-13
HEPACAM2	1.94452e-31	-0.510581	0.847	0.798	4.00979e-27
C1QL1	4.65845e-16	-0.510618	0.828	0.802	9.60619e-12
LSM4	5.99865e-71	-0.510966	0.795	0.814	1.23698e-66
TGFB2	4.22504e-67	-0.511619	0.019	0.221	8.71246e-63
PPIB	5.76871e-66	-0.512161	0.98	0.973	1.18957e-61
NDUFA2	3.08326e-77	-0.513248	0.856	0.86	6.35799e-73
VIM	3.42839e-11	-0.513438	0.066	0.125	7.06968e-07
NDUFS5	3.75267e-99	-0.513711	0.97	0.958	7.73837e-95
EIF4A1	1.19437e-74	-0.513719	0.862	0.875	2.4629e-70
BEX3	1.67001e-80	-0.513781	0.982	0.968	3.44372e-76
NREP	1.53247e-33	-0.513799	0.523	0.599	3.1601e-29
LBH	1.21782e-15	-0.514562	0.559	0.549	2.51127e-11
LSM7	1.15614e-82	-0.515518	0.87	0.873	2.38409e-78
COX5B	2.26771e-89	-0.518952	0.962	0.954	4.67624e-85
GNB2	9.00514e-85	-0.5195	0.916	0.91	1.85695e-80
AMBP	3.19693e-16	-0.520948	0.232	0.318	6.59239e-12
ATP5MC1	1.86169e-73	-0.522375	0.891	0.882	3.83899e-69
POLR2I	9.46531e-77	-0.523982	0.839	0.849	1.95184e-72
TIMM8B	5.19426e-87	-0.524566	0.857	0.865	1.07111e-82
NUDT4	1.09325e-35	-0.526242	0.431	0.516	2.2544e-31
YWHAE	9.76668e-105	-0.529555	0.98	0.965	2.01399e-100
FKBP8	5.2489e-86	-0.531231	0.939	0.925	1.08238e-81
INSM1	1.21317e-60	-0.534684	0.888	0.873	2.50169e-56
GPBAR1	2.18204e-73	-0.535283	0.349	0.557	4.49959e-69
NDUFA11	5.03377e-89	-0.537637	0.944	0.923	1.03801e-84
GAPDH	1.04925e-142	-0.541302	0.995	0.992	2.16366e-138
PRDX2	1.97435e-105	-0.543489	0.973	0.971	4.0713e-101
GADD45GIP1	4.74029e-101	-0.546891	0.898	0.898	9.77494e-97
RNF8	4.24572e-61	-0.548032	0.783	0.791	8.7551e-57
RPL14	6.7338e-159	-0.548677	0.996	0.983	1.38858e-154
C20orf27	8.59445e-40	-0.549063	0.541	0.611	1.77226e-35
SUMO2	1.97688e-101	-0.551201	0.959	0.943	4.07652e-97
PAFAH1B3	1.5595e-55	-0.551813	0.803	0.804	3.21584e-51
NME4	6.88795e-67	-0.552037	0.803	0.811	1.42036e-62
BEX5	1.15851e-53	-0.552558	0.364	0.523	2.38895e-49
SERF2	7.52284e-78	-0.552997	0.992	0.98	1.55129e-73
BRK1	8.01919e-126	-0.553944	0.968	0.959	1.65364e-121
SGCD	5.85806e-58	-0.554808	0.477	0.611	1.20799e-53
CKB	7.63984e-38	-0.556929	0.786	0.799	1.57541e-33
FKBP1A	1.15826e-92	-0.561471	0.933	0.921	2.38844e-88
ACTG1	5.4433e-124	-0.561862	0.998	0.992	1.12246e-119
COMMD6	1.07364e-112	-0.564977	0.96	0.941	2.21395e-108
APOA1	7.99923e-08	-0.566525	0.084	0.135	0.00164952
LSAMP	2.35256e-60	-0.566536	0.669	0.73	4.85121e-56
SNRPN	9.64219e-99	-0.56724	0.941	0.932	1.98832e-94
QDPR	2.0956e-95	-0.567571	0.939	0.934	4.32134e-91
SUB1	7.60516e-87	-0.568795	0.943	0.934	1.56826e-82
SURF4	3.10837e-86	-0.569058	0.933	0.923	6.40977e-82
TUBA1B	4.35274e-53	-0.57021	0.854	0.849	8.97579e-49
CNPY2	1.35887e-87	-0.570564	0.916	0.918	2.80212e-83
C19orf53	7.3089e-100	-0.571623	0.956	0.935	1.50717e-95
EIF5B	2.54962e-86	-0.572049	0.821	0.839	5.25757e-82
PDLIM1	3.98189e-46	-0.572599	0.224	0.391	8.21106e-42
GSTP1	1.46779e-29	-0.573235	0.475	0.546	3.02673e-25
APOC1	4.48748e-56	-0.573956	0.343	0.503	9.25363e-52
PFN1	4.33112e-119	-0.574872	0.968	0.961	8.93121e-115
MYL6B	1.8205e-94	-0.575757	0.925	0.912	3.75406e-90
TBCB	3.99962e-68	-0.575793	0.906	0.894	8.24761e-64
ENC1	2.16681e-48	-0.575996	0.12	0.295	4.46818e-44
RPL30	4.43664e-158	-0.576395	0.994	0.987	9.1488e-154
GAP43	1.00693e-36	-0.576836	0.172	0.329	2.07639e-32
NDUFA13	7.55541e-103	-0.578765	0.94	0.94	1.558e-98
HMGN1	1.22688e-101	-0.579303	0.951	0.931	2.52994e-97
NME1	3.32223e-82	-0.579315	0.778	0.805	6.85077e-78
RPL5	4.54195e-128	-0.580001	0.992	0.987	9.36596e-124
H2AFZ	1.46102e-83	-0.580053	0.916	0.907	3.01278e-79
MAP1B	1.67081e-91	-0.580523	0.983	0.982	3.44538e-87
COX4I1	1.05746e-116	-0.580557	0.986	0.977	2.18059e-112
NHP2	2.52268e-79	-0.581228	0.745	0.788	5.20202e-75
PFDN4	2.23576e-68	-0.587088	0.614	0.693	4.61037e-64
RTN1	3.49905e-36	-0.589928	0.547	0.614	7.21539e-32
BTBD3	2.84259e-35	-0.590239	0.696	0.712	5.8617e-31
NTM	1.61246e-16	-0.592371	0.74	0.692	3.32505e-12
LIMD2	4.19702e-97	-0.593237	0.169	0.442	8.65468e-93
RPS9	2.1655e-211	-0.594429	0.997	0.991	4.46548e-207
RPL4	4.8696e-134	-0.594585	0.993	0.98	1.00416e-129
UQCRH	2.51615e-126	-0.595615	0.974	0.958	5.18855e-122
RPL3	1.63137e-183	-0.595771	1	0.998	3.36405e-179
UQCR10	1.12723e-116	-0.596286	0.963	0.953	2.32445e-112
BTF3	1.75298e-104	-0.596354	0.965	0.952	3.61482e-100
ST6GALNAC5	7.26175e-72	-0.59752	0.785	0.811	1.49745e-67
SQLE	1.01745e-67	-0.598058	0.867	0.877	2.09808e-63
NDUFA3	4.52731e-71	-0.600326	0.861	0.865	9.33577e-67
TERF1	2.52552e-49	-0.601767	0.586	0.642	5.20788e-45
RBP4	2.56524e-07	-0.604698	0.416	0.32	0.00528979
MZT2B	5.09049e-96	-0.606008	0.969	0.946	1.04971e-91
HNRNPA0	8.52093e-83	-0.606419	0.851	0.868	1.7571e-78
LY6E	7.54335e-74	-0.607846	0.331	0.527	1.55551e-69
COX6A1	4.94073e-121	-0.608448	0.971	0.966	1.01883e-116
RPS3A	1.53764e-184	-0.612277	0.996	0.988	3.17078e-180
RPL22	4.05114e-138	-0.613158	0.983	0.969	8.35385e-134
UBL5	7.94857e-109	-0.613995	0.945	0.945	1.63907e-104
RPS27L	1.08049e-68	-0.616851	0.822	0.82	2.22808e-64
ACVR1C	3.17593e-117	-0.619279	0.971	0.962	6.54908e-113
SVIP	1.31385e-11	-0.623204	0.798	0.722	2.70929e-07
TMOD1	3.30378e-44	-0.624176	0.722	0.738	6.81272e-40
CFL1	2.27799e-152	-0.626517	0.99	0.984	4.69743e-148
SNRPG	8.43377e-84	-0.628743	0.827	0.84	1.73913e-79
TMEM176B	2.23671e-52	-0.62922	0.304	0.468	4.61232e-48
HNRNPA1	4.1535e-114	-0.631886	0.98	0.965	8.56493e-110
TMEM147	6.59989e-66	-0.632587	0.865	0.859	1.36096e-61
TMEM258	1.58279e-78	-0.633116	0.94	0.917	3.26387e-74
RPS27A	2.00505e-178	-0.633594	0.997	0.989	4.13461e-174
KRT19	2.94278e-47	-0.634607	0.505	0.601	6.06831e-43
COPS9	8.49404e-98	-0.634687	0.938	0.924	1.75156e-93
ATP5PO	2.29854e-106	-0.638933	0.892	0.902	4.73983e-102
RPLP1	3.92914e-129	-0.642056	0.998	0.992	8.10228e-125
CD99	1.15769e-55	-0.644418	0.993	0.989	2.38727e-51
MAFB	2.88757e-108	-0.646397	0.963	0.965	5.95445e-104
FAU	8.16629e-165	-0.646455	0.992	0.987	1.68397e-160
SRP14	7.33247e-120	-0.646722	0.977	0.97	1.51203e-115
FXYD6	1.85577e-63	-0.646948	0.831	0.836	3.82678e-59
COX6B1	3.16469e-127	-0.650548	0.968	0.959	6.52591e-123
NDUFA4	1.21905e-87	-0.651899	0.856	0.856	2.51381e-83
RPL28	2.70081e-197	-0.654423	0.995	0.99	5.56934e-193
RPS4Y1	2.03764e-90	-0.659287	0.855	0.864	4.20181e-86
ATP5MF	7.21561e-106	-0.661372	0.95	0.944	1.48793e-101
BTG1	1.30916e-72	-0.664759	0.917	0.908	2.69962e-68
SNRPD2	2.20085e-102	-0.670289	0.884	0.891	4.53837e-98
UQCRQ	1.56054e-110	-0.672196	0.968	0.961	3.21799e-106
RPSA	8.12285e-148	-0.673109	0.996	0.982	1.67501e-143
COX7A2	1.55607e-115	-0.67923	0.974	0.966	3.20878e-111
UBA52	1.35455e-177	-0.691295	0.994	0.983	2.79321e-173
RPL24	4.12326e-209	-0.691716	0.997	0.988	8.50257e-205
ISL1	2.54878e-85	-0.694044	0.968	0.951	5.25583e-81
MLLT11	3.77429e-61	-0.696865	0.916	0.892	7.78297e-57
RPS24	2.42022e-203	-0.697366	0.995	0.986	4.99074e-199
RPLP0	5.04765e-172	-0.703672	0.998	0.988	1.04087e-167
ATP5MPL	2.56935e-113	-0.704089	0.947	0.932	5.29826e-109
PSMA7	3.46026e-112	-0.709186	0.927	0.929	7.1354e-108
EEF1B2	6.55856e-131	-0.712607	0.965	0.953	1.35244e-126
ATP5MD	2.52949e-112	-0.71266	0.959	0.954	5.21607e-108
SLC25A6	2.51404e-111	-0.713528	0.982	0.961	5.1842e-107
RPL9	4.67085e-185	-0.716392	0.995	0.986	9.63177e-181
NR3C1	6.99956e-64	-0.717072	0.896	0.869	1.44338e-59
TBCA	8.53243e-109	-0.717258	0.953	0.939	1.75947e-104
RACK1	2.15108e-220	-0.72001	0.996	0.988	4.43574e-216
PCBP4	1.72925e-117	-0.72038	0.609	0.742	3.56588e-113
SLIRP	7.39962e-98	-0.721935	0.855	0.871	1.52588e-93
POLR2L	1.01434e-112	-0.722913	0.953	0.944	2.09167e-108
NDUFB1	7.57419e-82	-0.723298	0.882	0.889	1.56187e-77
COTL1	2.9969e-104	-0.734408	0.227	0.498	6.1799e-100
BASP1	4.59701e-49	-0.734653	0.938	0.911	9.47949e-45
RPL13	3.26174e-226	-0.741988	0.998	0.99	6.72604e-222
CHGA	3.84551e-67	-0.745916	0.972	0.964	7.92983e-63
ATP5ME	8.46968e-93	-0.747704	0.931	0.928	1.74653e-88
IGDCC3	7.45526e-103	-0.752109	0.34	0.588	1.53735e-98
TMEM176A	1.13111e-49	-0.757001	0.24	0.406	2.33246e-45
RPS12	5.46943e-172	-0.757732	0.996	0.987	1.12785e-167
RPS4X	3.70957e-201	-0.759186	0.997	0.986	7.6495e-197
GNG3	2.73947e-50	-0.759716	0.117	0.302	5.64906e-46
SERINC2	3.51429e-112	-0.761725	0.828	0.875	7.24682e-108
PTMA	4.99045e-119	-0.763373	0.989	0.984	1.02908e-114
PCSK2	5.38681e-61	-0.766054	0.467	0.595	1.11081e-56
RPS14	2.67195e-212	-0.767189	0.995	0.985	5.50982e-208
CHODL	9.38516e-45	-0.769585	0.567	0.666	1.93531e-40
RPL10	4.83729e-210	-0.773588	0.998	0.991	9.97498e-206
RPL18	2.55371e-211	-0.774232	0.995	0.987	5.266e-207
COX7C	5.62785e-129	-0.774688	0.99	0.981	1.16052e-124
TMA7	1.06142e-143	-0.776442	0.965	0.964	2.18876e-139
OST4	7.04875e-130	-0.777645	0.943	0.935	1.45352e-125
SNRPE	1.64694e-111	-0.781946	0.825	0.863	3.39615e-107
RPS6	3.91072e-161	-0.785416	0.993	0.986	8.06429e-157
OCIAD2	7.72852e-148	-0.787266	0.956	0.957	1.5937e-143
CD24	3.76143e-112	-0.787363	0.975	0.968	7.75645e-108
COX5A	4.55204e-130	-0.790303	0.942	0.942	9.38676e-126
RPS26	7.31995e-145	-0.793462	0.975	0.965	1.50945e-140
YBX1	3.56276e-119	-0.7952	0.983	0.975	7.34677e-115
BTBD17	3.31465e-83	-0.796309	0.461	0.657	6.83514e-79
H3F3A	6.69424e-184	-0.799487	0.992	0.986	1.38042e-179
RPS23	1.18505e-196	-0.800694	0.998	0.987	2.44369e-192
RPL6	1.77981e-181	-0.804582	0.997	0.989	3.67015e-177
RPS11	3.01527e-220	-0.806925	0.997	0.981	6.2178e-216
RAP1B	8.97868e-70	-0.809115	0.84	0.851	1.85149e-65
PPDPF	3.31391e-179	-0.810448	0.992	0.974	6.83362e-175
RPL23	5.20208e-162	-0.818151	0.988	0.977	1.07272e-157
RPS3	7.85961e-201	-0.820153	0.998	0.99	1.62073e-196
RPL19	4.3076e-196	-0.820303	0.998	0.989	8.8827e-192
RPL12	5.20124e-218	-0.823229	0.995	0.987	1.07255e-213
RPL15	3.0407e-172	-0.827351	0.994	0.987	6.27023e-168
UQCR11	3.04423e-134	-0.827815	0.972	0.961	6.27751e-130
RPS5	7.4605e-223	-0.829229	0.993	0.984	1.53843e-218
KCNK17	6.42581e-89	-0.830487	0.542	0.697	1.32507e-84
H3F3B	2.68695e-117	-0.836312	0.958	0.96	5.54077e-113
RBMX2	1.51157e-94	-0.843639	0.48	0.643	3.11702e-90
SOX11	1.39686e-49	-0.849729	0.385	0.529	2.88046e-45
RPL10A	1.64771e-187	-0.8533	0.991	0.978	3.39773e-183
[truncated: 79 more rows]
